# Supplementary material for: Analysis of a native whitefly transcriptome and its sequence divergence with two invasive whitefly species
Source: BMC Genomics. 2012 Oct 4;13:529. doi: 10.1186/1471-2164-13-529 (PMC3478168; doi:10.1186/1471-2164-13-529)
Supplement: Additional file 2 — Top BLASTx hits from NCBI nr database. BLASTx results against the NCBI nr database for all the distinct sequences with a cut-off E value above 1.0E-5 are shown. BT: Bemisia tabaci. [file 1471-2164-13-529-S2.xls]

## Sheet: 1
Asia II 3 GeneID	Length (bp)	Nr hit ID	E value	Annotation
BT_ZHJ1_ZJU_Unigene10205	1301	gi|193659690|ref|XP_001950251.1|	0	PREDICTED: similar to AGAP007642-PA [Acyrthosiphon pisum]
BT_ZHJ1_ZJU_Unigene10252	1884	gi|110759783|ref|XP_395212.3|	0	PREDICTED: similar to Spectrin beta chain [Apis mellifera]
BT_ZHJ1_ZJU_Unigene10396	1514	gi|110750170|ref|XP_623637.2|	0	PREDICTED: similar to Int6 homologue CG9677-PA [Apis mellifera]
BT_ZHJ1_ZJU_Unigene10754	2312	gi|156554100|ref|XP_001600626.1|	0	PREDICTED: similar to ENSANGP00000015274 [Nasonia vitripennis]
BT_ZHJ1_ZJU_Unigene10980	1714	gi|110763419|ref|XP_396277.3|	0	PREDICTED: similar to SP1070 CG9138-PA [Apis mellifera]
BT_ZHJ1_ZJU_Unigene11302	2464	gi|193709120|ref|XP_001949048.1|	0	PREDICTED: similar to echinoid CG12676-PA [Acyrthosiphon pisum]
BT_ZHJ1_ZJU_Unigene11446	1696	gi|91078086|ref|XP_972265.1|	0	PREDICTED: similar to AGAP002793-PA [Tribolium castaneum]
BT_ZHJ1_ZJU_Unigene12029	1647	gi|193606113|ref|XP_001949484.1|	0	PREDICTED: similar to matrix metalloproteinase 1 [Acyrthosiphon pisum]
BT_ZHJ1_ZJU_Unigene12240	3781	gi|91079100|ref|XP_975321.1|	0	PREDICTED: similar to CG33232 CG33232-PC [Tribolium castaneum]
BT_ZHJ1_ZJU_Unigene12454	2482	gi|193660938|ref|XP_001949627.1|	0	PREDICTED: similar to chitin deacetylase 5 [Acyrthosiphon pisum]
BT_ZHJ1_ZJU_Unigene12827	3805	gi|189242341|ref|XP_001807206.1|	0	PREDICTED: similar to AGAP011947-PA [Tribolium castaneum]
BT_ZHJ1_ZJU_Unigene12842	2415	gi|193678713|ref|XP_001942939.1|	0	PREDICTED: similar to AGAP000798-PA [Acyrthosiphon pisum]
BT_ZHJ1_ZJU_Unigene12916	2087	gi|157137618|ref|XP_001664033.1|	0	paraplegin [Aedes aegypti] >gi|108869668|gb|EAT33893.1| paraplegin [Aedes aegypti]
BT_ZHJ1_ZJU_Unigene12918	4211	gi|156537438|ref|XP_001606987.1|	0	PREDICTED: similar to CG34146-PA [Nasonia vitripennis]
BT_ZHJ1_ZJU_Unigene13180	2753	gi|189233823|ref|XP_971780.2|	0	PREDICTED: similar to AGAP006347-PA [Tribolium castaneum]
BT_ZHJ1_ZJU_Unigene13496	1653	gi|91076670|ref|XP_971562.1|	0	PREDICTED: similar to AGAP012249-PA [Tribolium castaneum]
BT_ZHJ1_ZJU_Unigene13497	2768	gi|118150482|ref|NP_001071280.1|	0	ligand-gated chloride channel homolog 3 [Apis mellifera] >gi|110555512|gb|ABG75736.1| GABA-gated ion channel [Apis mellifera]
BT_ZHJ1_ZJU_Unigene14201	3288	gi|2282473|dbj|BAA21640.1|	0	xanthine dehydrogenase [Bombyx mori]
BT_ZHJ1_ZJU_Unigene14333	2845	gi|110762380|ref|XP_391944.3|	0	PREDICTED: similar to rhea CG6831-PA, partial [Apis mellifera]
BT_ZHJ1_ZJU_Unigene14345	2595	gi|48142864|ref|XP_397380.1|	0	PREDICTED: similar to Ef1-like factor CG6382-PA [Apis mellifera]
BT_ZHJ1_ZJU_Unigene14716	1734	gi|193664529|ref|XP_001945226.1|	0	PREDICTED: similar to glucose dehydrogenase [Acyrthosiphon pisum]
BT_ZHJ1_ZJU_Unigene14746	2662	gi|156541036|ref|XP_001603221.1|	0	PREDICTED: similar to myosin [Nasonia vitripennis]
BT_ZHJ1_ZJU_Unigene14852	2023	gi|193656953|ref|XP_001949191.1|	0	PREDICTED: similar to AGAP005425-PA [Acyrthosiphon pisum]
BT_ZHJ1_ZJU_Unigene14898	1577	gi|91077474|ref|XP_968267.1|	0	PREDICTED: similar to Transport and Golgi organization 4 CG1796-PA [Tribolium castaneum]
BT_ZHJ1_ZJU_Unigene14929	2006	gi|189239162|ref|XP_972375.2|	0	PREDICTED: similar to AGAP008072-PA [Tribolium castaneum]
BT_ZHJ1_ZJU_Unigene15075	1910	gi|110768018|ref|XP_623323.2|	0	PREDICTED: similar to zipper CG15792-PD, isoform D [Apis mellifera]
BT_ZHJ1_ZJU_Unigene15115	2047	gi|110756547|ref|XP_392361.3|	0	PREDICTED: similar to CG33519-PB isoform 1 [Apis mellifera]
BT_ZHJ1_ZJU_Unigene15371	1403	gi|66553719|ref|XP_396577.2|	0	PREDICTED: similar to serine/threonine protein kinase TAO1 [Apis mellifera]
BT_ZHJ1_ZJU_Unigene15946	2020	gi|156547737|ref|XP_001605478.1|	0	PREDICTED: similar to AP-3 complex beta3B subunit [Nasonia vitripennis]
BT_ZHJ1_ZJU_Unigene16021	2628	gi|168823429|ref|NP_001108348.1|	0	kettin protein [Bombyx mori] >gi|18700457|dbj|BAB85196.1| BMKETTIN [Bombyx mori] >gi|22474512|dbj|BAC10617.1| KETTIN [Bombyx mori]
BT_ZHJ1_ZJU_Unigene16070	2716	gi|156543258|ref|XP_001606732.1|	0	PREDICTED: similar to protein-tyrosine phosphatase, non-receptor type nt5 [Nasonia vitripennis]
BT_ZHJ1_ZJU_Unigene16142	2214	gi|156548214|ref|XP_001607090.1|	0	PREDICTED: similar to CG3937-PD [Nasonia vitripennis]
BT_ZHJ1_ZJU_Unigene16153	1704	gi|24640670|ref|NP_525082.2|	0	moesin, isoform D [Drosophila melanogaster] >gi|45554615|ref|NP_996388.1| moesin, isoform I [Drosophila melanogaster] >gi|45554624|ref|NP_996389.1| moesin, isoform H [Drosophila melanogaster] >gi|45554632|ref|NP_996390.1| moesin, isoform G [Drosophila melanogaster] >gi|45554644|ref|NP_996391.1| moesin, isoform F [Drosophila melanogaster] >gi|45554651|ref|NP_996392.1| moesin, isoform E [Drosophila…
BT_ZHJ1_ZJU_Unigene16181	2951	gi|66548257|ref|XP_393409.2|	0	PREDICTED: similar to Cullin-associated NEDD8-dissociated protein 1 (Cullin-associated and neddylation-dissociated protein 1) (p120 CAND1) isoform 1 [Apis mellifera]
BT_ZHJ1_ZJU_Unigene16416	2375	gi|193676548|ref|XP_001948360.1|	0	PREDICTED: similar to CG7802 CG7802-PA [Acyrthosiphon pisum]
BT_ZHJ1_ZJU_Unigene1648	2403	gi|193622526|ref|XP_001945720.1|	0	PREDICTED: similar to Thiolester containing protein II CG7052-PD [Acyrthosiphon pisum]
BT_ZHJ1_ZJU_Unigene16596	1846	gi|157111277|ref|XP_001651466.1|	0	bifunctional aminoacyl-tRNA synthetase [Aedes aegypti] >gi|108878460|gb|EAT42685.1| bifunctional aminoacyl-tRNA synthetase [Aedes aegypti]
BT_ZHJ1_ZJU_Unigene16702	1863	gi|91092242|ref|XP_971366.1|	0	PREDICTED: similar to zinc finger protein [Tribolium castaneum]
BT_ZHJ1_ZJU_Unigene1682	2886	gi|193610860|ref|XP_001944619.1|	0	PREDICTED: similar to polybromo-1 [Acyrthosiphon pisum]
BT_ZHJ1_ZJU_Unigene17138	2690	gi|193652756|ref|XP_001943983.1|	0	PREDICTED: similar to trifunctional enzyme beta subunit (tp-beta) [Acyrthosiphon pisum]
BT_ZHJ1_ZJU_Unigene18056	2358	gi|156548282|ref|XP_001605843.1|	0	PREDICTED: similar to LD23157p [Nasonia vitripennis]
BT_ZHJ1_ZJU_Unigene18059	1561	gi|193627205|ref|XP_001952587.1|	0	PREDICTED: similar to AGAP009261-PA [Acyrthosiphon pisum]
BT_ZHJ1_ZJU_Unigene18213	1951	gi|110760297|ref|XP_393690.3|	0	PREDICTED: similar to dihydropyrimidine dehydrogenase isoform 1 [Apis mellifera]
BT_ZHJ1_ZJU_Unigene18762	1763	gi|193683435|ref|XP_001945453.1|	0	PREDICTED: similar to AGAP005450-PA [Acyrthosiphon pisum]
BT_ZHJ1_ZJU_Unigene18858	1911	gi|91080563|ref|XP_973259.1|	0	PREDICTED: similar to alpha-N-acetyl glucosaminidase [Tribolium castaneum]
BT_ZHJ1_ZJU_Unigene18928	1983	gi|193617819|ref|XP_001946819.1|	0	PREDICTED: similar to mCG142699 [Acyrthosiphon pisum]
BT_ZHJ1_ZJU_Unigene18948	1976	gi|193693008|ref|XP_001949080.1|	0	PREDICTED: similar to CG8486 CG8486-PC, partial [Acyrthosiphon pisum]
BT_ZHJ1_ZJU_Unigene19367	2252	gi|157107422|ref|XP_001649770.1|	0	alanine-glyoxylate aminotransferase [Aedes aegypti] >gi|108884056|gb|EAT48281.1| alanine-glyoxylate aminotransferase [Aedes aegypti]
BT_ZHJ1_ZJU_Unigene19743	2571	gi|193620313|ref|XP_001945112.1|	0	PREDICTED: similar to MGC97650 protein [Acyrthosiphon pisum]
BT_ZHJ1_ZJU_Unigene20045	1575	gi|193631957|ref|XP_001952191.1|	0	PREDICTED: similar to aconitase [Acyrthosiphon pisum]
BT_ZHJ1_ZJU_Unigene20145	1704	gi|193704544|ref|XP_001949643.1|	0	PREDICTED: similar to skd/vacuolar sorting isoform 1 [Acyrthosiphon pisum]
BT_ZHJ1_ZJU_Unigene20290	1776	gi|193580107|ref|XP_001944348.1|	0	PREDICTED: similar to tep3, partial [Acyrthosiphon pisum]
BT_ZHJ1_ZJU_Unigene2031	2280	gi|17646397|gb|AAL40947.1|	0	ABC transmembrane transporter [Tribolium castaneum]
BT_ZHJ1_ZJU_Unigene20403	1733	gi|189235439|ref|XP_001812859.1|	0	PREDICTED: similar to C-type lectin, selectin-like (AGAP000929-PA) [Tribolium castaneum]
BT_ZHJ1_ZJU_Unigene20437	2045	gi|193690800|ref|XP_001942724.1|	0	PREDICTED: similar to strawberry notch CG1903-PC [Acyrthosiphon pisum]
BT_ZHJ1_ZJU_Unigene2044	2175	gi|170048553|ref|XP_001853240.1|	0	methylmalonate-semialdehyde dehydrogenase, mitochondrial [Culex quinquefasciatus] >gi|167870633|gb|EDS34016.1| methylmalonate-semialdehyde dehydrogenase, mitochondrial [Culex quinquefasciatus]
BT_ZHJ1_ZJU_Unigene20667	4085	gi|110624800|ref|NP_001036067.1|	0	chitinase 10 [Tribolium castaneum] >gi|109895312|gb|ABG47448.1| chitinase 10 [Tribolium castaneum]
BT_ZHJ1_ZJU_Unigene20894	1568	gi|66505499|ref|XP_394399.2|	0	PREDICTED: similar to shibire CG18102-PD, isoform D isoform 1 [Apis mellifera]
BT_ZHJ1_ZJU_Unigene21143	2953	gi|66521548|ref|XP_393866.2|	0	PREDICTED: similar to tolkin CG6863-PA, isoform A [Apis mellifera]
BT_ZHJ1_ZJU_Unigene21326	1514	gi|189234512|ref|XP_972107.2|	0	PREDICTED: similar to AGAP001870-PA [Tribolium castaneum]
BT_ZHJ1_ZJU_Unigene21340	1295	gi|48096763|ref|XP_392515.1|	0	PREDICTED: similar to sec23 CG1250-PA, isoform A isoform 1 [Apis mellifera]
BT_ZHJ1_ZJU_Unigene21518	2482	gi|193605967|ref|XP_001944556.1|	0	PREDICTED: similar to CG6847 CG6847-PA [Acyrthosiphon pisum]
BT_ZHJ1_ZJU_Unigene21616	1902	gi|66500359|ref|XP_393202.2|	0	PREDICTED: similar to hiiragi CG9854-PA, isoform A [Apis mellifera]
BT_ZHJ1_ZJU_Unigene22245	1408	gi|66558592|ref|XP_623289.1|	0	PREDICTED: similar to CG8241-PA isoform 1 [Apis mellifera]
BT_ZHJ1_ZJU_Unigene2255	1921	gi|189239583|ref|XP_975691.2|	0	PREDICTED: similar to CG11319 CG11319-PA [Tribolium castaneum]
BT_ZHJ1_ZJU_Unigene22615	1949	gi|66513194|ref|XP_623623.1|	0	PREDICTED: similar to Bx42 CG8264-PA [Apis mellifera]
BT_ZHJ1_ZJU_Unigene22668	2072	gi|193580113|ref|XP_001944545.1|	0	PREDICTED: similar to AGAP010870-PA [Acyrthosiphon pisum]
BT_ZHJ1_ZJU_Unigene23140	1531	gi|156548972|ref|XP_001607166.1|	0	PREDICTED: similar to ENSANGP00000013147 [Nasonia vitripennis]
BT_ZHJ1_ZJU_Unigene23144	3499	gi|189236840|ref|XP_001813187.1|	0	PREDICTED: similar to hect E3 ubiquitin ligase [Tribolium castaneum]
BT_ZHJ1_ZJU_Unigene23160	1810	gi|193690888|ref|XP_001950713.1|	0	PREDICTED: similar to 77 kDa echinoderm microtubule-associated protein [Acyrthosiphon pisum]
BT_ZHJ1_ZJU_Unigene23226	3208	gi|193700092|ref|XP_001951744.1|	0	PREDICTED: similar to abc transporter [Acyrthosiphon pisum]
BT_ZHJ1_ZJU_Unigene23483	1754	gi|118095631|ref|XP_413753.2|	0	PREDICTED: similar to p532 [Gallus gallus]
BT_ZHJ1_ZJU_Unigene23616	1608	gi|48095215|ref|XP_394383.1|	0	PREDICTED: similar to CG6876-PA isoform 1 [Apis mellifera]
BT_ZHJ1_ZJU_Unigene24155	1589	gi|91081457|ref|XP_974014.1|	0	PREDICTED: similar to AGAP006082-PA [Tribolium castaneum] >gi|270006458|gb|EFA02906.1| cytochrome P450 301A1 [Tribolium castaneum]
BT_ZHJ1_ZJU_Unigene24238	2315	gi|193690665|ref|XP_001948462.1|	0	PREDICTED: similar to thrombospondin [Acyrthosiphon pisum]
BT_ZHJ1_ZJU_Unigene24409	2063	gi|91079686|ref|XP_967889.1|	0	PREDICTED: similar to AGAP004610-PA [Tribolium castaneum]
BT_ZHJ1_ZJU_Unigene24413	1657	gi|66521121|ref|XP_392952.2|	0	PREDICTED: similar to CG10882-PA [Apis mellifera]
BT_ZHJ1_ZJU_Unigene24486	1254	gi|193683390|ref|XP_001944820.1|	0	PREDICTED: similar to AGAP006270-PA isoform 1 [Acyrthosiphon pisum]
BT_ZHJ1_ZJU_Unigene2458	1406	gi|156549506|ref|XP_001604802.1|	0	PREDICTED: similar to ENSANGP00000022450 [Nasonia vitripennis]
BT_ZHJ1_ZJU_Unigene24617	2869	gi|91083553|ref|XP_966900.1|	0	PREDICTED: similar to RAN binding protein 9 [Tribolium castaneum]
BT_ZHJ1_ZJU_Unigene24650	2066	gi|189238749|ref|XP_972434.2|	0	PREDICTED: similar to AGAP007474-PA [Tribolium castaneum]
BT_ZHJ1_ZJU_Unigene24721	2184	gi|193636655|ref|XP_001942555.1|	0	PREDICTED: similar to glucose dehydrogenase [Acyrthosiphon pisum]
BT_ZHJ1_ZJU_Unigene24725	3342	gi|110751137|ref|XP_392217.3|	0	PREDICTED: similar to Ryanodine receptor 44F CG10844-PA, isoform A [Apis mellifera]
BT_ZHJ1_ZJU_Unigene24776	2087	gi|110766328|ref|XP_624359.2|	0	PREDICTED: similar to CG7185-PA [Apis mellifera]
BT_ZHJ1_ZJU_Unigene24867	3423	gi|295292761|dbj|BAJ06133.1|	0	laccase 2 [Nephotettix cincticeps]
BT_ZHJ1_ZJU_Unigene24887	1881	gi|193599010|ref|XP_001951859.1|	0	PREDICTED: similar to aldehyde dehydrogenase 7 family, member A1 [Acyrthosiphon pisum]
BT_ZHJ1_ZJU_Unigene25038	2373	gi|91090282|ref|XP_971174.1|	0	PREDICTED: similar to nadph cytochrome P450 [Tribolium castaneum]
BT_ZHJ1_ZJU_Unigene25083	2011	gi|189234387|ref|XP_001815997.1|	0	PREDICTED: similar to discs large 1 CG1725-PK [Tribolium castaneum]
BT_ZHJ1_ZJU_Unigene25141	2149	gi|110757125|ref|XP_625036.2|	0	PREDICTED: similar to Phosphoribosylformylglycinamidine synthase (FGAM synthase) (FGAMS) (Formylglycinamide ribotide amidotransferase) (FGARAT) (Formylglycinamide ribotide synthetase) (Adenosine-2) [Apis mellifera]
BT_ZHJ1_ZJU_Unigene2539	2003	gi|91081601|ref|XP_975388.1|	0	PREDICTED: similar to leucyl-tRNA synthetase [Tribolium castaneum]
BT_ZHJ1_ZJU_Unigene25414	1225	gi|110749234|ref|XP_624014.2|	0	PREDICTED: similar to CG8877-PA [Apis mellifera]
BT_ZHJ1_ZJU_Unigene25419	1754	gi|193625017|ref|XP_001950501.1|	0	PREDICTED: similar to GA12802-PA [Acyrthosiphon pisum]
BT_ZHJ1_ZJU_Unigene25736	2258	gi|193657034|ref|XP_001943773.1|	0	PREDICTED: similar to otopetrin [Acyrthosiphon pisum]
BT_ZHJ1_ZJU_Unigene25857	2173	gi|193643557|ref|XP_001948937.1|	0	PREDICTED: similar to endoplasmin [Acyrthosiphon pisum]
BT_ZHJ1_ZJU_Unigene25889	6240	gi|110770080|ref|XP_392827.3|	0	PREDICTED: similar to purity of essence CG14472-PA, partial [Apis mellifera]
BT_ZHJ1_ZJU_Unigene25925	3471	gi|156538116|ref|XP_001608229.1|	0	PREDICTED: similar to 26S proteasome regulatory subunit rpn2 isoform 1 [Nasonia vitripennis]
BT_ZHJ1_ZJU_Unigene25928	1188	gi|269859258|gb|ACZ52196.1|	0	heat shock protein 70 [Bemisia tabaci]
BT_ZHJ1_ZJU_Unigene26490	1454	gi|58388862|ref|XP_316594.2|	0	AGAP006569-PA [Anopheles gambiae str. PEST] >gi|55239326|gb|EAA11289.2| AGAP006569-PA [Anopheles gambiae str. PEST]
BT_ZHJ1_ZJU_Unigene26590	2564	gi|189240304|ref|XP_973707.2|	0	PREDICTED: similar to foraging CG10033-PA [Tribolium castaneum]
BT_ZHJ1_ZJU_Unigene26800	2394	gi|189241159|ref|XP_974566.2|	0	PREDICTED: similar to receptor-type tyrosine-protein phosphatase N2 [Tribolium castaneum]
BT_ZHJ1_ZJU_Unigene2681	3310	gi|189237186|ref|XP_967079.2|	0	PREDICTED: similar to ubiquitin-protein ligase [Tribolium castaneum]
BT_ZHJ1_ZJU_Unigene27032	2650	gi|193680015|ref|XP_001946057.1|	0	PREDICTED: similar to glucose dehydrogenase [Acyrthosiphon pisum]
BT_ZHJ1_ZJU_Unigene27056	1750	gi|193657008|ref|XP_001950748.1|	0	PREDICTED: similar to stromal antigen [Acyrthosiphon pisum]
BT_ZHJ1_ZJU_Unigene27172	1629	gi|156554661|ref|XP_001605519.1|	0	PREDICTED: similar to membrane traffic protein [Nasonia vitripennis]
BT_ZHJ1_ZJU_Unigene27491	1717	gi|91089853|ref|XP_970874.1|	0	PREDICTED: similar to protein phosphatase pp2a regulatory subunit b [Tribolium castaneum]
BT_ZHJ1_ZJU_Unigene27582	1761	gi|193591985|ref|XP_001948129.1|	0	PREDICTED: similar to structural maintenance of chromosomes smc1 [Acyrthosiphon pisum]
BT_ZHJ1_ZJU_Unigene27589	1589	gi|156544088|ref|XP_001603578.1|	0	PREDICTED: similar to Prolyl endopeptidase [Nasonia vitripennis]
BT_ZHJ1_ZJU_Unigene27616	3602	gi|193652409|ref|XP_001943228.1|	0	PREDICTED: similar to thrombospondin, type I, domain containing 7A [Acyrthosiphon pisum]
BT_ZHJ1_ZJU_Unigene2775	3202	gi|193587184|ref|XP_001946129.1|	0	PREDICTED: similar to beta chain spectrin [Acyrthosiphon pisum]
BT_ZHJ1_ZJU_Unigene27830	1766	gi|158298502|ref|XP_318671.4|	0	AGAP009638-PA [Anopheles gambiae str. PEST] >gi|157013913|gb|EAA13867.5| AGAP009638-PA [Anopheles gambiae str. PEST]
BT_ZHJ1_ZJU_Unigene27910	2326	gi|156553308|ref|XP_001599703.1|	0	PREDICTED: similar to prp4 [Nasonia vitripennis]
BT_ZHJ1_ZJU_Unigene28228	2972	gi|170055620|ref|XP_001863662.1|	0	ATP-binding cassette sub-family D member 1 [Culex quinquefasciatus] >gi|167875537|gb|EDS38920.1| ATP-binding cassette sub-family D member 1 [Culex quinquefasciatus]
BT_ZHJ1_ZJU_Unigene28240	1794	gi|91084029|ref|XP_966465.1|	0	PREDICTED: similar to alanyl-tRNA synthetase [Tribolium castaneum]
BT_ZHJ1_ZJU_Unigene28309	2076	gi|66521322|ref|XP_624128.1|	0	PREDICTED: similar to Synapsin CG3985-PA, isoform A [Apis mellifera]
BT_ZHJ1_ZJU_Unigene28449	3145	gi|91093581|ref|XP_969296.1|	0	PREDICTED: similar to AGAP001473-PA [Tribolium castaneum]
BT_ZHJ1_ZJU_Unigene28514	1686	gi|156552266|ref|XP_001599139.1|	0	PREDICTED: similar to ENSANGP00000019824 [Nasonia vitripennis]
BT_ZHJ1_ZJU_Unigene28682	2640	gi|110762756|ref|XP_393996.3|	0	PREDICTED: similar to CG31145-PA, isoform A [Apis mellifera]
BT_ZHJ1_ZJU_Unigene28817	2643	gi|91080595|ref|XP_973935.1|	0	PREDICTED: similar to Caseinolytic peptidase B protein homolog (Suppressor of potassium transport defect 3) [Tribolium castaneum]
BT_ZHJ1_ZJU_Unigene28850	2758	gi|158300739|ref|XP_320597.3|	0	AGAP011936-PA [Anopheles gambiae str. PEST] >gi|157013305|gb|EAA00275.3| AGAP011936-PA [Anopheles gambiae str. PEST]
BT_ZHJ1_ZJU_Unigene2888	1958	gi|110758166|ref|XP_623577.2|	0	PREDICTED: similar to sallimus CG1915-PC, isoform C [Apis mellifera]
BT_ZHJ1_ZJU_Unigene28898	2524	gi|110763618|ref|XP_393008.3|	0	PREDICTED: similar to moira CG18740-PA [Apis mellifera]
BT_ZHJ1_ZJU_Unigene29093	1606	gi|193636647|ref|XP_001949227.1|	0	PREDICTED: similar to masquerade [Acyrthosiphon pisum]
BT_ZHJ1_ZJU_Unigene29165	1664	gi|189239244|ref|XP_974259.2|	0	PREDICTED: similar to falafel CG9351-PA [Tribolium castaneum]
BT_ZHJ1_ZJU_Unigene29189	1325	gi|193697685|ref|XP_001950534.1|	0	PREDICTED: similar to actin [Acyrthosiphon pisum]
BT_ZHJ1_ZJU_Unigene29233	1931	gi|91080775|ref|XP_968281.1|	0	PREDICTED: similar to rab gdp-dissociation inhibitor [Tribolium castaneum]
BT_ZHJ1_ZJU_Unigene29370	1513	gi|158285443|ref|XP_001687892.1|	0	AGAP007563-PA [Anopheles gambiae str. PEST] >gi|157019994|gb|EDO64541.1| AGAP007563-PA [Anopheles gambiae str. PEST]
BT_ZHJ1_ZJU_Unigene29408	1432	gi|193704668|ref|XP_001946332.1|	0	PREDICTED: similar to spectrin [Acyrthosiphon pisum]
BT_ZHJ1_ZJU_Unigene29532	2018	gi|66514673|ref|XP_394758.2|	0	PREDICTED: similar to Muscle LIM protein at 84B CG1019-PA, isoform A isoform 1 [Apis mellifera]
BT_ZHJ1_ZJU_Unigene29690	1809	gi|193647911|ref|XP_001951736.1|	0	PREDICTED: similar to rac serine/threonine kinase [Acyrthosiphon pisum]
BT_ZHJ1_ZJU_Unigene29723	1779	gi|66513879|ref|XP_395662.2|	0	PREDICTED: similar to Threonyl-tRNA synthetase CG5353-PA, isoform A isoform 1 [Apis mellifera]
BT_ZHJ1_ZJU_Unigene29802	1629	gi|91086195|ref|XP_971475.1|	0	PREDICTED: similar to protein transport protein sec23 [Tribolium castaneum]
BT_ZHJ1_ZJU_Unigene29846	3522	gi|156542522|ref|XP_001600658.1|	0	PREDICTED: similar to myotubularin [Nasonia vitripennis]
BT_ZHJ1_ZJU_Unigene29989	3922	gi|156546249|ref|XP_001605335.1|	0	PREDICTED: similar to ubiquitin-protein ligase [Nasonia vitripennis]
BT_ZHJ1_ZJU_Unigene3009	2729	gi|193669425|ref|XP_001944330.1|	0	PREDICTED: similar to CG8213 CG8213-PA [Acyrthosiphon pisum]
BT_ZHJ1_ZJU_Unigene30198	1849	gi|91076368|ref|XP_967640.1|	0	PREDICTED: similar to tankyrase [Tribolium castaneum]
BT_ZHJ1_ZJU_Unigene30335	1650	gi|110755126|ref|XP_394430.3|	0	PREDICTED: similar to Ect4 CG7915-PB, isoform B, partial [Apis mellifera]
BT_ZHJ1_ZJU_Unigene30348	2304	gi|126343542|ref|XP_001362150.1|	0	PREDICTED: similar to HECT, UBA and WWE domain containing 1, [Monodelphis domestica]
BT_ZHJ1_ZJU_Unigene30394	1674	gi|58384361|ref|XP_313256.2|	0	AGAP003517-PA [Anopheles gambiae str. PEST] >gi|55240977|gb|EAA08937.2| AGAP003517-PA [Anopheles gambiae str. PEST]
BT_ZHJ1_ZJU_Unigene30567	1917	gi|189235894|ref|XP_967579.2|	0	PREDICTED: similar to AGAP006254-PA [Tribolium castaneum]
BT_ZHJ1_ZJU_Unigene30612	1830	gi|91090153|ref|XP_972190.1|	0	PREDICTED: similar to carbamoyl-phosphate synthase large chain [Tribolium castaneum]
BT_ZHJ1_ZJU_Unigene30768	1826	gi|291866|gb|AAA35578.1|	0	ATPase [Homo sapiens]
BT_ZHJ1_ZJU_Unigene30805	2551	gi|48095590|ref|XP_392325.1|	0	PREDICTED: similar to Dead-box-1 CG9054-PA isoform 1 [Apis mellifera]
BT_ZHJ1_ZJU_Unigene30865	1896	gi|66547006|ref|XP_396195.2|	0	PREDICTED: similar to Imitation SWI CG8625-PA, isoform A isoform 1 [Apis mellifera]
BT_ZHJ1_ZJU_Unigene30878	1646	gi|110758672|ref|XP_395581.3|	0	PREDICTED: similar to APG9 autophagy 9-like 1 [Apis mellifera]
BT_ZHJ1_ZJU_Unigene30887	1434	gi|91080825|ref|XP_970439.1|	0	PREDICTED: similar to soluble guanylyl cyclase beta 1 subunit [Tribolium castaneum]
BT_ZHJ1_ZJU_Unigene30903	1458	gi|66509734|ref|XP_625075.1|	0	PREDICTED: similar to MYST histone acetyltransferase 1 [Apis mellifera]
BT_ZHJ1_ZJU_Unigene30970	1934	gi|193693010|ref|XP_001950596.1|	0	PREDICTED: similar to zinc metalloprotease [Acyrthosiphon pisum]
BT_ZHJ1_ZJU_Unigene31118	2463	gi|416656|sp|P32122.1|ARRH_LOCMI	0	RecName: Full=Arrestin homolog >gi|298756|gb|AAB25860.1| arrestin homolog [Locusta migratoria]
BT_ZHJ1_ZJU_Unigene31299	2038	gi|193624774|ref|XP_001944677.1|	0	PREDICTED: similar to CG2467 CG2467-PA [Acyrthosiphon pisum]
BT_ZHJ1_ZJU_Unigene31327	2775	gi|156552139|ref|XP_001605562.1|	0	PREDICTED: similar to ENSANGP00000018366 [Nasonia vitripennis]
BT_ZHJ1_ZJU_Unigene31365	2010	gi|193690578|ref|XP_001947102.1|	0	PREDICTED: similar to calpain B [Acyrthosiphon pisum]
BT_ZHJ1_ZJU_Unigene31390	1589	gi|110756904|ref|XP_395309.3|	0	PREDICTED: similar to nop5 CG10206-PA [Apis mellifera]
BT_ZHJ1_ZJU_Unigene31415	1683	gi|189233817|ref|XP_971502.2|	0	PREDICTED: similar to CG32019-PA [Tribolium castaneum]
BT_ZHJ1_ZJU_Unigene31438	2035	gi|156555121|ref|XP_001604740.1|	0	PREDICTED: similar to CG31045-PA [Nasonia vitripennis]
BT_ZHJ1_ZJU_Unigene31489	1720	gi|193683680|ref|XP_001946412.1|	0	PREDICTED: similar to AGAP005175-PA [Acyrthosiphon pisum]
BT_ZHJ1_ZJU_Unigene31493	1379	gi|91082013|ref|XP_969905.1|	0	PREDICTED: similar to coatomer [Tribolium castaneum]
BT_ZHJ1_ZJU_Unigene31509	1306	gi|193709272|ref|XP_001948220.1|	0	PREDICTED: similar to extradenticle CG8933-PA [Acyrthosiphon pisum]
BT_ZHJ1_ZJU_Unigene31510	1322	gi|283135236|ref|NP_001164373.1|	0	mitochondrial-processing peptidase subunit alpha [Nasonia vitripennis]
BT_ZHJ1_ZJU_Unigene31529	3303	gi|71534702|emb|CAI26307.1|	0	beta-alanyl conjugating enzyme [Periplaneta americana]
BT_ZHJ1_ZJU_Unigene31536	1383	gi|156555455|ref|XP_001606085.1|	0	PREDICTED: similar to aspartyl-tRNA synthetase [Nasonia vitripennis]
BT_ZHJ1_ZJU_Unigene31573	1607	gi|193652640|ref|XP_001943100.1|	0	PREDICTED: similar to ergic53 CG6822-PA [Acyrthosiphon pisum]
BT_ZHJ1_ZJU_Unigene31578	2047	gi|231885|sp|P29981.1|CP4C1_BLADI	0	RecName: Full=Cytochrome P450 4C1; AltName: Full=CYPIVC1 >gi|155947|gb|AAA27819.1| cytochrome P450 [Blaberus discoidalis]
BT_ZHJ1_ZJU_Unigene31587	1598	gi|193589588|ref|XP_001948328.1|	0	PREDICTED: similar to eukaryotic release factor 1 CG5605-PA isoform 1 [Acyrthosiphon pisum]
BT_ZHJ1_ZJU_Unigene31593	2019	gi|91080893|ref|XP_973325.1|	0	PREDICTED: similar to AGAP004824-PA [Tribolium castaneum]
BT_ZHJ1_ZJU_Unigene31594	1894	gi|193657063|ref|XP_001948666.1|	0	PREDICTED: similar to AGAP000958-PA [Acyrthosiphon pisum]
BT_ZHJ1_ZJU_Unigene31631	1075	gi|193573533|ref|XP_001948639.1|	0	PREDICTED: similar to AGAP006885-PA [Acyrthosiphon pisum]
BT_ZHJ1_ZJU_Unigene31646	2508	gi|156548141|ref|XP_001606707.1|	0	PREDICTED: similar to ENSANGP00000022750 [Nasonia vitripennis]
BT_ZHJ1_ZJU_Unigene31649	2315	gi|189238710|ref|XP_969341.2|	0	PREDICTED: similar to AGAP009638-PA [Tribolium castaneum]
BT_ZHJ1_ZJU_Unigene31651	1186	gi|189240851|ref|XP_001812556.1|	0	PREDICTED: similar to chromodomain helicase-DNA-binding protein 3 [Tribolium castaneum]
BT_ZHJ1_ZJU_Unigene31662	1291	gi|48096209|ref|XP_392412.1|	0	PREDICTED: similar to Septin-2 CG4173-PA [Apis mellifera]
BT_ZHJ1_ZJU_Unigene31663	1692	gi|66500183|ref|XP_397111.2|	0	PREDICTED: similar to CG2010-PA, isoform A isoform 1 [Apis mellifera]
BT_ZHJ1_ZJU_Unigene31665	1302	gi|189235571|ref|XP_001812213.1|	0	PREDICTED: similar to wd-repeat protein [Tribolium castaneum]
BT_ZHJ1_ZJU_Unigene31670	1973	gi|193664481|ref|XP_001949072.1|	0	PREDICTED: similar to CG17374 CG17374-PA [Acyrthosiphon pisum]
BT_ZHJ1_ZJU_Unigene31675	2343	gi|189236840|ref|XP_001813187.1|	0	PREDICTED: similar to hect E3 ubiquitin ligase [Tribolium castaneum]
BT_ZHJ1_ZJU_Unigene3424	1442	gi|59889738|emb|CAI54098.1|	0	nicotinic acetylcholine receptor, alpha3 subunit [Bemisia tabaci]
BT_ZHJ1_ZJU_Unigene3514	1828	gi|111226312|ref|XP_001134514.1|	0	elongation protein 3 [Dictyostelium discoideum AX4] >gi|122070582|sp|Q1ZXC6.1|ELP3_DICDI RecName: Full=Probable elongator complex protein 3 >gi|90970474|gb|EAS66831.1| elongation protein 3 [Dictyostelium discoideum AX4]
BT_ZHJ1_ZJU_Unigene3547	2112	gi|66529173|ref|XP_623860.1|	0	PREDICTED: similar to CG17509-PA [Apis mellifera]
BT_ZHJ1_ZJU_Unigene356	2755	gi|156552384|ref|XP_001602726.1|	0	PREDICTED: similar to arsenite-resistance protein [Nasonia vitripennis]
BT_ZHJ1_ZJU_Unigene385	2564	gi|193690832|ref|XP_001946916.1|	0	PREDICTED: similar to eukaryotic translation initiation factor 2c [Acyrthosiphon pisum]
BT_ZHJ1_ZJU_Unigene3968	4029	gi|91084051|ref|XP_967428.1|	0	PREDICTED: similar to importin beta-3 [Tribolium castaneum]
BT_ZHJ1_ZJU_Unigene4147	2403	gi|193681167|ref|XP_001944980.1|	0	PREDICTED: similar to tripartite motif protein trim2,3, partial [Acyrthosiphon pisum]
BT_ZHJ1_ZJU_Unigene4723	4551	gi|193664496|ref|XP_001943041.1|	0	PREDICTED: similar to short stop CG18076-PB [Acyrthosiphon pisum]
BT_ZHJ1_ZJU_Unigene4912	1748	gi|91089945|ref|XP_973312.1|	0	PREDICTED: similar to eukaryotic translation initiation factor 3, theta subunit [Tribolium castaneum]
BT_ZHJ1_ZJU_Unigene4975	2794	gi|110765224|ref|XP_623111.2|	0	PREDICTED: similar to Clathrin heavy chain CG9012-PA, isoform A isoform 1 [Apis mellifera]
BT_ZHJ1_ZJU_Unigene502	2250	gi|66525759|ref|XP_624160.1|	0	PREDICTED: similar to CG32549-PD, isoform D isoform 1 [Apis mellifera]
BT_ZHJ1_ZJU_Unigene52011	1112	gi|13096215|pdb|1E3J|A	0	Chain A, Ketose Reductase (Sorbitol Dehydrogenase) From Silverleaf Whitefly >gi|4106364|gb|AAD02817.1| NADP(H)-dependent ketose reductase [Bemisia argentifolii]
BT_ZHJ1_ZJU_Unigene52044	1134	gi|193617698|ref|XP_001948523.1|	0	PREDICTED: similar to GA18789-PA [Acyrthosiphon pisum]
BT_ZHJ1_ZJU_Unigene52068	1155	gi|110751137|ref|XP_392217.3|	0	PREDICTED: similar to Ryanodine receptor 44F CG10844-PA, isoform A [Apis mellifera]
BT_ZHJ1_ZJU_Unigene52069	1154	gi|237874211|ref|NP_001153860.1|	0	chaperonin containing TCP1, subunit 5 (epsilon) [Acyrthosiphon pisum]
BT_ZHJ1_ZJU_Unigene52079	1161	gi|156537745|ref|XP_001607990.1|	0	PREDICTED: similar to aconitase, mitochondrial [Nasonia vitripennis]
BT_ZHJ1_ZJU_Unigene52087	1166	gi|156547510|ref|XP_001603936.1|	0	PREDICTED: similar to 26S proteasome regulatory complex ATPase RPT4 [Nasonia vitripennis]
BT_ZHJ1_ZJU_Unigene52143	1212	gi|194754711|ref|XP_001959638.1|	0	GF11944 [Drosophila ananassae] >gi|190620936|gb|EDV36460.1| GF11944 [Drosophila ananassae]
BT_ZHJ1_ZJU_Unigene52156	1228	gi|110749234|ref|XP_624014.2|	0	PREDICTED: similar to CG8877-PA [Apis mellifera]
BT_ZHJ1_ZJU_Unigene52160	1229	gi|110756254|ref|XP_392307.3|	0	PREDICTED: similar to CG17838-PE, isoform E [Apis mellifera]
BT_ZHJ1_ZJU_Unigene52179	1249	gi|110766548|ref|XP_623580.2|	0	PREDICTED: similar to eIF3-S8 CG4954-PA [Apis mellifera]
BT_ZHJ1_ZJU_Unigene52183	1254	gi|48098039|ref|XP_391994.1|	0	PREDICTED: similar to Aconitase CG9244-PB [Apis mellifera]
BT_ZHJ1_ZJU_Unigene52194	1265	gi|193632011|ref|XP_001947632.1|	0	PREDICTED: similar to NADH-ubiquinone oxidoreductase fe-s protein 2 (ndufs2) [Acyrthosiphon pisum]
BT_ZHJ1_ZJU_Unigene5219	2497	gi|193699965|ref|XP_001951614.1|	0	PREDICTED: similar to lysyl-tRNA synthetase [Acyrthosiphon pisum]
BT_ZHJ1_ZJU_Unigene52238	1324	gi|109069461|ref|XP_001092690.1|	0	PREDICTED: similar to tubulin, beta isoform 3 [Macaca mulatta] >gi|119575530|gb|EAW55126.1| tubulin, beta 2B, isoform CRA_b [Homo sapiens] >gi|119575531|gb|EAW55127.1| tubulin, beta 2B, isoform CRA_b [Homo sapiens]
BT_ZHJ1_ZJU_Unigene52240	1333	gi|193704668|ref|XP_001946332.1|	0	PREDICTED: similar to spectrin [Acyrthosiphon pisum]
BT_ZHJ1_ZJU_Unigene52266	1369	gi|66520165|ref|XP_623053.1|	0	PREDICTED: similar to 26S protease regulatory subunit 8 isoform 1 [Apis mellifera] >gi|66520175|ref|XP_623187.1| PREDICTED: similar to 26S protease regulatory subunit 8 isoform 2 [Apis mellifera]
BT_ZHJ1_ZJU_Unigene52275	1378	gi|229577204|ref|NP_001153324.1|	0	S-adenosylhomocysteine hydrolase [Nasonia vitripennis]
BT_ZHJ1_ZJU_Unigene52297	1422	gi|156538745|ref|XP_001607870.1|	0	PREDICTED: similar to tankyrase [Nasonia vitripennis]
BT_ZHJ1_ZJU_Unigene52312	1451	gi|110768098|ref|XP_395256.3|	0	PREDICTED: similar to eukaryotic initiation factor 5C CG2922-PG, isoform G [Apis mellifera]
BT_ZHJ1_ZJU_Unigene52313	1458	gi|158289891|ref|XP_311518.4|	0	AGAP010429-PA [Anopheles gambiae str. PEST] >gi|157018376|gb|EAA07202.4| AGAP010429-PA [Anopheles gambiae str. PEST]
BT_ZHJ1_ZJU_Unigene52315	1458	gi|193690615|ref|XP_001950380.1|	0	PREDICTED: similar to chitinase 7 [Acyrthosiphon pisum]
BT_ZHJ1_ZJU_Unigene52320	1470	gi|91082037|ref|XP_970725.1|	0	PREDICTED: similar to AGAP004744-PA [Tribolium castaneum]
BT_ZHJ1_ZJU_Unigene52324	1478	gi|91088885|ref|XP_972389.1|	0	PREDICTED: similar to Rpt1 CG1341-PA [Tribolium castaneum]
BT_ZHJ1_ZJU_Unigene52336	1505	gi|193657341|ref|XP_001947490.1|	0	PREDICTED: similar to ATP-binding cassette sub-family F member 2 [Acyrthosiphon pisum]
BT_ZHJ1_ZJU_Unigene52338	1504	gi|193676231|ref|XP_001943996.1|	0	PREDICTED: similar to malic enzyme [Acyrthosiphon pisum]
BT_ZHJ1_ZJU_Unigene52340	1507	gi|432542|gb|AAB28239.1|	0	sodium pump alpha subunit [Ctenocephalides felis]
BT_ZHJ1_ZJU_Unigene52346	1530	gi|193690615|ref|XP_001950380.1|	0	PREDICTED: similar to chitinase 7 [Acyrthosiphon pisum]
BT_ZHJ1_ZJU_Unigene52355	1539	gi|66513481|ref|XP_394434.2|	0	PREDICTED: similar to Ubiquitin activating enzyme 1 CG1782-PA isoform 1 [Apis mellifera]
BT_ZHJ1_ZJU_Unigene52357	1539	gi|156553340|ref|XP_001601185.1|	0	PREDICTED: similar to importin alpha [Nasonia vitripennis]
BT_ZHJ1_ZJU_Unigene52364	1555	gi|193652401|ref|XP_001951879.1|	0	PREDICTED: similar to chitin deacetylase 4 [Acyrthosiphon pisum]
BT_ZHJ1_ZJU_Unigene52371	1570	gi|66500205|ref|XP_393509.2|	0	PREDICTED: similar to CG3731-PB, isoform B [Apis mellifera]
BT_ZHJ1_ZJU_Unigene52372	1576	gi|193669092|ref|XP_001944635.1|	0	PREDICTED: similar to mKIAA0609 protein [Acyrthosiphon pisum]
BT_ZHJ1_ZJU_Unigene52375	1580	gi|237874159|ref|NP_001153852.1|	0	ATP citrate lyase [Acyrthosiphon pisum]
BT_ZHJ1_ZJU_Unigene52376	1581	gi|401326|sp|P31410.1|VATB_HELVI	0	RecName: Full=V-type proton ATPase subunit B; Short=V-ATPase subunit B; AltName: Full=Vacuolar proton pump subunit B >gi|237459|gb|AAB20098.1| vacuolar (V-type) H(+)-ATPase B subunit [Heliothis virescens]
BT_ZHJ1_ZJU_Unigene52384	1599	gi|193596571|ref|XP_001950847.1|	0	PREDICTED: similar to aspartate 1-decarboxylase [Acyrthosiphon pisum]
BT_ZHJ1_ZJU_Unigene52386	1602	gi|193666869|ref|XP_001946553.1|	0	PREDICTED: similar to isocitrate dehydrogenase [Acyrthosiphon pisum]
BT_ZHJ1_ZJU_Unigene52388	1611	gi|189241488|ref|XP_973252.2|	0	PREDICTED: similar to GA19195-PA [Tribolium castaneum]
BT_ZHJ1_ZJU_Unigene52392	1623	gi|189233817|ref|XP_971502.2|	0	PREDICTED: similar to CG32019-PA [Tribolium castaneum]
BT_ZHJ1_ZJU_Unigene52393	1624	gi|158291368|ref|XP_312882.4|	0	AGAP003184-PA [Anopheles gambiae str. PEST] >gi|157017742|gb|EAA08478.4| AGAP003184-PA [Anopheles gambiae str. PEST]
BT_ZHJ1_ZJU_Unigene52399	1650	gi|157122017|ref|XP_001659922.1|	0	chaperonin [Aedes aegypti] >gi|108874611|gb|EAT38836.1| chaperonin [Aedes aegypti]
BT_ZHJ1_ZJU_Unigene52404	1653	gi|66549280|ref|XP_624707.1|	0	PREDICTED: similar to CG6904-PA, isoform A [Apis mellifera]
BT_ZHJ1_ZJU_Unigene52407	1674	gi|156547575|ref|XP_001602897.1|	0	PREDICTED: similar to DEAD box ATP-dependent RNA helicase [Nasonia vitripennis]
BT_ZHJ1_ZJU_Unigene52409	1675	gi|193676221|ref|XP_001942938.1|	0	PREDICTED: similar to GA18350-PA [Acyrthosiphon pisum]
BT_ZHJ1_ZJU_Unigene52411	1676	gi|66547465|ref|XP_392938.2|	0	PREDICTED: similar to Glucose transporter 1 CG1086-PB, isoform B isoform 1 [Apis mellifera]
BT_ZHJ1_ZJU_Unigene52412	1684	gi|66563290|ref|XP_392814.2|	0	PREDICTED: similar to T-complex protein 1 subunit gamma (TCP-1-gamma) (CCT-gamma) [Apis mellifera]
BT_ZHJ1_ZJU_Unigene52418	1699	gi|66512039|ref|XP_392432.2|	0	PREDICTED: similar to Sterol carrier protein X-related thiolase CG17320-PA isoform 1 [Apis mellifera]
BT_ZHJ1_ZJU_Unigene52424	1755	gi|156542793|ref|XP_001605959.1|	0	PREDICTED: similar to 26S proteasome regulatory subunit S3 [Nasonia vitripennis]
BT_ZHJ1_ZJU_Unigene52427	1782	gi|156541190|ref|XP_001599499.1|	0	PREDICTED: similar to signal recognition particle receptor alpha subunit [Nasonia vitripennis]
BT_ZHJ1_ZJU_Unigene52428	1714	gi|193695213|ref|XP_001945190.1|	0	PREDICTED: similar to CG3523 CG3523-PA [Acyrthosiphon pisum]
BT_ZHJ1_ZJU_Unigene52434	1799	gi|156544986|ref|XP_001607995.1|	0	PREDICTED: similar to clathrin heavy chain [Nasonia vitripennis]
BT_ZHJ1_ZJU_Unigene52436	1813	gi|91092172|ref|XP_968236.1|	0	PREDICTED: similar to Type III alcohol dehydrogenase CG3425-PA [Tribolium castaneum]
BT_ZHJ1_ZJU_Unigene52437	1814	gi|114050749|ref|NP_001040108.1|	0	chaperonin subunit 6a zeta [Bombyx mori] >gi|87248083|gb|ABD36094.1| chaperonin subunit 6a zeta [Bombyx mori]
BT_ZHJ1_ZJU_Unigene52438	1822	gi|189236205|ref|XP_970721.2|	0	PREDICTED: similar to iPLA-2 [Tribolium castaneum]
BT_ZHJ1_ZJU_Unigene52439	1727	gi|91085589|ref|XP_968685.1|	0	PREDICTED: similar to selenophosphate synthetase [Tribolium castaneum]
BT_ZHJ1_ZJU_Unigene52440	1830	gi|156554573|ref|XP_001600933.1|	0	PREDICTED: similar to 6-phosphogluconate dehydrogenase [Nasonia vitripennis]
BT_ZHJ1_ZJU_Unigene52442	1707	gi|193643545|ref|XP_001948247.1|	0	PREDICTED: similar to CG7430 CG7430-PA [Acyrthosiphon pisum]
BT_ZHJ1_ZJU_Unigene52448	1863	gi|118638436|gb|ABL09376.1|	0	catalase [Anopheles gambiae] >gi|118638438|gb|ABL09377.1| catalase [Anopheles gambiae]
BT_ZHJ1_ZJU_Unigene52450	1863	gi|91086165|ref|XP_970259.1|	0	PREDICTED: similar to GA17483-PA [Tribolium castaneum]
BT_ZHJ1_ZJU_Unigene52453	1845	gi|189238375|ref|XP_969851.2|	0	PREDICTED: similar to acetyl-coa carboxylase [Tribolium castaneum]
BT_ZHJ1_ZJU_Unigene52454	1868	gi|195474781|ref|XP_002089668.1|	0	GE19217 [Drosophila yakuba] >gi|194175769|gb|EDW89380.1| GE19217 [Drosophila yakuba]
BT_ZHJ1_ZJU_Unigene52455	1896	gi|91078690|ref|XP_971137.1|	0	PREDICTED: similar to eukaryotic translation initiation factor 3 [Tribolium castaneum]
BT_ZHJ1_ZJU_Unigene52460	1928	gi|91077396|ref|XP_975299.1|	0	PREDICTED: similar to chaperonin [Tribolium castaneum]
BT_ZHJ1_ZJU_Unigene52462	1873	gi|58585196|ref|NP_001011627.1|	0	phenoloxidase subunit A3 [Apis mellifera] >gi|41350389|gb|AAO72539.2| prophenoloxidase [Apis mellifera]
BT_ZHJ1_ZJU_Unigene52463	1957	gi|239812350|gb|ACS27494.1|	0	phosphoglucose isomerase [Colias eurytheme]
BT_ZHJ1_ZJU_Unigene52464	1967	gi|157123846|ref|XP_001653941.1|	0	carboxylase:pyruvate/acetyl-coa/propionyl-coa [Aedes aegypti] >gi|108874193|gb|EAT38418.1| carboxylase:pyruvate/acetyl-coa/propionyl-coa [Aedes aegypti]
BT_ZHJ1_ZJU_Unigene52466	1967	gi|13991886|gb|AAK51547.1|	0	laminin beta chain [Schistocerca gregaria]
BT_ZHJ1_ZJU_Unigene52468	1979	gi|193587299|ref|XP_001949837.1|	0	PREDICTED: similar to heat shock protein 70 B2 [Acyrthosiphon pisum]
BT_ZHJ1_ZJU_Unigene52472	1967	gi|66535957|ref|XP_624293.1|	0	PREDICTED: similar to lethal (2) k05713 CG8256-PC, isoform C [Apis mellifera]
BT_ZHJ1_ZJU_Unigene52473	1881	gi|157118058|ref|XP_001658987.1|	0	aspartate ammonia lyase [Aedes aegypti] >gi|108875839|gb|EAT40064.1| aspartate ammonia lyase [Aedes aegypti]
BT_ZHJ1_ZJU_Unigene52474	1963	gi|91094451|ref|XP_966698.1|	0	PREDICTED: similar to pyruvate kinase isoform 1 [Tribolium castaneum]
BT_ZHJ1_ZJU_Unigene52475	1962	gi|91086561|ref|XP_975997.1|	0	PREDICTED: similar to phosphoenolpyruvate carboxykinase isoform 2 [Tribolium castaneum]
BT_ZHJ1_ZJU_Unigene52477	2015	gi|91080533|ref|XP_972324.1|	0	PREDICTED: similar to alpha actinin CG4376-PB [Tribolium castaneum]
BT_ZHJ1_ZJU_Unigene52482	2124	gi|193664481|ref|XP_001949072.1|	0	PREDICTED: similar to CG17374 CG17374-PA [Acyrthosiphon pisum]
BT_ZHJ1_ZJU_Unigene52484	2125	gi|110760457|ref|XP_391829.3|	0	PREDICTED: similar to belle CG9748-PA [Apis mellifera]
BT_ZHJ1_ZJU_Unigene52488	2234	gi|193695213|ref|XP_001945190.1|	0	PREDICTED: similar to CG3523 CG3523-PA [Acyrthosiphon pisum]
BT_ZHJ1_ZJU_Unigene52489	2247	gi|195450809|ref|XP_002072642.1|	0	GK13713 [Drosophila willistoni] >gi|194168727|gb|EDW83628.1| GK13713 [Drosophila willistoni]
BT_ZHJ1_ZJU_Unigene52490	2242	gi|156543660|ref|XP_001605104.1|	0	PREDICTED: similar to DNA topoisomerase type I [Nasonia vitripennis]
BT_ZHJ1_ZJU_Unigene52492	2093	gi|193713712|ref|XP_001952048.1|	0	PREDICTED: similar to Probable nucleolar GTP-binding protein 1 [Acyrthosiphon pisum]
BT_ZHJ1_ZJU_Unigene52493	2183	gi|193599234|ref|XP_001949324.1|	0	PREDICTED: similar to glycinamide ribonucleotide synthetase-aminoimidazole ribonucleotide synthetase-glycinamide ribonucleotide transformylase, partial [Acyrthosiphon pisum]
BT_ZHJ1_ZJU_Unigene52495	2285	gi|156550530|ref|XP_001602460.1|	0	PREDICTED: similar to translation elongation factor 2 [Nasonia vitripennis]
BT_ZHJ1_ZJU_Unigene52496	2291	gi|91086241|ref|XP_972593.1|	0	PREDICTED: similar to AGAP002176-PA [Tribolium castaneum]
BT_ZHJ1_ZJU_Unigene52498	2279	gi|193605907|ref|XP_001951356.1|	0	PREDICTED: similar to GA17427-PA [Acyrthosiphon pisum]
BT_ZHJ1_ZJU_Unigene52501	2313	gi|91087957|ref|XP_972849.1|	0	PREDICTED: similar to eIF3-S9 [Tribolium castaneum]
BT_ZHJ1_ZJU_Unigene52502	2274	gi|27260894|gb|AAN86047.1|	0	heat shock cognate 70 protein [Spodoptera frugiperda]
BT_ZHJ1_ZJU_Unigene52505	2435	gi|193594165|ref|XP_001946429.1|	0	PREDICTED: similar to filamin [Acyrthosiphon pisum]
BT_ZHJ1_ZJU_Unigene52506	2359	gi|37991668|dbj|BAD00045.1|	0	armadillo protein [Gryllus bimaculatus]
BT_ZHJ1_ZJU_Unigene52507	2443	gi|193718365|ref|XP_001952392.1|	0	PREDICTED: similar to pyrroline-5-carboxylate dehydrogenase [Acyrthosiphon pisum]
BT_ZHJ1_ZJU_Unigene52509	2482	gi|66517291|ref|XP_623722.1|	0	PREDICTED: similar to Neural conserved at 73EF CG11661-PA, isoform A isoform 2 [Apis mellifera]
BT_ZHJ1_ZJU_Unigene52510	2442	gi|156543142|ref|XP_001605718.1|	0	PREDICTED: similar to ENSANGP00000019430 [Nasonia vitripennis]
BT_ZHJ1_ZJU_Unigene52513	2544	gi|110760993|ref|XP_623723.2|	0	PREDICTED: similar to LDLa domain containing chitin binding protein 1 CG8756-PC, isoform C isoform 1 [Apis mellifera]
BT_ZHJ1_ZJU_Unigene52517	2711	gi|91094931|ref|XP_970563.1|	0	PREDICTED: similar to AGAP001256-PA [Tribolium castaneum]
BT_ZHJ1_ZJU_Unigene52518	2833	gi|193683802|ref|XP_001945401.1|	0	PREDICTED: similar to Beta Adaptin CG12532-PA [Acyrthosiphon pisum]
BT_ZHJ1_ZJU_Unigene52519	2807	gi|193636433|ref|XP_001950956.1|	0	PREDICTED: similar to abc transporter [Acyrthosiphon pisum]
BT_ZHJ1_ZJU_Unigene52522	2439	gi|193697811|ref|XP_001943129.1|	0	PREDICTED: similar to calcium-transporting atpase sarcoplasmic/endoplasmic reticulum type (calcium pump) [Acyrthosiphon pisum]
BT_ZHJ1_ZJU_Unigene52525	2708	gi|221128021|ref|XP_002154898.1|	0	PREDICTED: similar to DNA-directed RNA polymerase beta chain [Hydra magnipapillata]
BT_ZHJ1_ZJU_Unigene52526	2996	gi|156543493|ref|XP_001601953.1|	0	PREDICTED: similar to LD24485p [Nasonia vitripennis]
BT_ZHJ1_ZJU_Unigene52527	4293	gi|193606237|ref|XP_001949485.1|	0	PREDICTED: similar to AGAP010734-PA, partial [Acyrthosiphon pisum]
BT_ZHJ1_ZJU_Unigene52528	4824	gi|189233817|ref|XP_971502.2|	0	PREDICTED: similar to CG32019-PA [Tribolium castaneum]
BT_ZHJ1_ZJU_Unigene52529	3108	gi|91079945|ref|XP_968596.1|	0	PREDICTED: similar to lysosomal alpha-mannosidase (mannosidase alpha class 2b member 1) [Tribolium castaneum]
BT_ZHJ1_ZJU_Unigene52530	3664	gi|91083819|ref|XP_973530.1|	0	PREDICTED: similar to hydroxyacyl-coenzyme A dehydrogenase [Tribolium castaneum]
BT_ZHJ1_ZJU_Unigene52531	3274	gi|110756547|ref|XP_392361.3|	0	PREDICTED: similar to CG33519-PB isoform 1 [Apis mellifera]
BT_ZHJ1_ZJU_Unigene52532	3120	gi|110768018|ref|XP_623323.2|	0	PREDICTED: similar to zipper CG15792-PD, isoform D [Apis mellifera]
BT_ZHJ1_ZJU_Unigene52533	4370	gi|189238710|ref|XP_969341.2|	0	PREDICTED: similar to AGAP009638-PA [Tribolium castaneum]
BT_ZHJ1_ZJU_Unigene52534	4926	gi|189234161|ref|XP_967052.2|	0	PREDICTED: similar to jumonji domain containing 1A [Tribolium castaneum]
BT_ZHJ1_ZJU_Unigene52535	5568	gi|209571429|dbj|BAG75121.1|	0	lipophorin precursor [Nilaparvata lugens]
BT_ZHJ1_ZJU_Unigene5411	1854	gi|91082493|ref|XP_972751.1|	0	PREDICTED: similar to LOC613054 protein [Tribolium castaneum]
BT_ZHJ1_ZJU_Unigene5511	2250	gi|170040111|ref|XP_001847855.1|	0	elongation factor G 1, mitochondrial [Culex quinquefasciatus] >gi|261263143|sp|B0WGM1.1|EFGM_CULQU RecName: Full=Elongation factor G, mitochondrial; Short=EF-Gmt; AltName: Full=Elongation factor G 1, mitochondrial; Short=mEF-G 1; AltName: Full=Elongation factor G1; Flags: Precursor >gi|167863667|gb|EDS27050.1| elongation factor G 1, mitochondrial [Culex quinquefasciatus]
BT_ZHJ1_ZJU_Unigene5514	2744	gi|118784054|ref|XP_313425.3|	0	AGAP003652-PA [Anopheles gambiae str. PEST] >gi|116128766|gb|EAA08788.4| AGAP003652-PA [Anopheles gambiae str. PEST]
BT_ZHJ1_ZJU_Unigene5969	2478	gi|91089337|ref|XP_972494.1|	0	PREDICTED: similar to fascin [Tribolium castaneum]
BT_ZHJ1_ZJU_Unigene62	2113	gi|189241000|ref|XP_968712.2|	0	PREDICTED: similar to AGAP003513-PA [Tribolium castaneum]
BT_ZHJ1_ZJU_Unigene6627	1408	gi|262232649|gb|ACY38588.1|	0	chitin synthase 1 variant A [Locusta migratoria manilensis]
BT_ZHJ1_ZJU_Unigene671	1834	gi|57903680|gb|AAW58140.1|	0	N-ethylmaleimide sensitive fusion protein [Helicoverpa armigera]
BT_ZHJ1_ZJU_Unigene6765	1299	gi|156543308|ref|XP_001604619.1|	0	PREDICTED: similar to nuclear export factor CRM1 [Nasonia vitripennis]
BT_ZHJ1_ZJU_Unigene6933	1411	gi|110769804|ref|XP_624006.2|	0	PREDICTED: similar to dre4 CG1828-PA, isoform A [Apis mellifera]
BT_ZHJ1_ZJU_Unigene7199	2536	gi|193657175|ref|XP_001943616.1|	0	PREDICTED: similar to trehalose 6-phosphate synthase [Acyrthosiphon pisum]
BT_ZHJ1_ZJU_Unigene7560	2100	gi|156544931|ref|XP_001603881.1|	0	PREDICTED: similar to platelet-activating factor acetylhydrolase isoform 1b alpha subunit [Nasonia vitripennis]
BT_ZHJ1_ZJU_Unigene7850	2464	gi|158285159|ref|XP_308166.4|	0	AGAP007709-PA [Anopheles gambiae str. PEST] >gi|157019858|gb|EAA04103.4| AGAP007709-PA [Anopheles gambiae str. PEST]
BT_ZHJ1_ZJU_Unigene8103	1973	gi|193672840|ref|XP_001949468.1|	0	PREDICTED: similar to SP1070 CG9138-PA [Acyrthosiphon pisum]
BT_ZHJ1_ZJU_Unigene8322	1586	gi|197131003|gb|ACH47049.1|	0	target of rapamycin [Blattella germanica]
BT_ZHJ1_ZJU_Unigene8404	1557	gi|193673870|ref|XP_001944375.1|	0	PREDICTED: similar to alpha Catenin CG17947-PA [Acyrthosiphon pisum]
BT_ZHJ1_ZJU_Unigene8760	1785	gi|66555624|ref|XP_396585.2|	0	PREDICTED: similar to CG4928-PB, isoform B [Apis mellifera]
BT_ZHJ1_ZJU_Unigene8824	3116	gi|193657514|ref|XP_001951604.1|	0	PREDICTED: similar to delta-adaptin [Acyrthosiphon pisum]
BT_ZHJ1_ZJU_Unigene8839	2369	gi|189233711|ref|XP_968604.2|	0	PREDICTED: similar to CG18304 CG18304-PA [Tribolium castaneum]
BT_ZHJ1_ZJU_Unigene9109	1416	gi|119888032|gb|ABM05967.1|	0	guanine nucleotide-binding protein subunit beta-like [Microplitis mediator]
BT_ZHJ1_ZJU_Unigene9351	2646	gi|189235957|ref|XP_969110.2|	0	PREDICTED: similar to AGAP006949-PA [Tribolium castaneum]
BT_ZHJ1_ZJU_Unigene9527	1869	gi|156541962|ref|XP_001600045.1|	0	PREDICTED: similar to ENSANGP00000014839 [Nasonia vitripennis]
BT_ZHJ1_ZJU_Unigene9590	2352	gi|193669334|ref|XP_001945180.1|	0	PREDICTED: similar to exo70 CG7127-PA [Acyrthosiphon pisum]
BT_ZHJ1_ZJU_Unigene9596	1607	gi|91090890|ref|XP_973414.1|	0	PREDICTED: similar to RE62270p [Tribolium castaneum]
BT_ZHJ1_ZJU_Unigene31021	2147	gi|48095266|ref|XP_394398.1|	1e-180	PREDICTED: similar to SCAR CG4636-PA [Apis mellifera]
BT_ZHJ1_ZJU_Unigene31101	1481	gi|156537747|ref|XP_001607992.1|	1e-180	PREDICTED: similar to ENSANGP00000014908 [Nasonia vitripennis]
BT_ZHJ1_ZJU_Unigene31567	1888	gi|158297270|ref|XP_317535.4|	1e-180	AGAP007942-PA [Anopheles gambiae str. PEST] >gi|157015113|gb|EAA12894.5| AGAP007942-PA [Anopheles gambiae str. PEST]
BT_ZHJ1_ZJU_Unigene4973	1098	gi|229577321|ref|NP_001153352.1|	1e-180	splicing factor 3b, subunit 3 [Nasonia vitripennis]
BT_ZHJ1_ZJU_Unigene52374	1580	gi|110767987|ref|XP_624116.2|	1e-180	PREDICTED: similar to moleskin CG7935-PA, partial [Apis mellifera]
BT_ZHJ1_ZJU_Unigene52385	1599	gi|66526670|ref|XP_624161.1|	1e-180	PREDICTED: similar to uninitiated CG4008-PA [Apis mellifera]
BT_ZHJ1_ZJU_Unigene52171	1241	gi|193627503|ref|XP_001944803.1|	1e-179	PREDICTED: similar to CG9572 CG9572-PA [Acyrthosiphon pisum]
BT_ZHJ1_ZJU_Unigene52223	1297	gi|91086235|ref|XP_966692.1|	1e-179	PREDICTED: similar to transitional endoplasmic reticulum ATPase TER94 isoform 1 [Tribolium castaneum] >gi|270011017|gb|EFA07465.1| transitional endoplasmic reticulum ATPase TER94 [Tribolium castaneum]
BT_ZHJ1_ZJU_Unigene52514	2653	gi|110764429|ref|XP_393472.3|	1e-179	PREDICTED: similar to ankyrin repeat domain protein 17 isoform a [Apis mellifera]
BT_ZHJ1_ZJU_Unigene11363	1687	gi|193662234|ref|XP_001948711.1|	1e-178	PREDICTED: similar to alanine aminotransferase [Acyrthosiphon pisum]
BT_ZHJ1_ZJU_Unigene20782	2309	gi|195107935|ref|XP_001998549.1|	1e-178	GI23575 [Drosophila mojavensis] >gi|193915143|gb|EDW14010.1| GI23575 [Drosophila mojavensis]
BT_ZHJ1_ZJU_Unigene30599	1467	gi|195172580|ref|XP_002027075.1|	1e-178	GL18185 [Drosophila persimilis] >gi|194112853|gb|EDW34896.1| GL18185 [Drosophila persimilis]
BT_ZHJ1_ZJU_Unigene51848	1014	gi|156553332|ref|XP_001602921.1|	1e-178	PREDICTED: similar to retinoblastoma-binding protein 4 (rbbp4) [Nasonia vitripennis]
BT_ZHJ1_ZJU_Unigene52030	1125	gi|158291541|ref|XP_313043.4|	1e-178	AGAP004159-PA [Anopheles gambiae str. PEST] >gi|157017597|gb|EAA08510.4| AGAP004159-PA [Anopheles gambiae str. PEST]
BT_ZHJ1_ZJU_Unigene8858	1193	gi|193676344|ref|XP_001948834.1|	1e-178	PREDICTED: similar to ribosomal protein S6 kinase, 90kDa, polypeptide 2 [Acyrthosiphon pisum]
BT_ZHJ1_ZJU_Unigene12097	1978	gi|91082183|ref|XP_971336.1|	1e-177	PREDICTED: similar to AGAP010676-PA [Tribolium castaneum]
BT_ZHJ1_ZJU_Unigene21612	1439	gi|189187985|gb|ACD84797.1|	1e-177	cytochrome P450 CYP6CM1vB [Bemisia tabaci]
BT_ZHJ1_ZJU_Unigene2417	1584	gi|193587049|ref|XP_001948071.1|	1e-177	PREDICTED: similar to AGAP004522-PA [Acyrthosiphon pisum]
BT_ZHJ1_ZJU_Unigene52129	1200	gi|66508366|ref|XP_623071.1|	1e-177	PREDICTED: similar to Inosine-5-monophosphate dehydrogenase (IMP dehydrogenase) (IMPDH) (IMPD) (Protein raspberry) isoform 1 [Apis mellifera]
BT_ZHJ1_ZJU_Unigene5307	1654	gi|270002882|gb|EEZ99329.1|	1e-177	hu li tai shao [Tribolium castaneum]
BT_ZHJ1_ZJU_Unigene14895	1662	gi|91093513|ref|XP_969441.1|	1e-176	PREDICTED: similar to tpr repeat nuclear phosphoprotein [Tribolium castaneum]
BT_ZHJ1_ZJU_Unigene14904	1163	gi|156550500|ref|XP_001601846.1|	1e-176	PREDICTED: similar to mitotic checkpoint protein and poly(a)+ RNA export protein [Nasonia vitripennis]
BT_ZHJ1_ZJU_Unigene21963	1963	gi|193657159|ref|XP_001949459.1|	1e-176	PREDICTED: similar to trehalase [Acyrthosiphon pisum]
BT_ZHJ1_ZJU_Unigene22730	2282	gi|189240760|ref|XP_969222.2|	1e-176	PREDICTED: similar to AGAP005257-PA [Tribolium castaneum]
BT_ZHJ1_ZJU_Unigene9550	2248	gi|91094127|ref|XP_968492.1|	1e-176	PREDICTED: similar to GA20276-PA [Tribolium castaneum]
BT_ZHJ1_ZJU_Unigene2661	1543	gi|193657155|ref|XP_001949369.1|	1e-175	PREDICTED: similar to dynamin [Acyrthosiphon pisum]
BT_ZHJ1_ZJU_Unigene29016	1687	gi|193690926|ref|XP_001950257.1|	1e-175	PREDICTED: similar to suppressor of ty [Acyrthosiphon pisum]
BT_ZHJ1_ZJU_Unigene31436	1279	gi|91090384|ref|XP_969497.1|	1e-175	PREDICTED: similar to 6-phosphofructo-2-kinase/fructose-2,6-bisphosphatase short form [Tribolium castaneum]
BT_ZHJ1_ZJU_Unigene10619	2432	gi|91093473|ref|XP_967857.1|	1e-174	PREDICTED: similar to hepatocyte growth factor-regulated tyrosine kinase substrate (hgs) [Tribolium castaneum]
BT_ZHJ1_ZJU_Unigene11559	3832	gi|195475246|ref|XP_002089895.1|	1e-174	GE21797 [Drosophila yakuba] >gi|194175996|gb|EDW89607.1| GE21797 [Drosophila yakuba]
BT_ZHJ1_ZJU_Unigene15546	1326	gi|193706920|ref|XP_001952378.1|	1e-174	PREDICTED: similar to structural maintenance of chromosomes smc3 [Acyrthosiphon pisum]
BT_ZHJ1_ZJU_Unigene26481	1887	gi|193638890|ref|XP_001944045.1|	1e-174	PREDICTED: similar to GA16025-PA [Acyrthosiphon pisum]
BT_ZHJ1_ZJU_Unigene52379	1517	gi|193579984|ref|XP_001943202.1|	1e-174	PREDICTED: similar to GA18075-PA [Acyrthosiphon pisum]
BT_ZHJ1_ZJU_Unigene11560	1462	gi|193713840|ref|XP_001946016.1|	1e-173	PREDICTED: similar to AGAP002354-PA, partial [Acyrthosiphon pisum]
BT_ZHJ1_ZJU_Unigene17201	1399	gi|193606181|ref|XP_001946388.1|	1e-173	PREDICTED: similar to wd40 protein [Acyrthosiphon pisum]
BT_ZHJ1_ZJU_Unigene2650	1710	gi|193594274|ref|XP_001944610.1|	1e-173	PREDICTED: similar to endothelin-converting enzyme [Acyrthosiphon pisum]
BT_ZHJ1_ZJU_Unigene27597	1822	gi|170064276|ref|XP_001867458.1|	1e-173	glutamate carboxypeptidase [Culex quinquefasciatus] >gi|167881720|gb|EDS45103.1| glutamate carboxypeptidase [Culex quinquefasciatus]
BT_ZHJ1_ZJU_Unigene31253	2231	gi|157132998|ref|XP_001656148.1|	1e-173	4-aminobutyrate aminotransferase [Aedes aegypti] >gi|108870984|gb|EAT35209.1| 4-aminobutyrate aminotransferase [Aedes aegypti]
BT_ZHJ1_ZJU_Unigene51884	1034	gi|170038845|ref|XP_001847258.1|	1e-173	vacuolar proton ATPase [Culex quinquefasciatus] >gi|167862449|gb|EDS25832.1| vacuolar proton ATPase [Culex quinquefasciatus]
BT_ZHJ1_ZJU_Unigene52213	1287	gi|91082137|ref|XP_966595.1|	1e-173	PREDICTED: similar to arrestin1 isoform 1 [Tribolium castaneum] >gi|270008184|gb|EFA04632.1| arrestin 1 [Tribolium castaneum]
BT_ZHJ1_ZJU_Unigene52410	1679	gi|91088257|ref|XP_966746.1|	1e-173	PREDICTED: similar to proteasome 26S non-ATPase subunit 12 [Tribolium castaneum]
BT_ZHJ1_ZJU_Unigene5573	2556	gi|110762262|ref|XP_624754.2|	1e-173	PREDICTED: similar to midway CG31991-PA, isoform A [Apis mellifera]
BT_ZHJ1_ZJU_Unigene17115	1858	gi|91094575|ref|XP_968718.1|	1e-172	PREDICTED: similar to cgmp-dependent protein kinase [Tribolium castaneum]
BT_ZHJ1_ZJU_Unigene31531	1327	gi|193638961|ref|XP_001943284.1|	1e-172	PREDICTED: similar to neutral alpha-glucosidase AB [Acyrthosiphon pisum]
BT_ZHJ1_ZJU_Unigene52021	1117	gi|156536885|ref|XP_001606843.1|	1e-172	PREDICTED: similar to phosphoglycerate kinase [Nasonia vitripennis]
BT_ZHJ1_ZJU_Unigene52184	1256	gi|189234428|ref|XP_001816488.1|	1e-172	PREDICTED: similar to coatomer subunit beta [Tribolium castaneum]
BT_ZHJ1_ZJU_Unigene52479	2115	gi|189241335|ref|XP_001809545.1|	1e-172	PREDICTED: similar to AGAP004510-PA [Tribolium castaneum]
BT_ZHJ1_ZJU_Unigene9840	1546	gi|156554298|ref|XP_001602754.1|	1e-172	PREDICTED: similar to alcohol dehydrogenase [Nasonia vitripennis]
BT_ZHJ1_ZJU_Unigene10079	1176	gi|91078404|ref|XP_974506.1|	1e-171	PREDICTED: similar to rad25/xp-b DNA repair helicase [Tribolium castaneum]
BT_ZHJ1_ZJU_Unigene10292	1292	gi|156550608|ref|XP_001604288.1|	1e-171	PREDICTED: similar to WD40 protein [Nasonia vitripennis]
BT_ZHJ1_ZJU_Unigene23904	2231	gi|66543947|ref|XP_397358.2|	1e-171	PREDICTED: similar to CG5807-PA isoform 1 [Apis mellifera]
BT_ZHJ1_ZJU_Unigene52426	1778	gi|91076250|ref|XP_966964.1|	1e-171	PREDICTED: similar to GA12555-PA [Tribolium castaneum]
BT_ZHJ1_ZJU_Unigene19308	1149	gi|193643386|ref|XP_001950428.1|	1e-170	PREDICTED: similar to Splicing factor 3A subunit 3 (Spliceosome-associated protein 61) (SAP 61) (SF3a60) [Acyrthosiphon pisum]
BT_ZHJ1_ZJU_Unigene2947	1237	gi|66505925|ref|XP_623732.1|	1e-170	PREDICTED: similar to CG2807-PA isoform 1 [Apis mellifera]
BT_ZHJ1_ZJU_Unigene29483	2430	gi|193636713|ref|XP_001949730.1|	1e-170	PREDICTED: similar to cortactin [Acyrthosiphon pisum]
BT_ZHJ1_ZJU_Unigene31455	1412	gi|156544490|ref|XP_001602738.1|	1e-170	PREDICTED: similar to protein phosphatase 1, catalytic subunit, alpha isoform 1 [Nasonia vitripennis]
BT_ZHJ1_ZJU_Unigene31668	1664	gi|91082685|ref|XP_966947.1|	1e-170	PREDICTED: similar to AGAP007687-PA isoform 1 [Tribolium castaneum]
BT_ZHJ1_ZJU_Unigene3278	1575	gi|193664496|ref|XP_001943041.1|	1e-170	PREDICTED: similar to short stop CG18076-PB [Acyrthosiphon pisum]
BT_ZHJ1_ZJU_Unigene4258	3280	gi|156546086|ref|XP_001601227.1|	1e-170	PREDICTED: similar to glycerol-3-phosphate acyltransferase [Nasonia vitripennis]
BT_ZHJ1_ZJU_Unigene52469	1980	gi|156546196|ref|XP_001604106.1|	1e-170	PREDICTED: similar to LIM domain protein [Nasonia vitripennis]
BT_ZHJ1_ZJU_Unigene13295	1558	gi|91088575|ref|XP_973165.1|	1e-169	PREDICTED: similar to ubiquitination factor E4 [Tribolium castaneum]
BT_ZHJ1_ZJU_Unigene20049	1511	gi|170578338|ref|XP_001894368.1|	1e-169	ATP-dependent helicase DDX48 [Brugia malayi]
BT_ZHJ1_ZJU_Unigene21436	1117	gi|193591839|ref|XP_001946527.1|	1e-169	PREDICTED: similar to ATP-dependent transporter [Acyrthosiphon pisum]
BT_ZHJ1_ZJU_Unigene24211	1519	gi|194741898|ref|XP_001953424.1|	1e-169	GF17217 [Drosophila ananassae] >gi|190626483|gb|EDV42007.1| GF17217 [Drosophila ananassae]
BT_ZHJ1_ZJU_Unigene51789	982	gi|66556512|ref|XP_623105.1|	1e-169	PREDICTED: similar to Serine/threonine-protein phosphatase 2A catalytic subunit alpha isoform (PP2A-alpha) isoform 1 [Apis mellifera]
BT_ZHJ1_ZJU_Unigene52157	1228	gi|193674084|ref|XP_001950990.1|	1e-169	PREDICTED: similar to gastric caeca sugar transporter [Acyrthosiphon pisum]
BT_ZHJ1_ZJU_Unigene52182	1256	gi|66501325|ref|XP_392163.2|	1e-169	PREDICTED: similar to Henna CG7399-PB, isoform B isoform 1 [Apis mellifera]
BT_ZHJ1_ZJU_Unigene11470	2171	gi|158296801|ref|XP_317148.4|	1e-168	AGAP008318-PA [Anopheles gambiae str. PEST] >gi|157014886|gb|EAA12196.4| AGAP008318-PA [Anopheles gambiae str. PEST]
BT_ZHJ1_ZJU_Unigene12030	1380	gi|189234287|ref|XP_970030.2|	1e-168	PREDICTED: similar to isocitrate dehydrogenase [Tribolium castaneum]
BT_ZHJ1_ZJU_Unigene12199	956	gi|110749234|ref|XP_624014.2|	1e-168	PREDICTED: similar to CG8877-PA [Apis mellifera]
BT_ZHJ1_ZJU_Unigene16522	2004	gi|156547019|ref|XP_001600892.1|	1e-168	PREDICTED: similar to CG4364-PA [Nasonia vitripennis]
BT_ZHJ1_ZJU_Unigene16817	1074	gi|193620171|ref|XP_001943158.1|	1e-168	PREDICTED: similar to angiotensin-converting enzyme 7 (AGAP009757-PA) [Acyrthosiphon pisum]
BT_ZHJ1_ZJU_Unigene21377	1333	gi|189234206|ref|XP_970568.2|	1e-168	PREDICTED: similar to HRP130 protein [Tribolium castaneum]
BT_ZHJ1_ZJU_Unigene24383	2141	gi|193702420|ref|XP_001946227.1|	1e-168	PREDICTED: similar to vacuolar ATPase subunit C [Acyrthosiphon pisum]
BT_ZHJ1_ZJU_Unigene28153	1963	gi|156550155|ref|XP_001606155.1|	1e-168	PREDICTED: similar to RE72989p [Nasonia vitripennis]
BT_ZHJ1_ZJU_Unigene31074	1542	gi|40365371|gb|AAR85358.1|	1e-168	angiotensin converting enzyme [Locusta migratoria]
BT_ZHJ1_ZJU_Unigene31432	1342	gi|189240981|ref|XP_001808745.1|	1e-168	PREDICTED: similar to knickkopf CG6217-PA, partial [Tribolium castaneum]
BT_ZHJ1_ZJU_Unigene3625	2094	gi|193603697|ref|XP_001950356.1|	1e-168	PREDICTED: similar to sec6 CG5341-PA [Acyrthosiphon pisum]
BT_ZHJ1_ZJU_Unigene52074	1159	gi|156542468|ref|XP_001599369.1|	1e-168	PREDICTED: similar to sarcalumenin [Nasonia vitripennis]
BT_ZHJ1_ZJU_Unigene52478	2058	gi|193627302|ref|XP_001946944.1|	1e-168	PREDICTED: similar to AGAP004315-PA [Acyrthosiphon pisum]
BT_ZHJ1_ZJU_Unigene9182	2757	gi|110749413|ref|XP_393215.3|	1e-168	PREDICTED: similar to CG1244-PA, isoform A [Apis mellifera]
BT_ZHJ1_ZJU_Unigene11570	1192	gi|66546411|ref|XP_392502.2|	1e-167	PREDICTED: similar to Neprilysin 1 CG5905-PA, isoform A isoform 1 [Apis mellifera]
BT_ZHJ1_ZJU_Unigene13379	1961	gi|189238744|ref|XP_972178.2|	1e-167	PREDICTED: similar to P-element somatic inhibitor [Tribolium castaneum]
BT_ZHJ1_ZJU_Unigene22132	1349	gi|156551023|ref|XP_001601045.1|	1e-167	PREDICTED: similar to pre-mrna splicing factor prp17 [Nasonia vitripennis]
BT_ZHJ1_ZJU_Unigene26154	1885	gi|189236526|ref|XP_975464.2|	1e-167	PREDICTED: similar to f-spondin [Tribolium castaneum]
BT_ZHJ1_ZJU_Unigene31224	1077	gi|110751137|ref|XP_392217.3|	1e-167	PREDICTED: similar to Ryanodine receptor 44F CG10844-PA, isoform A [Apis mellifera]
BT_ZHJ1_ZJU_Unigene31640	2473	gi|24665229|ref|NP_648878.1|	1e-167	CG4998, isoform A [Drosophila melanogaster] >gi|21064337|gb|AAM29398.1| RE07247p [Drosophila melanogaster] >gi|23093335|gb|AAF49484.2| CG4998, isoform A [Drosophila melanogaster] >gi|220949032|gb|ACL87059.1| CG4998-PA [synthetic construct]
BT_ZHJ1_ZJU_Unigene9043	1691	gi|110749520|ref|XP_624601.2|	1e-167	PREDICTED: similar to CG8176-PB, isoform B [Apis mellifera]
BT_ZHJ1_ZJU_Unigene25202	1654	gi|158293345|ref|XP_557743.2|	1e-166	AGAP008604-PA [Anopheles gambiae str. PEST] >gi|157016660|gb|EAL40245.2| AGAP008604-PA [Anopheles gambiae str. PEST]
BT_ZHJ1_ZJU_Unigene27572	1148	gi|66512420|ref|XP_395830.2|	1e-166	PREDICTED: similar to CCR4-NOT transcription complex, subunit 1 isoform a [Apis mellifera]
BT_ZHJ1_ZJU_Unigene52147	1215	gi|156547544|ref|XP_001607621.1|	1e-166	PREDICTED: similar to ENSANGP00000011559 [Nasonia vitripennis]
BT_ZHJ1_ZJU_Unigene14969	1235	gi|110749089|ref|XP_394215.3|	1e-165	PREDICTED: similar to Tenascin major CG5723-PB isoform 1 [Apis mellifera]
BT_ZHJ1_ZJU_Unigene16175	2804	gi|156548765|ref|XP_001604584.1|	1e-165	PREDICTED: similar to pyruvate dehydrogenase [Nasonia vitripennis]
BT_ZHJ1_ZJU_Unigene20712	1442	gi|193671701|ref|XP_001947748.1|	1e-165	PREDICTED: similar to AGAP007340-PB [Acyrthosiphon pisum]
BT_ZHJ1_ZJU_Unigene3646	1223	gi|157103517|ref|XP_001648014.1|	1e-165	aldehyde dehydrogenase [Aedes aegypti] >gi|108869413|gb|EAT33638.1| aldehyde dehydrogenase [Aedes aegypti]
BT_ZHJ1_ZJU_Unigene52432	1796	gi|193617883|ref|XP_001946391.1|	1e-165	PREDICTED: similar to alpha-galactosidase/alpha-n-acetylgalactosaminidase [Acyrthosiphon pisum]
BT_ZHJ1_ZJU_Unigene692	1294	gi|66524904|ref|XP_624331.1|	1e-165	PREDICTED: similar to Membrane-associated protein Hem (dHem-2) [Apis mellifera]
BT_ZHJ1_ZJU_Unigene22368	2829	gi|189234722|ref|XP_973140.2|	1e-164	PREDICTED: similar to abl interactor 2 [Tribolium castaneum]
BT_ZHJ1_ZJU_Unigene24589	3515	gi|66548818|ref|XP_395197.2|	1e-164	PREDICTED: similar to inebriated CG15444-PB, isoform B [Apis mellifera]
BT_ZHJ1_ZJU_Unigene28548	1040	gi|189237348|ref|XP_969332.2|	1e-164	PREDICTED: similar to UDP-glucose glycoprotein:glucosyltransferase [Tribolium castaneum]
BT_ZHJ1_ZJU_Unigene29684	1660	gi|110755385|ref|XP_395718.3|	1e-164	PREDICTED: similar to Enhancer of bithorax CG32346-PB, isoform B isoform 1 [Apis mellifera]
BT_ZHJ1_ZJU_Unigene31320	1529	gi|189236608|ref|XP_001816444.1|	1e-164	PREDICTED: similar to CG30438 CG30438-PB [Tribolium castaneum]
BT_ZHJ1_ZJU_Unigene4473	1084	gi|66519171|ref|XP_396872.2|	1e-164	PREDICTED: similar to Protein stoned-B (StonedB) (Stn-B) [Apis mellifera]
BT_ZHJ1_ZJU_Unigene52107	1181	gi|13430287|gb|AAK25796.1|AF338465_1	1e-164	delta-9 desaturase 1 [Acheta domesticus] >gi|13430289|gb|AAK25797.1|AF338466_1 delta-9 desaturase 3 [Acheta domesticus]
BT_ZHJ1_ZJU_Unigene52421	1698	gi|110765081|ref|XP_623502.2|	1e-164	PREDICTED: similar to lethal (1) G0334 CG7010-PC, isoform C isoform 1 [Apis mellifera]
BT_ZHJ1_ZJU_Unigene52447	1861	gi|189242016|ref|XP_001807518.1|	1e-164	PREDICTED: similar to Zinc carboxypeptidase family protein [Tribolium castaneum]
BT_ZHJ1_ZJU_Unigene17992	1399	gi|189235961|ref|XP_969253.2|	1e-163	PREDICTED: similar to mrityu CG1216-PB [Tribolium castaneum]
BT_ZHJ1_ZJU_Unigene25422	2071	gi|66507104|ref|XP_624458.1|	1e-163	PREDICTED: similar to CG2943-PA [Apis mellifera]
BT_ZHJ1_ZJU_Unigene31463	2382	gi|193620149|ref|XP_001952683.1|	1e-163	PREDICTED: similar to alpha-glucosidase [Acyrthosiphon pisum]
BT_ZHJ1_ZJU_Unigene31674	1781	gi|193681153|ref|XP_001943471.1|	1e-163	PREDICTED: similar to GA16165-PA, partial [Acyrthosiphon pisum]
BT_ZHJ1_ZJU_Unigene51752	969	gi|193683680|ref|XP_001946412.1|	1e-163	PREDICTED: similar to AGAP005175-PA [Acyrthosiphon pisum]
BT_ZHJ1_ZJU_Unigene51951	1067	gi|193704598|ref|XP_001943364.1|	1e-163	PREDICTED: similar to GA13696-PA [Acyrthosiphon pisum]
BT_ZHJ1_ZJU_Unigene52306	1444	gi|156550346|ref|XP_001606975.1|	1e-163	PREDICTED: similar to 26S proteasome regulatory complex subunit RPN11 [Nasonia vitripennis]
BT_ZHJ1_ZJU_Unigene52416	1697	gi|189236327|ref|XP_975279.2|	1e-163	PREDICTED: similar to AGAP010331-PA [Tribolium castaneum]
BT_ZHJ1_ZJU_Unigene13852	1144	gi|223890174|ref|NP_001138802.1|	1e-162	JAB-MPN domain protein [Bombyx mori] >gi|221579605|gb|ACM24339.1| JAB-MPN domain protein [Bombyx mori]
BT_ZHJ1_ZJU_Unigene1840	1554	gi|195029085|ref|XP_001987405.1|	1e-162	GH19988 [Drosophila grimshawi] >gi|193903405|gb|EDW02272.1| GH19988 [Drosophila grimshawi]
BT_ZHJ1_ZJU_Unigene22130	2459	gi|189233762|ref|XP_001814255.1|	1e-162	PREDICTED: similar to osa CG7467-PA [Tribolium castaneum]
BT_ZHJ1_ZJU_Unigene3815	1126	gi|66506612|ref|XP_396589.2|	1e-162	PREDICTED: similar to CG31729-PB, isoform B [Apis mellifera]
BT_ZHJ1_ZJU_Unigene52146	1215	gi|259013492|ref|NP_001158490.1|	1e-162	casein kinase 1, alpha 1 [Saccoglossus kowalevskii] >gi|197734685|gb|ACH73238.1| casein kinase 1 protein catalytic subunit [Saccoglossus kowalevskii]
BT_ZHJ1_ZJU_Unigene52483	2128	gi|193688174|ref|XP_001946849.1|	1e-162	PREDICTED: similar to CG9990 CG9990-PA [Acyrthosiphon pisum]
BT_ZHJ1_ZJU_Unigene16733	1156	gi|195021058|ref|XP_001985321.1|	1e-161	GH16999 [Drosophila grimshawi] >gi|195097374|ref|XP_001997911.1| GH22186 [Drosophila grimshawi] >gi|193898803|gb|EDV97669.1| GH16999 [Drosophila grimshawi] >gi|193906345|gb|EDW05212.1| GH22186 [Drosophila grimshawi]
BT_ZHJ1_ZJU_Unigene30422	1141	gi|48103956|ref|XP_392909.1|	1e-161	PREDICTED: similar to ubiquitin-activating enzyme E1C isoform 1 [Apis mellifera]
BT_ZHJ1_ZJU_Unigene31235	1124	gi|170052031|ref|XP_001862036.1|	1e-161	oxidase/peroxidase [Culex quinquefasciatus] >gi|167872992|gb|EDS36375.1| oxidase/peroxidase [Culex quinquefasciatus]
BT_ZHJ1_ZJU_Unigene52123	1192	gi|193681039|ref|XP_001951093.1|	1e-161	PREDICTED: similar to cytochrome P450 [Acyrthosiphon pisum]
BT_ZHJ1_ZJU_Unigene52377	1581	gi|91081777|ref|XP_973493.1|	1e-161	PREDICTED: similar to abc transporter [Tribolium castaneum]
BT_ZHJ1_ZJU_Unigene5779	1120	gi|193606187|ref|XP_001946816.1|	1e-161	PREDICTED: similar to ubiquitin specific protease 39 and snrnp assembly factor [Acyrthosiphon pisum]
BT_ZHJ1_ZJU_Unigene15684	1819	gi|91077014|ref|XP_966444.1|	1e-160	PREDICTED: similar to bridging integrator [Tribolium castaneum]
BT_ZHJ1_ZJU_Unigene22003	2097	gi|91089831|ref|XP_969724.1|	1e-160	PREDICTED: similar to formin 1,2/cappuccino [Tribolium castaneum] >gi|270014279|gb|EFA10727.1| cappuccino [Tribolium castaneum]
BT_ZHJ1_ZJU_Unigene23344	1180	gi|157136759|ref|XP_001663831.1|	1e-160	homogentisate 1,2-dioxygenase [Aedes aegypti] >gi|108869866|gb|EAT34091.1| homogentisate 1,2-dioxygenase [Aedes aegypti]
BT_ZHJ1_ZJU_Unigene2453	1873	gi|156554534|ref|XP_001605420.1|	1e-160	PREDICTED: similar to DEAD box ATP-dependent RNA helicase [Nasonia vitripennis]
BT_ZHJ1_ZJU_Unigene2748	2529	gi|189242345|ref|XP_967787.2|	1e-160	PREDICTED: similar to CG31665 CG31665-PB [Tribolium castaneum]
BT_ZHJ1_ZJU_Unigene29519	1085	gi|118794372|ref|XP_321442.3|	1e-160	AGAP001653-PA [Anopheles gambiae str. PEST] >gi|116116265|gb|EAA00921.3| AGAP001653-PA [Anopheles gambiae str. PEST]
BT_ZHJ1_ZJU_Unigene52022	1118	gi|91083633|ref|XP_970446.1|	1e-160	PREDICTED: similar to isocitrate dehydrogenase [Tribolium castaneum]
BT_ZHJ1_ZJU_Unigene52378	1582	gi|193605889|ref|XP_001950874.1|	1e-160	PREDICTED: similar to AGAP006821-PA [Acyrthosiphon pisum]
BT_ZHJ1_ZJU_Unigene15644	1552	gi|156548892|ref|XP_001606553.1|	1e-159	PREDICTED: similar to armadillo repeat containing 8 [Nasonia vitripennis]
BT_ZHJ1_ZJU_Unigene30445	1144	gi|218749850|ref|NP_001136337.1|	1e-159	p38 map kinase [Nasonia vitripennis]
BT_ZHJ1_ZJU_Unigene51800	987	gi|189241909|ref|XP_970822.2|	1e-159	PREDICTED: similar to Darkener of apricot CG33553-PG [Tribolium castaneum]
BT_ZHJ1_ZJU_Unigene51999	1102	gi|110768018|ref|XP_623323.2|	1e-159	PREDICTED: similar to zipper CG15792-PD, isoform D [Apis mellifera]
BT_ZHJ1_ZJU_Unigene16983	1382	gi|91082507|ref|XP_973065.1|	1e-158	PREDICTED: similar to camp-dependent protein kinase catalytic subunit [Tribolium castaneum]
BT_ZHJ1_ZJU_Unigene17699	1619	gi|66514510|ref|XP_624169.1|	1e-158	PREDICTED: similar to CG7338-PA [Apis mellifera]
BT_ZHJ1_ZJU_Unigene29179	1472	gi|66509421|ref|XP_624702.1|	1e-158	PREDICTED: similar to CG12082-PA [Apis mellifera]
BT_ZHJ1_ZJU_Unigene51989	1093	gi|193580163|ref|XP_001951157.1|	1e-158	PREDICTED: similar to hnRNPA/B-like protein [Acyrthosiphon pisum]
BT_ZHJ1_ZJU_Unigene52457	1901	gi|91077394|ref|XP_975293.1|	1e-158	PREDICTED: similar to importin alpha 1a [Tribolium castaneum]
BT_ZHJ1_ZJU_Unigene6934	1249	gi|193661951|ref|XP_001942931.1|	1e-158	PREDICTED: similar to CG9990 CG9990-PA [Acyrthosiphon pisum]
BT_ZHJ1_ZJU_Unigene20248	1722	gi|198475573|ref|XP_002132955.1|	1e-157	GA26108 [Drosophila pseudoobscura pseudoobscura] >gi|198138883|gb|EDY70357.1| GA26108 [Drosophila pseudoobscura pseudoobscura]
BT_ZHJ1_ZJU_Unigene23963	1632	gi|91085575|ref|XP_968070.1|	1e-157	PREDICTED: similar to glutathione synthetase [Tribolium castaneum]
BT_ZHJ1_ZJU_Unigene4643	1420	gi|158286793|ref|XP_308927.4|	1e-157	AGAP006818-PA [Anopheles gambiae str. PEST] >gi|157020637|gb|EAA04227.4| AGAP006818-PA [Anopheles gambiae str. PEST]
BT_ZHJ1_ZJU_Unigene737	1506	gi|156549724|ref|XP_001605685.1|	1e-157	PREDICTED: similar to p270 [Nasonia vitripennis]
BT_ZHJ1_ZJU_Unigene26145	1387	gi|66504971|ref|XP_393072.2|	1e-156	PREDICTED: similar to Snf5-related 1 CG1064-PA [Apis mellifera]
BT_ZHJ1_ZJU_Unigene52039	1133	gi|110758166|ref|XP_623577.2|	1e-156	PREDICTED: similar to sallimus CG1915-PC, isoform C [Apis mellifera]
BT_ZHJ1_ZJU_Unigene7264	1137	gi|110762628|ref|XP_393968.3|	1e-156	PREDICTED: similar to myosin IIIA [Apis mellifera]
BT_ZHJ1_ZJU_Unigene16332	1055	gi|66540013|ref|XP_624466.1|	1e-155	PREDICTED: similar to CG6195-PA [Apis mellifera]
BT_ZHJ1_ZJU_Unigene28036	907	gi|189240519|ref|XP_971298.2|	1e-155	PREDICTED: similar to unkempt protein [Tribolium castaneum]
BT_ZHJ1_ZJU_Unigene30640	1290	gi|91078982|ref|XP_974523.1|	1e-155	PREDICTED: similar to pyruvate dehydrogenase [Tribolium castaneum]
BT_ZHJ1_ZJU_Unigene31642	2162	gi|193688092|ref|XP_001947406.1|	1e-155	PREDICTED: similar to Midasin (MIDAS-containing protein) [Acyrthosiphon pisum]
BT_ZHJ1_ZJU_Unigene3357	2039	gi|170046613|ref|XP_001850851.1|	1e-155	dynamin-associated protein [Culex quinquefasciatus] >gi|167869344|gb|EDS32727.1| dynamin-associated protein [Culex quinquefasciatus]
BT_ZHJ1_ZJU_Unigene51774	976	gi|237874159|ref|NP_001153852.1|	1e-155	ATP citrate lyase [Acyrthosiphon pisum]
BT_ZHJ1_ZJU_Unigene52308	1446	gi|156553787|ref|XP_001602045.1|	1e-155	PREDICTED: similar to GH10652p [Nasonia vitripennis]
BT_ZHJ1_ZJU_Unigene15680	1297	gi|158297948|ref|XP_318071.4|	1e-154	AGAP004747-PA [Anopheles gambiae str. PEST] >gi|157014572|gb|EAA13257.4| AGAP004747-PA [Anopheles gambiae str. PEST]
BT_ZHJ1_ZJU_Unigene18894	1305	gi|193610753|ref|XP_001946482.1|	1e-154	PREDICTED: similar to scavenger receptor class B (AGAP004846-PC) [Acyrthosiphon pisum]
BT_ZHJ1_ZJU_Unigene20664	1901	gi|195587854|ref|XP_002083676.1|	1e-154	GD13862 [Drosophila simulans] >gi|194195685|gb|EDX09261.1| GD13862 [Drosophila simulans]
BT_ZHJ1_ZJU_Unigene28355	1574	gi|193690595|ref|XP_001949004.1|	1e-154	PREDICTED: similar to GA21318-PA [Acyrthosiphon pisum]
BT_ZHJ1_ZJU_Unigene28452	2005	gi|156548704|ref|XP_001602926.1|	1e-154	PREDICTED: similar to Dnajc2-prov protein [Nasonia vitripennis]
BT_ZHJ1_ZJU_Unigene52035	1129	gi|193683325|ref|XP_001948746.1|	1e-154	PREDICTED: similar to DEAD box RNA helicase [Acyrthosiphon pisum]
BT_ZHJ1_ZJU_Unigene52040	1132	gi|66508193|ref|XP_623070.1|	1e-154	PREDICTED: similar to pugilist CG4067-PA, isoform A isoform 1 [Apis mellifera]
BT_ZHJ1_ZJU_Unigene52200	1275	gi|193647907|ref|XP_001951564.1|	1e-154	PREDICTED: similar to AGAP001341-PA [Acyrthosiphon pisum]
BT_ZHJ1_ZJU_Unigene10035	917	gi|91089713|ref|XP_974951.1|	1e-153	PREDICTED: similar to ubiquitin specific protease 7 [Tribolium castaneum]
BT_ZHJ1_ZJU_Unigene26873	1007	gi|156554395|ref|XP_001603456.1|	1e-153	PREDICTED: similar to dual specificity mitogen-activated protein kinase kinase 4 MAPKK4 [Nasonia vitripennis]
BT_ZHJ1_ZJU_Unigene29416	1145	gi|193586979|ref|XP_001952482.1|	1e-153	PREDICTED: similar to GA14452-PA [Acyrthosiphon pisum]
BT_ZHJ1_ZJU_Unigene31112	1430	gi|48097776|ref|XP_393885.1|	1e-153	PREDICTED: similar to Cytochrome P450 18a1 (CYPXVIIIA1) [Apis mellifera]
BT_ZHJ1_ZJU_Unigene51700	946	gi|156547875|ref|XP_001607475.1|	1e-153	PREDICTED: similar to cop9 signalosome complex subunit [Nasonia vitripennis]
BT_ZHJ1_ZJU_Unigene51822	1001	gi|193620169|ref|XP_001943026.1|	1e-153	PREDICTED: similar to AGAP004078-PA [Acyrthosiphon pisum]
BT_ZHJ1_ZJU_Unigene52066	1152	gi|157134133|ref|XP_001663162.1|	1e-153	tripartite motif protein trim2,3 [Aedes aegypti] >gi|108881414|gb|EAT45639.1| tripartite motif protein trim2,3 [Aedes aegypti]
BT_ZHJ1_ZJU_Unigene5211	1161	gi|237874213|ref|NP_001153863.1|	1e-153	Obg-like ATPase 1 [Acyrthosiphon pisum] >gi|239788262|dbj|BAH70819.1| ACYPI52009 [Acyrthosiphon pisum] >gi|239788264|dbj|BAH70820.1| ACYPI52009 [Acyrthosiphon pisum] >gi|239788266|dbj|BAH70821.1| ACYPI52009 [Acyrthosiphon pisum] >gi|239788268|dbj|BAH70822.1| ACYPI52009 [Acyrthosiphon pisum] >gi|239788270|dbj|BAH70823.1| ACYPI52009 [Acyrthosiphon pisum] >gi|239788272|dbj|BAH70824.1| ACYPI52009 [Ac…
BT_ZHJ1_ZJU_Unigene16087	1840	gi|193645809|ref|XP_001952760.1|	1e-152	PREDICTED: similar to SD06366p [Acyrthosiphon pisum]
BT_ZHJ1_ZJU_Unigene21028	1177	gi|91085981|ref|XP_971976.1|	1e-152	PREDICTED: similar to SCF complex protein cul-1 [Tribolium castaneum]
BT_ZHJ1_ZJU_Unigene24501	1582	gi|156549002|ref|XP_001607298.1|	1e-152	PREDICTED: similar to CG7954-PB [Nasonia vitripennis]
BT_ZHJ1_ZJU_Unigene25830	975	gi|25057390|ref|NP_739611.1|	1e-152	cytochrome c oxidase subunit I [Thrips imaginis] >gi|24762255|gb|AAK55288.2|AF335993_1 cytochrome oxidase subunit I [Thrips imaginis]
BT_ZHJ1_ZJU_Unigene27102	1031	gi|195123485|ref|XP_002006236.1|	1e-152	GI18675 [Drosophila mojavensis] >gi|193911304|gb|EDW10171.1| GI18675 [Drosophila mojavensis]
BT_ZHJ1_ZJU_Unigene27808	1051	gi|210077497|gb|ACJ07013.1|	1e-152	nicotinic acetylcholine receptor beta 1 subunit [Nilaparvata lugens]
BT_ZHJ1_ZJU_Unigene30930	2072	gi|156545275|ref|XP_001605178.1|	1e-152	PREDICTED: similar to CG1531-PB [Nasonia vitripennis]
BT_ZHJ1_ZJU_Unigene52363	1554	gi|91077138|ref|XP_971446.1|	1e-152	PREDICTED: similar to DnaJ homolog subfamily A member 1 [Tribolium castaneum]
BT_ZHJ1_ZJU_Unigene52435	1801	gi|193598869|ref|XP_001951916.1|	1e-152	PREDICTED: similar to peroxinectin [Acyrthosiphon pisum]
BT_ZHJ1_ZJU_Unigene6294	857	gi|158291888|ref|XP_313416.3|	1e-152	AGAP003648-PA [Anopheles gambiae str. PEST] >gi|157017504|gb|EAA08858.3| AGAP003648-PA [Anopheles gambiae str. PEST]
BT_ZHJ1_ZJU_Unigene12943	1727	gi|193697504|ref|XP_001946516.1|	1e-151	PREDICTED: similar to AGAP003164-PA [Acyrthosiphon pisum]
BT_ZHJ1_ZJU_Unigene16355	1185	gi|66559524|ref|XP_393057.2|	1e-151	PREDICTED: similar to Eukaryotic initiation factor 3 p66 subunit CG10161-PB [Apis mellifera]
BT_ZHJ1_ZJU_Unigene17124	1499	gi|110761643|ref|XP_392633.3|	1e-151	PREDICTED: similar to spermatogenesis associated 13 isoform 1 [Apis mellifera]
BT_ZHJ1_ZJU_Unigene17210	1643	gi|193669232|ref|XP_001948948.1|	1e-151	PREDICTED: similar to chorion peroxidase [Acyrthosiphon pisum]
BT_ZHJ1_ZJU_Unigene21294	1228	gi|66505329|ref|XP_392968.2|	1e-151	PREDICTED: similar to CG17514-PA.3 [Apis mellifera]
BT_ZHJ1_ZJU_Unigene21595	1807	gi|193591799|ref|XP_001948516.1|	1e-151	PREDICTED: similar to AGAP009961-PA [Acyrthosiphon pisum]
BT_ZHJ1_ZJU_Unigene21715	1430	gi|189235951|ref|XP_001809144.1|	1e-151	PREDICTED: similar to ankyrin 2,3/unc44 [Tribolium castaneum]
BT_ZHJ1_ZJU_Unigene23828	1362	gi|91084059|ref|XP_967515.1|	1e-151	PREDICTED: similar to GTP-binding protein [Tribolium castaneum]
BT_ZHJ1_ZJU_Unigene31120	1072	gi|66561330|ref|XP_395366.2|	1e-151	PREDICTED: similar to Phosphogluconate mutase CG5165-PA [Apis mellifera]
BT_ZHJ1_ZJU_Unigene52322	1475	gi|193697719|ref|XP_001944498.1|	1e-151	PREDICTED: similar to 6-phosphofructo-2-kinase/fructose-2,6-biphosphatase 4 [Acyrthosiphon pisum]
BT_ZHJ1_ZJU_Unigene6524	1326	gi|66523748|ref|XP_624861.1|	1e-151	PREDICTED: similar to N-myristoyltransferase 1 [Apis mellifera]
BT_ZHJ1_ZJU_Unigene9157	1533	gi|91082775|ref|XP_966551.1|	1e-151	PREDICTED: similar to DnaJ (Hsp40) homolog, subfamily C, member 11 [Tribolium castaneum]
BT_ZHJ1_ZJU_Unigene1273	1980	gi|9972788|sp|Q9PWF7.3|CATA_RANRU	1e-150	RecName: Full=Catalase >gi|5816708|dbj|BAA83685.1| catalase [Rana rugosa]
BT_ZHJ1_ZJU_Unigene14543	2850	gi|158298698|ref|XP_318878.3|	1e-150	AGAP009783-PA [Anopheles gambiae str. PEST] >gi|157014010|gb|EAA14306.3| AGAP009783-PA [Anopheles gambiae str. PEST]
BT_ZHJ1_ZJU_Unigene25805	1471	gi|194440585|dbj|BAG65665.1|	1e-150	vasa [Gryllus bimaculatus]
BT_ZHJ1_ZJU_Unigene26842	1938	gi|189236568|ref|XP_975609.2|	1e-150	PREDICTED: similar to CG11138 CG11138-PC [Tribolium castaneum]
BT_ZHJ1_ZJU_Unigene28824	2144	gi|156548206|ref|XP_001607062.1|	1e-150	PREDICTED: similar to GABA neurotransmitter transporter [Nasonia vitripennis]
BT_ZHJ1_ZJU_Unigene29636	1713	gi|209881955|ref|XP_002142415.1|	1e-150	DEAD/DEAH box ATP-dependent RNA helicase [Cryptosporidium muris RN66]
BT_ZHJ1_ZJU_Unigene30778	1095	gi|193598998|ref|XP_001951519.1|	1e-150	PREDICTED: similar to shaggy CG2621-PA [Acyrthosiphon pisum]
BT_ZHJ1_ZJU_Unigene31249	2190	gi|66554761|ref|XP_397331.2|	1e-150	PREDICTED: similar to M60.7 [Apis mellifera]
BT_ZHJ1_ZJU_Unigene31527	2394	gi|193580067|ref|XP_001946748.1|	1e-150	PREDICTED: similar to lysosomal alpha-mannosidase (mannosidase alpha class 2b member 1) [Acyrthosiphon pisum]
BT_ZHJ1_ZJU_Unigene4892	2318	gi|195451245|ref|XP_002072831.1|	1e-150	GK13813 [Drosophila willistoni] >gi|194168916|gb|EDW83817.1| GK13813 [Drosophila willistoni]
BT_ZHJ1_ZJU_Unigene51416	847	gi|91077430|ref|XP_966364.1|	1e-150	PREDICTED: similar to ATP-dependent RNA helicase [Tribolium castaneum]
BT_ZHJ1_ZJU_Unigene52064	1150	gi|193675189|ref|XP_001951950.1|	1e-150	PREDICTED: similar to eukaryotic translation initiation factor 2 alpha subunit [Acyrthosiphon pisum]
BT_ZHJ1_ZJU_Unigene52190	1268	gi|91086167|ref|XP_970329.1|	1e-150	PREDICTED: similar to PRP39 pre-mRNA processing factor 39 homolog (yeast) [Tribolium castaneum]
BT_ZHJ1_ZJU_Unigene8481	1139	gi|66505499|ref|XP_394399.2|	1e-150	PREDICTED: similar to shibire CG18102-PD, isoform D isoform 1 [Apis mellifera]
BT_ZHJ1_ZJU_Unigene12349	1419	gi|110767120|ref|XP_392802.3|	1e-149	PREDICTED: similar to Sel-1 homolog precursor (Suppressor of lin-12-like protein) (Sel-1L) [Apis mellifera]
BT_ZHJ1_ZJU_Unigene12433	1375	gi|110764670|ref|XP_001123130.1|	1e-149	PREDICTED: similar to myospheroid CG1560-PA [Apis mellifera]
BT_ZHJ1_ZJU_Unigene14170	914	gi|157366836|gb|ABV45409.1|	1e-149	COE1 [Bemisia tabaci]
BT_ZHJ1_ZJU_Unigene19788	2645	gi|189239451|ref|XP_974990.2|	1e-149	PREDICTED: similar to papilin [Tribolium castaneum]
BT_ZHJ1_ZJU_Unigene21104	2438	gi|195108949|ref|XP_001999055.1|	1e-149	GI23283 [Drosophila mojavensis] >gi|193915649|gb|EDW14516.1| GI23283 [Drosophila mojavensis]
BT_ZHJ1_ZJU_Unigene24991	1298	gi|156538611|ref|XP_001607571.1|	1e-149	PREDICTED: similar to Amyloid beta precursor protein binding protein 1 [Nasonia vitripennis]
BT_ZHJ1_ZJU_Unigene27859	1469	gi|110761148|ref|XP_001120374.1|	1e-149	PREDICTED: similar to TBP-associated factor 5 CG7704-PA [Apis mellifera]
BT_ZHJ1_ZJU_Unigene28403	1056	gi|189238875|ref|XP_973671.2|	1e-149	PREDICTED: similar to DNA replication licensing factor MCM4 [Tribolium castaneum]
BT_ZHJ1_ZJU_Unigene31638	2079	gi|193606133|ref|XP_001943210.1|	1e-149	PREDICTED: similar to disulfide oxidoreductase [Acyrthosiphon pisum]
BT_ZHJ1_ZJU_Unigene5196	1025	gi|195435804|ref|XP_002065869.1|	1e-149	GK20514 [Drosophila willistoni] >gi|194161954|gb|EDW76855.1| GK20514 [Drosophila willistoni]
BT_ZHJ1_ZJU_Unigene52503	2439	gi|58396343|ref|XP_321835.2|	1e-149	AGAP001312-PA [Anopheles gambiae str. PEST] >gi|55234034|gb|EAA01194.2| AGAP001312-PA [Anopheles gambiae str. PEST]
BT_ZHJ1_ZJU_Unigene642	1845	gi|189240082|ref|XP_001812886.1|	1e-149	PREDICTED: similar to gmp synthase [Tribolium castaneum]
BT_ZHJ1_ZJU_Unigene9548	1806	gi|158290543|ref|XP_312144.4|	1e-149	AGAP002779-PA [Anopheles gambiae str. PEST] >gi|157017946|gb|EAA07870.4| AGAP002779-PA [Anopheles gambiae str. PEST]
BT_ZHJ1_ZJU_Unigene13154	1524	gi|66551478|ref|XP_624725.1|	1e-148	PREDICTED: similar to -coatomer protein CG14813-PA isoform 2 [Apis mellifera]
BT_ZHJ1_ZJU_Unigene27825	1581	gi|189241983|ref|XP_968018.2|	1e-148	PREDICTED: similar to dusky-like CG15013-PA [Tribolium castaneum]
BT_ZHJ1_ZJU_Unigene28107	1119	gi|193699961|ref|XP_001951784.1|	1e-148	PREDICTED: similar to gustavus CG2944-PA [Acyrthosiphon pisum]
BT_ZHJ1_ZJU_Unigene30925	980	gi|187468486|emb|CAM97375.1|	1e-148	ecdysone inducible protein 75 [Blattella germanica]
BT_ZHJ1_ZJU_Unigene31211	1294	gi|193641068|ref|XP_001945783.1|	1e-148	PREDICTED: similar to spinster CG8428-PD [Acyrthosiphon pisum]
BT_ZHJ1_ZJU_Unigene31559	1556	gi|110764013|ref|XP_624077.2|	1e-148	PREDICTED: similar to Apoptosis inhibitor 5 (API-5) (AAC-11) [Apis mellifera]
BT_ZHJ1_ZJU_Unigene3695	1208	gi|156554220|ref|XP_001600879.1|	1e-148	PREDICTED: similar to septin [Nasonia vitripennis]
BT_ZHJ1_ZJU_Unigene51635	918	gi|66518963|ref|XP_393260.2|	1e-148	PREDICTED: similar to casein kinase II, alpha 1 polypeptide isoform 1 [Apis mellifera] >gi|66518971|ref|XP_623397.1| PREDICTED: similar to casein kinase II, alpha 1 polypeptide isoform 2 [Apis mellifera]
BT_ZHJ1_ZJU_Unigene51943	1064	gi|189233817|ref|XP_971502.2|	1e-148	PREDICTED: similar to CG32019-PA [Tribolium castaneum]
BT_ZHJ1_ZJU_Unigene51965	1076	gi|193636512|ref|XP_001950745.1|	1e-148	PREDICTED: similar to Hsc70/Hsp90-organizing protein HOP [Acyrthosiphon pisum]
BT_ZHJ1_ZJU_Unigene8294	1811	gi|213983085|ref|NP_001135692.1|	1e-148	phosphoribosylformylglycinamidine synthase [Xenopus (Silurana) tropicalis] >gi|197245693|gb|AAI68641.1| Unknown (protein for MGC:186503) [Xenopus (Silurana) tropicalis]
BT_ZHJ1_ZJU_Unigene11095	1644	gi|91085387|ref|XP_966471.1|	1e-147	PREDICTED: similar to AGAP001153-PA [Tribolium castaneum]
BT_ZHJ1_ZJU_Unigene12111	2390	gi|189233711|ref|XP_968604.2|	1e-147	PREDICTED: similar to CG18304 CG18304-PA [Tribolium castaneum]
BT_ZHJ1_ZJU_Unigene14050	2000	gi|193591897|ref|XP_001947974.1|	1e-147	PREDICTED: similar to AGAP010988-PA [Acyrthosiphon pisum]
BT_ZHJ1_ZJU_Unigene18105	1541	gi|170070647|ref|XP_001869660.1|	1e-147	acetyl-CoA acetyltransferase, mitochondrial [Culex quinquefasciatus] >gi|167866550|gb|EDS29933.1| acetyl-CoA acetyltransferase, mitochondrial [Culex quinquefasciatus]
BT_ZHJ1_ZJU_Unigene23487	1198	gi|193627430|ref|XP_001945216.1|	1e-147	PREDICTED: similar to CG33275 CG33275-PA [Acyrthosiphon pisum]
BT_ZHJ1_ZJU_Unigene23537	1202	gi|193584779|ref|XP_001944401.1|	1e-147	PREDICTED: similar to AGAP002331-PA [Acyrthosiphon pisum]
BT_ZHJ1_ZJU_Unigene51910	1046	gi|157366840|gb|ABV45411.1|	1e-147	COE2 [Bemisia tabaci]
BT_ZHJ1_ZJU_Unigene52019	1117	gi|66501636|ref|XP_623301.1|	1e-147	PREDICTED: similar to arginyl-tRNA synthetase [Apis mellifera]
BT_ZHJ1_ZJU_Unigene10442	1020	gi|193695234|ref|XP_001946919.1|	1e-146	PREDICTED: similar to AGAP007006-PA [Acyrthosiphon pisum]
BT_ZHJ1_ZJU_Unigene18338	910	gi|156547500|ref|XP_001600229.1|	1e-146	PREDICTED: similar to phosphatase [Nasonia vitripennis]
BT_ZHJ1_ZJU_Unigene25478	2240	gi|110750119|ref|XP_001121935.1|	1e-146	PREDICTED: similar to no on or off transient A CG4211-PB, isoform B [Apis mellifera]
BT_ZHJ1_ZJU_Unigene26090	1363	gi|193606301|ref|XP_001944242.1|	1e-146	PREDICTED: similar to AGAP003261-PA, partial [Acyrthosiphon pisum]
BT_ZHJ1_ZJU_Unigene29219	969	gi|157126991|ref|XP_001661031.1|	1e-146	clathrin coat assembly protein ap-1 [Aedes aegypti] >gi|108873063|gb|EAT37288.1| clathrin coat assembly protein ap-1 [Aedes aegypti]
BT_ZHJ1_ZJU_Unigene31237	1371	gi|66515345|ref|XP_624761.1|	1e-146	PREDICTED: similar to COP9 constitutive photomorphogenic homolog subunit 3 [Apis mellifera]
BT_ZHJ1_ZJU_Unigene31364	1086	gi|193659847|ref|XP_001944102.1|	1e-146	PREDICTED: similar to CG31116 CG31116-PE [Acyrthosiphon pisum]
BT_ZHJ1_ZJU_Unigene52300	1423	gi|253721951|gb|ACT34039.1|	1e-146	DnaJ-5 [Bombyx mori]
BT_ZHJ1_ZJU_Unigene7276	2408	gi|91088453|ref|XP_969131.1|	1e-146	PREDICTED: similar to exosome complex exonuclease RRP44 [Tribolium castaneum]
BT_ZHJ1_ZJU_Unigene931	1450	gi|158291344|ref|XP_312855.4|	1e-146	AGAP003164-PA [Anopheles gambiae str. PEST] >gi|157017730|gb|EAA08409.4| AGAP003164-PA [Anopheles gambiae str. PEST]
BT_ZHJ1_ZJU_Unigene13576	1409	gi|156555534|ref|XP_001603205.1|	1e-145	PREDICTED: similar to ferrochelatase [Nasonia vitripennis]
BT_ZHJ1_ZJU_Unigene15821	1650	gi|270004902|gb|EFA01350.1|	1e-145	Zn finger homeodomain 2 [Tribolium castaneum]
BT_ZHJ1_ZJU_Unigene17319	2273	gi|195059568|ref|XP_001995663.1|	1e-145	GH17878 [Drosophila grimshawi] >gi|193896449|gb|EDV95315.1| GH17878 [Drosophila grimshawi]
BT_ZHJ1_ZJU_Unigene31197	1151	gi|110764127|ref|XP_392097.3|	1e-145	PREDICTED: similar to Collagen type IV CG4145-PA, isoform A isoform 1 [Apis mellifera]
BT_ZHJ1_ZJU_Unigene49	1115	gi|166998042|emb|CAP78908.1|	1e-145	succinic semialdehyde dehydrogenase [Ctenocephalides felis]
BT_ZHJ1_ZJU_Unigene51736	960	gi|114319093|gb|ABI63548.1|	1e-145	receptor for activated protein kinase C-like [Blattella germanica]
BT_ZHJ1_ZJU_Unigene51982	1089	gi|193592099|ref|XP_001946872.1|	1e-145	PREDICTED: similar to fructose-1,6-bisphosphatase [Acyrthosiphon pisum]
BT_ZHJ1_ZJU_Unigene52245	1338	gi|156549522|ref|XP_001600320.1|	1e-145	PREDICTED: similar to serine-threonine kinase receptor-associated protein [Nasonia vitripennis]
BT_ZHJ1_ZJU_Unigene52397	1639	gi|225698216|gb|ACO07305.1|	1e-145	catalase [Rachycentron canadum]
BT_ZHJ1_ZJU_Unigene6800	1679	gi|193598925|ref|XP_001945647.1|	1e-145	PREDICTED: similar to cleft lip and palate transmembrane protein 1 [Acyrthosiphon pisum]
BT_ZHJ1_ZJU_Unigene8182	1271	gi|91092632|ref|XP_968634.1|	1e-145	PREDICTED: similar to AGAP007416-PA [Tribolium castaneum]
BT_ZHJ1_ZJU_Unigene8817	1468	gi|193669056|ref|XP_001942657.1|	1e-145	PREDICTED: similar to AGAP011648-PA [Acyrthosiphon pisum]
BT_ZHJ1_ZJU_Unigene10867	919	gi|193631957|ref|XP_001952191.1|	1e-144	PREDICTED: similar to aconitase [Acyrthosiphon pisum]
BT_ZHJ1_ZJU_Unigene11981	1321	gi|195118088|ref|XP_002003572.1|	1e-144	GI21912 [Drosophila mojavensis] >gi|193914147|gb|EDW13014.1| GI21912 [Drosophila mojavensis]
BT_ZHJ1_ZJU_Unigene29921	925	gi|289740739|gb|ADD19117.1|	1e-144	26S proteasome regulatory complex ATPase RPT3 [Glossina morsitans morsitans]
BT_ZHJ1_ZJU_Unigene31629	983	gi|193605919|ref|XP_001947717.1|	1e-144	PREDICTED: similar to monocarboxylate transporter [Acyrthosiphon pisum]
BT_ZHJ1_ZJU_Unigene31647	1159	gi|66552353|ref|XP_625204.1|	1e-144	PREDICTED: similar to CCR4-NOT transcription complex subunit 2 (CCR4-associated factor 2) [Apis mellifera]
BT_ZHJ1_ZJU_Unigene52138	1208	gi|156543140|ref|XP_001607772.1|	1e-144	PREDICTED: similar to phosphoribosylaminoimidazole carboxylase [Nasonia vitripennis]
BT_ZHJ1_ZJU_Unigene52205	1277	gi|156538301|ref|XP_001603792.1|	1e-144	PREDICTED: similar to ENSANGP00000021964 [Nasonia vitripennis]
BT_ZHJ1_ZJU_Unigene52425	1773	gi|157127321|ref|XP_001654922.1|	1e-144	calcium/calmodulin-dependent protein kinase kinase [Aedes aegypti] >gi|108872960|gb|EAT37185.1| calcium/calmodulin-dependent protein kinase kinase [Aedes aegypti]
BT_ZHJ1_ZJU_Unigene27947	2529	gi|193715980|ref|XP_001950264.1|	1e-143	PREDICTED: similar to trehalase [Acyrthosiphon pisum]
BT_ZHJ1_ZJU_Unigene51419	847	gi|189239702|ref|XP_974960.2|	1e-143	PREDICTED: similar to sodium pump alpha subunit; (sodium/potassium)-ATPase alpha-subunit [Tribolium castaneum]
BT_ZHJ1_ZJU_Unigene52067	1152	gi|158290479|ref|XP_312083.4|	1e-143	AGAP002830-PA [Anopheles gambiae str. PEST] >gi|157017914|gb|EAA07766.4| AGAP002830-PA [Anopheles gambiae str. PEST]
BT_ZHJ1_ZJU_Unigene9641	919	gi|189235987|ref|XP_971849.2|	1e-143	PREDICTED: similar to BMKETTIN [Tribolium castaneum]
BT_ZHJ1_ZJU_Unigene22686	1027	gi|193669300|ref|XP_001943404.1|	1e-142	PREDICTED: similar to AGAP009222-PA [Acyrthosiphon pisum]
BT_ZHJ1_ZJU_Unigene24498	1232	gi|229577321|ref|NP_001153352.1|	1e-142	splicing factor 3b, subunit 3 [Nasonia vitripennis]
BT_ZHJ1_ZJU_Unigene25002	996	gi|157130506|ref|XP_001661903.1|	1e-142	soluble nsf attachment protein (snap) [Aedes aegypti] >gi|108871887|gb|EAT36112.1| soluble nsf attachment protein (snap) [Aedes aegypti]
BT_ZHJ1_ZJU_Unigene25930	2028	gi|193580121|ref|XP_001944993.1|	1e-142	PREDICTED: similar to CG1443 CG1443-PA [Acyrthosiphon pisum]
BT_ZHJ1_ZJU_Unigene27759	1832	gi|170039896|ref|XP_001847755.1|	1e-142	transmembrane 9 superfamily protein member 4 [Culex quinquefasciatus] >gi|167863476|gb|EDS26859.1| transmembrane 9 superfamily protein member 4 [Culex quinquefasciatus]
BT_ZHJ1_ZJU_Unigene4760	1872	gi|156554896|ref|XP_001600507.1|	1e-142	PREDICTED: similar to ENSANGP00000017622 [Nasonia vitripennis]
BT_ZHJ1_ZJU_Unigene51234	796	gi|51965704|emb|CAG29674.1|	1e-142	translation initiation factor 2 gamma subunit [Cercopis vulnerata]
BT_ZHJ1_ZJU_Unigene51670	932	gi|193683680|ref|XP_001946412.1|	1e-142	PREDICTED: similar to AGAP005175-PA [Acyrthosiphon pisum]
BT_ZHJ1_ZJU_Unigene51863	1027	gi|193690643|ref|XP_001951613.1|	1e-142	PREDICTED: similar to UV-wavelength like opsin [Acyrthosiphon pisum]
BT_ZHJ1_ZJU_Unigene51912	1046	gi|193582496|ref|XP_001948683.1|	1e-142	PREDICTED: similar to Stretchin-Mlck CG18255-PA [Acyrthosiphon pisum]
BT_ZHJ1_ZJU_Unigene13500	2601	gi|156545269|ref|XP_001605087.1|	1e-141	PREDICTED: similar to fetal alzheimer antigen, falz [Nasonia vitripennis]
BT_ZHJ1_ZJU_Unigene18431	1911	gi|193610500|ref|XP_001946702.1|	1e-141	PREDICTED: similar to GA18834-PA [Acyrthosiphon pisum]
BT_ZHJ1_ZJU_Unigene52137	1210	gi|91093353|ref|XP_969001.1|	1e-141	PREDICTED: similar to Transmembrane protein 195 [Tribolium castaneum]
BT_ZHJ1_ZJU_Unigene52342	1507	gi|193575651|ref|XP_001946746.1|	1e-141	PREDICTED: similar to GA21225-PA [Acyrthosiphon pisum]
BT_ZHJ1_ZJU_Unigene7981	1513	gi|156551551|ref|XP_001600951.1|	1e-141	PREDICTED: similar to MGC52894 protein [Nasonia vitripennis]
BT_ZHJ1_ZJU_Unigene15008	1662	gi|189234458|ref|XP_001808258.1|	1e-140	PREDICTED: similar to polybromo-1 [Tribolium castaneum]
BT_ZHJ1_ZJU_Unigene18362	1460	gi|66505531|ref|XP_396375.2|	1e-140	PREDICTED: similar to Protein ROP isoform 1 [Apis mellifera]
BT_ZHJ1_ZJU_Unigene24139	1368	gi|193598957|ref|XP_001945713.1|	1e-140	PREDICTED: similar to AGAP001111-PA [Acyrthosiphon pisum]
BT_ZHJ1_ZJU_Unigene24541	1061	gi|158300336|ref|XP_320284.4|	1e-140	AGAP012255-PA [Anopheles gambiae str. PEST] >gi|157013110|gb|EAA00303.5| AGAP012255-PA [Anopheles gambiae str. PEST]
BT_ZHJ1_ZJU_Unigene31194	1741	gi|193643337|ref|XP_001943339.1|	1e-140	PREDICTED: similar to AGAP007732-PA [Acyrthosiphon pisum]
BT_ZHJ1_ZJU_Unigene31441	1242	gi|110756630|ref|XP_393516.3|	1e-140	PREDICTED: similar to SEC13-like 1 isoform b [Apis mellifera]
BT_ZHJ1_ZJU_Unigene3466	1729	gi|193620183|ref|XP_001943811.1|	1e-140	PREDICTED: similar to AGAP000054-PA [Acyrthosiphon pisum]
BT_ZHJ1_ZJU_Unigene4658	1442	gi|193699924|ref|XP_001951016.1|	1e-140	PREDICTED: similar to t-diRNAhydrouridine synthase [Acyrthosiphon pisum]
BT_ZHJ1_ZJU_Unigene51088	763	gi|170042980|ref|XP_001849183.1|	1e-140	DNA-directed RNA polymerase II 140 kDa polypeptide [Culex quinquefasciatus] >gi|167866385|gb|EDS29768.1| DNA-directed RNA polymerase II 140 kDa polypeptide [Culex quinquefasciatus]
BT_ZHJ1_ZJU_Unigene51742	964	gi|110760400|ref|XP_396948.3|	1e-140	PREDICTED: similar to misshapen CG16973-PC, isoform C [Apis mellifera]
BT_ZHJ1_ZJU_Unigene52249	1346	gi|91088235|ref|XP_973797.1|	1e-140	PREDICTED: similar to NADH-ubiquinone oxidoreductase 75 kDa subunit, mitochondrial precursor (Complex I-75kD) (CI-75kD) [Tribolium castaneum]
BT_ZHJ1_ZJU_Unigene7563	1623	gi|193715980|ref|XP_001950264.1|	1e-140	PREDICTED: similar to trehalase [Acyrthosiphon pisum]
BT_ZHJ1_ZJU_Unigene8578	1355	gi|66544552|ref|XP_395043.2|	1e-140	PREDICTED: similar to Ubiquitin carboxyl-terminal hydrolase 14 (Ubiquitin thioesterase 14) (Ubiquitin-specific-processing protease 14) (Deubiquitinating enzyme 14), partial [Apis mellifera]
BT_ZHJ1_ZJU_Unigene8938	1418	gi|48106137|ref|XP_393051.1|	1e-140	PREDICTED: similar to RuvB-like protein 1 isoform 1 [Apis mellifera]
BT_ZHJ1_ZJU_Unigene9705	1525	gi|193683325|ref|XP_001948746.1|	1e-140	PREDICTED: similar to DEAD box RNA helicase [Acyrthosiphon pisum]
BT_ZHJ1_ZJU_Unigene17079	863	gi|110759783|ref|XP_395212.3|	1e-139	PREDICTED: similar to Spectrin beta chain [Apis mellifera]
BT_ZHJ1_ZJU_Unigene18480	3992	gi|193693106|ref|XP_001951968.1|	1e-139	PREDICTED: similar to serine protease, partial [Acyrthosiphon pisum]
BT_ZHJ1_ZJU_Unigene27168	2055	gi|156544369|ref|XP_001607390.1|	1e-139	PREDICTED: similar to CG10967-PA [Nasonia vitripennis]
BT_ZHJ1_ZJU_Unigene30649	1594	gi|91093142|ref|XP_969809.1|	1e-139	PREDICTED: similar to Cdc27 CG8610-PA [Tribolium castaneum]
BT_ZHJ1_ZJU_Unigene30814	5023	gi|195336800|ref|XP_002035021.1|	1e-139	GM14147 [Drosophila sechellia] >gi|194128114|gb|EDW50157.1| GM14147 [Drosophila sechellia]
BT_ZHJ1_ZJU_Unigene31549	1516	gi|157123090|ref|XP_001660002.1|	1e-139	ccr4-associated factor [Aedes aegypti] >gi|108874495|gb|EAT38720.1| ccr4-associated factor [Aedes aegypti]
BT_ZHJ1_ZJU_Unigene4496	3354	gi|156553542|ref|XP_001601688.1|	1e-139	PREDICTED: similar to calcium/calmodulin dependent protein kinase I [Nasonia vitripennis]
BT_ZHJ1_ZJU_Unigene4551	1372	gi|198461418|ref|XP_001362009.2|	1e-139	GA15582 [Drosophila pseudoobscura pseudoobscura] >gi|198137340|gb|EAL26589.2| GA15582 [Drosophila pseudoobscura pseudoobscura]
BT_ZHJ1_ZJU_Unigene4920	1675	gi|189235381|ref|XP_969029.2|	1e-139	PREDICTED: similar to CG9915 CG9915-PB [Tribolium castaneum]
BT_ZHJ1_ZJU_Unigene51962	1075	gi|193685996|ref|XP_001943472.1|	1e-139	PREDICTED: similar to procollagen-lysine,2-oxoglutarate 5-dioxygenase 3 [Acyrthosiphon pisum]
BT_ZHJ1_ZJU_Unigene52459	1918	gi|193582540|ref|XP_001946425.1|	1e-139	PREDICTED: similar to programmed cell death [Acyrthosiphon pisum]
BT_ZHJ1_ZJU_Unigene8156	1331	gi|156542516|ref|XP_001600452.1|	1e-139	PREDICTED: similar to 3-hydroxyisobutyrate dehydrogenase [Nasonia vitripennis]
BT_ZHJ1_ZJU_Unigene19939	1338	gi|157132061|ref|XP_001662443.1|	1e-138	splicing factor u2af large subunit [Aedes aegypti] >gi|108881728|gb|EAT45953.1| splicing factor u2af large subunit [Aedes aegypti]
BT_ZHJ1_ZJU_Unigene21930	2013	gi|193610640|ref|XP_001944081.1|	1e-138	PREDICTED: similar to CG7997 CG7997-PA [Acyrthosiphon pisum]
BT_ZHJ1_ZJU_Unigene30676	1282	gi|221124420|ref|XP_002164269.1|	1e-138	PREDICTED: similar to rho [Hydra magnipapillata]
BT_ZHJ1_ZJU_Unigene31506	1495	gi|156544470|ref|XP_001600860.1|	1e-138	PREDICTED: similar to HSP90 cochaperone CDC37 homologue [Nasonia vitripennis]
BT_ZHJ1_ZJU_Unigene52227	1306	gi|193718323|ref|XP_001949478.1|	1e-138	PREDICTED: similar to prolylcarboxypeptidase [Acyrthosiphon pisum]
BT_ZHJ1_ZJU_Unigene6250	1080	gi|91092422|ref|XP_968009.1|	1e-138	PREDICTED: similar to ribonuclease L inhibitor homolog [Tribolium castaneum]
BT_ZHJ1_ZJU_Unigene15996	1553	gi|193700076|ref|XP_001946922.1|	1e-137	PREDICTED: similar to amidase [Acyrthosiphon pisum]
BT_ZHJ1_ZJU_Unigene19432	875	gi|91085785|ref|XP_974463.1|	1e-137	PREDICTED: similar to AGAP005866-PA [Tribolium castaneum]
BT_ZHJ1_ZJU_Unigene2851	1214	gi|193643559|ref|XP_001946829.1|	1e-137	PREDICTED: similar to AGAP007611-PA, partial [Acyrthosiphon pisum]
BT_ZHJ1_ZJU_Unigene31113	1359	gi|66547365|ref|XP_392692.2|	1e-137	PREDICTED: similar to proteasome (prosome, macropain) 26S subunit, non-ATPase, 13 [Apis mellifera]
BT_ZHJ1_ZJU_Unigene51772	977	gi|66517558|ref|XP_624836.1|	1e-137	PREDICTED: similar to RNA polymerase II 33kD subunit CG7885-PA, isoform A [Apis mellifera]
BT_ZHJ1_ZJU_Unigene51821	999	gi|189239301|ref|XP_971644.2|	1e-137	PREDICTED: similar to utp-glucose-1-phosphate uridylyltransferase 2 [Tribolium castaneum]
BT_ZHJ1_ZJU_Unigene52246	1340	gi|156555652|ref|XP_001603746.1|	1e-137	PREDICTED: similar to nucleolar KKE/D repeat protein; DmNOP56 [Nasonia vitripennis]
BT_ZHJ1_ZJU_Unigene7020	850	gi|189234959|ref|XP_973320.2|	1e-137	PREDICTED: similar to nonsense-mediated mrna decay protein 1 (rent1) [Tribolium castaneum]
BT_ZHJ1_ZJU_Unigene10325	1148	gi|193641230|ref|XP_001952006.1|	1e-136	PREDICTED: similar to plekhh1 [Acyrthosiphon pisum]
BT_ZHJ1_ZJU_Unigene13617	1420	gi|170036665|ref|XP_001846183.1|	1e-136	igf2 mRNA binding protein [Culex quinquefasciatus] >gi|167879496|gb|EDS42879.1| igf2 mRNA binding protein [Culex quinquefasciatus]
BT_ZHJ1_ZJU_Unigene15168	1221	gi|193627286|ref|XP_001943712.1|	1e-136	PREDICTED: similar to synaptic vesicle protein [Acyrthosiphon pisum]
BT_ZHJ1_ZJU_Unigene18581	1898	gi|193596525|ref|XP_001945646.1|	1e-136	PREDICTED: similar to Dihydrolipoyllysine-residue acetyltransferase component of pyruvate dehydrogenase complex, mitochondrial precursor (E2) (Dihydrolipoamide acetyltransferase component of pyruvate dehydrogenase complex) (PDC-E2) (70 kDa mitochondrial autoa... [Acyrthosiphon pisum]
BT_ZHJ1_ZJU_Unigene22639	1780	gi|193697438|ref|XP_001943127.1|	1e-136	PREDICTED: similar to AGAP007103-PA [Acyrthosiphon pisum]
BT_ZHJ1_ZJU_Unigene27285	1089	gi|48097876|ref|XP_391965.1|	1e-136	PREDICTED: similar to AP-50 CG7057-PA, isoform A isoform 1 [Apis mellifera]
BT_ZHJ1_ZJU_Unigene29136	1291	gi|189235094|ref|XP_969176.2|	1e-136	PREDICTED: similar to CG32699 CG32699-PB [Tribolium castaneum]
BT_ZHJ1_ZJU_Unigene3481	1633	gi|66560711|ref|XP_624447.1|	1e-136	PREDICTED: similar to CG4785-PA [Apis mellifera]
BT_ZHJ1_ZJU_Unigene512	2246	gi|189239628|ref|XP_970671.2|	1e-136	PREDICTED: similar to CG8129 CG8129-PB [Tribolium castaneum]
BT_ZHJ1_ZJU_Unigene51860	1024	gi|221128055|ref|XP_002155577.1|	1e-136	PREDICTED: similar to ATP synthase beta subunit [Hydra magnipapillata]
BT_ZHJ1_ZJU_Unigene51861	1025	gi|193683363|ref|XP_001950992.1|	1e-136	PREDICTED: similar to AGAP005124-PC [Acyrthosiphon pisum]
BT_ZHJ1_ZJU_Unigene5277	1697	gi|110776820|ref|XP_624980.2|	1e-136	PREDICTED: similar to KDEL (Lys-Asp-Glu-Leu) containing 1 [Apis mellifera]
BT_ZHJ1_ZJU_Unigene7621	1085	gi|158301559|ref|XP_321235.4|	1e-136	AGAP001820-PA [Anopheles gambiae str. PEST] >gi|157012531|gb|EAA01172.5| AGAP001820-PA [Anopheles gambiae str. PEST]
BT_ZHJ1_ZJU_Unigene8587	948	gi|193211439|ref|NP_001123224.1|	1e-136	negative elongation factor D [Nasonia vitripennis]
BT_ZHJ1_ZJU_Unigene19710	2532	gi|193683573|ref|XP_001946512.1|	1e-135	PREDICTED: similar to CG8503 CG8503-PA [Acyrthosiphon pisum]
BT_ZHJ1_ZJU_Unigene19772	950	gi|193664496|ref|XP_001943041.1|	1e-135	PREDICTED: similar to short stop CG18076-PB [Acyrthosiphon pisum]
BT_ZHJ1_ZJU_Unigene21119	2150	gi|291234013|ref|XP_002736947.1|	1e-135	PREDICTED: yeast Glc Seven-like Phosphatases family member (gsp-1)-like [Saccoglossus kowalevskii]
BT_ZHJ1_ZJU_Unigene23518	1620	gi|110749694|ref|XP_001121180.1|	1e-135	PREDICTED: similar to MAK10 homolog, amino-acid N-acetyltransferase subunit [Apis mellifera]
BT_ZHJ1_ZJU_Unigene24454	1224	gi|189236143|ref|XP_974746.2|	1e-135	PREDICTED: similar to AGAP002711-PA [Tribolium castaneum]
BT_ZHJ1_ZJU_Unigene24538	1181	gi|193688328|ref|XP_001947555.1|	1e-135	PREDICTED: similar to phosphatidylinositol 4-kinase type-ii [Acyrthosiphon pisum]
BT_ZHJ1_ZJU_Unigene26706	1327	gi|91079883|ref|XP_967733.1|	1e-135	PREDICTED: similar to ubiquitin carboxyl-terminal hydrolase isozyme L5 [Tribolium castaneum]
BT_ZHJ1_ZJU_Unigene27441	1623	gi|66499419|ref|XP_394245.2|	1e-135	PREDICTED: similar to Puromycin sensitive aminopeptidase CG1009-PC, isoform C isoform 1 [Apis mellifera]
BT_ZHJ1_ZJU_Unigene30585	2253	gi|91077688|ref|XP_974709.1|	1e-135	PREDICTED: similar to pentatricopeptide repeat domain 3 [Tribolium castaneum]
BT_ZHJ1_ZJU_Unigene4989	1567	gi|193580284|ref|XP_001943482.1|	1e-135	PREDICTED: similar to alkaline phosphatase [Acyrthosiphon pisum]
BT_ZHJ1_ZJU_Unigene52433	1750	gi|91081923|ref|XP_970724.1|	1e-135	PREDICTED: similar to DnaJ (Hsp40) homolog, subfamily A, member 2 [Tribolium castaneum]
BT_ZHJ1_ZJU_Unigene8836	1189	gi|193613090|ref|XP_001944191.1|	1e-135	PREDICTED: similar to GA19046-PA [Acyrthosiphon pisum]
BT_ZHJ1_ZJU_Unigene9353	1082	gi|17567343|ref|NP_509293.1|	1e-135	Propionyl Coenzyme A Carboxylase Alpha subunit family member (pcca-1) [Caenorhabditis elegans] >gi|74964123|sp|Q19842.1|PCCA_CAEEL RecName: Full=Propionyl-CoA carboxylase alpha chain, mitochondrial; Short=PCCase subunit alpha; AltName: Full=Propanoyl-CoA:carbon dioxide ligase subunit alpha; Flags: Precursor >gi|1203927|gb|AAA93384.1| Hypothetical protein F27D9.5 [Caenorhabditis elegans]
BT_ZHJ1_ZJU_Unigene10892	840	gi|48138658|ref|XP_396912.1|	1e-134	PREDICTED: similar to ariadne CG5659-PA, isoform A [Apis mellifera] >gi|66499600|ref|XP_623344.1| PREDICTED: similar to ariadne CG5659-PA, isoform A [Apis mellifera]
BT_ZHJ1_ZJU_Unigene19256	1368	gi|289741789|gb|ADD19642.1|	1e-134	GDP-mannose pyrophosphorylase [Glossina morsitans morsitans]
BT_ZHJ1_ZJU_Unigene19354	945	gi|66513511|ref|XP_392284.2|	1e-134	PREDICTED: similar to GTP-binding-protein CG5519-PA [Apis mellifera]
BT_ZHJ1_ZJU_Unigene22313	836	gi|91079762|ref|XP_966633.1|	1e-134	PREDICTED: similar to histone deacetylase [Tribolium castaneum]
BT_ZHJ1_ZJU_Unigene24812	2951	gi|156540768|ref|XP_001599745.1|	1e-134	PREDICTED: similar to Peptidase, cysteine peptidase active site; Zinc finger, CCHC-type; Peptidase aspartic, catalytic; Polynucleotidyl transferase, Ribonuclease H fold [Nasonia vitripennis]
BT_ZHJ1_ZJU_Unigene28684	1178	gi|66524128|ref|XP_392818.2|	1e-134	PREDICTED: similar to Adenylosuccinate synthetase (IMP--aspartate ligase) (AdSS) (AMPSase) [Apis mellifera]
BT_ZHJ1_ZJU_Unigene30483	954	gi|291238652|ref|XP_002739225.1|	1e-134	PREDICTED: yeast MCM (licensing factor) related family member (mcm-5)-like [Saccoglossus kowalevskii]
BT_ZHJ1_ZJU_Unigene30611	1022	gi|66509665|ref|XP_397030.2|	1e-134	PREDICTED: similar to bystin isoform 1 [Apis mellifera]
BT_ZHJ1_ZJU_Unigene4196	976	gi|193664469|ref|XP_001948786.1|	1e-134	PREDICTED: similar to CG9674 CG9674-PA [Acyrthosiphon pisum]
BT_ZHJ1_ZJU_Unigene51606	907	gi|110759486|ref|XP_624668.2|	1e-134	PREDICTED: similar to CG11266-PB, isoform B [Apis mellifera]
BT_ZHJ1_ZJU_Unigene51766	974	gi|193631865|ref|XP_001946709.1|	1e-134	PREDICTED: similar to S-adenosylmethionine synthetase [Acyrthosiphon pisum]
BT_ZHJ1_ZJU_Unigene51878	1030	gi|91085035|ref|XP_974101.1|	1e-134	PREDICTED: similar to prohibitin [Tribolium castaneum]
BT_ZHJ1_ZJU_Unigene52318	1471	gi|193676504|ref|XP_001943468.1|	1e-134	PREDICTED: similar to smad nuclear interacting protein [Acyrthosiphon pisum]
BT_ZHJ1_ZJU_Unigene52441	1824	gi|193664537|ref|XP_001949197.1|	1e-134	PREDICTED: similar to AGAP009510-PA [Acyrthosiphon pisum]
BT_ZHJ1_ZJU_Unigene779	1802	gi|270002790|gb|EEZ99237.1|	1e-134	held out wings [Tribolium castaneum]
BT_ZHJ1_ZJU_Unigene16071	2020	gi|158289621|ref|XP_311306.4|	1e-133	AGAP000768-PA [Anopheles gambiae str. PEST] >gi|157018605|gb|EAA06877.4| AGAP000768-PA [Anopheles gambiae str. PEST]
BT_ZHJ1_ZJU_Unigene21192	1485	gi|156537209|ref|XP_001604879.1|	1e-133	PREDICTED: similar to ubiquitin-activating enzyme E1 [Nasonia vitripennis]
BT_ZHJ1_ZJU_Unigene21983	814	gi|193641157|ref|XP_001946607.1|	1e-133	PREDICTED: similar to CG10333 CG10333-PA [Acyrthosiphon pisum]
BT_ZHJ1_ZJU_Unigene22168	901	gi|195438242|ref|XP_002067046.1|	1e-133	GK24233 [Drosophila willistoni] >gi|194163131|gb|EDW78032.1| GK24233 [Drosophila willistoni]
BT_ZHJ1_ZJU_Unigene31433	1756	gi|66562664|ref|XP_623550.1|	1e-133	PREDICTED: similar to CG32626-PA, isoform A isoform 2 [Apis mellifera]
BT_ZHJ1_ZJU_Unigene31490	2222	gi|47498038|ref|NP_998865.1|	1e-133	RNA binding motif protein 25 [Xenopus (Silurana) tropicalis] >gi|45708851|gb|AAH67922.1| RNA binding motif protein 25 [Xenopus (Silurana) tropicalis]
BT_ZHJ1_ZJU_Unigene51367	831	gi|158289559|ref|XP_311260.4|	1e-133	AGAP000721-PA [Anopheles gambiae str. PEST] >gi|157018575|gb|EAA06911.5| AGAP000721-PA [Anopheles gambiae str. PEST]
BT_ZHJ1_ZJU_Unigene52443	1836	gi|48096138|ref|XP_392401.1|	1e-133	PREDICTED: similar to Sorbitol dehydrogenase-2 CG4649-PA [Apis mellifera]
BT_ZHJ1_ZJU_Unigene10642	2286	gi|193638845|ref|XP_001952747.1|	1e-132	PREDICTED: similar to ubiquitin ligase E3 alpha [Acyrthosiphon pisum]
BT_ZHJ1_ZJU_Unigene19249	1271	gi|113050|sp|P23414.1|ACH1_SCHGR	1e-132	RecName: Full=Acetylcholine receptor subunit alpha-L1; Flags: Precursor >gi|10134|emb|CAA39081.1| neuronal nicotinic acetylcholine receptor alpha subunit [Schistocerca gregaria]
BT_ZHJ1_ZJU_Unigene22836	1412	gi|118794186|ref|XP_321341.3|	1e-132	AGAP001744-PA [Anopheles gambiae str. PEST] >gi|116116172|gb|EAA00923.3| AGAP001744-PA [Anopheles gambiae str. PEST]
BT_ZHJ1_ZJU_Unigene25332	1172	gi|158284687|ref|XP_307770.4|	1e-132	AGAP003261-PA [Anopheles gambiae str. PEST] >gi|157020908|gb|EAA03543.4| AGAP003261-PA [Anopheles gambiae str. PEST]
BT_ZHJ1_ZJU_Unigene27306	1053	gi|45361341|ref|NP_989248.1|	1e-132	protein phosphatase 2, regulatory subunit B, gamma isoform [Xenopus (Silurana) tropicalis] >gi|39645667|gb|AAH63910.1| protein phosphatase 2, regulatory subunit B, gamma isoform [Xenopus (Silurana) tropicalis] >gi|89272878|emb|CAJ81484.1| protein phosphatase 2, regulatory subunit B (B56), delta isoform [Xenopus (Silurana) tropicalis]
BT_ZHJ1_ZJU_Unigene27715	1307	gi|91078338|ref|XP_973454.1|	1e-132	PREDICTED: similar to maleless protein [Tribolium castaneum]
BT_ZHJ1_ZJU_Unigene2862	1764	gi|158297845|ref|XP_318019.4|	1e-132	AGAP004793-PA [Anopheles gambiae str. PEST] >gi|157014522|gb|EAA13194.4| AGAP004793-PA [Anopheles gambiae str. PEST]
BT_ZHJ1_ZJU_Unigene30781	1034	gi|270014238|gb|EFA10686.1|	1e-132	Syntaxin 1A [Tribolium castaneum]
BT_ZHJ1_ZJU_Unigene50730	696	gi|70997669|gb|AAZ17403.1|	1e-132	90 kDa heat shock protein [Bemisia tabaci]
BT_ZHJ1_ZJU_Unigene51340	821	gi|189235395|ref|XP_001810980.1|	1e-132	PREDICTED: similar to CG12164 CG12164-PA [Tribolium castaneum]
BT_ZHJ1_ZJU_Unigene51434	851	gi|66511388|ref|XP_623795.1|	1e-132	PREDICTED: similar to DNA polymerase delta catalytic subunit [Apis mellifera]
BT_ZHJ1_ZJU_Unigene52366	1556	gi|193709215|ref|XP_001943317.1|	1e-132	PREDICTED: similar to GA13362-PA [Acyrthosiphon pisum]
BT_ZHJ1_ZJU_Unigene8747	1528	gi|193709158|ref|XP_001944282.1|	1e-132	PREDICTED: similar to myosin xv [Acyrthosiphon pisum]
BT_ZHJ1_ZJU_Unigene11177	2268	gi|158291380|ref|XP_312888.4|	1e-131	AGAP003191-PA [Anopheles gambiae str. PEST] >gi|157017748|gb|EAA08406.4| AGAP003191-PA [Anopheles gambiae str. PEST]
BT_ZHJ1_ZJU_Unigene1875	1230	gi|193716253|ref|XP_001943429.1|	1e-131	PREDICTED: similar to asparagine synthetase [Acyrthosiphon pisum]
BT_ZHJ1_ZJU_Unigene25194	1008	gi|58383228|ref|XP_312466.2|	1e-131	AGAP002472-PA [Anopheles gambiae str. PEST] >gi|55242305|gb|EAA08181.2| AGAP002472-PA [Anopheles gambiae str. PEST]
BT_ZHJ1_ZJU_Unigene262	2686	gi|193699922|ref|XP_001950974.1|	1e-131	PREDICTED: similar to RNA m5u methyltransferase [Acyrthosiphon pisum]
BT_ZHJ1_ZJU_Unigene27156	1345	gi|157119359|ref|XP_001659377.1|	1e-131	cdk5 [Aedes aegypti] >gi|108875338|gb|EAT39563.1| cdk5 [Aedes aegypti]
BT_ZHJ1_ZJU_Unigene31071	1192	gi|66499433|ref|XP_394141.2|	1e-131	PREDICTED: similar to protein arginine methyltransferase 5 isoform a isoform 1 [Apis mellifera]
BT_ZHJ1_ZJU_Unigene31637	2401	gi|193573508|ref|XP_001943643.1|	1e-131	PREDICTED: similar to AGAP004993-PA, partial [Acyrthosiphon pisum]
BT_ZHJ1_ZJU_Unigene51218	791	gi|229892203|ref|NP_001153520.1|	1e-131	heat shock protein cognate 5 [Apis mellifera]
BT_ZHJ1_ZJU_Unigene51803	992	gi|48097748|ref|XP_393876.1|	1e-131	PREDICTED: similar to CG5028-PA [Apis mellifera]
BT_ZHJ1_ZJU_Unigene52136	1208	gi|229577376|ref|NP_001153364.1|	1e-131	nucleosome assembly protein 1-like isoform 1 [Nasonia vitripennis]
BT_ZHJ1_ZJU_Unigene52499	2296	gi|193584706|ref|XP_001952458.1|	1e-131	PREDICTED: similar to failed axon connections CG4609-PC [Acyrthosiphon pisum]
BT_ZHJ1_ZJU_Unigene13804	1615	gi|66562328|ref|XP_392946.2|	1e-130	PREDICTED: similar to CG9135-PA, isoform A [Apis mellifera]
BT_ZHJ1_ZJU_Unigene15351	1667	gi|156543800|ref|XP_001606461.1|	1e-130	PREDICTED: similar to signal recognition particle [Nasonia vitripennis]
BT_ZHJ1_ZJU_Unigene30990	893	gi|66513642|ref|XP_394444.2|	1e-130	PREDICTED: similar to drosha CG8730-PA [Apis mellifera]
BT_ZHJ1_ZJU_Unigene51978	1084	gi|170028910|ref|XP_001842337.1|	1e-130	cathepsin L [Culex quinquefasciatus] >gi|167879387|gb|EDS42770.1| cathepsin L [Culex quinquefasciatus]
BT_ZHJ1_ZJU_Unigene52494	2163	gi|91085773|ref|XP_974282.1|	1e-130	PREDICTED: similar to AGAP007051-PA [Tribolium castaneum]
BT_ZHJ1_ZJU_Unigene7312	1000	gi|156717526|ref|NP_001096303.1|	1e-130	tetratricopeptide repeat domain 30 [Xenopus (Silurana) tropicalis] >gi|189036951|sp|A4IHR1.1|TTC30_XENTR RecName: Full=Tetratricopeptide repeat protein 30; Short=TPR repeat protein 30 >gi|134024462|gb|AAI35645.1| flr protein [Xenopus (Silurana) tropicalis]
BT_ZHJ1_ZJU_Unigene8165	1220	gi|66564353|ref|XP_623465.1|	1e-130	PREDICTED: similar to CG8841-PA, isoform A isoform 1 [Apis mellifera]
BT_ZHJ1_ZJU_Unigene11649	867	gi|91081319|ref|XP_969902.1|	1e-129	PREDICTED: similar to AGAP005894-PA [Tribolium castaneum]
BT_ZHJ1_ZJU_Unigene20050	1693	gi|156547931|ref|XP_001604464.1|	1e-129	PREDICTED: similar to farnesyl diphosphate synthase [Nasonia vitripennis]
BT_ZHJ1_ZJU_Unigene27766	1024	gi|91087199|ref|XP_966953.1|	1e-129	PREDICTED: similar to sorting nexin isoform 1 [Tribolium castaneum]
BT_ZHJ1_ZJU_Unigene29651	680	gi|148841021|gb|ABR14694.1|	1e-129	hemocyanin subunit Y [Marsupenaeus japonicus]
BT_ZHJ1_ZJU_Unigene30659	1158	gi|170035245|ref|XP_001845481.1|	1e-129	leucine-rich transmembrane protein [Culex quinquefasciatus] >gi|167877131|gb|EDS40514.1| leucine-rich transmembrane protein [Culex quinquefasciatus]
BT_ZHJ1_ZJU_Unigene30913	1013	gi|76253908|ref|NP_998277.2|	1e-129	RAB geranylgeranyltransferase, beta subunit [Danio rerio] >gi|66911331|gb|AAH97066.1| Rab geranylgeranyltransferase, beta subunit [Danio rerio] >gi|123235924|emb|CAM15111.1| novel protein similar to vertebrate Rab geranylgeranyltransferase, beta subunit (RABGGTB, zgc:56443) [Danio rerio] >gi|182891470|gb|AAI64578.1| Rabggtb protein [Danio rerio]
BT_ZHJ1_ZJU_Unigene31616	928	gi|193704668|ref|XP_001946332.1|	1e-129	PREDICTED: similar to spectrin [Acyrthosiphon pisum]
BT_ZHJ1_ZJU_Unigene4383	1873	gi|189237851|ref|XP_974917.2|	1e-129	PREDICTED: similar to tensin [Tribolium castaneum]
BT_ZHJ1_ZJU_Unigene51391	839	gi|156550340|ref|XP_001606535.1|	1e-129	PREDICTED: similar to ATP-dependent RNA helicase [Nasonia vitripennis]
BT_ZHJ1_ZJU_Unigene51477	863	gi|198250392|gb|ACH85198.1|	1e-129	heat shock protein 90 [Bemisia tabaci]
BT_ZHJ1_ZJU_Unigene51750	965	gi|67043769|gb|AAY63983.1|	1e-129	succinate dehydrogenase iron sulfur subunit B [Lysiphlebus testaceipes]
BT_ZHJ1_ZJU_Unigene52081	1162	gi|66515288|ref|XP_392511.2|	1e-129	PREDICTED: similar to eIF5 CG9177-PB, isoform B isoform 1 [Apis mellifera]
BT_ZHJ1_ZJU_Unigene11987	1199	gi|110757793|ref|XP_001120416.1|	1e-128	PREDICTED: similar to RNA polymerase I 135kD subunit CG4033-PA [Apis mellifera]
BT_ZHJ1_ZJU_Unigene16370	1163	gi|66531704|ref|XP_393085.2|	1e-128	PREDICTED: similar to F-actin capping protein subunit beta [Apis mellifera]
BT_ZHJ1_ZJU_Unigene18917	2061	gi|193713653|ref|XP_001948064.1|	1e-128	PREDICTED: similar to zinc finger protein 608 [Acyrthosiphon pisum]
BT_ZHJ1_ZJU_Unigene28015	1111	gi|251829648|gb|ACT21202.1|	1e-128	jazigo [Apis mellifera]
BT_ZHJ1_ZJU_Unigene30495	1581	gi|158290701|ref|XP_312273.4|	1e-128	AGAP002652-PA [Anopheles gambiae str. PEST] >gi|157018022|gb|EAA08164.4| AGAP002652-PA [Anopheles gambiae str. PEST]
BT_ZHJ1_ZJU_Unigene31574	1797	gi|157130957|ref|XP_001662097.1|	1e-128	oxidase/peroxidase [Aedes aegypti] >gi|108871715|gb|EAT35940.1| oxidase/peroxidase [Aedes aegypti]
BT_ZHJ1_ZJU_Unigene4908	1280	gi|193636566|ref|XP_001948821.1|	1e-128	PREDICTED: similar to CG30427 CG30427-PC [Acyrthosiphon pisum]
BT_ZHJ1_ZJU_Unigene4969	1779	gi|193617769|ref|XP_001943494.1|	1e-128	PREDICTED: similar to trehalase [Acyrthosiphon pisum]
BT_ZHJ1_ZJU_Unigene51807	993	gi|193652730|ref|XP_001949657.1|	1e-128	PREDICTED: similar to CG9485-PA [Acyrthosiphon pisum]
BT_ZHJ1_ZJU_Unigene52319	1462	gi|157137180|ref|XP_001663924.1|	1e-128	electron transport oxidoreductase [Aedes aegypti] >gi|108869776|gb|EAT34001.1| electron transport oxidoreductase [Aedes aegypti]
BT_ZHJ1_ZJU_Unigene52323	1477	gi|91084833|ref|XP_966469.1|	1e-128	PREDICTED: similar to myoinositol oxygenase [Tribolium castaneum]
BT_ZHJ1_ZJU_Unigene52446	1855	gi|291461571|dbj|BAI83420.1|	1e-128	sugar transporter 6 [Nilaparvata lugens]
BT_ZHJ1_ZJU_Unigene5362	2215	gi|66523524|ref|XP_392026.2|	1e-128	PREDICTED: similar to ced-6 CG11804-PC, isoform C [Apis mellifera]
BT_ZHJ1_ZJU_Unigene8071	873	gi|110751147|ref|XP_394307.3|	1e-128	PREDICTED: similar to gilgamesh CG6963-PE, isoform E [Apis mellifera]
BT_ZHJ1_ZJU_Unigene10353	1804	gi|91084027|ref|XP_966382.1|	1e-127	PREDICTED: similar to Putative GTP-binding protein 5 [Tribolium castaneum]
BT_ZHJ1_ZJU_Unigene18157	1771	gi|66555970|ref|XP_395133.2|	1e-127	PREDICTED: similar to pipe CG9614-PA, isoform A [Apis mellifera]
BT_ZHJ1_ZJU_Unigene22234	985	gi|110768411|ref|XP_624195.2|	1e-127	PREDICTED: similar to Neurexin IV CG6827-PB, isoform B [Apis mellifera]
BT_ZHJ1_ZJU_Unigene27508	1223	gi|193598839|ref|XP_001949841.1|	1e-127	PREDICTED: similar to ATP-dependent RNA and DNA helicase [Acyrthosiphon pisum]
BT_ZHJ1_ZJU_Unigene29325	941	gi|195381981|ref|XP_002049711.1|	1e-127	GJ20605 [Drosophila virilis] >gi|194144508|gb|EDW60904.1| GJ20605 [Drosophila virilis]
BT_ZHJ1_ZJU_Unigene29481	1630	gi|91082953|ref|XP_973566.1|	1e-127	PREDICTED: similar to CDNA sequence [Tribolium castaneum]
BT_ZHJ1_ZJU_Unigene51744	964	gi|91078338|ref|XP_973454.1|	1e-127	PREDICTED: similar to maleless protein [Tribolium castaneum]
BT_ZHJ1_ZJU_Unigene51830	970	gi|91082695|ref|XP_971685.1|	1e-127	PREDICTED: similar to AGAP007393-PB [Tribolium castaneum]
BT_ZHJ1_ZJU_Unigene51888	1034	gi|110763892|ref|XP_625135.2|	1e-127	PREDICTED: similar to Cathepsin L precursor (Cysteine proteinase 1) [Apis mellifera]
BT_ZHJ1_ZJU_Unigene52173	1244	gi|156552814|ref|XP_001600177.1|	1e-127	PREDICTED: similar to proteasome alpha 4 subunit [Nasonia vitripennis]
BT_ZHJ1_ZJU_Unigene52176	1245	gi|91076410|ref|XP_969526.1|	1e-127	PREDICTED: similar to AGAP011050-PA [Tribolium castaneum]
BT_ZHJ1_ZJU_Unigene19544	1155	gi|66523390|ref|XP_392776.2|	1e-126	PREDICTED: similar to Glutamate dehydrogenase CG5320-PF, isoform F isoform 1 [Apis mellifera]
BT_ZHJ1_ZJU_Unigene22454	834	gi|193650217|ref|XP_001951113.1|	1e-126	PREDICTED: similar to dual oxidase 1 [Acyrthosiphon pisum]
BT_ZHJ1_ZJU_Unigene22652	2753	gi|91083699|ref|XP_969478.1|	1e-126	PREDICTED: similar to CG5758 CG5758-PA [Tribolium castaneum]
BT_ZHJ1_ZJU_Unigene2469	2126	gi|34481604|emb|CAE46445.1|	1e-126	79 kDa salivary apyrase precursor [Triatoma infestans]
BT_ZHJ1_ZJU_Unigene25763	2080	gi|91082317|ref|XP_974328.1|	1e-126	PREDICTED: similar to CG6621 CG6621-PA [Tribolium castaneum]
BT_ZHJ1_ZJU_Unigene27327	904	gi|156542594|ref|XP_001604079.1|	1e-126	PREDICTED: similar to GA20489-PA [Nasonia vitripennis]
BT_ZHJ1_ZJU_Unigene28149	1201	gi|110755900|ref|XP_393373.3|	1e-126	PREDICTED: similar to CG16941-PA isoform 1 [Apis mellifera]
BT_ZHJ1_ZJU_Unigene28360	1171	gi|91081223|ref|XP_975626.1|	1e-126	PREDICTED: similar to AGAP003014-PA [Tribolium castaneum]
BT_ZHJ1_ZJU_Unigene28658	870	gi|189241162|ref|XP_974687.2|	1e-126	PREDICTED: similar to Proteasome p44.5 subunit CG10149-PB [Tribolium castaneum]
BT_ZHJ1_ZJU_Unigene28983	2237	gi|156551350|ref|XP_001602516.1|	1e-126	PREDICTED: similar to MGC53562 protein [Nasonia vitripennis]
BT_ZHJ1_ZJU_Unigene29147	2610	gi|194744739|ref|XP_001954850.1|	1e-126	GF18476 [Drosophila ananassae] >gi|190627887|gb|EDV43411.1| GF18476 [Drosophila ananassae]
BT_ZHJ1_ZJU_Unigene31243	1119	gi|156537219|ref|XP_001605059.1|	1e-126	PREDICTED: similar to fatty acid synthase [Nasonia vitripennis]
BT_ZHJ1_ZJU_Unigene4227	1966	gi|239049675|ref|NP_001155060.1|	1e-126	serine protease homolog 21 [Nasonia vitripennis]
BT_ZHJ1_ZJU_Unigene51213	791	gi|48096523|ref|XP_392479.1|	1e-126	PREDICTED: similar to 14-3-3 CG31196-PC, isoform C isoform 1 [Apis mellifera]
BT_ZHJ1_ZJU_Unigene5135	1218	gi|193652730|ref|XP_001949657.1|	1e-126	PREDICTED: similar to CG9485-PA [Acyrthosiphon pisum]
BT_ZHJ1_ZJU_Unigene51398	815	gi|193704626|ref|XP_001947820.1|	1e-126	PREDICTED: similar to tropomyosin 1 [Acyrthosiphon pisum]
BT_ZHJ1_ZJU_Unigene51940	1063	gi|156549218|ref|XP_001601256.1|	1e-126	PREDICTED: similar to Annexin IX-A [Nasonia vitripennis]
BT_ZHJ1_ZJU_Unigene52000	1103	gi|110763873|ref|XP_395912.3|	1e-126	PREDICTED: similar to shuttle craft CG3647-PA, isoform A [Apis mellifera]
BT_ZHJ1_ZJU_Unigene52445	1842	gi|110758371|ref|XP_623491.2|	1e-126	PREDICTED: similar to CG12164-PA isoform 2 [Apis mellifera]
BT_ZHJ1_ZJU_Unigene12165	1834	gi|193704594|ref|XP_001942896.1|	1e-125	PREDICTED: similar to protease m1 zinc metalloprotease [Acyrthosiphon pisum]
BT_ZHJ1_ZJU_Unigene16780	980	gi|239790160|dbj|BAH71657.1|	1e-125	ACYPI001314 [Acyrthosiphon pisum]
BT_ZHJ1_ZJU_Unigene18229	2219	gi|193709215|ref|XP_001943317.1|	1e-125	PREDICTED: similar to GA13362-PA [Acyrthosiphon pisum]
BT_ZHJ1_ZJU_Unigene18940	1058	gi|91092222|ref|XP_970406.1|	1e-125	PREDICTED: similar to golgi phosphoprotein 3 (coat-protein GPP34) [Tribolium castaneum]
BT_ZHJ1_ZJU_Unigene19173	1063	gi|189233817|ref|XP_971502.2|	1e-125	PREDICTED: similar to CG32019-PA [Tribolium castaneum]
BT_ZHJ1_ZJU_Unigene19764	3216	gi|193713825|ref|XP_001944394.1|	1e-125	PREDICTED: similar to Ect3 CG3132-PA [Acyrthosiphon pisum]
BT_ZHJ1_ZJU_Unigene24637	1785	gi|66549046|ref|XP_393144.2|	1e-125	PREDICTED: similar to slimfast CG11128-PC, isoform C [Apis mellifera]
BT_ZHJ1_ZJU_Unigene28985	819	gi|66509679|ref|XP_395764.2|	1e-125	PREDICTED: similar to CTP:phosphocholine cytidylyltransferase 1 CG1049-PA, isoform A [Apis mellifera]
BT_ZHJ1_ZJU_Unigene29090	2002	gi|66499326|ref|XP_623782.1|	1e-125	PREDICTED: similar to CG7331-PA [Apis mellifera]
BT_ZHJ1_ZJU_Unigene30446	871	gi|91080321|ref|XP_974455.1|	1e-125	PREDICTED: similar to phospholipid-transporting atpase 1 (aminophospholipid flippase 1) [Tribolium castaneum]
BT_ZHJ1_ZJU_Unigene31328	1131	gi|66530284|ref|XP_396117.2|	1e-125	PREDICTED: similar to CG12876-PA [Apis mellifera]
BT_ZHJ1_ZJU_Unigene51236	796	gi|158287621|ref|XP_309608.4|	1e-125	AGAP004055-PA [Anopheles gambiae str. PEST] >gi|157019510|gb|EAA05341.5| AGAP004055-PA [Anopheles gambiae str. PEST]
BT_ZHJ1_ZJU_Unigene51483	865	gi|91088575|ref|XP_973165.1|	1e-125	PREDICTED: similar to ubiquitination factor E4 [Tribolium castaneum]
BT_ZHJ1_ZJU_Unigene52282	1389	gi|189235069|ref|XP_974729.2|	1e-125	PREDICTED: similar to nocturnin CG31299-PE [Tribolium castaneum]
BT_ZHJ1_ZJU_Unigene865	995	gi|195487313|ref|XP_002091857.1|	1e-125	GE13880 [Drosophila yakuba] >gi|194177958|gb|EDW91569.1| GE13880 [Drosophila yakuba]
BT_ZHJ1_ZJU_Unigene14421	1082	gi|110764388|ref|XP_625172.2|	1e-124	PREDICTED: similar to Mediator complex subunit 14 CG12031-PA, isoform A [Apis mellifera]
BT_ZHJ1_ZJU_Unigene15044	1242	gi|195492767|ref|XP_002094132.1|	1e-124	GE21662 [Drosophila yakuba] >gi|194180233|gb|EDW93844.1| GE21662 [Drosophila yakuba]
BT_ZHJ1_ZJU_Unigene21528	894	gi|21358517|ref|NP_648572.1|	1e-124	sodium chloride cotransporter 69, isoform A [Drosophila melanogaster] >gi|45553077|ref|NP_996066.1| sodium chloride cotransporter 69, isoform B [Drosophila melanogaster] >gi|7294587|gb|AAF49927.1| sodium chloride cotransporter 69, isoform A [Drosophila melanogaster] >gi|20151457|gb|AAM11088.1| GH27027p [Drosophila melanogaster] >gi|45445912|gb|AAS65014.1| sodium chloride cotransporter 69, isoform…
BT_ZHJ1_ZJU_Unigene24866	712	gi|170040731|ref|XP_001848143.1|	1e-124	phorbol ester/diacylglycerol-binding protein unc-13 [Culex quinquefasciatus] >gi|167864326|gb|EDS27709.1| phorbol ester/diacylglycerol-binding protein unc-13 [Culex quinquefasciatus]
BT_ZHJ1_ZJU_Unigene28741	1330	gi|110755778|ref|XP_394521.3|	1e-124	PREDICTED: similar to Putative sestrin isoform 1 [Apis mellifera]
BT_ZHJ1_ZJU_Unigene28907	1221	gi|189234944|ref|XP_972570.2|	1e-124	PREDICTED: similar to phospholipase c epsilon [Tribolium castaneum]
BT_ZHJ1_ZJU_Unigene3292	828	gi|193704668|ref|XP_001946332.1|	1e-124	PREDICTED: similar to spectrin [Acyrthosiphon pisum]
BT_ZHJ1_ZJU_Unigene51192	785	gi|110763838|ref|XP_395927.3|	1e-124	PREDICTED: similar to Lk6 CG17342-PA, isoform A [Apis mellifera]
BT_ZHJ1_ZJU_Unigene51304	810	gi|91093052|ref|XP_967459.1|	1e-124	PREDICTED: similar to chaperonin [Tribolium castaneum]
BT_ZHJ1_ZJU_Unigene51691	939	gi|91080533|ref|XP_972324.1|	1e-124	PREDICTED: similar to alpha actinin CG4376-PB [Tribolium castaneum]
BT_ZHJ1_ZJU_Unigene51713	952	gi|195441299|ref|XP_002068451.1|	1e-124	GK20478 [Drosophila willistoni] >gi|194164536|gb|EDW79437.1| GK20478 [Drosophila willistoni]
BT_ZHJ1_ZJU_Unigene52471	2000	gi|91079020|ref|XP_974879.1|	1e-124	PREDICTED: similar to ebna2 binding protein P100 [Tribolium castaneum]
BT_ZHJ1_ZJU_Unigene7481	2030	gi|193690922|ref|XP_001952163.1|	1e-124	PREDICTED: similar to sucrase [Acyrthosiphon pisum]
BT_ZHJ1_ZJU_Unigene905	866	gi|221330243|ref|NP_610925.3|	1e-124	prosap [Drosophila melanogaster] >gi|201066247|gb|ACH92532.1| LD13733p [Drosophila melanogaster] >gi|220902213|gb|AAF58298.3| prosap [Drosophila melanogaster]
BT_ZHJ1_ZJU_Unigene9256	1088	gi|193657175|ref|XP_001943616.1|	1e-124	PREDICTED: similar to trehalose 6-phosphate synthase [Acyrthosiphon pisum]
BT_ZHJ1_ZJU_Unigene10084	1266	gi|193702253|ref|XP_001945904.1|	1e-123	PREDICTED: similar to GA16920-PA [Acyrthosiphon pisum]
BT_ZHJ1_ZJU_Unigene11217	1097	gi|193702257|ref|XP_001946012.1|	1e-123	PREDICTED: similar to AGAP008651-PA [Acyrthosiphon pisum]
BT_ZHJ1_ZJU_Unigene1847	2120	gi|156554783|ref|XP_001605978.1|	1e-123	PREDICTED: similar to translation initiation factor 2b, delta subunit [Nasonia vitripennis]
BT_ZHJ1_ZJU_Unigene18777	1673	gi|213626071|gb|AAI70550.1|	1e-123	(XCAP-C) [Xenopus laevis]
BT_ZHJ1_ZJU_Unigene22759	975	gi|207080124|ref|NP_001128777.1|	1e-123	DKFZP469A244 protein [Pongo abelii]
BT_ZHJ1_ZJU_Unigene28393	2000	gi|189239344|ref|XP_973859.2|	1e-123	PREDICTED: similar to 28S ribosomal protein S5 [Tribolium castaneum]
BT_ZHJ1_ZJU_Unigene31214	2182	gi|170037285|ref|XP_001846489.1|	1e-123	FAD oxidoreductase [Culex quinquefasciatus] >gi|167880398|gb|EDS43781.1| FAD oxidoreductase [Culex quinquefasciatus]
BT_ZHJ1_ZJU_Unigene31669	1344	gi|156542285|ref|XP_001602440.1|	1e-123	PREDICTED: similar to GA15457-PA [Nasonia vitripennis]
BT_ZHJ1_ZJU_Unigene51259	802	gi|288869498|ref|NP_001165856.1|	1e-123	cuticular protein analogous to peritrophins 3-D2 [Acyrthosiphon pisum]
BT_ZHJ1_ZJU_Unigene51998	1100	gi|193664577|ref|XP_001948491.1|	1e-123	PREDICTED: similar to AGAP005350-PA, partial [Acyrthosiphon pisum]
BT_ZHJ1_ZJU_Unigene52028	1122	gi|195053828|ref|XP_001993828.1|	1e-123	GH19024 [Drosophila grimshawi] >gi|193895698|gb|EDV94564.1| GH19024 [Drosophila grimshawi]
BT_ZHJ1_ZJU_Unigene52120	1190	gi|158289417|ref|XP_311149.3|	1e-123	AGAP000011-PA [Anopheles gambiae str. PEST] >gi|157019046|gb|EAA06463.3| AGAP000011-PA [Anopheles gambiae str. PEST]
BT_ZHJ1_ZJU_Unigene52180	1249	gi|170052865|ref|XP_001862416.1|	1e-123	serine hydroxymethyltransferase [Culex quinquefasciatus] >gi|167873638|gb|EDS37021.1| serine hydroxymethyltransferase [Culex quinquefasciatus]
BT_ZHJ1_ZJU_Unigene52181	1227	gi|193587168|ref|XP_001946240.1|	1e-123	PREDICTED: similar to NADH-ubiquinone oxidoreductase flavoprotein 1 (ndufv1) [Acyrthosiphon pisum]
BT_ZHJ1_ZJU_Unigene52259	1359	gi|156550801|ref|XP_001600558.1|	1e-123	PREDICTED: similar to FTP3 [Nasonia vitripennis]
BT_ZHJ1_ZJU_Unigene14933	1190	gi|156554339|ref|XP_001603366.1|	1e-122	PREDICTED: similar to ENSANGP00000014711 [Nasonia vitripennis]
BT_ZHJ1_ZJU_Unigene15248	999	gi|189239227|ref|XP_973767.2|	1e-122	PREDICTED: similar to kakapo [Tribolium castaneum]
BT_ZHJ1_ZJU_Unigene15681	700	gi|193617750|ref|XP_001947282.1|	1e-122	PREDICTED: similar to mixed lineage protein kinase [Acyrthosiphon pisum]
BT_ZHJ1_ZJU_Unigene16408	1453	gi|156548092|ref|XP_001606344.1|	1e-122	PREDICTED: similar to MGC115145 protein [Nasonia vitripennis]
BT_ZHJ1_ZJU_Unigene16627	1152	gi|193713597|ref|XP_001944392.1|	1e-122	PREDICTED: similar to CG32138 CG32138-PB [Acyrthosiphon pisum]
BT_ZHJ1_ZJU_Unigene29020	1555	gi|189242426|ref|XP_969950.2|	1e-122	PREDICTED: similar to CG10984 CG10984-PC [Tribolium castaneum]
BT_ZHJ1_ZJU_Unigene29410	1117	gi|94469210|gb|ABF18454.1|	1e-122	chloride intracellular channel 6-like protein [Aedes aegypti]
BT_ZHJ1_ZJU_Unigene29903	1207	gi|66521464|ref|XP_396314.2|	1e-122	PREDICTED: similar to CG17086-PA [Apis mellifera]
BT_ZHJ1_ZJU_Unigene30418	1396	gi|119114782|ref|XP_554210.2|	1e-122	AGAP010293-PA [Anopheles gambiae str. PEST] >gi|116118582|gb|EAL39319.2| AGAP010293-PA [Anopheles gambiae str. PEST]
BT_ZHJ1_ZJU_Unigene50626	680	gi|170051625|ref|XP_001861849.1|	1e-122	elongation factor 2 [Culex quinquefasciatus] >gi|167872805|gb|EDS36188.1| elongation factor 2 [Culex quinquefasciatus]
BT_ZHJ1_ZJU_Unigene51034	753	gi|239790761|dbj|BAH71921.1|	1e-122	ACYPI001614 [Acyrthosiphon pisum]
BT_ZHJ1_ZJU_Unigene51824	1001	gi|156554689|ref|XP_001604372.1|	1e-122	PREDICTED: similar to GA10180-PA [Nasonia vitripennis]
BT_ZHJ1_ZJU_Unigene52284	1391	gi|193709215|ref|XP_001943317.1|	1e-122	PREDICTED: similar to GA13362-PA [Acyrthosiphon pisum]
BT_ZHJ1_ZJU_Unigene52337	1506	gi|110751156|ref|XP_001121513.1|	1e-122	PREDICTED: similar to CG10955-PA [Apis mellifera]
BT_ZHJ1_ZJU_Unigene5670	2477	gi|118789227|ref|XP_317284.3|	1e-122	CLIP-domain serine protease subfamily D (AGAP008183-PA) [Anopheles gambiae str. PEST] >gi|116123116|gb|EAA12489.3| CLIP-domain serine protease subfamily D (AGAP008183-PA) [Anopheles gambiae str. PEST]
BT_ZHJ1_ZJU_Unigene6563	2751	gi|91085219|ref|XP_972532.1|	1e-122	PREDICTED: similar to glucose dehydrogenase [Tribolium castaneum]
BT_ZHJ1_ZJU_Unigene13153	2081	gi|198452778|ref|XP_001358938.2|	1e-121	GA10214 [Drosophila pseudoobscura pseudoobscura] >gi|198132073|gb|EAL28081.2| GA10214 [Drosophila pseudoobscura pseudoobscura]
BT_ZHJ1_ZJU_Unigene1384	1493	gi|156543007|ref|XP_001603511.1|	1e-121	PREDICTED: similar to alpha-5 type IV collagen [Nasonia vitripennis]
BT_ZHJ1_ZJU_Unigene18854	1432	gi|124107290|dbj|BAF45422.1|	1e-121	blue-sensitive opsin precursor [Dianemobius nigrofasciatus]
BT_ZHJ1_ZJU_Unigene20222	2459	gi|91080713|ref|XP_975329.1|	1e-121	PREDICTED: similar to bicoid stability factor CG10302-PA [Tribolium castaneum]
BT_ZHJ1_ZJU_Unigene21401	1341	gi|156543010|ref|XP_001603572.1|	1e-121	PREDICTED: similar to tyrosine aminotransferase [Nasonia vitripennis]
BT_ZHJ1_ZJU_Unigene28613	1926	gi|91078850|ref|XP_971848.1|	1e-121	PREDICTED: similar to tan CG12120-PA [Tribolium castaneum]
BT_ZHJ1_ZJU_Unigene2913	1716	gi|156555748|ref|XP_001602380.1|	1e-121	PREDICTED: similar to tumor endothelial marker 7 [Nasonia vitripennis]
BT_ZHJ1_ZJU_Unigene29510	2068	gi|156547927|ref|XP_001604421.1|	1e-121	PREDICTED: similar to ENSANGP00000006758 [Nasonia vitripennis]
BT_ZHJ1_ZJU_Unigene29986	764	gi|66526752|ref|XP_624713.1|	1e-121	PREDICTED: similar to CG10754-PA [Apis mellifera]
BT_ZHJ1_ZJU_Unigene31513	1590	gi|156546442|ref|XP_001607215.1|	1e-121	PREDICTED: similar to ENSANGP00000011247 [Nasonia vitripennis]
BT_ZHJ1_ZJU_Unigene51279	805	gi|91083095|ref|XP_969262.1|	1e-121	PREDICTED: similar to ribosomal protein S4e [Tribolium castaneum]
BT_ZHJ1_ZJU_Unigene51712	953	gi|225382096|gb|ACN89260.1|	1e-121	protein disulfide isomerase [Litopenaeus vannamei]
BT_ZHJ1_ZJU_Unigene51810	994	gi|66507623|ref|XP_393267.2|	1e-121	PREDICTED: similar to Nucleosome remodeling factor - 38kD CG4634-PA [Apis mellifera]
BT_ZHJ1_ZJU_Unigene52244	1335	gi|170063951|ref|XP_001867326.1|	1e-121	lysosomal aspartic protease [Culex quinquefasciatus] >gi|167881401|gb|EDS44784.1| lysosomal aspartic protease [Culex quinquefasciatus]
BT_ZHJ1_ZJU_Unigene52268	1370	gi|91085999|ref|XP_972435.1|	1e-121	PREDICTED: similar to cAMP-dependent protein kinase R2 [Tribolium castaneum]
BT_ZHJ1_ZJU_Unigene52278	1381	gi|193704516|ref|XP_001945805.1|	1e-121	PREDICTED: similar to calnexin [Acyrthosiphon pisum]
BT_ZHJ1_ZJU_Unigene6516	1182	gi|157115992|ref|XP_001652750.1|	1e-121	UDP-glucose 4-epimerase [Aedes aegypti] >gi|108876690|gb|EAT40915.1| UDP-glucose 4-epimerase [Aedes aegypti]
BT_ZHJ1_ZJU_Unigene18583	998	gi|193580139|ref|XP_001946021.1|	1e-120	PREDICTED: similar to neural stem cell-derived dendrite regulator [Acyrthosiphon pisum]
BT_ZHJ1_ZJU_Unigene20425	1091	gi|193598807|ref|XP_001951128.1|	1e-120	PREDICTED: similar to BMS1-like, ribosome assembly protein [Acyrthosiphon pisum]
BT_ZHJ1_ZJU_Unigene21962	690	gi|66536933|ref|XP_623281.1|	1e-120	PREDICTED: similar to DNA-directed RNA polymerase II largest subunit isoform 2 [Apis mellifera]
BT_ZHJ1_ZJU_Unigene30245	952	gi|194858219|ref|XP_001969130.1|	1e-120	GG25251 [Drosophila erecta] >gi|190660997|gb|EDV58189.1| GG25251 [Drosophila erecta]
BT_ZHJ1_ZJU_Unigene4491	1481	gi|157124692|ref|XP_001654156.1|	1e-120	lipase [Aedes aegypti] >gi|108882785|gb|EAT47010.1| lipase [Aedes aegypti]
BT_ZHJ1_ZJU_Unigene51270	795	gi|91078426|ref|XP_974745.1|	1e-120	PREDICTED: similar to AGAP005777-PA [Tribolium castaneum]
BT_ZHJ1_ZJU_Unigene51397	841	gi|110759070|ref|XP_393587.3|	1e-120	PREDICTED: similar to tho2 CG31671-PA [Apis mellifera]
BT_ZHJ1_ZJU_Unigene51652	926	gi|239788917|dbj|BAH71113.1|	1e-120	ACYPI004940 [Acyrthosiphon pisum]
BT_ZHJ1_ZJU_Unigene5167	1507	gi|110765304|ref|XP_396202.3|	1e-120	PREDICTED: similar to CG7955-PA, isoform A [Apis mellifera]
BT_ZHJ1_ZJU_Unigene51973	1052	gi|193580135|ref|XP_001945966.1|	1e-120	PREDICTED: similar to CG15117 CG15117-PA [Acyrthosiphon pisum]
BT_ZHJ1_ZJU_Unigene52005	1105	gi|193700072|ref|XP_001950997.1|	1e-120	PREDICTED: similar to annexin B13a [Acyrthosiphon pisum]
BT_ZHJ1_ZJU_Unigene52172	1242	gi|193683329|ref|XP_001949000.1|	1e-120	PREDICTED: similar to Protein ADRM1 homolog (p42E) [Acyrthosiphon pisum]
BT_ZHJ1_ZJU_Unigene52174	1243	gi|115928235|ref|XP_798116.2|	1e-120	PREDICTED: similar to galactokinase 1 [Strongylocentrotus purpuratus] >gi|115965341|ref|XP_001187174.1| PREDICTED: similar to galactokinase 1 [Strongylocentrotus purpuratus]
BT_ZHJ1_ZJU_Unigene6534	1767	gi|193669175|ref|XP_001945618.1|	1e-120	PREDICTED: similar to Lipoic acid synthase CG5231-PA [Acyrthosiphon pisum]
BT_ZHJ1_ZJU_Unigene9093	947	gi|66518019|ref|XP_623848.1|	1e-120	PREDICTED: similar to Peptidyl-prolyl cis-trans isomerase E (PPIase E) (Rotamase E) (Cyclophilin E) (Cyclophilin 33) isoform 1 [Apis mellifera]
BT_ZHJ1_ZJU_Unigene9521	1646	gi|189238934|ref|XP_971164.2|	1e-120	PREDICTED: similar to widerborst CG5643-PC [Tribolium castaneum]
BT_ZHJ1_ZJU_Unigene14228	815	gi|157116683|ref|XP_001652833.1|	1e-119	hect E3 ubiquitin ligase [Aedes aegypti] >gi|108876356|gb|EAT40581.1| hect E3 ubiquitin ligase [Aedes aegypti]
BT_ZHJ1_ZJU_Unigene15344	1007	gi|66506287|ref|XP_624022.1|	1e-119	PREDICTED: similar to CG16857-PA [Apis mellifera]
BT_ZHJ1_ZJU_Unigene20680	1843	gi|110758231|ref|XP_394692.3|	1e-119	PREDICTED: similar to CG2685-PA [Apis mellifera]
BT_ZHJ1_ZJU_Unigene24790	1424	gi|91087563|ref|XP_971036.1|	1e-119	PREDICTED: similar to CG9222 CG9222-PA [Tribolium castaneum]
BT_ZHJ1_ZJU_Unigene27691	1590	gi|110762004|ref|XP_391949.3|	1e-119	PREDICTED: similar to NIK and IKK(beta) binding protein [Apis mellifera]
BT_ZHJ1_ZJU_Unigene30272	1715	gi|91079318|ref|XP_967885.1|	1e-119	PREDICTED: similar to kinesin heavy chain [Tribolium castaneum]
BT_ZHJ1_ZJU_Unigene30835	864	gi|66522685|ref|XP_391981.2|	1e-119	PREDICTED: similar to CG9867-PA [Apis mellifera]
BT_ZHJ1_ZJU_Unigene51026	752	gi|91076006|ref|XP_966406.1|	1e-119	PREDICTED: similar to acyl-coa dehydrogenase isoform 1 [Tribolium castaneum]
BT_ZHJ1_ZJU_Unigene51267	804	gi|66510482|ref|XP_393281.2|	1e-119	PREDICTED: similar to Paramyosin CG5939-PA, isoform A [Apis mellifera]
BT_ZHJ1_ZJU_Unigene51380	835	gi|198250392|gb|ACH85198.1|	1e-119	heat shock protein 90 [Bemisia tabaci]
BT_ZHJ1_ZJU_Unigene51507	873	gi|110777198|ref|XP_624414.2|	1e-119	PREDICTED: similar to Chromodomain helicase-DNA-binding protein Mi-2 homolog (ATP-dependent helicase Mi-2) (dMi-2) [Apis mellifera]
BT_ZHJ1_ZJU_Unigene51645	921	gi|193587105|ref|XP_001948642.1|	1e-119	PREDICTED: similar to ATP-dependent RNA helicase p62 [Acyrthosiphon pisum]
BT_ZHJ1_ZJU_Unigene51676	936	gi|66530404|ref|XP_625032.1|	1e-119	PREDICTED: similar to Proteasome subunit alpha type 1 (Proteasome component C2) (Macropain subunit C2) (Multicatalytic endopeptidase complex subunit C2) (Proteasome nu chain) [Apis mellifera]
BT_ZHJ1_ZJU_Unigene51724	955	gi|48097366|ref|XP_393761.1|	1e-119	PREDICTED: similar to ran CG1404-PA, isoform A [Apis mellifera]
BT_ZHJ1_ZJU_Unigene51959	1071	gi|241896891|ref|NP_001155916.1|	1e-119	L-3-hydroxyacyl-Coenzyme A dehydrogenase [Acyrthosiphon pisum]
BT_ZHJ1_ZJU_Unigene52091	1167	gi|156547463|ref|XP_001605305.1|	1e-119	PREDICTED: similar to carnitine o-acyltransferase [Nasonia vitripennis]
BT_ZHJ1_ZJU_Unigene52093	1170	gi|91078036|ref|XP_966313.1|	1e-119	PREDICTED: similar to casein kinase II beta subunit isoform 1 [Tribolium castaneum]
BT_ZHJ1_ZJU_Unigene8209	1342	gi|156544080|ref|XP_001605370.1|	1e-119	PREDICTED: similar to ubiquitin fusion degradaton protein [Nasonia vitripennis]
BT_ZHJ1_ZJU_Unigene1060	1061	gi|189236367|ref|XP_968357.2|	1e-118	PREDICTED: similar to AGAP010026-PA [Tribolium castaneum]
BT_ZHJ1_ZJU_Unigene12985	3118	gi|195128643|ref|XP_002008771.1|	1e-118	GI13678 [Drosophila mojavensis] >gi|193920380|gb|EDW19247.1| GI13678 [Drosophila mojavensis]
BT_ZHJ1_ZJU_Unigene13742	1401	gi|189237227|ref|XP_969775.2|	1e-118	PREDICTED: similar to DNA-damage inducible protein [Tribolium castaneum]
BT_ZHJ1_ZJU_Unigene2051	991	gi|193702241|ref|XP_001949348.1|	1e-118	PREDICTED: similar to AGAP003012-PA [Acyrthosiphon pisum]
BT_ZHJ1_ZJU_Unigene21471	1115	gi|114049535|emb|CAJ90621.1|	1e-118	HR3 isoform A [Blattella germanica]
BT_ZHJ1_ZJU_Unigene28448	1150	gi|110762889|ref|XP_624100.2|	1e-118	PREDICTED: similar to CG18028-PA.3 [Apis mellifera]
BT_ZHJ1_ZJU_Unigene29948	868	gi|193685899|ref|XP_001952168.1|	1e-118	PREDICTED: similar to phosphodiesterase 11A [Acyrthosiphon pisum]
BT_ZHJ1_ZJU_Unigene30859	945	gi|156545277|ref|XP_001605193.1|	1e-118	PREDICTED: similar to calpain [Nasonia vitripennis]
BT_ZHJ1_ZJU_Unigene31423	1240	gi|189237616|ref|XP_966420.2|	1e-118	PREDICTED: similar to membrane protein tms1d isoform 1 [Tribolium castaneum]
BT_ZHJ1_ZJU_Unigene50679	688	gi|193617621|ref|XP_001949588.1|	1e-118	PREDICTED: similar to AGAP005630-PA [Acyrthosiphon pisum]
BT_ZHJ1_ZJU_Unigene51634	918	gi|114053151|ref|NP_001040123.1|	1e-118	electron-transfer-flavoprotein beta polypeptide [Bombyx mori] >gi|87248127|gb|ABD36116.1| electron-transfer-flavoprotein beta polypeptide [Bombyx mori]
BT_ZHJ1_ZJU_Unigene51805	990	gi|157123140|ref|XP_001660027.1|	1e-118	transaldolase [Aedes aegypti] >gi|108874520|gb|EAT38745.1| transaldolase [Aedes aegypti]
BT_ZHJ1_ZJU_Unigene52135	1207	gi|94468534|gb|ABF18116.1|	1e-118	phosphoserine aminotransferase [Aedes aegypti]
BT_ZHJ1_ZJU_Unigene52270	1372	gi|156538623|ref|XP_001608180.1|	1e-118	PREDICTED: similar to short-chain dehydrogenase [Nasonia vitripennis]
BT_ZHJ1_ZJU_Unigene52348	1531	gi|239790272|dbj|BAH71707.1|	1e-118	ACYPI005632 [Acyrthosiphon pisum]
BT_ZHJ1_ZJU_Unigene52511	2642	gi|193690922|ref|XP_001952163.1|	1e-118	PREDICTED: similar to sucrase [Acyrthosiphon pisum]
BT_ZHJ1_ZJU_Unigene6744	1955	gi|193690922|ref|XP_001952163.1|	1e-118	PREDICTED: similar to sucrase [Acyrthosiphon pisum]
BT_ZHJ1_ZJU_Unigene8347	1263	gi|48106111|ref|XP_396054.1|	1e-118	PREDICTED: similar to CG17184-PA, isoform A [Apis mellifera]
BT_ZHJ1_ZJU_Unigene15010	1407	gi|221132307|ref|XP_002161103.1|	1e-117	PREDICTED: similar to GH18432 [Hydra magnipapillata]
BT_ZHJ1_ZJU_Unigene18210	822	gi|193615410|ref|XP_001949443.1|	1e-117	PREDICTED: similar to fimbrin/plastin [Acyrthosiphon pisum]
BT_ZHJ1_ZJU_Unigene18224	1912	gi|156544612|ref|XP_001603959.1|	1e-117	PREDICTED: similar to ENSANGP00000009871 [Nasonia vitripennis]
BT_ZHJ1_ZJU_Unigene19311	1427	gi|156545980|ref|XP_001607273.1|	1e-117	PREDICTED: similar to Bm44 [Nasonia vitripennis]
BT_ZHJ1_ZJU_Unigene25392	1127	gi|167888833|gb|ACA09717.1|	1e-117	ubiquitin-conjugating enyzme E2r [Marsupenaeus japonicus]
BT_ZHJ1_ZJU_Unigene26540	1556	gi|170052611|ref|XP_001862301.1|	1e-117	L-allo-threonine aldolase [Culex quinquefasciatus] >gi|167873456|gb|EDS36839.1| L-allo-threonine aldolase [Culex quinquefasciatus]
BT_ZHJ1_ZJU_Unigene28426	740	gi|156538338|ref|XP_001604472.1|	1e-117	PREDICTED: similar to protein phosphatase 1 [Nasonia vitripennis]
BT_ZHJ1_ZJU_Unigene30255	1000	gi|194754711|ref|XP_001959638.1|	1e-117	GF11944 [Drosophila ananassae] >gi|190620936|gb|EDV36460.1| GF11944 [Drosophila ananassae]
BT_ZHJ1_ZJU_Unigene30338	1714	gi|156551519|ref|XP_001605516.1|	1e-117	PREDICTED: similar to ENSANGP00000021095 [Nasonia vitripennis]
BT_ZHJ1_ZJU_Unigene30661	1834	gi|193657026|ref|XP_001944099.1|	1e-117	PREDICTED: similar to CG10399 CG10399-PA isoform 1 [Acyrthosiphon pisum]
BT_ZHJ1_ZJU_Unigene31592	3111	gi|156540768|ref|XP_001599745.1|	1e-117	PREDICTED: similar to Peptidase, cysteine peptidase active site; Zinc finger, CCHC-type; Peptidase aspartic, catalytic; Polynucleotidyl transferase, Ribonuclease H fold [Nasonia vitripennis]
BT_ZHJ1_ZJU_Unigene50811	711	gi|110751363|ref|XP_623196.2|	1e-117	PREDICTED: similar to CG8036-PB, isoform B isoform 1 [Apis mellifera]
BT_ZHJ1_ZJU_Unigene50824	712	gi|110764429|ref|XP_393472.3|	1e-117	PREDICTED: similar to ankyrin repeat domain protein 17 isoform a [Apis mellifera]
BT_ZHJ1_ZJU_Unigene5157	1372	gi|110765017|ref|XP_624688.2|	1e-117	PREDICTED: similar to Microspherule protein 1 (58 kDa microspherule protein) (Cell cycle-regulated factor p78) (MCRS2) [Apis mellifera]
BT_ZHJ1_ZJU_Unigene52452	1813	gi|91085287|ref|XP_967752.1|	1e-117	PREDICTED: similar to CG5065 CG5065-PA [Tribolium castaneum]
BT_ZHJ1_ZJU_Unigene7944	1986	gi|193629781|ref|XP_001952079.1|	1e-117	PREDICTED: similar to insulin receptor [Acyrthosiphon pisum]
BT_ZHJ1_ZJU_Unigene1244	1999	gi|195388006|ref|XP_002052683.1|	1e-116	GJ20399 [Drosophila virilis] >gi|194149140|gb|EDW64838.1| GJ20399 [Drosophila virilis]
BT_ZHJ1_ZJU_Unigene1517	1125	gi|66518314|ref|XP_396953.2|	1e-116	PREDICTED: similar to CG8485-PA, isoform A [Apis mellifera]
BT_ZHJ1_ZJU_Unigene16544	1115	gi|193683590|ref|XP_001947450.1|	1e-116	PREDICTED: similar to CG17839 CG17839-PB, partial [Acyrthosiphon pisum]
BT_ZHJ1_ZJU_Unigene17765	1038	gi|91089089|ref|XP_966509.1|	1e-116	PREDICTED: similar to ssm4 protein isoform 1 [Tribolium castaneum]
BT_ZHJ1_ZJU_Unigene18125	2229	gi|110762295|ref|XP_391982.3|	1e-116	PREDICTED: similar to CG11641-PA [Apis mellifera]
BT_ZHJ1_ZJU_Unigene18994	794	gi|156553813|ref|XP_001604886.1|	1e-116	PREDICTED: similar to 26S protease regulatory subunit 6a [Nasonia vitripennis]
BT_ZHJ1_ZJU_Unigene20470	844	gi|189242454|ref|XP_970091.2|	1e-116	PREDICTED: similar to erect wing CG3114-PF [Tribolium castaneum]
BT_ZHJ1_ZJU_Unigene20940	2397	gi|66533059|ref|XP_395449.2|	1e-116	PREDICTED: similar to CG1443-PA isoform 1 [Apis mellifera]
BT_ZHJ1_ZJU_Unigene24023	650	gi|110749750|ref|XP_624152.2|	1e-116	PREDICTED: similar to CG9977-PA [Apis mellifera]
BT_ZHJ1_ZJU_Unigene26596	613	gi|110756745|ref|XP_395525.3|	1e-116	PREDICTED: similar to CG9461-PA [Apis mellifera]
BT_ZHJ1_ZJU_Unigene29926	924	gi|110765176|ref|XP_001122635.1|	1e-116	PREDICTED: similar to CG33182-PA [Apis mellifera]
BT_ZHJ1_ZJU_Unigene31225	1427	gi|110766155|ref|XP_395739.3|	1e-116	PREDICTED: similar to tuberous sclerosis 2 isoform 3 [Apis mellifera]
BT_ZHJ1_ZJU_Unigene31452	1244	gi|91089827|ref|XP_969424.1|	1e-116	PREDICTED: similar to AGAP002956-PA [Tribolium castaneum]
BT_ZHJ1_ZJU_Unigene50818	711	gi|288869504|ref|NP_001165859.1|	1e-116	cuticular protein analogous to peritrophins 3-C [Acyrthosiphon pisum]
BT_ZHJ1_ZJU_Unigene51176	783	gi|91087635|ref|XP_973117.1|	1e-116	PREDICTED: similar to proteasome zeta subunit [Tribolium castaneum]
BT_ZHJ1_ZJU_Unigene51544	885	gi|193690619|ref|XP_001946627.1|	1e-116	PREDICTED: similar to CG32645 CG32645-PB [Acyrthosiphon pisum]
BT_ZHJ1_ZJU_Unigene51613	908	gi|110759783|ref|XP_395212.3|	1e-116	PREDICTED: similar to Spectrin beta chain [Apis mellifera]
BT_ZHJ1_ZJU_Unigene52014	1115	gi|157167857|ref|XP_001662644.1|	1e-116	proliferating cell nuclear antigen [Aedes aegypti] >gi|67866973|gb|AAY82461.1| proliferating cell nuclear antigen [Aedes aegypti] >gi|108871048|gb|EAT35273.1| proliferating cell nuclear antigen [Aedes aegypti]
BT_ZHJ1_ZJU_Unigene52095	1171	gi|110758668|ref|XP_001121753.1|	1e-116	PREDICTED: similar to 3-phosphoglycerate dehydrogenase [Apis mellifera]
BT_ZHJ1_ZJU_Unigene52486	2170	gi|193709215|ref|XP_001943317.1|	1e-116	PREDICTED: similar to GA13362-PA [Acyrthosiphon pisum]
BT_ZHJ1_ZJU_Unigene8776	1937	gi|118088289|ref|XP_419605.2|	1e-116	PREDICTED: similar to myeloid/lymphoid or mixed-lineage leukemia (trithorax homolog, Drosophila); translocated to, 4 [Gallus gallus]
BT_ZHJ1_ZJU_Unigene1945	1924	gi|156547124|ref|XP_001602952.1|	1e-115	PREDICTED: similar to anillin/rhotekin (rtkn) [Nasonia vitripennis]
BT_ZHJ1_ZJU_Unigene27618	2203	gi|110762998|ref|XP_392041.3|	1e-115	PREDICTED: similar to heterogeneous nuclear ribonucleoprotein U-like 1 [Apis mellifera]
BT_ZHJ1_ZJU_Unigene27673	1071	gi|91083097|ref|XP_969333.1|	1e-115	PREDICTED: similar to CG6664 CG6664-PA [Tribolium castaneum]
BT_ZHJ1_ZJU_Unigene30918	2835	gi|110756417|ref|XP_397368.3|	1e-115	PREDICTED: similar to Egl nine homolog 1 (Hypoxia-inducible factor prolyl hydroxylase 2) (HIF-prolyl hydroxylase 2) (HIF-PH2) (HPH-2) (SM-20) [Apis mellifera]
BT_ZHJ1_ZJU_Unigene31584	1702	gi|193592083|ref|XP_001946873.1|	1e-115	PREDICTED: similar to CG1443 CG1443-PA [Acyrthosiphon pisum]
BT_ZHJ1_ZJU_Unigene3461	1636	gi|193624794|ref|XP_001946039.1|	1e-115	PREDICTED: similar to AGAP008350-PA [Acyrthosiphon pisum]
BT_ZHJ1_ZJU_Unigene4746	1014	gi|189233817|ref|XP_971502.2|	1e-115	PREDICTED: similar to CG32019-PA [Tribolium castaneum]
BT_ZHJ1_ZJU_Unigene4801	1313	gi|156546679|ref|XP_001604064.1|	1e-115	PREDICTED: similar to myosin V [Nasonia vitripennis]
BT_ZHJ1_ZJU_Unigene50397	645	gi|58585096|ref|NP_001011573.1|	1e-115	NMDA receptor 1 [Apis mellifera] >gi|33114005|gb|AAP94623.1| NMDA-type glutamate receptor 1 [Apis mellifera] >gi|68124060|emb|CAJ09700.1| NMDA-type glutamate receptor subunit 1, variant 1 (NR1.1) [Apis mellifera carnica]
BT_ZHJ1_ZJU_Unigene50484	658	gi|193631811|ref|XP_001951848.1|	1e-115	PREDICTED: similar to GA17592-PA [Acyrthosiphon pisum]
BT_ZHJ1_ZJU_Unigene51355	828	gi|91076944|ref|XP_975232.1|	1e-115	PREDICTED: similar to sumo ligase [Tribolium castaneum]
BT_ZHJ1_ZJU_Unigene51674	934	gi|193666978|ref|XP_001948493.1|	1e-115	PREDICTED: similar to DEAD box ATP-dependent RNA helicase [Acyrthosiphon pisum]
BT_ZHJ1_ZJU_Unigene52015	1115	gi|156545129|ref|XP_001602384.1|	1e-115	PREDICTED: similar to aubergine [Nasonia vitripennis]
BT_ZHJ1_ZJU_Unigene52029	1124	gi|91079744|ref|XP_970506.1|	1e-115	PREDICTED: similar to CG12262 CG12262-PA [Tribolium castaneum]
BT_ZHJ1_ZJU_Unigene52063	1150	gi|118778290|ref|XP_308558.3|	1e-115	AGAP007242-PA [Anopheles gambiae str. PEST] >gi|116132312|gb|EAA04203.3| AGAP007242-PA [Anopheles gambiae str. PEST]
BT_ZHJ1_ZJU_Unigene52122	1192	gi|161408101|dbj|BAF94154.1|	1e-115	cathepsin F-like cysteine protease [Plautia stali]
BT_ZHJ1_ZJU_Unigene52189	1263	gi|193695234|ref|XP_001946919.1|	1e-115	PREDICTED: similar to AGAP007006-PA [Acyrthosiphon pisum]
BT_ZHJ1_ZJU_Unigene785	1441	gi|91088443|ref|XP_968621.1|	1e-115	PREDICTED: similar to CG17593 CG17593-PA [Tribolium castaneum]
BT_ZHJ1_ZJU_Unigene8748	1065	gi|110764213|ref|XP_392702.3|	1e-115	PREDICTED: similar to CG30387-PB, isoform B [Apis mellifera]
BT_ZHJ1_ZJU_Unigene9801	2076	gi|156543681|ref|XP_001605383.1|	1e-115	PREDICTED: similar to serine palmitoyltransferase i, partial [Nasonia vitripennis]
BT_ZHJ1_ZJU_Unigene9836	1214	gi|193617910|ref|XP_001947330.1|	1e-115	PREDICTED: similar to integrin alpha 1 [Acyrthosiphon pisum]
BT_ZHJ1_ZJU_Unigene13523	2055	gi|72384352|ref|NP_001026845.1|	1e-114	DDB1 and CUL4 associated factor 11 [Danio rerio] >gi|71534046|gb|AAH99999.1| Zgc:110066 [Danio rerio]
BT_ZHJ1_ZJU_Unigene15353	993	gi|66506301|ref|XP_392306.2|	1e-114	PREDICTED: similar to Lysosomal trafficking regulator (Beige protein) (CHS1 homolog) [Apis mellifera]
BT_ZHJ1_ZJU_Unigene17173	998	gi|48105285|ref|XP_393006.1|	1e-114	PREDICTED: similar to Probable UDP-glucose 4-epimerase (Galactowaldenase) (UDP-galactose 4-epimerase) [Apis mellifera]
BT_ZHJ1_ZJU_Unigene18677	3722	gi|193659792|ref|XP_001947898.1|	1e-114	PREDICTED: similar to CG31550 CG31550-PA [Acyrthosiphon pisum]
BT_ZHJ1_ZJU_Unigene18793	2079	gi|189242134|ref|XP_968235.2|	1e-114	PREDICTED: similar to aspartyl/asparaginyl beta-hydroxylase [Tribolium castaneum]
BT_ZHJ1_ZJU_Unigene19170	1248	gi|193669117|ref|XP_001946672.1|	1e-114	PREDICTED: similar to peroxinectin [Acyrthosiphon pisum]
BT_ZHJ1_ZJU_Unigene19831	1257	gi|110749888|ref|XP_394154.3|	1e-114	PREDICTED: similar to dystrophin CG31175-PA, isoform A [Apis mellifera]
BT_ZHJ1_ZJU_Unigene28184	1741	gi|66499186|ref|XP_395748.2|	1e-114	PREDICTED: similar to FK506-binding protein FKBP59 CG4535-PA [Apis mellifera]
BT_ZHJ1_ZJU_Unigene2997	906	gi|91086503|ref|XP_971226.1|	1e-114	PREDICTED: similar to AGAP003462-PA [Tribolium castaneum]
BT_ZHJ1_ZJU_Unigene31039	1230	gi|189234473|ref|XP_001808764.1|	1e-114	PREDICTED: similar to Rad21 CG17436-PA [Tribolium castaneum] >gi|270002814|gb|EEZ99261.1| rad21 [Tribolium castaneum]
BT_ZHJ1_ZJU_Unigene31159	1961	gi|91093740|ref|XP_968861.1|	1e-114	PREDICTED: similar to CG9119 CG9119-PA [Tribolium castaneum]
BT_ZHJ1_ZJU_Unigene51092	763	gi|66558942|ref|XP_623672.1|	1e-114	PREDICTED: similar to CG5525-PA isoform 1 [Apis mellifera]
BT_ZHJ1_ZJU_Unigene51298	809	gi|193664469|ref|XP_001948786.1|	1e-114	PREDICTED: similar to CG9674 CG9674-PA [Acyrthosiphon pisum]
BT_ZHJ1_ZJU_Unigene51549	886	gi|130774478|gb|ABO32368.1|	1e-114	LSD1 [Xenopus laevis]
BT_ZHJ1_ZJU_Unigene51630	916	gi|187119180|ref|NP_001119691.1|	1e-114	vacuolar ATPase subunit D [Acyrthosiphon pisum] >gi|209969786|ref|NP_001129660.1| vacuolar ATPase subunit D [Acyrthosiphon pisum]
BT_ZHJ1_ZJU_Unigene51685	938	gi|110766964|ref|XP_395852.3|	1e-114	PREDICTED: similar to fucosidase, alpha-L- 2, plasma [Apis mellifera]
BT_ZHJ1_ZJU_Unigene51761	971	gi|216296545|gb|ACJ72057.1|	1e-114	heat shock 70kDa protein 9 [Trichoplax adhaerens]
BT_ZHJ1_ZJU_Unigene52191	1265	gi|193594179|ref|XP_001946474.1|	1e-114	PREDICTED: similar to AGAP008833-PA [Acyrthosiphon pisum]
BT_ZHJ1_ZJU_Unigene52251	1349	gi|91080689|ref|XP_975235.1|	1e-114	PREDICTED: similar to NADH-ubiquinone oxidoreductase 39 kda subunit [Tribolium castaneum]
BT_ZHJ1_ZJU_Unigene52403	1652	gi|239789736|dbj|BAH71471.1|	1e-114	ACYPI003384 [Acyrthosiphon pisum]
BT_ZHJ1_ZJU_Unigene8993	1357	gi|66517185|ref|XP_391836.2|	1e-114	PREDICTED: similar to Probable mitochondrial import receptor subunit TOM40 homolog (Translocase of outer membrane 40 kDa subunit homolog) (Male sterile protein 15) isoform 1 [Apis mellifera]
BT_ZHJ1_ZJU_Unigene9543	1066	gi|156553292|ref|XP_001599496.1|	1e-114	PREDICTED: similar to ENSANGP00000031634 [Nasonia vitripennis]
BT_ZHJ1_ZJU_Unigene11575	1339	gi|156553318|ref|XP_001600461.1|	1e-113	PREDICTED: similar to Mitochondrial 39S ribosomal protein L3 [Nasonia vitripennis]
BT_ZHJ1_ZJU_Unigene11664	1915	gi|189187985|gb|ACD84797.1|	1e-113	cytochrome P450 CYP6CM1vB [Bemisia tabaci]
BT_ZHJ1_ZJU_Unigene17824	791	gi|110766188|ref|XP_624270.2|	1e-113	PREDICTED: similar to brahma CG5942-PA, isoform A, partial [Apis mellifera]
BT_ZHJ1_ZJU_Unigene25069	1852	gi|193580238|ref|XP_001947173.1|	1e-113	PREDICTED: similar to GA21065-PA [Acyrthosiphon pisum]
BT_ZHJ1_ZJU_Unigene28549	1912	gi|157127935|ref|XP_001661235.1|	1e-113	ctl2 [Aedes aegypti] >gi|108882295|gb|EAT46520.1| ctl2 [Aedes aegypti]
BT_ZHJ1_ZJU_Unigene30383	1111	gi|66554657|ref|XP_396554.2|	1e-113	PREDICTED: similar to CG32486-PD [Apis mellifera]
BT_ZHJ1_ZJU_Unigene30823	1241	gi|66500763|ref|XP_392117.2|	1e-113	PREDICTED: similar to DNA methyltransferase 1 associated protein 1 [Apis mellifera]
BT_ZHJ1_ZJU_Unigene50645	682	gi|170041723|ref|XP_001848603.1|	1e-113	l(2)37Cc [Culex quinquefasciatus] >gi|167865263|gb|EDS28646.1| l(2)37Cc [Culex quinquefasciatus]
BT_ZHJ1_ZJU_Unigene51504	873	gi|189240315|ref|XP_967189.2|	1e-113	PREDICTED: similar to Spt6 CG12225-PA [Tribolium castaneum]
BT_ZHJ1_ZJU_Unigene51571	894	gi|66514025|ref|XP_394738.2|	1e-113	PREDICTED: similar to CG17446-PA isoform 1 [Apis mellifera]
BT_ZHJ1_ZJU_Unigene51590	901	gi|158286472|ref|XP_308774.4|	1e-113	AGAP006996-PA [Anopheles gambiae str. PEST] >gi|157020484|gb|EAA04167.4| AGAP006996-PA [Anopheles gambiae str. PEST]
BT_ZHJ1_ZJU_Unigene52333	1489	gi|193690922|ref|XP_001952163.1|	1e-113	PREDICTED: similar to sucrase [Acyrthosiphon pisum]
BT_ZHJ1_ZJU_Unigene5918	2681	gi|91091970|ref|XP_968583.1|	1e-113	PREDICTED: similar to AGAP001800-PA [Tribolium castaneum] >gi|270001306|gb|EEZ97753.1| synaptotagmin IV [Tribolium castaneum]
BT_ZHJ1_ZJU_Unigene6615	818	gi|91089713|ref|XP_974951.1|	1e-113	PREDICTED: similar to ubiquitin specific protease 7 [Tribolium castaneum]
BT_ZHJ1_ZJU_Unigene83	1231	gi|291233977|ref|XP_002736929.1|	1e-113	PREDICTED: nat10 protein-like [Saccoglossus kowalevskii]
BT_ZHJ1_ZJU_Unigene8890	1163	gi|48098060|ref|XP_393966.1|	1e-113	PREDICTED: similar to CG2446-PC, isoform C [Apis mellifera]
BT_ZHJ1_ZJU_Unigene18069	1359	gi|110763947|ref|XP_624482.2|	1e-112	PREDICTED: similar to ovo CG6824-PB, isoform B [Apis mellifera]
BT_ZHJ1_ZJU_Unigene2215	2460	gi|195110869|ref|XP_002000002.1|	1e-112	GI22772 [Drosophila mojavensis] >gi|193916596|gb|EDW15463.1| GI22772 [Drosophila mojavensis]
BT_ZHJ1_ZJU_Unigene22386	2101	gi|193605977|ref|XP_001949683.1|	1e-112	PREDICTED: similar to AGAP005515-PA [Acyrthosiphon pisum]
BT_ZHJ1_ZJU_Unigene23007	1215	gi|91090662|ref|XP_974317.1|	1e-112	PREDICTED: similar to CG6697 CG6697-PA [Tribolium castaneum]
BT_ZHJ1_ZJU_Unigene23356	1549	gi|193690922|ref|XP_001952163.1|	1e-112	PREDICTED: similar to sucrase [Acyrthosiphon pisum]
BT_ZHJ1_ZJU_Unigene24492	993	gi|66503909|ref|XP_394284.2|	1e-112	PREDICTED: similar to Ubiquitin ligase SIAH1 (Seven in absentia homolog 1) (Siah-1) (Siah-1a) [Apis mellifera]
BT_ZHJ1_ZJU_Unigene27657	1632	gi|198463716|ref|XP_001352921.2|	1e-112	GA14810 [Drosophila pseudoobscura pseudoobscura] >gi|198151380|gb|EAL30422.2| GA14810 [Drosophila pseudoobscura pseudoobscura]
BT_ZHJ1_ZJU_Unigene30899	1124	gi|193690800|ref|XP_001942724.1|	1e-112	PREDICTED: similar to strawberry notch CG1903-PC [Acyrthosiphon pisum]
BT_ZHJ1_ZJU_Unigene31195	1257	gi|189235276|ref|XP_973489.2|	1e-112	PREDICTED: similar to mmr1/hsr1 GTP binding protein [Tribolium castaneum]
BT_ZHJ1_ZJU_Unigene31486	723	gi|110766792|ref|XP_397374.3|	1e-112	PREDICTED: similar to lethal (2) 01289 CG9432-PB, isoform B [Apis mellifera]
BT_ZHJ1_ZJU_Unigene31604	898	gi|158291388|ref|XP_312896.4|	1e-112	AGAP003198-PA [Anopheles gambiae str. PEST] >gi|157017752|gb|EAA08470.4| AGAP003198-PA [Anopheles gambiae str. PEST]
BT_ZHJ1_ZJU_Unigene50167	616	gi|70997669|gb|AAZ17403.1|	1e-112	90 kDa heat shock protein [Bemisia tabaci]
BT_ZHJ1_ZJU_Unigene51924	1052	gi|91082841|ref|XP_969908.1|	1e-112	PREDICTED: similar to DnaJ-like protein [Tribolium castaneum]
BT_ZHJ1_ZJU_Unigene52196	1272	gi|156545553|ref|XP_001605725.1|	1e-112	PREDICTED: similar to ENSANGP00000006535 [Nasonia vitripennis]
BT_ZHJ1_ZJU_Unigene52343	1510	gi|66509531|ref|XP_394596.2|	1e-112	PREDICTED: similar to Splicing factor 1 CG5836-PA [Apis mellifera]
BT_ZHJ1_ZJU_Unigene52368	1563	gi|156541821|ref|XP_001600369.1|	1e-112	PREDICTED: similar to beta-hexosaminidase b [Nasonia vitripennis]
BT_ZHJ1_ZJU_Unigene1097	968	gi|170030269|ref|XP_001843012.1|	1e-111	ubiquitin-protein ligase E3A [Culex quinquefasciatus] >gi|167866448|gb|EDS29831.1| ubiquitin-protein ligase E3A [Culex quinquefasciatus]
BT_ZHJ1_ZJU_Unigene11720	2501	gi|156543092|ref|XP_001605262.1|	1e-111	PREDICTED: similar to nuclear membrane protein XMAN1 [Nasonia vitripennis]
BT_ZHJ1_ZJU_Unigene16266	1776	gi|189241712|ref|XP_968082.2|	1e-111	PREDICTED: similar to xaa-pro dipeptidase app(e.coli) [Tribolium castaneum]
BT_ZHJ1_ZJU_Unigene18086	1751	gi|91085789|ref|XP_974515.1|	1e-111	PREDICTED: similar to CG11418 CG11418-PA [Tribolium castaneum]
BT_ZHJ1_ZJU_Unigene21724	1174	gi|156549407|ref|XP_001602592.1|	1e-111	PREDICTED: similar to delta-9 desaturase 1 [Nasonia vitripennis]
BT_ZHJ1_ZJU_Unigene29373	1374	gi|157118751|ref|XP_001653243.1|	1e-111	phosphatidylserine synthase [Aedes aegypti] >gi|108875622|gb|EAT39847.1| phosphatidylserine synthase [Aedes aegypti]
BT_ZHJ1_ZJU_Unigene29879	955	gi|189234051|ref|XP_001809969.1|	1e-111	PREDICTED: similar to Na-K-Cl cotransporter [Tribolium castaneum]
BT_ZHJ1_ZJU_Unigene31317	2293	gi|91081473|ref|XP_974195.1|	1e-111	PREDICTED: similar to sterol regulatory element-binding protein 1 [Tribolium castaneum]
BT_ZHJ1_ZJU_Unigene31417	1217	gi|291235179|ref|XP_002737515.1|	1e-111	PREDICTED: cell division cycle 2-like isoform 1 [Saccoglossus kowalevskii]
BT_ZHJ1_ZJU_Unigene4274	710	gi|110748705|ref|XP_001122414.1|	1e-111	PREDICTED: similar to CG2812-PA [Apis mellifera]
BT_ZHJ1_ZJU_Unigene50283	631	gi|187177323|ref|NP_001119639.1|	1e-111	Sec61 alpha 1 subunit [Acyrthosiphon pisum] >gi|52630957|gb|AAU84942.1| probable transport protein Sec61 alpha subunit [Toxoptera citricida]
BT_ZHJ1_ZJU_Unigene51214	791	gi|189237219|ref|XP_001810222.1|	1e-111	PREDICTED: similar to AGAP009315-PA [Tribolium castaneum]
BT_ZHJ1_ZJU_Unigene51349	827	gi|193587085|ref|XP_001947872.1|	1e-111	PREDICTED: similar to helicase [Acyrthosiphon pisum]
BT_ZHJ1_ZJU_Unigene51823	1002	gi|193634355|ref|XP_001949691.1|	1e-111	PREDICTED: similar to eukaryotic translation initiation factor 3 subunit 8 [Acyrthosiphon pisum]
BT_ZHJ1_ZJU_Unigene51876	1029	gi|270004913|gb|EFA01361.1|	1e-111	mitochondrial cytochrome c1 [Tribolium castaneum]
BT_ZHJ1_ZJU_Unigene52090	1170	gi|193669165|ref|XP_001944917.1|	1e-111	PREDICTED: similar to CG30084 CG30084-PE [Acyrthosiphon pisum]
BT_ZHJ1_ZJU_Unigene52299	1424	gi|156547828|ref|XP_001600055.1|	1e-111	PREDICTED: similar to CRK protein [Nasonia vitripennis]
BT_ZHJ1_ZJU_Unigene52361	1546	gi|193688255|ref|XP_001945800.1|	1e-111	PREDICTED: similar to SH2 domain containing 4A [Acyrthosiphon pisum]
BT_ZHJ1_ZJU_Unigene7119	1027	gi|193577903|ref|XP_001948640.1|	1e-111	PREDICTED: similar to serine/threonine-protein phosphatase 5 [Acyrthosiphon pisum]
BT_ZHJ1_ZJU_Unigene10808	1928	gi|157124465|ref|XP_001660473.1|	1e-110	protein-tyrosine sulfotransferase [Aedes aegypti] >gi|108873984|gb|EAT38209.1| protein-tyrosine sulfotransferase [Aedes aegypti]
BT_ZHJ1_ZJU_Unigene14363	970	gi|189237322|ref|XP_966614.2|	1e-110	PREDICTED: similar to thyroid hormone receptor interactor 12 isoform 1 [Tribolium castaneum]
BT_ZHJ1_ZJU_Unigene14866	1481	gi|91078228|ref|XP_969831.1|	1e-110	PREDICTED: similar to CG18549 CG18549-PA [Tribolium castaneum]
BT_ZHJ1_ZJU_Unigene169	961	gi|193591939|ref|XP_001945590.1|	1e-110	PREDICTED: similar to histone-arginine methyltransferase CARM1 [Acyrthosiphon pisum]
BT_ZHJ1_ZJU_Unigene19408	1759	gi|156538054|ref|XP_001607049.1|	1e-110	PREDICTED: similar to mitochondrial sideroflexin tricarboxylate transporter [Nasonia vitripennis]
BT_ZHJ1_ZJU_Unigene23167	2543	gi|3979988|emb|CAB11548.1|	1e-110	C. elegans protein Y49E10.4, confirmed by transcript evidence [Caenorhabditis elegans]
BT_ZHJ1_ZJU_Unigene25801	1211	gi|195399638|ref|XP_002058426.1|	1e-110	GJ14407 [Drosophila virilis] >gi|194141986|gb|EDW58394.1| GJ14407 [Drosophila virilis]
BT_ZHJ1_ZJU_Unigene2714	1044	gi|189236096|ref|XP_973523.2|	1e-110	PREDICTED: similar to tubulin-specific chaperone e [Tribolium castaneum]
BT_ZHJ1_ZJU_Unigene29134	1374	gi|156550247|ref|XP_001602260.1|	1e-110	PREDICTED: similar to ENSANGP00000003994 [Nasonia vitripennis]
BT_ZHJ1_ZJU_Unigene30204	699	gi|193629568|ref|XP_001942596.1|	1e-110	PREDICTED: similar to brain chitinase and chia [Acyrthosiphon pisum]
BT_ZHJ1_ZJU_Unigene3457	1199	gi|166851816|ref|NP_001107775.1|	1e-110	glutamate-gated chloride channel isoform a [Tribolium castaneum] >gi|156447613|gb|ABU63599.1| glutamate-gated chloride channel splice variant 3a [Tribolium castaneum] >gi|270015140|gb|EFA11588.1| GluClalpha [Tribolium castaneum]
BT_ZHJ1_ZJU_Unigene50982	744	gi|156547421|ref|XP_001604560.1|	1e-110	PREDICTED: similar to laminin gamma 1 chain [Nasonia vitripennis]
BT_ZHJ1_ZJU_Unigene51767	975	gi|193641185|ref|XP_001949624.1|	1e-110	PREDICTED: similar to acyl-coa dehydrogenase [Acyrthosiphon pisum]
BT_ZHJ1_ZJU_Unigene52119	1189	gi|114319091|gb|ABI63547.1|	1e-110	triosephosphate isomerase [Blattella germanica]
BT_ZHJ1_ZJU_Unigene52158	1038	gi|56412194|gb|AAV88596.1|	1e-110	Sparc [Schistocerca gregaria]
BT_ZHJ1_ZJU_Unigene5747	1550	gi|156548510|ref|XP_001605921.1|	1e-110	PREDICTED: similar to GH01517p [Nasonia vitripennis]
BT_ZHJ1_ZJU_Unigene7361	881	gi|91086663|ref|XP_976023.1|	1e-110	PREDICTED: similar to AGAP005020-PA isoform 2 [Tribolium castaneum]
BT_ZHJ1_ZJU_Unigene17913	1101	gi|156542470|ref|XP_001599415.1|	1e-109	PREDICTED: similar to nipsnap [Nasonia vitripennis]
BT_ZHJ1_ZJU_Unigene18968	1203	gi|91085011|ref|XP_973467.1|	1e-109	PREDICTED: similar to CG8306 CG8306-PA [Tribolium castaneum]
BT_ZHJ1_ZJU_Unigene18998	1451	gi|193606015|ref|XP_001942911.1|	1e-109	PREDICTED: similar to Choline/ethanolamine kinase [Acyrthosiphon pisum]
BT_ZHJ1_ZJU_Unigene19696	1287	gi|189239405|ref|XP_001813943.1|	1e-109	PREDICTED: similar to CG11847 CG11847-PA [Tribolium castaneum]
BT_ZHJ1_ZJU_Unigene20171	3776	gi|193704524|ref|XP_001944541.1|	1e-109	PREDICTED: similar to Bromodomain-containing protein 2 (Protein RING3) (O27.1.1) [Acyrthosiphon pisum]
BT_ZHJ1_ZJU_Unigene25916	1429	gi|242017257|ref|XP_002429108.1|	1e-109	inositol monophosphatase family domain containing protein [Pediculus humanus corporis] >gi|212513972|gb|EEB16370.1| inositol monophosphatase family domain containing protein [Pediculus humanus corporis]
BT_ZHJ1_ZJU_Unigene3260	1510	gi|193709150|ref|XP_001943581.1|	1e-109	PREDICTED: similar to GA18131-PA [Acyrthosiphon pisum]
BT_ZHJ1_ZJU_Unigene4598	1128	gi|209180431|ref|NP_001129197.1|	1e-109	cisplatin resistance-associated overexpressed protein [Acyrthosiphon pisum]
BT_ZHJ1_ZJU_Unigene50199	621	gi|91086195|ref|XP_971475.1|	1e-109	PREDICTED: similar to protein transport protein sec23 [Tribolium castaneum]
BT_ZHJ1_ZJU_Unigene51181	784	gi|193610472|ref|XP_001943443.1|	1e-109	PREDICTED: similar to calbindin-32 [Acyrthosiphon pisum]
BT_ZHJ1_ZJU_Unigene51242	798	gi|91087587|ref|XP_971919.1|	1e-109	PREDICTED: similar to Rab-protein 2 CG3269-PA [Tribolium castaneum]
BT_ZHJ1_ZJU_Unigene51294	808	gi|283046718|ref|NP_001164305.1|	1e-109	NADH dehydrogenase [ubiquinone] flavoprotein 1, mitochondrial [Tribolium castaneum]
BT_ZHJ1_ZJU_Unigene51616	910	gi|170056771|ref|XP_001864181.1|	1e-109	glycogenin [Culex quinquefasciatus] >gi|167876468|gb|EDS39851.1| glycogenin [Culex quinquefasciatus]
BT_ZHJ1_ZJU_Unigene51664	930	gi|91076782|ref|XP_967792.1|	1e-109	PREDICTED: similar to sphingosine phosphate lyase isoform 1 [Tribolium castaneum]
BT_ZHJ1_ZJU_Unigene51727	958	gi|288869500|ref|NP_001165857.1|	1e-109	cuticular protein analogous to peritrophins 3-B [Acyrthosiphon pisum]
BT_ZHJ1_ZJU_Unigene51885	1035	gi|91081359|ref|XP_971395.1|	1e-109	PREDICTED: similar to CG7830 CG7830-PA [Tribolium castaneum]
BT_ZHJ1_ZJU_Unigene52052	1140	gi|48118852|ref|XP_396437.1|	1e-109	PREDICTED: similar to CG30427-PC, isoform C [Apis mellifera]
BT_ZHJ1_ZJU_Unigene52054	1142	gi|156549776|ref|XP_001606274.1|	1e-109	PREDICTED: similar to taxilin alpha [Nasonia vitripennis]
BT_ZHJ1_ZJU_Unigene52214	1287	gi|195345799|ref|XP_002039456.1|	1e-109	GM22982 [Drosophila sechellia] >gi|194134682|gb|EDW56198.1| GM22982 [Drosophila sechellia]
BT_ZHJ1_ZJU_Unigene7406	1189	gi|156538218|ref|XP_001601888.1|	1e-109	PREDICTED: similar to pur-alpha [Nasonia vitripennis]
BT_ZHJ1_ZJU_Unigene8083	1852	gi|193582590|ref|XP_001951535.1|	1e-109	PREDICTED: similar to dynein heavy chain [Acyrthosiphon pisum]
BT_ZHJ1_ZJU_Unigene11849	1789	gi|193659649|ref|XP_001944152.1|	1e-108	PREDICTED: similar to vitellogenin receptor, partial [Acyrthosiphon pisum]
BT_ZHJ1_ZJU_Unigene13003	1442	gi|57530349|ref|NP_001006398.1|	1e-108	glutamyl-prolyl-tRNA synthetase [Gallus gallus]
BT_ZHJ1_ZJU_Unigene13569	1427	gi|193652704|ref|XP_001950342.1|	1e-108	PREDICTED: similar to AGAP008337-PA [Acyrthosiphon pisum]
BT_ZHJ1_ZJU_Unigene17706	1452	gi|193711493|ref|XP_001951913.1|	1e-108	PREDICTED: similar to CG18317 CG18317-PA [Acyrthosiphon pisum]
BT_ZHJ1_ZJU_Unigene20449	1473	gi|293361198|ref|XP_236362.5|	1e-108	PREDICTED: hect (homologous to the E6-AP (UBE3A) carboxyl terminus) domain and RCC1 (CHC1)-like domain (RLD) 1 [Rattus norvegicus]
BT_ZHJ1_ZJU_Unigene21420	957	gi|66513627|ref|XP_623997.1|	1e-108	PREDICTED: similar to Rab-protein 11 CG5771-PB, isoform B [Apis mellifera]
BT_ZHJ1_ZJU_Unigene21810	997	gi|91077680|ref|XP_974637.1|	1e-108	PREDICTED: similar to step ii splicing factor slu7 [Tribolium castaneum]
BT_ZHJ1_ZJU_Unigene23029	1272	gi|66513642|ref|XP_394444.2|	1e-108	PREDICTED: similar to drosha CG8730-PA [Apis mellifera]
BT_ZHJ1_ZJU_Unigene24627	990	gi|110756860|ref|XP_392375.3|	1e-108	PREDICTED: similar to dual specificity phosphatase 10 [Apis mellifera]
BT_ZHJ1_ZJU_Unigene28928	1326	gi|193690922|ref|XP_001952163.1|	1e-108	PREDICTED: similar to sucrase [Acyrthosiphon pisum]
BT_ZHJ1_ZJU_Unigene29270	1118	gi|284413718|ref|NP_001165114.1|	1e-108	collagen [Bombyx mori]
BT_ZHJ1_ZJU_Unigene3119	2302	gi|193697466|ref|XP_001944877.1|	1e-108	PREDICTED: similar to GA15389-PA [Acyrthosiphon pisum]
BT_ZHJ1_ZJU_Unigene31461	1260	gi|110762534|ref|XP_396379.3|	1e-108	PREDICTED: similar to cell-cycle related and expression-elevated protein in tumor [Apis mellifera]
BT_ZHJ1_ZJU_Unigene50357	640	gi|195127876|ref|XP_002008393.1|	1e-108	GI13468 [Drosophila mojavensis] >gi|193920002|gb|EDW18869.1| GI13468 [Drosophila mojavensis]
BT_ZHJ1_ZJU_Unigene50999	747	gi|91079628|ref|XP_967731.1|	1e-108	PREDICTED: similar to AGAP002355-PA [Tribolium castaneum]
BT_ZHJ1_ZJU_Unigene51037	753	gi|53830714|gb|AAU95200.1|	1e-108	enolase [Oncometopia nigricans]
BT_ZHJ1_ZJU_Unigene51143	760	gi|157105932|ref|XP_001649088.1|	1e-108	4-hydroxyphenylpyruvate dioxygenase [Aedes aegypti] >gi|108868917|gb|EAT33142.1| 4-hydroxyphenylpyruvate dioxygenase [Aedes aegypti]
BT_ZHJ1_ZJU_Unigene52139	1207	gi|193711453|ref|XP_001950896.1|	1e-108	PREDICTED: similar to lola, partial [Acyrthosiphon pisum]
BT_ZHJ1_ZJU_Unigene52347	1528	gi|189236219|ref|XP_971626.2|	1e-108	PREDICTED: similar to glucosyl/glucuronosyl transferases [Tribolium castaneum]
BT_ZHJ1_ZJU_Unigene5591	962	gi|189238875|ref|XP_973671.2|	1e-108	PREDICTED: similar to DNA replication licensing factor MCM4 [Tribolium castaneum]
BT_ZHJ1_ZJU_Unigene7933	995	gi|110758638|ref|XP_393458.3|	1e-108	PREDICTED: similar to dihydrouridine synthase 3-like [Apis mellifera]
BT_ZHJ1_ZJU_Unigene12399	1104	gi|158285109|ref|XP_308148.3|	1e-107	AGAP007728-PA [Anopheles gambiae str. PEST] >gi|157019834|gb|EAA04703.3| AGAP007728-PA [Anopheles gambiae str. PEST]
BT_ZHJ1_ZJU_Unigene1267	927	gi|91094221|ref|XP_973281.1|	1e-107	PREDICTED: similar to COP9 complex homolog subunit 6 CG6932-PA [Tribolium castaneum]
BT_ZHJ1_ZJU_Unigene14152	837	gi|183979272|dbj|BAG30797.1|	1e-107	similar to CG1519-PA [Papilio xuthus]
BT_ZHJ1_ZJU_Unigene1750	1106	gi|110749474|ref|XP_394194.3|	1e-107	PREDICTED: similar to par-1 CG8201-PA, isoform A isoform 1 [Apis mellifera]
BT_ZHJ1_ZJU_Unigene18706	2017	gi|118785809|ref|XP_314908.3|	1e-107	AGAP008780-PA [Anopheles gambiae str. PEST] >gi|116127912|gb|EAA10106.4| AGAP008780-PA [Anopheles gambiae str. PEST]
BT_ZHJ1_ZJU_Unigene23368	876	gi|91076410|ref|XP_969526.1|	1e-107	PREDICTED: similar to AGAP011050-PA [Tribolium castaneum]
BT_ZHJ1_ZJU_Unigene25766	1186	gi|193652690|ref|XP_001946893.1|	1e-107	PREDICTED: similar to CG12581 CG12581-PA [Acyrthosiphon pisum]
BT_ZHJ1_ZJU_Unigene27692	799	gi|110759783|ref|XP_395212.3|	1e-107	PREDICTED: similar to Spectrin beta chain [Apis mellifera]
BT_ZHJ1_ZJU_Unigene28607	807	gi|170045388|ref|XP_001850293.1|	1e-107	f-spondin [Culex quinquefasciatus] >gi|167868453|gb|EDS31836.1| f-spondin [Culex quinquefasciatus]
BT_ZHJ1_ZJU_Unigene30366	1112	gi|91089283|ref|XP_970929.1|	1e-107	PREDICTED: similar to GA11388-PA [Tribolium castaneum]
BT_ZHJ1_ZJU_Unigene30398	1484	gi|110750148|ref|XP_624449.2|	1e-107	PREDICTED: similar to CG7115-PB, isoform B [Apis mellifera]
BT_ZHJ1_ZJU_Unigene31285	1166	gi|148228464|ref|NP_001084268.1|	1e-107	kinesin family member 3A [Xenopus laevis] >gi|13235654|emb|CAC33801.1| minesin-like protein [Xenopus laevis]
BT_ZHJ1_ZJU_Unigene31621	970	gi|159459914|gb|ABW96354.1|	1e-107	aquaporin 1 [Bemisia tabaci]
BT_ZHJ1_ZJU_Unigene31645	1167	gi|66564857|ref|XP_396939.2|	1e-107	PREDICTED: similar to Mediator complex subunit 27 CG1245-PA [Apis mellifera]
BT_ZHJ1_ZJU_Unigene31655	2393	gi|66510594|ref|XP_624428.1|	1e-107	PREDICTED: similar to zinc finger RNA binding protein [Apis mellifera]
BT_ZHJ1_ZJU_Unigene3918	2161	gi|110750181|ref|XP_392149.3|	1e-107	PREDICTED: similar to CG8552-PA [Apis mellifera]
BT_ZHJ1_ZJU_Unigene50095	608	gi|158292977|ref|XP_314288.4|	1e-107	AGAP004890-PB [Anopheles gambiae str. PEST] >gi|157016885|gb|EAA09706.4| AGAP004890-PB [Anopheles gambiae str. PEST]
BT_ZHJ1_ZJU_Unigene50733	697	gi|193605963|ref|XP_001947422.1|	1e-107	PREDICTED: similar to dunce CG32498-PO [Acyrthosiphon pisum]
BT_ZHJ1_ZJU_Unigene51386	838	gi|239789843|dbj|BAH71520.1|	1e-107	ACYPI001763 [Acyrthosiphon pisum]
BT_ZHJ1_ZJU_Unigene51431	850	gi|289740169|gb|ADD18832.1|	1e-107	actin-related protein ARP2/3 complex subunit ARPC2 [Glossina morsitans morsitans]
BT_ZHJ1_ZJU_Unigene51604	906	gi|193697655|ref|XP_001946118.1|	1e-107	PREDICTED: similar to rCG61559 [Acyrthosiphon pisum]
BT_ZHJ1_ZJU_Unigene51737	963	gi|193664481|ref|XP_001949072.1|	1e-107	PREDICTED: similar to CG17374 CG17374-PA [Acyrthosiphon pisum]
BT_ZHJ1_ZJU_Unigene52088	1165	gi|91093218|ref|XP_967029.1|	1e-107	PREDICTED: similar to GTP cyclohydrolase I [Tribolium castaneum]
BT_ZHJ1_ZJU_Unigene52402	1652	gi|156542460|ref|XP_001599214.1|	1e-107	PREDICTED: similar to cytochrome P450 [Nasonia vitripennis]
BT_ZHJ1_ZJU_Unigene52444	1833	gi|193592083|ref|XP_001946873.1|	1e-107	PREDICTED: similar to CG1443 CG1443-PA [Acyrthosiphon pisum]
BT_ZHJ1_ZJU_Unigene52451	1864	gi|193704514|ref|XP_001944340.1|	1e-107	PREDICTED: similar to Srp54 CG4602-PA [Acyrthosiphon pisum]
BT_ZHJ1_ZJU_Unigene52480	2122	gi|170043906|ref|XP_001849608.1|	1e-107	sugar transporter [Culex quinquefasciatus] >gi|167867183|gb|EDS30566.1| sugar transporter [Culex quinquefasciatus]
BT_ZHJ1_ZJU_Unigene7667	951	gi|94158626|ref|NP_001035323.1|	1e-107	cytochrome P450 4G11 [Apis mellifera] >gi|78217419|gb|ABB36785.1| cytochrome P450 monooxygenase [Apis mellifera]
BT_ZHJ1_ZJU_Unigene9131	1467	gi|193697432|ref|XP_001952734.1|	1e-107	PREDICTED: similar to short gastrulation CG9224-PA [Acyrthosiphon pisum]
BT_ZHJ1_ZJU_Unigene11979	1255	gi|189235835|ref|XP_967696.2|	1e-106	PREDICTED: similar to AGAP005431-PA [Tribolium castaneum]
BT_ZHJ1_ZJU_Unigene148	1406	gi|194745152|ref|XP_001955056.1|	1e-106	GF16436 [Drosophila ananassae] >gi|190628093|gb|EDV43617.1| GF16436 [Drosophila ananassae]
BT_ZHJ1_ZJU_Unigene17072	1924	gi|91090592|ref|XP_972768.1|	1e-106	PREDICTED: similar to transcription initiation factor RRN3 [Tribolium castaneum]
BT_ZHJ1_ZJU_Unigene18729	869	gi|189240726|ref|XP_968087.2|	1e-106	PREDICTED: similar to CG32778 CG32778-PA [Tribolium castaneum]
BT_ZHJ1_ZJU_Unigene21505	1080	gi|189235743|ref|XP_967068.2|	1e-106	PREDICTED: similar to NAD-dependent deacetylase sirtuin-1 (SIR2alpha) (mSIR2a) (Sir2) (SIR2-like protein 1) [Tribolium castaneum]
BT_ZHJ1_ZJU_Unigene23706	1577	gi|110749543|ref|XP_395658.3|	1e-106	PREDICTED: similar to CG3246-PA [Apis mellifera]
BT_ZHJ1_ZJU_Unigene27192	2817	gi|195425403|ref|XP_002060998.1|	1e-106	GK10709 [Drosophila willistoni] >gi|194157083|gb|EDW71984.1| GK10709 [Drosophila willistoni]
BT_ZHJ1_ZJU_Unigene27293	889	gi|66512420|ref|XP_395830.2|	1e-106	PREDICTED: similar to CCR4-NOT transcription complex, subunit 1 isoform a [Apis mellifera]
BT_ZHJ1_ZJU_Unigene28238	871	gi|193586971|ref|XP_001951393.1|	1e-106	PREDICTED: similar to RNA-binding protein 9 CG3151-PB [Acyrthosiphon pisum]
BT_ZHJ1_ZJU_Unigene28485	768	gi|58383519|ref|XP_312589.2|	1e-106	AGAP002366-PA [Anopheles gambiae str. PEST] >gi|55242418|gb|EAA07459.2| AGAP002366-PA [Anopheles gambiae str. PEST]
BT_ZHJ1_ZJU_Unigene29993	1008	gi|193627363|ref|XP_001951732.1|	1e-106	PREDICTED: similar to MGC69094 protein [Acyrthosiphon pisum]
BT_ZHJ1_ZJU_Unigene30408	1037	gi|156553787|ref|XP_001602045.1|	1e-106	PREDICTED: similar to GH10652p [Nasonia vitripennis]
BT_ZHJ1_ZJU_Unigene30869	1623	gi|91090107|ref|XP_970931.1|	1e-106	PREDICTED: similar to acylpeptide hydrolase [Tribolium castaneum]
BT_ZHJ1_ZJU_Unigene31548	1386	gi|156545507|ref|XP_001607070.1|	1e-106	PREDICTED: similar to epoxide hydrolase [Nasonia vitripennis]
BT_ZHJ1_ZJU_Unigene31635	2019	gi|193688088|ref|XP_001947358.1|	1e-106	PREDICTED: similar to lethal (2) k07433 CG33130-PA [Acyrthosiphon pisum]
BT_ZHJ1_ZJU_Unigene50631	681	gi|156552750|ref|XP_001599787.1|	1e-106	PREDICTED: similar to wd-repeat protein [Nasonia vitripennis]
BT_ZHJ1_ZJU_Unigene50890	721	gi|193652543|ref|XP_001944964.1|	1e-106	PREDICTED: similar to tyrosine hydroxylase [Acyrthosiphon pisum]
BT_ZHJ1_ZJU_Unigene51820	998	gi|110765895|ref|XP_001120480.1|	1e-106	PREDICTED: similar to CG7053-PA [Apis mellifera]
BT_ZHJ1_ZJU_Unigene51960	1071	gi|110762382|ref|XP_001120306.1|	1e-106	PREDICTED: similar to spermidine synthase [Apis mellifera]
BT_ZHJ1_ZJU_Unigene52339	1506	gi|156545129|ref|XP_001602384.1|	1e-106	PREDICTED: similar to aubergine [Nasonia vitripennis]
BT_ZHJ1_ZJU_Unigene52481	2108	gi|91095131|ref|XP_971500.1|	1e-106	PREDICTED: similar to midline fasciclin [Tribolium castaneum]
BT_ZHJ1_ZJU_Unigene9629	3300	gi|195037118|ref|XP_001990012.1|	1e-106	GH18473 [Drosophila grimshawi] >gi|193894208|gb|EDV93074.1| GH18473 [Drosophila grimshawi]
BT_ZHJ1_ZJU_Unigene10080	781	gi|91083541|ref|XP_966421.1|	1e-105	PREDICTED: similar to Guanine nucleotide-binding protein G(o) subunit alpha isoform 1 [Tribolium castaneum]
BT_ZHJ1_ZJU_Unigene1176	1676	gi|195128849|ref|XP_002008872.1|	1e-105	GI13730 [Drosophila mojavensis] >gi|193920481|gb|EDW19348.1| GI13730 [Drosophila mojavensis]
BT_ZHJ1_ZJU_Unigene13848	830	gi|156545289|ref|XP_001605334.1|	1e-105	PREDICTED: similar to ENSANGP00000024542 [Nasonia vitripennis]
BT_ZHJ1_ZJU_Unigene17373	1522	gi|270001266|gb|EEZ97713.1|	1e-105	cadherin-like protein [Tribolium castaneum]
BT_ZHJ1_ZJU_Unigene18458	842	gi|110749554|ref|XP_392782.3|	1e-105	PREDICTED: similar to CG7995-PA, isoform A [Apis mellifera]
BT_ZHJ1_ZJU_Unigene21954	700	gi|48139204|ref|XP_393446.1|	1e-105	PREDICTED: similar to CG5451-PA isoform 1 [Apis mellifera]
BT_ZHJ1_ZJU_Unigene22519	1989	gi|91082537|ref|XP_973694.1|	1e-105	PREDICTED: similar to organic cation transporter [Tribolium castaneum]
BT_ZHJ1_ZJU_Unigene23034	1363	gi|239790397|dbj|BAH71763.1|	1e-105	ACYPI005314 [Acyrthosiphon pisum]
BT_ZHJ1_ZJU_Unigene23181	1400	gi|239789534|dbj|BAH71385.1|	1e-105	ACYPI003819 [Acyrthosiphon pisum]
BT_ZHJ1_ZJU_Unigene23479	1115	gi|156542311|ref|XP_001599387.1|	1e-105	PREDICTED: similar to myosin [Nasonia vitripennis]
BT_ZHJ1_ZJU_Unigene24870	1555	gi|195126427|ref|XP_002007672.1|	1e-105	GI13072 [Drosophila mojavensis] >gi|193919281|gb|EDW18148.1| GI13072 [Drosophila mojavensis]
BT_ZHJ1_ZJU_Unigene27443	1065	gi|66500029|ref|XP_396451.2|	1e-105	PREDICTED: similar to pathetic CG3424-PA, isoform A [Apis mellifera]
BT_ZHJ1_ZJU_Unigene28082	984	gi|193613364|ref|XP_001943860.1|	1e-105	PREDICTED: similar to limkain b1 [Acyrthosiphon pisum]
BT_ZHJ1_ZJU_Unigene28616	1016	gi|82880642|gb|ABB92838.1|	1e-105	p27BBP/eIF6-like [Spodoptera frugiperda]
BT_ZHJ1_ZJU_Unigene29311	1191	gi|112983082|ref|NP_001037668.1|	1e-105	cytosolic juvenile hormone binding protein 36 kDa subunit [Bombyx mori] >gi|6625562|gb|AAF19266.1|AF098303_1 cytosolic juvenile hormone binding protein 36 kDa subunit [Bombyx mori]
BT_ZHJ1_ZJU_Unigene29647	1087	gi|66529891|ref|XP_623371.1|	1e-105	PREDICTED: similar to SNF1A/AMP-activated protein kinase CG3051-PA, isoform A isoform 2 [Apis mellifera] >gi|66529894|ref|XP_393081.2| PREDICTED: similar to SNF1A/AMP-activated protein kinase CG3051-PA, isoform A isoform 1 [Apis mellifera]
BT_ZHJ1_ZJU_Unigene31025	1071	gi|193617952|ref|XP_001949752.1|	1e-105	PREDICTED: similar to kinesin family member 21A [Acyrthosiphon pisum]
BT_ZHJ1_ZJU_Unigene31397	663	gi|193702329|ref|XP_001946739.1|	1e-105	PREDICTED: similar to histamine-gated chloride channel, partial [Acyrthosiphon pisum]
BT_ZHJ1_ZJU_Unigene31660	1316	gi|66533169|ref|XP_395809.2|	1e-105	PREDICTED: similar to Mediator complex subunit 19 CG5546-PA [Apis mellifera]
BT_ZHJ1_ZJU_Unigene49606	561	gi|193697821|ref|XP_001943949.1|	1e-105	PREDICTED: similar to DNA-directed RNA polymerase II subunit RPB1 (RNA polymerase II subunit B1) (DNA-directed RNA polymerase III largest subunit) [Acyrthosiphon pisum]
BT_ZHJ1_ZJU_Unigene50715	694	gi|70909669|emb|CAJ17257.1|	1e-105	ribosomal protein L10Ae [Cicindela littoralis]
BT_ZHJ1_ZJU_Unigene50973	742	gi|170055165|ref|XP_001863460.1|	1e-105	pre-mRNA-splicing helicase BRR2 [Culex quinquefasciatus] >gi|167875204|gb|EDS38587.1| pre-mRNA-splicing helicase BRR2 [Culex quinquefasciatus]
BT_ZHJ1_ZJU_Unigene51671	932	gi|91095037|ref|XP_975975.1|	1e-105	PREDICTED: similar to poly A binding protein isoform 4 [Tribolium castaneum]
BT_ZHJ1_ZJU_Unigene52163	1238	gi|110761120|ref|XP_394932.3|	1e-105	PREDICTED: similar to GlcAT-P CG6207-PA, isoform A [Apis mellifera]
BT_ZHJ1_ZJU_Unigene52289	1400	gi|156555257|ref|XP_001600217.1|	1e-105	PREDICTED: similar to ENSANGP00000013067 [Nasonia vitripennis]
BT_ZHJ1_ZJU_Unigene8560	781	gi|91077372|ref|XP_975183.1|	1e-105	PREDICTED: similar to bitesize CG33555-PC [Tribolium castaneum]
BT_ZHJ1_ZJU_Unigene13552	827	gi|156552834|ref|XP_001599894.1|	1e-104	PREDICTED: similar to past-1 [Nasonia vitripennis]
BT_ZHJ1_ZJU_Unigene14695	1496	gi|193610626|ref|XP_001943656.1|	1e-104	PREDICTED: similar to monocarboxylate transporter [Acyrthosiphon pisum]
BT_ZHJ1_ZJU_Unigene21293	927	gi|291241690|ref|XP_002740742.1|	1e-104	PREDICTED: MGC79128 protein-like [Saccoglossus kowalevskii]
BT_ZHJ1_ZJU_Unigene22967	938	gi|193667020|ref|XP_001946554.1|	1e-104	PREDICTED: similar to serum/glucocorticoid regulated kinase 3 [Acyrthosiphon pisum]
BT_ZHJ1_ZJU_Unigene24261	2148	gi|91088131|ref|XP_975884.1|	1e-104	PREDICTED: similar to CG17928 CG17928-PA isoform 2 [Tribolium castaneum]
BT_ZHJ1_ZJU_Unigene27922	660	gi|48124579|ref|XP_396561.1|	1e-104	PREDICTED: similar to Rpb5 CG11979-PA [Apis mellifera]
BT_ZHJ1_ZJU_Unigene29085	1741	gi|110763761|ref|XP_396280.3|	1e-104	PREDICTED: similar to CG7332-PA, partial [Apis mellifera]
BT_ZHJ1_ZJU_Unigene30994	1221	gi|289739545|gb|ADD18520.1|	1e-104	uncharacterized conserved protein [Glossina morsitans morsitans]
BT_ZHJ1_ZJU_Unigene31015	930	gi|170041155|ref|XP_001848339.1|	1e-104	H/ACA ribonucleoprotein complex subunit 4 [Culex quinquefasciatus] >gi|167864704|gb|EDS28087.1| H/ACA ribonucleoprotein complex subunit 4 [Culex quinquefasciatus]
BT_ZHJ1_ZJU_Unigene3998	1095	gi|193582381|ref|XP_001951216.1|	1e-104	PREDICTED: similar to cell division control protein [Acyrthosiphon pisum]
BT_ZHJ1_ZJU_Unigene4023	1666	gi|291464103|gb|ADE05589.1|	1e-104	cytochrome P450 354A5 [Manduca sexta]
BT_ZHJ1_ZJU_Unigene51229	794	gi|195167809|ref|XP_002024725.1|	1e-104	GL22463 [Drosophila persimilis] >gi|194108130|gb|EDW30173.1| GL22463 [Drosophila persimilis]
BT_ZHJ1_ZJU_Unigene51638	918	gi|156545026|ref|XP_001600171.1|	1e-104	PREDICTED: similar to IP17876p [Nasonia vitripennis]
BT_ZHJ1_ZJU_Unigene51640	919	gi|156543654|ref|XP_001607442.1|	1e-104	PREDICTED: similar to proteasome subunit beta 7 [Nasonia vitripennis]
BT_ZHJ1_ZJU_Unigene51838	1009	gi|193657443|ref|XP_001945387.1|	1e-104	PREDICTED: similar to alpha-aminoadipate aminotransferase [Acyrthosiphon pisum]
BT_ZHJ1_ZJU_Unigene51855	1019	gi|66522612|ref|XP_393927.2|	1e-104	PREDICTED: similar to karyopherin beta 1 isoform 1 [Apis mellifera]
BT_ZHJ1_ZJU_Unigene52225	1305	gi|66544546|ref|XP_623093.1|	1e-104	PREDICTED: similar to RAD23a homolog isoform 2 [Apis mellifera]
BT_ZHJ1_ZJU_Unigene5373	837	gi|156549891|ref|XP_001601701.1|	1e-104	PREDICTED: similar to SD03168p [Nasonia vitripennis]
BT_ZHJ1_ZJU_Unigene6624	1469	gi|158302018|ref|XP_551368.3|	1e-104	AGAP001460-PA [Anopheles gambiae str. PEST] >gi|157012751|gb|EAL38591.3| AGAP001460-PA [Anopheles gambiae str. PEST]
BT_ZHJ1_ZJU_Unigene10158	1679	gi|193598809|ref|XP_001951162.1|	1e-103	PREDICTED: similar to AMP dependent coa ligase [Acyrthosiphon pisum]
BT_ZHJ1_ZJU_Unigene11161	996	gi|156550675|ref|XP_001605377.1|	1e-103	PREDICTED: similar to DCAPL3 [Nasonia vitripennis]
BT_ZHJ1_ZJU_Unigene14061	1064	gi|189237722|ref|XP_970125.2|	1e-103	PREDICTED: similar to Hyperkinetic CG32688-PA [Tribolium castaneum]
BT_ZHJ1_ZJU_Unigene14265	965	gi|189235122|ref|XP_001811652.1|	1e-103	PREDICTED: similar to enhancer of zeste homolog 2 [Tribolium castaneum]
BT_ZHJ1_ZJU_Unigene17433	1628	gi|156541590|ref|XP_001600256.1|	1e-103	PREDICTED: similar to CG14900-PA [Nasonia vitripennis]
BT_ZHJ1_ZJU_Unigene18531	673	gi|110757964|ref|XP_396777.3|	1e-103	PREDICTED: similar to karst CG12008-PA, isoform A [Apis mellifera]
BT_ZHJ1_ZJU_Unigene22523	984	gi|193580311|ref|XP_001944718.1|	1e-103	PREDICTED: similar to organic cation transporter, partial [Acyrthosiphon pisum]
BT_ZHJ1_ZJU_Unigene24756	595	gi|197131003|gb|ACH47049.1|	1e-103	target of rapamycin [Blattella germanica]
BT_ZHJ1_ZJU_Unigene28520	1727	gi|158300425|ref|XP_320350.4|	1e-103	AGAP012185-PA [Anopheles gambiae str. PEST] >gi|157013153|gb|EAA00154.5| AGAP012185-PA [Anopheles gambiae str. PEST]
BT_ZHJ1_ZJU_Unigene29446	705	gi|238814353|ref|NP_001154938.1|	1e-103	cyclin-dependent kinase 10 isoform 1 [Nasonia vitripennis]
BT_ZHJ1_ZJU_Unigene30104	1030	gi|91082995|ref|XP_974353.1|	1e-103	PREDICTED: similar to AGAP009239-PA [Tribolium castaneum]
BT_ZHJ1_ZJU_Unigene49938	593	gi|110763923|ref|XP_395969.3|	1e-103	PREDICTED: similar to CG10217-PA, isoform A [Apis mellifera]
BT_ZHJ1_ZJU_Unigene50014	600	gi|91081061|ref|XP_975415.1|	1e-103	PREDICTED: similar to ribosomal protein S2 [Tribolium castaneum]
BT_ZHJ1_ZJU_Unigene50269	630	gi|48103765|ref|XP_395643.1|	1e-103	PREDICTED: similar to Septin-1 (DIFF6 protein homolog) (Protein innocent bystander) [Apis mellifera]
BT_ZHJ1_ZJU_Unigene50716	695	gi|193695185|ref|XP_001951892.1|	1e-103	PREDICTED: similar to Wdr45 like [Acyrthosiphon pisum]
BT_ZHJ1_ZJU_Unigene51006	749	gi|193641141|ref|XP_001944200.1|	1e-103	PREDICTED: similar to carboxylase:pyruvate/acetyl-coa/propionyl-coa [Acyrthosiphon pisum]
BT_ZHJ1_ZJU_Unigene51261	803	gi|54609197|gb|AAV34814.1|	1e-103	ribosomal protein L5 [Bombyx mori]
BT_ZHJ1_ZJU_Unigene51333	819	gi|153792203|ref|NP_001093281.1|	1e-103	vesicle amine transport protein [Bombyx mori] >gi|95103100|gb|ABF51491.1| vesicle amine transport protein [Bombyx mori]
BT_ZHJ1_ZJU_Unigene51461	859	gi|193645813|ref|XP_001942650.1|	1e-103	PREDICTED: similar to thioredoxin reductase [Acyrthosiphon pisum]
BT_ZHJ1_ZJU_Unigene51665	930	gi|62857515|ref|NP_001016807.1|	1e-103	carboxypeptidase, vitellogenic-like [Xenopus (Silurana) tropicalis] >gi|89273934|emb|CAJ81795.1| carboxypeptidase, vitellogenic-like [Xenopus tropicalis]
BT_ZHJ1_ZJU_Unigene51853	1018	gi|193690902|ref|XP_001949005.1|	1e-103	PREDICTED: similar to CG33978 CG33978-PA [Acyrthosiphon pisum]
BT_ZHJ1_ZJU_Unigene52391	1614	gi|270002891|gb|EEZ99338.1|	1e-103	cytochrome P450 6BQ13 [Tribolium castaneum]
BT_ZHJ1_ZJU_Unigene9613	1543	gi|189236217|ref|XP_971516.2|	1e-103	PREDICTED: similar to AT30101p [Tribolium castaneum]
BT_ZHJ1_ZJU_Unigene10776	814	gi|189235153|ref|XP_968509.2|	1e-102	PREDICTED: similar to AGAP006107-PA [Tribolium castaneum]
BT_ZHJ1_ZJU_Unigene10814	921	gi|91089789|ref|XP_968303.1|	1e-102	PREDICTED: similar to protein kinase protein [Tribolium castaneum]
BT_ZHJ1_ZJU_Unigene16650	1467	gi|193636411|ref|XP_001949488.1|	1e-102	PREDICTED: similar to AGAP010572-PA [Acyrthosiphon pisum]
BT_ZHJ1_ZJU_Unigene17452	696	gi|189237855|ref|XP_974958.2|	1e-102	PREDICTED: similar to voltage-gated calcium channel beta subunit [Tribolium castaneum]
BT_ZHJ1_ZJU_Unigene18196	903	gi|189233817|ref|XP_971502.2|	1e-102	PREDICTED: similar to CG32019-PA [Tribolium castaneum]
BT_ZHJ1_ZJU_Unigene18624	978	gi|157124704|ref|XP_001654162.1|	1e-102	rac-gtp binding protein [Aedes aegypti] >gi|108882791|gb|EAT47016.1| rac-gtp binding protein [Aedes aegypti]
BT_ZHJ1_ZJU_Unigene1995	2596	gi|193709095|ref|XP_001947916.1|	1e-102	PREDICTED: similar to AGAP006379-PA [Acyrthosiphon pisum]
BT_ZHJ1_ZJU_Unigene24068	1261	gi|66557455|ref|XP_395182.2|	1e-102	PREDICTED: similar to metalloprotease 1 [Apis mellifera]
BT_ZHJ1_ZJU_Unigene26908	1032	gi|91083309|ref|XP_974698.1|	1e-102	PREDICTED: similar to X-prolyl aminopeptidase (aminopeptidase P) 1, soluble [Tribolium castaneum]
BT_ZHJ1_ZJU_Unigene31202	1091	gi|66515451|ref|XP_394773.2|	1e-102	PREDICTED: similar to CG14232-PA [Apis mellifera]
BT_ZHJ1_ZJU_Unigene31623	939	gi|193598879|ref|XP_001952077.1|	1e-102	PREDICTED: similar to enoyl-CoA hydratase precursor 1 [Acyrthosiphon pisum]
BT_ZHJ1_ZJU_Unigene484	1620	gi|193673888|ref|XP_001944586.1|	1e-102	PREDICTED: similar to mitogen-activated protein kinase kinase kinase [Acyrthosiphon pisum]
BT_ZHJ1_ZJU_Unigene49934	593	gi|66523390|ref|XP_392776.2|	1e-102	PREDICTED: similar to Glutamate dehydrogenase CG5320-PF, isoform F isoform 1 [Apis mellifera]
BT_ZHJ1_ZJU_Unigene50028	601	gi|161898814|gb|ABX80390.1|	1e-102	14-3-3 zeta [Artemia franciscana]
BT_ZHJ1_ZJU_Unigene50797	708	gi|156555815|ref|XP_001602095.1|	1e-102	PREDICTED: similar to BMKETTIN [Nasonia vitripennis]
BT_ZHJ1_ZJU_Unigene51090	762	gi|17826933|dbj|BAB79277.1|	1e-102	calreticulin [Galleria mellonella]
BT_ZHJ1_ZJU_Unigene51480	864	gi|193697420|ref|XP_001952264.1|	1e-102	PREDICTED: similar to uroporphyrinogen decarboxylase [Acyrthosiphon pisum]
BT_ZHJ1_ZJU_Unigene52395	1633	gi|189237745|ref|XP_001812451.1|	1e-102	PREDICTED: similar to SRm160 CG11274-PA [Tribolium castaneum]
BT_ZHJ1_ZJU_Unigene52458	1903	gi|158302492|ref|XP_322027.4|	1e-102	AGAP001134-PA [Anopheles gambiae str. PEST] >gi|157012978|gb|EAA01009.5| AGAP001134-PA [Anopheles gambiae str. PEST]
BT_ZHJ1_ZJU_Unigene10521	1042	gi|48097884|ref|XP_393914.1|	1e-101	PREDICTED: similar to splicing factor 3b, subunit 4 [Apis mellifera]
BT_ZHJ1_ZJU_Unigene12014	2032	gi|193573521|ref|XP_001945470.1|	1e-101	PREDICTED: similar to midgut chitinase [Acyrthosiphon pisum]
BT_ZHJ1_ZJU_Unigene18133	1897	gi|91094911|ref|XP_973615.1|	1e-101	PREDICTED: similar to AGAP009522-PA [Tribolium castaneum]
BT_ZHJ1_ZJU_Unigene20813	1243	gi|158296244|ref|XP_001688944.1|	1e-101	AGAP006653-PA [Anopheles gambiae str. PEST] >gi|157016418|gb|EDO63950.1| AGAP006653-PA [Anopheles gambiae str. PEST]
BT_ZHJ1_ZJU_Unigene23465	934	gi|193712545|ref|XP_001947112.1|	1e-101	PREDICTED: similar to Protein FAM116B [Acyrthosiphon pisum]
BT_ZHJ1_ZJU_Unigene26402	691	gi|156543746|ref|XP_001606010.1|	1e-101	PREDICTED: similar to CG6725-PA [Nasonia vitripennis]
BT_ZHJ1_ZJU_Unigene27610	1178	gi|110761019|ref|XP_391860.3|	1e-101	PREDICTED: similar to B52 CG10851-PB, isoform B [Apis mellifera]
BT_ZHJ1_ZJU_Unigene27998	767	gi|194753156|ref|XP_001958883.1|	1e-101	GF12341 [Drosophila ananassae] >gi|190620181|gb|EDV35705.1| GF12341 [Drosophila ananassae]
BT_ZHJ1_ZJU_Unigene28938	1159	gi|91083001|ref|XP_974458.1|	1e-101	PREDICTED: similar to collagen alpha-2(IV) chain [Tribolium castaneum]
BT_ZHJ1_ZJU_Unigene29424	1082	gi|156555189|ref|XP_001603682.1|	1e-101	PREDICTED: similar to dihydropyrimidine amidohydrolase [Nasonia vitripennis]
BT_ZHJ1_ZJU_Unigene30207	1043	gi|91094747|ref|XP_971437.1|	1e-101	PREDICTED: similar to s-adenosyl-methyl transferase mraw [Tribolium castaneum]
BT_ZHJ1_ZJU_Unigene30633	1328	gi|110766566|ref|XP_392775.3|	1e-101	PREDICTED: similar to CG3654-PD [Apis mellifera]
BT_ZHJ1_ZJU_Unigene31374	1694	gi|91094385|ref|XP_971123.1|	1e-101	PREDICTED: similar to CG5913 CG5913-PA [Tribolium castaneum]
BT_ZHJ1_ZJU_Unigene3329	1395	gi|193669326|ref|XP_001944918.1|	1e-101	PREDICTED: similar to CG11498 CG11498-PA [Acyrthosiphon pisum]
BT_ZHJ1_ZJU_Unigene50262	629	gi|193671607|ref|XP_001952343.1|	1e-101	PREDICTED: similar to Minichromosome maintenance 7 CG4978-PA [Acyrthosiphon pisum]
BT_ZHJ1_ZJU_Unigene50694	689	gi|239788217|dbj|BAH70797.1|	1e-101	ACYPI009411 [Acyrthosiphon pisum]
BT_ZHJ1_ZJU_Unigene51237	796	gi|70909551|emb|CAJ17197.1|	1e-101	ribosomal protein S3e [Scarabaeus laticollis]
BT_ZHJ1_ZJU_Unigene51773	977	gi|195473607|ref|XP_002089084.1|	1e-101	GE18922 [Drosophila yakuba] >gi|194175185|gb|EDW88796.1| GE18922 [Drosophila yakuba]
BT_ZHJ1_ZJU_Unigene52150	1215	gi|66550449|ref|XP_395261.2|	1e-101	PREDICTED: similar to lethal (2) NC136 CG8426-PA [Apis mellifera]
BT_ZHJ1_ZJU_Unigene52304	1435	gi|110761019|ref|XP_391860.3|	1e-101	PREDICTED: similar to B52 CG10851-PB, isoform B [Apis mellifera]
BT_ZHJ1_ZJU_Unigene9947	1666	gi|66519233|ref|XP_395866.2|	1e-101	PREDICTED: similar to CG11779-PA, isoform A isoform 1 [Apis mellifera]
BT_ZHJ1_ZJU_Unigene12108	691	gi|66553193|ref|XP_396688.2|	1e-100	PREDICTED: similar to sulfateless CG8339-PA, partial [Apis mellifera]
BT_ZHJ1_ZJU_Unigene14165	926	gi|91095067|ref|XP_972655.1|	1e-100	PREDICTED: similar to succinyl-coa synthetase beta chain [Tribolium castaneum]
BT_ZHJ1_ZJU_Unigene16328	954	gi|156542664|ref|XP_001600366.1|	1e-100	PREDICTED: similar to cdc73 domain protein [Nasonia vitripennis]
BT_ZHJ1_ZJU_Unigene20489	1694	gi|110762064|ref|XP_001121158.1|	1e-100	PREDICTED: similar to gemini CG30011-PC, isoform C [Apis mellifera]
BT_ZHJ1_ZJU_Unigene21644	1222	gi|189237488|ref|XP_971280.2|	1e-100	PREDICTED: similar to AGAP006608-PB [Tribolium castaneum]
BT_ZHJ1_ZJU_Unigene23428	766	gi|239050479|ref|NP_001155084.1|	1e-100	chitinase 5 [Nasonia vitripennis]
BT_ZHJ1_ZJU_Unigene25547	1746	gi|156547002|ref|XP_001600439.1|	1e-100	PREDICTED: similar to IP14452p [Nasonia vitripennis]
BT_ZHJ1_ZJU_Unigene28119	861	gi|91092824|ref|XP_967851.1|	1e-100	PREDICTED: similar to THO complex subunit 3 [Tribolium castaneum]
BT_ZHJ1_ZJU_Unigene29171	834	gi|66524943|ref|XP_394073.2|	1e-100	PREDICTED: similar to CG3295-PA [Apis mellifera]
BT_ZHJ1_ZJU_Unigene29350	1964	gi|56756174|emb|CAH65681.2|	1e-100	cytochrome P450 CYP6AX1 protein [Nilaparvata lugens]
BT_ZHJ1_ZJU_Unigene29529	759	gi|189235987|ref|XP_971849.2|	1e-100	PREDICTED: similar to BMKETTIN [Tribolium castaneum]
BT_ZHJ1_ZJU_Unigene30186	823	gi|156548068|ref|XP_001606190.1|	1e-100	PREDICTED: similar to nuclear protein localization [Nasonia vitripennis]
BT_ZHJ1_ZJU_Unigene30493	910	gi|193631949|ref|XP_001948092.1|	1e-100	PREDICTED: similar to formin 3 CG33556-PA, partial [Acyrthosiphon pisum]
BT_ZHJ1_ZJU_Unigene30888	884	gi|66521121|ref|XP_392952.2|	1e-100	PREDICTED: similar to CG10882-PA [Apis mellifera]
BT_ZHJ1_ZJU_Unigene31051	879	gi|91083805|ref|XP_973263.1|	1e-100	PREDICTED: similar to importin subunit beta [Tribolium castaneum]
BT_ZHJ1_ZJU_Unigene3216	878	gi|66501503|ref|XP_392148.2|	1e-100	PREDICTED: similar to CG7757-PA, isoform A [Apis mellifera]
BT_ZHJ1_ZJU_Unigene3574	1395	gi|156551583|ref|XP_001602110.1|	1e-100	PREDICTED: similar to GA18560-PA [Nasonia vitripennis]
BT_ZHJ1_ZJU_Unigene4448	580	gi|256862184|gb|ACV32627.1|	1e-100	beta-actin [Diabolocatantops pinguis]
BT_ZHJ1_ZJU_Unigene4567	1654	gi|193674169|ref|XP_001950858.1|	1e-100	PREDICTED: similar to polychaetoid CG31349-PB [Acyrthosiphon pisum]
BT_ZHJ1_ZJU_Unigene4778	1285	gi|157111277|ref|XP_001651466.1|	1e-100	bifunctional aminoacyl-tRNA synthetase [Aedes aegypti] >gi|108878460|gb|EAT42685.1| bifunctional aminoacyl-tRNA synthetase [Aedes aegypti]
BT_ZHJ1_ZJU_Unigene49291	535	gi|110756925|ref|XP_624308.2|	1e-100	PREDICTED: similar to Paxillin CG31794-PC, isoform C [Apis mellifera]
BT_ZHJ1_ZJU_Unigene50051	604	gi|48097366|ref|XP_393761.1|	1e-100	PREDICTED: similar to ran CG1404-PA, isoform A [Apis mellifera]
BT_ZHJ1_ZJU_Unigene50316	636	gi|156554532|ref|XP_001605403.1|	1e-100	PREDICTED: similar to LOC556764 protein, partial [Nasonia vitripennis]
BT_ZHJ1_ZJU_Unigene50398	644	gi|158299980|ref|XP_319983.4|	1e-100	AGAP009207-PA [Anopheles gambiae str. PEST] >gi|157013780|gb|EAA14714.5| AGAP009207-PA [Anopheles gambiae str. PEST]
BT_ZHJ1_ZJU_Unigene50603	677	gi|148298726|ref|NP_001091755.1|	1e-100	ADP-ribosylation factor [Bombyx mori] >gi|87248075|gb|ABD36090.1| ADP-ribosylation factor [Bombyx mori]
BT_ZHJ1_ZJU_Unigene51720	924	gi|195053558|ref|XP_001993693.1|	1e-100	GH21130 [Drosophila grimshawi] >gi|193895563|gb|EDV94429.1| GH21130 [Drosophila grimshawi]
BT_ZHJ1_ZJU_Unigene51726	958	gi|91080871|ref|XP_972325.1|	1e-100	PREDICTED: similar to nidogen [Tribolium castaneum]
BT_ZHJ1_ZJU_Unigene52206	1279	gi|156550807|ref|XP_001600649.1|	1e-100	PREDICTED: similar to eukaryotic translation initiation factor 4 gamma, 2 [Nasonia vitripennis]
BT_ZHJ1_ZJU_Unigene1837	717	gi|24642031|ref|NP_511157.2|	1e-99	flotillin 2, isoform B [Drosophila melanogaster] >gi|24642033|ref|NP_727799.1| flotillin 2, isoform F [Drosophila melanogaster] >gi|22832245|gb|AAN09343.1| flotillin 2, isoform B [Drosophila melanogaster] >gi|22832246|gb|AAN09344.1| flotillin 2, isoform F [Drosophila melanogaster] >gi|33589328|gb|AAQ22431.1| RE74011p [Drosophila melanogaster] >gi|220951168|gb|ACL88127.1| Flo-2-PB [synthetic const…
BT_ZHJ1_ZJU_Unigene20376	566	gi|58376810|ref|XP_308873.2|	1e-99	AGAP006885-PA [Anopheles gambiae str. PEST] >gi|55245956|gb|EAA04255.2| AGAP006885-PA [Anopheles gambiae str. PEST]
BT_ZHJ1_ZJU_Unigene27063	1243	gi|195130421|ref|XP_002009650.1|	1e-99	GI15124 [Drosophila mojavensis] >gi|193908100|gb|EDW06967.1| GI15124 [Drosophila mojavensis]
BT_ZHJ1_ZJU_Unigene51359	830	gi|221124416|ref|XP_002164139.1|	1e-99	PREDICTED: similar to Clan MA, family M41, FtsH endopeptidase-like metallopeptidase [Hydra magnipapillata]
BT_ZHJ1_ZJU_Unigene19564	1226	gi|193697687|ref|XP_001948504.1|	2e-99	PREDICTED: similar to CG9095 CG9095-PB [Acyrthosiphon pisum]
BT_ZHJ1_ZJU_Unigene21108	1936	gi|193709215|ref|XP_001943317.1|	2e-99	PREDICTED: similar to GA13362-PA [Acyrthosiphon pisum]
BT_ZHJ1_ZJU_Unigene21439	1167	gi|158295981|ref|XP_001237830.2|	2e-99	AGAP006520-PA [Anopheles gambiae str. PEST] >gi|157016293|gb|EAU76616.2| AGAP006520-PA [Anopheles gambiae str. PEST]
BT_ZHJ1_ZJU_Unigene2835	1024	gi|270014291|gb|EFA10739.1|	2e-99	serine protease H129 [Tribolium castaneum]
BT_ZHJ1_ZJU_Unigene31579	1603	gi|189234206|ref|XP_970568.2|	2e-99	PREDICTED: similar to HRP130 protein [Tribolium castaneum]
BT_ZHJ1_ZJU_Unigene50128	612	gi|110756011|ref|XP_392578.3|	2e-99	PREDICTED: similar to Ank2 CG7462-PB, isoform B [Apis mellifera]
BT_ZHJ1_ZJU_Unigene50303	633	gi|91092722|ref|XP_972691.1|	2e-99	PREDICTED: similar to AGAP002691-PA [Tribolium castaneum]
BT_ZHJ1_ZJU_Unigene6819	1332	gi|91077024|ref|XP_967057.1|	2e-99	PREDICTED: similar to CG11866 CG11866-PA [Tribolium castaneum]
BT_ZHJ1_ZJU_Unigene28986	679	gi|156553330|ref|XP_001602387.1|	3e-99	PREDICTED: similar to GA11680-PA [Nasonia vitripennis]
BT_ZHJ1_ZJU_Unigene52002	1102	gi|264666898|gb|ACY71056.1|	3e-99	yellow-c [Tribolium castaneum]
BT_ZHJ1_ZJU_Unigene52262	1362	gi|193669336|ref|XP_001946901.1|	3e-99	PREDICTED: similar to NADH dehydrogenase flavoprotein 2, mitochondrial [Acyrthosiphon pisum]
BT_ZHJ1_ZJU_Unigene15106	795	gi|110757005|ref|XP_394595.3|	4e-99	PREDICTED: similar to WD repeat domain 48 [Apis mellifera]
BT_ZHJ1_ZJU_Unigene3571	1531	gi|194909374|ref|XP_001981933.1|	4e-99	GG12319 [Drosophila erecta] >gi|190656571|gb|EDV53803.1| GG12319 [Drosophila erecta]
BT_ZHJ1_ZJU_Unigene50581	673	gi|156536919|ref|XP_001608023.1|	4e-99	PREDICTED: similar to ribosomal protein L4 [Nasonia vitripennis]
BT_ZHJ1_ZJU_Unigene51816	996	gi|91077186|ref|XP_972614.1|	5e-99	PREDICTED: similar to cyclin-K [Tribolium castaneum]
BT_ZHJ1_ZJU_Unigene25964	629	gi|156546058|ref|XP_001600608.1|	6e-99	PREDICTED: similar to kinesin light chain 1 and [Nasonia vitripennis]
BT_ZHJ1_ZJU_Unigene29088	867	gi|158297035|ref|XP_317338.4|	6e-99	AGAP008118-PA [Anopheles gambiae str. PEST] >gi|157015001|gb|EAA12568.4| AGAP008118-PA [Anopheles gambiae str. PEST]
BT_ZHJ1_ZJU_Unigene7332	1426	gi|193627332|ref|XP_001945431.1|	6e-99	PREDICTED: similar to CG4089 CG4089-PA [Acyrthosiphon pisum]
BT_ZHJ1_ZJU_Unigene25017	1209	gi|193690922|ref|XP_001952163.1|	8e-99	PREDICTED: similar to sucrase [Acyrthosiphon pisum]
BT_ZHJ1_ZJU_Unigene28088	1718	gi|110762464|ref|XP_397129.3|	9e-99	PREDICTED: similar to RNA polymerase III 80 kDa subunit RPC5 [Apis mellifera]
BT_ZHJ1_ZJU_Unigene12229	1277	gi|193659863|ref|XP_001944912.1|	1e-98	PREDICTED: similar to CG10625 CG10625-PE [Acyrthosiphon pisum]
BT_ZHJ1_ZJU_Unigene3286	1251	gi|193700056|ref|XP_001945348.1|	1e-98	PREDICTED: similar to zinc finger, MYND domain containing 11 [Acyrthosiphon pisum]
BT_ZHJ1_ZJU_Unigene4630	834	gi|66511412|ref|XP_623489.1|	1e-98	PREDICTED: similar to CG12325-PA [Apis mellifera]
BT_ZHJ1_ZJU_Unigene51150	777	gi|10441606|gb|AAG17119.1|	1e-98	long-wavelength like opsin [Megoura viciae]
BT_ZHJ1_ZJU_Unigene52155	1227	gi|91094297|ref|XP_971720.1|	1e-98	PREDICTED: similar to steroid dehydrogenase [Tribolium castaneum]
BT_ZHJ1_ZJU_Unigene52232	1312	gi|91080871|ref|XP_972325.1|	1e-98	PREDICTED: similar to nidogen [Tribolium castaneum]
BT_ZHJ1_ZJU_Unigene11342	673	gi|66530023|ref|XP_393046.2|	2e-98	PREDICTED: similar to mob as tumor suppressor CG13852-PA [Apis mellifera]
BT_ZHJ1_ZJU_Unigene21343	875	gi|193657508|ref|XP_001950614.1|	2e-98	PREDICTED: similar to AGAP001336-PA [Acyrthosiphon pisum]
BT_ZHJ1_ZJU_Unigene22192	634	gi|193685998|ref|XP_001943516.1|	2e-98	PREDICTED: similar to guanine nucleotide-binding protein beta 2 (g protein beta2) [Acyrthosiphon pisum]
BT_ZHJ1_ZJU_Unigene25490	838	gi|157116661|ref|XP_001652822.1|	2e-98	lipoma preferred partner/lpp [Aedes aegypti] >gi|108876345|gb|EAT40570.1| lipoma preferred partner/lpp [Aedes aegypti]
BT_ZHJ1_ZJU_Unigene29152	921	gi|119882|sp|P10675.1|FAS1_SCHAM	2e-98	RecName: Full=Fasciclin-1; AltName: Full=Fasciclin I; Short=FAS I; Short=FCN; Flags: Precursor >gi|160847|gb|AAA29809.1| FCN I precursor [Schistocerca americana]
BT_ZHJ1_ZJU_Unigene10923	1590	gi|118100058|ref|XP_415742.2|	3e-98	PREDICTED: similar to ankyrin repeat and FYVE domain containing 1 [Gallus gallus]
BT_ZHJ1_ZJU_Unigene50565	672	gi|91086609|ref|XP_973998.1|	3e-98	PREDICTED: similar to dolichyl-phosphate mannosyltransferase [Tribolium castaneum]
BT_ZHJ1_ZJU_Unigene7000	1287	gi|193636665|ref|XP_001943552.1|	3e-98	PREDICTED: similar to AGAP007163-PA, partial [Acyrthosiphon pisum]
BT_ZHJ1_ZJU_Unigene7838	964	gi|193673870|ref|XP_001944375.1|	3e-98	PREDICTED: similar to alpha Catenin CG17947-PA [Acyrthosiphon pisum]
BT_ZHJ1_ZJU_Unigene8238	642	gi|193709158|ref|XP_001944282.1|	3e-98	PREDICTED: similar to myosin xv [Acyrthosiphon pisum]
BT_ZHJ1_ZJU_Unigene29007	972	gi|193603540|ref|XP_001948479.1|	4e-98	PREDICTED: similar to yellow-e [Acyrthosiphon pisum]
BT_ZHJ1_ZJU_Unigene51834	1008	gi|239948350|ref|ZP_04700103.1|	4e-98	chaperonin GroL [Rickettsia endosymbiont of Ixodes scapularis] >gi|239922626|gb|EER22650.1| chaperonin GroL [Rickettsia endosymbiont of Ixodes scapularis]
BT_ZHJ1_ZJU_Unigene50911	723	gi|91081945|ref|XP_966990.1|	5e-98	PREDICTED: similar to ATP-binding cassette sub-family F member 2 [Tribolium castaneum]
BT_ZHJ1_ZJU_Unigene25788	860	gi|66529600|ref|XP_624828.1|	6e-98	PREDICTED: similar to Na-Ca exchanger 5 [Apis mellifera]
BT_ZHJ1_ZJU_Unigene50825	712	gi|156549971|ref|XP_001603666.1|	7e-98	PREDICTED: similar to thr4 [Nasonia vitripennis]
BT_ZHJ1_ZJU_Unigene25234	1593	gi|193676213|ref|XP_001952517.1|	8e-98	PREDICTED: similar to CG2016 CG2016-PB [Acyrthosiphon pisum]
BT_ZHJ1_ZJU_Unigene52060	1146	gi|193713795|ref|XP_001951388.1|	9e-98	PREDICTED: similar to glutaredoxin 3 [Acyrthosiphon pisum]
BT_ZHJ1_ZJU_Unigene19416	1319	gi|66508807|ref|XP_624790.1|	1e-97	PREDICTED: similar to WW45 protein [Apis mellifera]
BT_ZHJ1_ZJU_Unigene2068	637	gi|110756922|ref|XP_394589.3|	1e-97	PREDICTED: similar to Bruce CG6303-PA [Apis mellifera]
BT_ZHJ1_ZJU_Unigene26123	702	gi|193610701|ref|XP_001951408.1|	1e-97	PREDICTED: similar to U3 small nucleolar RNA (U3 snorna) associated protein [Acyrthosiphon pisum]
BT_ZHJ1_ZJU_Unigene51890	1035	gi|239799285|dbj|BAH70571.1|	1e-97	ACYPI008820 [Acyrthosiphon pisum]
BT_ZHJ1_ZJU_Unigene52153	1224	gi|189241063|ref|XP_967018.2|	1e-97	PREDICTED: similar to restin (Reed-Steinberg cell-expressed intermediate filament-associated protein) [Tribolium castaneum]
BT_ZHJ1_ZJU_Unigene1396	801	gi|91094331|ref|XP_966352.1|	2e-97	PREDICTED: similar to ubiquitin-activating enzyme E1 [Tribolium castaneum]
BT_ZHJ1_ZJU_Unigene21194	1013	gi|187097094|ref|NP_001119607.1|	2e-97	sucrase [Acyrthosiphon pisum] >gi|81159208|gb|ABB55878.1| sucrase [Acyrthosiphon pisum]
BT_ZHJ1_ZJU_Unigene31652	1219	gi|237858784|ref|NP_001153823.1|	2e-97	acetyl coenzyme A synthase [Acyrthosiphon pisum]
BT_ZHJ1_ZJU_Unigene4426	626	gi|156544111|ref|XP_001605708.1|	2e-97	PREDICTED: similar to glutamate synthase [Nasonia vitripennis]
BT_ZHJ1_ZJU_Unigene49000	514	gi|193676530|ref|XP_001945130.1|	2e-97	PREDICTED: similar to four and a half lim domains [Acyrthosiphon pisum]
BT_ZHJ1_ZJU_Unigene15239	1425	gi|91091506|ref|XP_969096.1|	3e-97	PREDICTED: similar to AGAP012366-PA [Tribolium castaneum]
BT_ZHJ1_ZJU_Unigene16597	1011	gi|48104652|ref|XP_395824.1|	3e-97	PREDICTED: similar to transcription factor IIB [Apis mellifera]
BT_ZHJ1_ZJU_Unigene24110	633	gi|110759283|ref|XP_397014.3|	3e-97	PREDICTED: similar to absent, small, or homeotic discs 2 CG6677-PC, isoform C [Apis mellifera]
BT_ZHJ1_ZJU_Unigene27307	783	gi|193641256|ref|XP_001945323.1|	3e-97	PREDICTED: similar to red protein [Acyrthosiphon pisum]
BT_ZHJ1_ZJU_Unigene29542	866	gi|66546402|ref|XP_623456.1|	3e-97	PREDICTED: similar to APG5 autophagy 5-like protein isoform 2 [Apis mellifera]
BT_ZHJ1_ZJU_Unigene50620	680	gi|147906811|ref|NP_001084224.1|	3e-97	rac GTPase [Xenopus laevis] >gi|5738220|gb|AAD50299.1|AF174644_1 rac GTPase [Xenopus laevis] >gi|80476985|gb|AAI08885.1| RAC1 protein [Xenopus laevis]
BT_ZHJ1_ZJU_Unigene51388	838	gi|110765021|ref|XP_395589.3|	3e-97	PREDICTED: similar to Ubiquitin conjugating enzyme 2 CG6720-PA, isoform A isoform 1 [Apis mellifera]
BT_ZHJ1_ZJU_Unigene11004	1104	gi|193620382|ref|XP_001949140.1|	4e-97	PREDICTED: similar to rCG48939 [Acyrthosiphon pisum]
BT_ZHJ1_ZJU_Unigene28383	635	gi|158298455|ref|XP_318627.4|	4e-97	AGAP009600-PA [Anopheles gambiae str. PEST] >gi|157013889|gb|EAA14456.4| AGAP009600-PA [Anopheles gambiae str. PEST]
BT_ZHJ1_ZJU_Unigene52185	1261	gi|94469068|gb|ABF18383.1|	4e-97	saccharopine dehydrogenase domain-containing protein [Aedes aegypti]
BT_ZHJ1_ZJU_Unigene11297	600	gi|193683445|ref|XP_001945853.1|	5e-97	PREDICTED: similar to FYVE finger containing protein [Acyrthosiphon pisum]
BT_ZHJ1_ZJU_Unigene16890	906	gi|66504141|ref|XP_624454.1|	5e-97	PREDICTED: similar to CG8646-PA [Apis mellifera]
BT_ZHJ1_ZJU_Unigene51051	756	gi|156545118|ref|XP_001602070.1|	5e-97	PREDICTED: similar to DEAD box ATP-dependent RNA helicase [Nasonia vitripennis]
BT_ZHJ1_ZJU_Unigene50894	721	gi|110758129|ref|XP_392465.3|	6e-97	PREDICTED: similar to squid CG16901-PC, isoform C isoform 1 [Apis mellifera]
BT_ZHJ1_ZJU_Unigene9614	1087	gi|291238303|ref|XP_002739068.1|	6e-97	PREDICTED: replication factor C 5-like [Saccoglossus kowalevskii]
BT_ZHJ1_ZJU_Unigene2006	841	gi|189240189|ref|XP_975214.2|	7e-97	PREDICTED: similar to GA17380-PA [Tribolium castaneum]
BT_ZHJ1_ZJU_Unigene1767	679	gi|110750189|ref|XP_623928.2|	8e-97	PREDICTED: similar to CG5931-PA [Apis mellifera]
BT_ZHJ1_ZJU_Unigene49901	590	gi|66554042|ref|XP_624949.1|	8e-97	PREDICTED: similar to DNA-directed RNA polymerase II largest subunit (RPB1) [Apis mellifera]
BT_ZHJ1_ZJU_Unigene10554	1320	gi|195375509|ref|XP_002046543.1|	1e-96	GJ12942 [Drosophila virilis] >gi|194153701|gb|EDW68885.1| GJ12942 [Drosophila virilis]
BT_ZHJ1_ZJU_Unigene11580	1464	gi|193610462|ref|XP_001942514.1|	1e-96	PREDICTED: similar to CG32091 CG32091-PB [Acyrthosiphon pisum]
BT_ZHJ1_ZJU_Unigene15288	1199	gi|156552177|ref|XP_001605941.1|	1e-96	PREDICTED: similar to GA21341-PA [Nasonia vitripennis]
BT_ZHJ1_ZJU_Unigene16017	880	gi|91078490|ref|XP_968588.1|	1e-96	PREDICTED: similar to G protein pathway suppressor 1 [Tribolium castaneum]
BT_ZHJ1_ZJU_Unigene1609	716	gi|195020517|ref|XP_001985211.1|	1e-96	GH16935 [Drosophila grimshawi] >gi|193898693|gb|EDV97559.1| GH16935 [Drosophila grimshawi]
BT_ZHJ1_ZJU_Unigene27144	714	gi|189233611|ref|XP_969598.2|	1e-96	PREDICTED: similar to AGAP004915-PA [Tribolium castaneum]
BT_ZHJ1_ZJU_Unigene30113	720	gi|193606207|ref|XP_001947883.1|	1e-96	PREDICTED: similar to ariadne ubiquitin-conjugating enzyme E2 binding protein [Acyrthosiphon pisum]
BT_ZHJ1_ZJU_Unigene30403	1540	gi|195048918|ref|XP_001992616.1|	1e-96	GH24109 [Drosophila grimshawi] >gi|193893457|gb|EDV92323.1| GH24109 [Drosophila grimshawi]
BT_ZHJ1_ZJU_Unigene50548	669	gi|432542|gb|AAB28239.1|	1e-96	sodium pump alpha subunit [Ctenocephalides felis]
BT_ZHJ1_ZJU_Unigene51464	859	gi|221128023|ref|XP_002154919.1|	1e-96	PREDICTED: similar to DNA-directed RNA polymerase beta subunit [Hydra magnipapillata]
BT_ZHJ1_ZJU_Unigene51528	879	gi|66519267|ref|XP_625217.1|	1e-96	PREDICTED: similar to 26S proteasome non-ATPase regulatory subunit 8 (26S proteasome regulatory subunit S14) (p31) [Apis mellifera]
BT_ZHJ1_ZJU_Unigene52335	1504	gi|221271952|sp|A6H630.1|CF211_MOUSE	1e-96	RecName: Full=UPF0364 protein C6orf211 homolog >gi|148878258|gb|AAI45733.1| RIKEN cDNA 1700052N19 gene [Mus musculus] >gi|187951257|gb|AAI38909.1| RIKEN cDNA 1700052N19 gene [Mus musculus]
BT_ZHJ1_ZJU_Unigene13040	1300	gi|91087991|ref|XP_973574.1|	2e-96	PREDICTED: similar to CG11160 CG11160-PA [Tribolium castaneum]
BT_ZHJ1_ZJU_Unigene15062	604	gi|156549385|ref|XP_001602237.1|	2e-96	PREDICTED: similar to l(2)01289 long form [Nasonia vitripennis]
BT_ZHJ1_ZJU_Unigene1585	815	gi|193664596|ref|XP_001943831.1|	2e-96	PREDICTED: similar to wd-repeat protein [Acyrthosiphon pisum]
BT_ZHJ1_ZJU_Unigene17290	1154	gi|195389340|ref|XP_002053335.1|	2e-96	GJ23397 [Drosophila virilis] >gi|194151421|gb|EDW66855.1| GJ23397 [Drosophila virilis]
BT_ZHJ1_ZJU_Unigene21003	630	gi|66565940|ref|XP_624281.1|	2e-96	PREDICTED: similar to dreadlocks CG3727-PA, isoform A isoform 1 [Apis mellifera]
BT_ZHJ1_ZJU_Unigene22283	787	gi|189239340|ref|XP_973739.2|	2e-96	PREDICTED: similar to CG10354 CG10354-PA [Tribolium castaneum]
BT_ZHJ1_ZJU_Unigene27182	676	gi|148230798|ref|NP_001086488.1|	2e-96	coatomer protein complex, subunit alpha [Xenopus laevis] >gi|49670465|gb|AAH75251.1| Copa-prov protein [Xenopus laevis]
BT_ZHJ1_ZJU_Unigene30112	1159	gi|189234829|ref|XP_001811696.1|	2e-96	PREDICTED: similar to sex-determining protein fem-1 [Tribolium castaneum]
BT_ZHJ1_ZJU_Unigene51698	944	gi|223036836|gb|ACM78948.1|	2e-96	hexokinase [Locusta migratoria]
BT_ZHJ1_ZJU_Unigene52290	1406	gi|193603645|ref|XP_001946030.1|	2e-96	PREDICTED: similar to AGAP001477-PA [Acyrthosiphon pisum]
BT_ZHJ1_ZJU_Unigene15529	1428	gi|193688150|ref|XP_001946111.1|	3e-96	PREDICTED: similar to GTP-binding protein hflx, partial [Acyrthosiphon pisum]
BT_ZHJ1_ZJU_Unigene24520	1520	gi|156548358|ref|XP_001603694.1|	3e-96	PREDICTED: similar to dipeptidyl-peptidase [Nasonia vitripennis]
BT_ZHJ1_ZJU_Unigene27592	855	gi|209571446|ref|NP_001129356.1|	3e-96	isovaleryl coenzyme A dehydrogenase [Bombyx mori] >gi|208609173|dbj|BAG72196.1| isovaleryl coenzyme A dehydrogenase [Bombyx mori] >gi|209172195|dbj|BAG74561.1| isovaleryl Coenzyme A dehydrogenase [Bombyx mori]
BT_ZHJ1_ZJU_Unigene14926	1140	gi|66511616|ref|XP_392402.2|	4e-96	PREDICTED: similar to Steroid receptor seven-up, isoforms B/C, partial [Apis mellifera]
BT_ZHJ1_ZJU_Unigene2028	749	gi|193704480|ref|XP_001952804.1|	4e-96	PREDICTED: similar to AGAP011333-PA [Acyrthosiphon pisum]
BT_ZHJ1_ZJU_Unigene24666	1276	gi|193620179|ref|XP_001943709.1|	4e-96	PREDICTED: similar to phosphatidylserine decarboxylase [Acyrthosiphon pisum]
BT_ZHJ1_ZJU_Unigene26413	1206	gi|24653968|ref|NP_725507.1|	4e-96	Stretchin-Mlck, isoform C [Drosophila melanogaster] >gi|21645318|gb|AAM70937.1| Stretchin-Mlck, isoform C [Drosophila melanogaster]
BT_ZHJ1_ZJU_Unigene26891	1094	gi|193709215|ref|XP_001943317.1|	4e-96	PREDICTED: similar to GA13362-PA [Acyrthosiphon pisum]
BT_ZHJ1_ZJU_Unigene51295	808	gi|193659748|ref|XP_001946449.1|	4e-96	PREDICTED: similar to AGAP010399-PA [Acyrthosiphon pisum]
BT_ZHJ1_ZJU_Unigene51981	1085	gi|221128023|ref|XP_002154919.1|	4e-96	PREDICTED: similar to DNA-directed RNA polymerase beta subunit [Hydra magnipapillata]
BT_ZHJ1_ZJU_Unigene18710	1717	gi|189187985|gb|ACD84797.1|	5e-96	cytochrome P450 CYP6CM1vB [Bemisia tabaci]
BT_ZHJ1_ZJU_Unigene20113	1075	gi|193606301|ref|XP_001944242.1|	5e-96	PREDICTED: similar to AGAP003261-PA, partial [Acyrthosiphon pisum]
BT_ZHJ1_ZJU_Unigene24701	1038	gi|110755068|ref|XP_625025.2|	5e-96	PREDICTED: similar to CG10542-PA [Apis mellifera]
BT_ZHJ1_ZJU_Unigene29367	658	gi|66553719|ref|XP_396577.2|	5e-96	PREDICTED: similar to serine/threonine protein kinase TAO1 [Apis mellifera]
BT_ZHJ1_ZJU_Unigene51703	946	gi|66520061|ref|XP_393507.2|	5e-96	PREDICTED: similar to Transcription elongation factor S-II (RNA polymerase II elongation factor DMS-II) (TFIIS) [Apis mellifera]
BT_ZHJ1_ZJU_Unigene13967	1141	gi|66533242|ref|XP_624942.1|	6e-96	PREDICTED: similar to TBP-associated factor 7 CG2670-PA isoform 2 [Apis mellifera]
BT_ZHJ1_ZJU_Unigene27213	808	gi|66525526|ref|XP_392081.2|	6e-96	PREDICTED: similar to CG11107-PA isoform 1 [Apis mellifera]
BT_ZHJ1_ZJU_Unigene17031	1416	gi|189233803|ref|XP_966699.2|	7e-96	PREDICTED: similar to CG2747 CG2747-PB [Tribolium castaneum]
BT_ZHJ1_ZJU_Unigene20311	782	gi|170036039|ref|XP_001845873.1|	7e-96	N-acetyl lactosaminide beta-1,3-N-acetyl glucosaminyl transferase [Culex quinquefasciatus] >gi|167878564|gb|EDS41947.1| N-acetyl lactosaminide beta-1,3-N-acetyl glucosaminyl transferase [Culex quinquefasciatus]
BT_ZHJ1_ZJU_Unigene26726	639	gi|66526263|ref|XP_395515.2|	7e-96	PREDICTED: similar to CG7698-PA [Apis mellifera]
BT_ZHJ1_ZJU_Unigene13821	1004	gi|157116263|ref|XP_001658408.1|	9e-96	oviductin [Aedes aegypti] >gi|108876550|gb|EAT40775.1| oviductin [Aedes aegypti]
BT_ZHJ1_ZJU_Unigene31583	2216	gi|195427545|ref|XP_002061837.1|	9e-96	GK17214 [Drosophila willistoni] >gi|194157922|gb|EDW72823.1| GK17214 [Drosophila willistoni]
BT_ZHJ1_ZJU_Unigene10460	676	gi|156543549|ref|XP_001603309.1|	1e-95	PREDICTED: similar to CG5873-PA [Nasonia vitripennis]
BT_ZHJ1_ZJU_Unigene31641	1181	gi|193676387|ref|XP_001943881.1|	1e-95	PREDICTED: similar to AGAP005784-PA [Acyrthosiphon pisum]
BT_ZHJ1_ZJU_Unigene13504	941	gi|48138147|ref|XP_393391.1|	2e-95	PREDICTED: similar to CG7818-PA [Apis mellifera]
BT_ZHJ1_ZJU_Unigene25644	939	gi|66509892|ref|XP_394608.2|	2e-95	PREDICTED: similar to Cdc42 CG12530-PA, isoform A isoform 1 [Apis mellifera]
BT_ZHJ1_ZJU_Unigene27571	1254	gi|156550835|ref|XP_001601132.1|	2e-95	PREDICTED: similar to RE14437p [Nasonia vitripennis]
BT_ZHJ1_ZJU_Unigene4293	1622	gi|91080937|ref|XP_974247.1|	2e-95	PREDICTED: similar to CG16786 CG16786-PA [Tribolium castaneum]
BT_ZHJ1_ZJU_Unigene52062	1149	gi|156548368|ref|XP_001603856.1|	2e-95	PREDICTED: similar to adducin [Nasonia vitripennis]
BT_ZHJ1_ZJU_Unigene17603	1515	gi|91079830|ref|XP_970174.1|	3e-95	PREDICTED: similar to GA10531-PA [Tribolium castaneum]
BT_ZHJ1_ZJU_Unigene2709	738	gi|66553193|ref|XP_396688.2|	3e-95	PREDICTED: similar to sulfateless CG8339-PA, partial [Apis mellifera]
BT_ZHJ1_ZJU_Unigene29231	953	gi|66521326|ref|XP_624155.1|	3e-95	PREDICTED: similar to CG12814-PA [Apis mellifera]
BT_ZHJ1_ZJU_Unigene31429	1187	gi|193625063|ref|XP_001946601.1|	3e-95	PREDICTED: similar to choline o-acyltransferase, partial [Acyrthosiphon pisum]
BT_ZHJ1_ZJU_Unigene31458	2149	gi|291393372|ref|XP_002713213.1|	3e-95	PREDICTED: acyl-Coenzyme A dehydrogenase family, member 9 [Oryctolagus cuniculus]
BT_ZHJ1_ZJU_Unigene27788	1674	gi|193713759|ref|XP_001946173.1|	4e-95	PREDICTED: similar to GA15301-PA [Acyrthosiphon pisum]
BT_ZHJ1_ZJU_Unigene2939	1079	gi|193700033|ref|XP_001944449.1|	4e-95	PREDICTED: similar to mammalian FE65 Homolog family member (feh-1) [Acyrthosiphon pisum]
BT_ZHJ1_ZJU_Unigene7831	1189	gi|94469094|gb|ABF18396.1|	4e-95	ADP-ribosylation factor 6 [Aedes aegypti]
BT_ZHJ1_ZJU_Unigene11925	1733	gi|195443716|ref|XP_002069542.1|	5e-95	GK11583 [Drosophila willistoni] >gi|194165627|gb|EDW80528.1| GK11583 [Drosophila willistoni]
BT_ZHJ1_ZJU_Unigene29759	908	gi|270015972|gb|EFA12420.1|	5e-95	replication factor C 40kD subunit [Tribolium castaneum]
BT_ZHJ1_ZJU_Unigene5770	1194	gi|193603637|ref|XP_001945365.1|	5e-95	PREDICTED: similar to abc transporter [Acyrthosiphon pisum]
BT_ZHJ1_ZJU_Unigene6708	773	gi|156538184|ref|XP_001601214.1|	5e-95	PREDICTED: similar to GA17329-PA [Nasonia vitripennis]
BT_ZHJ1_ZJU_Unigene25735	3580	gi|183979254|dbj|BAG30788.1|	7e-95	similar to CG13676-PA [Papilio xuthus]
BT_ZHJ1_ZJU_Unigene27169	1248	gi|20334294|dbj|BAB91145.1|	7e-95	beta-glucosidase [Neotermes koshunensis]
BT_ZHJ1_ZJU_Unigene50706	692	gi|66562776|ref|XP_625148.1|	7e-95	PREDICTED: similar to heixuedian CG5876-PA [Apis mellifera]
BT_ZHJ1_ZJU_Unigene50930	727	gi|91079911|ref|XP_966801.1|	7e-95	PREDICTED: similar to serine/threonine-protein kinase 38 (ndr2 protein kinase) [Tribolium castaneum]
BT_ZHJ1_ZJU_Unigene52423	1740	gi|239788825|dbj|BAH71074.1|	7e-95	ACYPI000189 [Acyrthosiphon pisum]
BT_ZHJ1_ZJU_Unigene11332	692	gi|66553904|ref|XP_624496.1|	8e-95	PREDICTED: similar to Fatty acid (long chain) transport protein CG7400-PA, isoform A [Apis mellifera]
BT_ZHJ1_ZJU_Unigene13820	661	gi|91095063|ref|XP_972560.1|	8e-95	PREDICTED: similar to AGAP001381-PA [Tribolium castaneum]
BT_ZHJ1_ZJU_Unigene15107	1875	gi|189234597|ref|XP_974985.2|	8e-95	PREDICTED: similar to tau CG31057-PA [Tribolium castaneum]
BT_ZHJ1_ZJU_Unigene27412	1920	gi|190702372|gb|ACE75265.1|	8e-95	integrase core domain-containing protein [Glyptapanteles flavicoxis]
BT_ZHJ1_ZJU_Unigene30757	811	gi|189239495|ref|XP_975513.2|	8e-95	PREDICTED: similar to CG3605 CG3605-PA [Tribolium castaneum]
BT_ZHJ1_ZJU_Unigene19299	2037	gi|194744759|ref|XP_001954860.1|	1e-94	GF18480 [Drosophila ananassae] >gi|190627897|gb|EDV43421.1| GF18480 [Drosophila ananassae]
BT_ZHJ1_ZJU_Unigene24075	1080	gi|110763884|ref|XP_001122537.1|	1e-94	PREDICTED: similar to RuvB-like 2 (p47 protein) [Apis mellifera]
BT_ZHJ1_ZJU_Unigene30813	1216	gi|45332272|gb|AAS58058.1|	1e-94	RhoA [Tigriopus japonicus]
BT_ZHJ1_ZJU_Unigene50955	737	gi|193641272|ref|XP_001945437.1|	1e-94	PREDICTED: similar to Tyrosyl-tRNA synthetase, cytoplasmic (Tyrosyl--tRNA ligase) (TyrRS) [Acyrthosiphon pisum]
BT_ZHJ1_ZJU_Unigene8108	609	gi|110756596|ref|XP_395447.3|	1e-94	PREDICTED: similar to Probable ubiquitin carboxyl-terminal hydrolase FAF-X (Ubiquitin thioesterase FAF-X) (Ubiquitin-specific-processing protease FAF-X) (Deubiquitinating enzyme FAF-X) (Fat facets protein-related, X-linked) (Ubiquitin-specific protease 9, X c... [Apis mellifera]
BT_ZHJ1_ZJU_Unigene9692	776	gi|193681229|ref|XP_001952530.1|	1e-94	PREDICTED: similar to AGAP010801-PA, partial [Acyrthosiphon pisum]
BT_ZHJ1_ZJU_Unigene22097	1947	gi|193610557|ref|XP_001951340.1|	2e-94	PREDICTED: similar to GA10282-PA [Acyrthosiphon pisum]
BT_ZHJ1_ZJU_Unigene30149	1116	gi|91077374|ref|XP_975191.1|	2e-94	PREDICTED: similar to CG10375 CG10375-PA [Tribolium castaneum]
BT_ZHJ1_ZJU_Unigene50148	615	gi|239792402|dbj|BAH72550.1|	2e-94	ACYPI003261 [Acyrthosiphon pisum]
BT_ZHJ1_ZJU_Unigene50451	652	gi|156550147|ref|XP_001606081.1|	2e-94	PREDICTED: similar to ENSANGP00000006233 [Nasonia vitripennis]
BT_ZHJ1_ZJU_Unigene52085	1164	gi|156549026|ref|XP_001607355.1|	2e-94	PREDICTED: similar to mammalian A1, A2 /B1 hnRNP homologue [Nasonia vitripennis]
BT_ZHJ1_ZJU_Unigene1351	2187	gi|190702372|gb|ACE75265.1|	3e-94	integrase core domain-containing protein [Glyptapanteles flavicoxis]
BT_ZHJ1_ZJU_Unigene18455	728	gi|193620209|ref|XP_001949687.1|	3e-94	PREDICTED: similar to CG7102 CG7102-PA [Acyrthosiphon pisum]
BT_ZHJ1_ZJU_Unigene20015	1008	gi|158302472|ref|XP_322016.4|	3e-94	AGAP001145-PA [Anopheles gambiae str. PEST] >gi|157012969|gb|EAA01014.4| AGAP001145-PA [Anopheles gambiae str. PEST]
BT_ZHJ1_ZJU_Unigene23745	533	gi|193636421|ref|XP_001949655.1|	3e-94	PREDICTED: similar to A disintegrin and metalloproteinase with thrombospondin motifs like [Acyrthosiphon pisum]
BT_ZHJ1_ZJU_Unigene28849	550	gi|195453696|ref|XP_002073900.1|	3e-94	GK14362 [Drosophila willistoni] >gi|194169985|gb|EDW84886.1| GK14362 [Drosophila willistoni]
BT_ZHJ1_ZJU_Unigene181	913	gi|110762794|ref|XP_623835.2|	4e-94	PREDICTED: similar to CG11596-PA, isoform A [Apis mellifera]
BT_ZHJ1_ZJU_Unigene20406	662	gi|193681217|ref|XP_001952107.1|	4e-94	PREDICTED: similar to nad dehydrogenase, partial [Acyrthosiphon pisum]
BT_ZHJ1_ZJU_Unigene50766	702	gi|119114549|ref|XP_319335.3|	4e-94	AGAP010164-PA [Anopheles gambiae str. PEST] >gi|116118469|gb|EAA13810.3| AGAP010164-PA [Anopheles gambiae str. PEST]
BT_ZHJ1_ZJU_Unigene19466	1603	gi|146087041|ref|XP_001465707.1|	5e-94	argininosuccinate synthase [Leishmania infantum JPCM5]
BT_ZHJ1_ZJU_Unigene22473	786	gi|110755721|ref|XP_395928.3|	5e-94	PREDICTED: similar to activin receptor IIA [Apis mellifera]
BT_ZHJ1_ZJU_Unigene22855	1059	gi|213515198|ref|NP_001133575.1|	5e-94	iron/zinc purple acid phosphatase-like protein [Salmo salar] >gi|209154552|gb|ACI33508.1| Iron/zinc purple acid phosphatase-like protein precursor [Salmo salar]
BT_ZHJ1_ZJU_Unigene30047	724	gi|48097712|ref|XP_393865.1|	5e-94	PREDICTED: similar to CG13630-PA [Apis mellifera]
BT_ZHJ1_ZJU_Unigene49262	532	gi|156254075|gb|AAZ17399.2|	5e-94	70 kDa heat shock protein [Bemisia tabaci]
BT_ZHJ1_ZJU_Unigene51928	1054	gi|66543732|ref|XP_395826.2|	5e-94	PREDICTED: similar to CG32857-PA [Apis mellifera]
BT_ZHJ1_ZJU_Unigene52242	1335	gi|239789330|dbj|BAH71295.1|	5e-94	ACYPI008057 [Acyrthosiphon pisum]
BT_ZHJ1_ZJU_Unigene5566	2010	gi|239791006|dbj|BAH72025.1|	5e-94	ACYPI002894 [Acyrthosiphon pisum]
BT_ZHJ1_ZJU_Unigene4468	996	gi|189241585|ref|XP_970293.2|	6e-94	PREDICTED: similar to Cad89D CG14900-PA [Tribolium castaneum]
BT_ZHJ1_ZJU_Unigene51453	856	gi|91081659|ref|XP_969257.1|	6e-94	PREDICTED: similar to Bekka CG4539-PA [Tribolium castaneum]
BT_ZHJ1_ZJU_Unigene27863	1029	gi|194884720|ref|XP_001976319.1|	7e-94	GG22814 [Drosophila erecta] >gi|190659506|gb|EDV56719.1| GG22814 [Drosophila erecta]
BT_ZHJ1_ZJU_Unigene28834	586	gi|193657193|ref|XP_001945442.1|	7e-94	PREDICTED: similar to slit-robo rho GTPase activating protein 1,3 [Acyrthosiphon pisum]
BT_ZHJ1_ZJU_Unigene30365	729	gi|156551868|ref|XP_001601440.1|	7e-94	PREDICTED: similar to Cytochrome b5 reductase b5R.2 [Nasonia vitripennis]
BT_ZHJ1_ZJU_Unigene22874	1102	gi|156546249|ref|XP_001605335.1|	9e-94	PREDICTED: similar to ubiquitin-protein ligase [Nasonia vitripennis]
BT_ZHJ1_ZJU_Unigene29813	1166	gi|209571429|dbj|BAG75121.1|	9e-94	lipophorin precursor [Nilaparvata lugens]
BT_ZHJ1_ZJU_Unigene31619	920	gi|189235252|ref|XP_971328.2|	9e-94	PREDICTED: similar to ubiquitin conjugating enzyme-like protein [Tribolium castaneum]
BT_ZHJ1_ZJU_Unigene1618	1544	gi|156554483|ref|XP_001604687.1|	1e-93	PREDICTED: similar to CG15920-PA [Nasonia vitripennis]
BT_ZHJ1_ZJU_Unigene18803	1120	gi|122427860|ref|NP_001073674.1|	1e-93	Sip1/TFIP11 interacting protein [Apis mellifera] >gi|85363110|gb|ABC69933.1| STIP [Apis mellifera]
BT_ZHJ1_ZJU_Unigene29461	847	gi|193713639|ref|XP_001946744.1|	1e-93	PREDICTED: similar to cytochrome P450 [Acyrthosiphon pisum]
BT_ZHJ1_ZJU_Unigene49220	529	gi|91081375|ref|XP_972116.1|	1e-93	PREDICTED: similar to helicase [Tribolium castaneum]
BT_ZHJ1_ZJU_Unigene51404	844	gi|86515388|ref|NP_001034524.1|	1e-93	chitinase 5 [Tribolium castaneum] >gi|56121707|gb|AAV74190.1| chitinase 5 [Tribolium castaneum]
BT_ZHJ1_ZJU_Unigene51879	1031	gi|189233593|ref|XP_970417.2|	1e-93	PREDICTED: similar to fatty acid synthase [Tribolium castaneum]
BT_ZHJ1_ZJU_Unigene52061	1146	gi|91078254|ref|XP_970778.1|	1e-93	PREDICTED: similar to ubiquitin-conjugating enzyme m [Tribolium castaneum]
BT_ZHJ1_ZJU_Unigene13907	986	gi|66553034|ref|XP_396707.2|	2e-93	PREDICTED: similar to Serine/threonine-protein kinase polo [Apis mellifera]
BT_ZHJ1_ZJU_Unigene25036	1378	gi|156543082|ref|XP_001605136.1|	2e-93	PREDICTED: similar to uridine cytidine kinase i [Nasonia vitripennis]
BT_ZHJ1_ZJU_Unigene29743	1128	gi|193647972|ref|XP_001944046.1|	2e-93	PREDICTED: similar to Sptzle 6 (Spz6) [Acyrthosiphon pisum]
BT_ZHJ1_ZJU_Unigene307	800	gi|156544303|ref|XP_001607136.1|	2e-93	PREDICTED: similar to golgi reassembly stacking protein 2 (grasp2) [Nasonia vitripennis]
BT_ZHJ1_ZJU_Unigene51179	784	gi|110760653|ref|XP_001121710.1|	2e-93	PREDICTED: similar to Protein kinase related to protein kinase N CG2049-PB, isoform B [Apis mellifera]
BT_ZHJ1_ZJU_Unigene51618	911	gi|170037323|ref|XP_001846508.1|	2e-93	growth hormone-inducible transmembrane protein [Culex quinquefasciatus] >gi|167880417|gb|EDS43800.1| growth hormone-inducible transmembrane protein [Culex quinquefasciatus]
BT_ZHJ1_ZJU_Unigene5320	2223	gi|110771560|ref|XP_624445.2|	2e-93	PREDICTED: similar to ring finger protein 153 [Apis mellifera]
BT_ZHJ1_ZJU_Unigene22336	1051	gi|110757623|ref|XP_394628.3|	3e-93	PREDICTED: similar to lethal (2) 01424 CG3845-PB, isoform B [Apis mellifera]
BT_ZHJ1_ZJU_Unigene23864	804	gi|189235359|ref|XP_966884.2|	3e-93	PREDICTED: similar to CG11155 CG11155-PB, partial [Tribolium castaneum]
BT_ZHJ1_ZJU_Unigene29332	1103	gi|156542905|ref|XP_001601219.1|	3e-93	PREDICTED: similar to adenosine kinase [Nasonia vitripennis]
BT_ZHJ1_ZJU_Unigene29623	1326	gi|110755171|ref|XP_001120773.1|	3e-93	PREDICTED: similar to CG17266-PA [Apis mellifera]
BT_ZHJ1_ZJU_Unigene51987	1091	gi|156537211|ref|XP_001604902.1|	3e-93	PREDICTED: similar to purine nucleoside phosphorylase [Nasonia vitripennis]
BT_ZHJ1_ZJU_Unigene7645	1938	gi|291461563|dbj|BAI83416.1|	3e-93	sugar transporter 2 [Nilaparvata lugens]
BT_ZHJ1_ZJU_Unigene16287	1068	gi|193690649|ref|XP_001951741.1|	4e-93	PREDICTED: similar to suppressor of actin (sac) [Acyrthosiphon pisum]
BT_ZHJ1_ZJU_Unigene23047	986	gi|91091374|ref|XP_973014.1|	4e-93	PREDICTED: similar to AGAP012335-PA [Tribolium castaneum]
BT_ZHJ1_ZJU_Unigene29850	658	gi|156539933|ref|XP_001599193.1|	4e-93	PREDICTED: similar to LD21194p [Nasonia vitripennis]
BT_ZHJ1_ZJU_Unigene48932	510	gi|66529673|ref|XP_392664.2|	4e-93	PREDICTED: similar to Syt7 CG2381-PG, isoform G [Apis mellifera]
BT_ZHJ1_ZJU_Unigene49760	576	gi|156546417|ref|XP_001607116.1|	4e-93	PREDICTED: similar to Polymerase (RNA) III (DNA directed) polypeptide B [Nasonia vitripennis]
BT_ZHJ1_ZJU_Unigene51011	749	gi|193624748|ref|XP_001946942.1|	4e-93	PREDICTED: similar to CG31374 CG31374-PB [Acyrthosiphon pisum]
BT_ZHJ1_ZJU_Unigene51044	755	gi|156544247|ref|XP_001606855.1|	4e-93	PREDICTED: similar to CRAL/TRIO domain-containing protein [Nasonia vitripennis]
BT_ZHJ1_ZJU_Unigene742	1032	gi|239791638|dbj|BAH72259.1|	4e-93	ACYPI006757 [Acyrthosiphon pisum]
BT_ZHJ1_ZJU_Unigene51321	815	gi|110760046|ref|XP_624124.2|	5e-93	PREDICTED: similar to amyloid protein precursor-like CG7727-PA isoform 1 [Apis mellifera]
BT_ZHJ1_ZJU_Unigene7466	713	gi|156545998|ref|XP_001607743.1|	6e-93	PREDICTED: similar to DNA repair protein xp-e [Nasonia vitripennis]
BT_ZHJ1_ZJU_Unigene19927	1211	gi|66499310|ref|XP_623113.1|	7e-93	PREDICTED: similar to Phosphorylase kinase CG1830-PB, isoform B isoform 2 [Apis mellifera]
BT_ZHJ1_ZJU_Unigene52367	1558	gi|156555008|ref|XP_001603054.1|	7e-93	PREDICTED: similar to IP17045p [Nasonia vitripennis]
BT_ZHJ1_ZJU_Unigene17206	1851	gi|195122606|ref|XP_002005802.1|	8e-93	GI20667 [Drosophila mojavensis] >gi|193910870|gb|EDW09737.1| GI20667 [Drosophila mojavensis]
BT_ZHJ1_ZJU_Unigene19707	1830	gi|158290408|ref|XP_312004.4|	1e-92	AGAP002900-PA [Anopheles gambiae str. PEST] >gi|157017879|gb|EAA08027.4| AGAP002900-PA [Anopheles gambiae str. PEST]
BT_ZHJ1_ZJU_Unigene21245	696	gi|189233817|ref|XP_971502.2|	1e-92	PREDICTED: similar to CG32019-PA [Tribolium castaneum]
BT_ZHJ1_ZJU_Unigene22724	1057	gi|156550101|ref|XP_001605730.1|	1e-92	PREDICTED: similar to wd-repeat protein [Nasonia vitripennis]
BT_ZHJ1_ZJU_Unigene25602	1058	gi|110757005|ref|XP_394595.3|	1e-92	PREDICTED: similar to WD repeat domain 48 [Apis mellifera]
BT_ZHJ1_ZJU_Unigene29464	1355	gi|170052120|ref|XP_001862077.1|	1e-92	dipeptidyl-peptidase [Culex quinquefasciatus] >gi|167873102|gb|EDS36485.1| dipeptidyl-peptidase [Culex quinquefasciatus]
BT_ZHJ1_ZJU_Unigene30907	852	gi|72015359|ref|XP_780636.1|	1e-92	PREDICTED: similar to spleen mitotic checkpoint BUB3 isoform 1 [Strongylocentrotus purpuratus] >gi|115925966|ref|XP_001177102.1| PREDICTED: similar to spleen mitotic checkpoint BUB3 [Strongylocentrotus purpuratus]
BT_ZHJ1_ZJU_Unigene30942	1333	gi|110756139|ref|XP_395050.2|	1e-92	PREDICTED: similar to CG6133-PA [Apis mellifera]
BT_ZHJ1_ZJU_Unigene49041	517	gi|110756927|ref|XP_394588.3|	1e-92	PREDICTED: similar to Synaptosomal-associated protein 25 (SNAP-25) (Synaptosomal-associated 25 kDa protein) isoform 1 [Apis mellifera]
BT_ZHJ1_ZJU_Unigene52110	1182	gi|209571484|ref|NP_001129372.1|	1e-92	ADP-ribosylation factor GTPase activating protein 2 [Acyrthosiphon pisum]
BT_ZHJ1_ZJU_Unigene133	663	gi|193577770|ref|XP_001944347.1|	2e-92	PREDICTED: similar to calpain, partial [Acyrthosiphon pisum]
BT_ZHJ1_ZJU_Unigene1763	983	gi|118782673|ref|XP_312425.3|	2e-92	AGAP002513-PA [Anopheles gambiae str. PEST] >gi|116129679|gb|EAA44922.3| AGAP002513-PA [Anopheles gambiae str. PEST]
BT_ZHJ1_ZJU_Unigene20266	2134	gi|91077788|ref|XP_969244.1|	2e-92	PREDICTED: similar to TWiK family of potassium channels family member (twk-46) [Tribolium castaneum]
BT_ZHJ1_ZJU_Unigene25329	1739	gi|193575619|ref|XP_001942953.1|	2e-92	PREDICTED: similar to facilitative hexose transporter 1 [Acyrthosiphon pisum]
BT_ZHJ1_ZJU_Unigene31564	767	gi|193636445|ref|XP_001951581.1|	2e-92	PREDICTED: similar to AGAP005866-PA [Acyrthosiphon pisum]
BT_ZHJ1_ZJU_Unigene51684	938	gi|66507356|ref|XP_395683.2|	2e-92	PREDICTED: similar to CG10576-PA, isoform A [Apis mellifera]
BT_ZHJ1_ZJU_Unigene28880	757	gi|193599142|ref|XP_001949358.1|	3e-92	PREDICTED: similar to short-chain dehydrogenase/reductase [Acyrthosiphon pisum]
BT_ZHJ1_ZJU_Unigene30625	895	gi|193631905|ref|XP_001950245.1|	3e-92	PREDICTED: similar to AGAP003204-PA [Acyrthosiphon pisum]
BT_ZHJ1_ZJU_Unigene50459	654	gi|91088831|ref|XP_970461.1|	3e-92	PREDICTED: similar to CG3961 CG3961-PA [Tribolium castaneum]
BT_ZHJ1_ZJU_Unigene50487	659	gi|194856731|ref|XP_001968815.1|	3e-92	GG24297 [Drosophila erecta] >gi|195473856|ref|XP_002089208.1| Hel25E [Drosophila yakuba] >gi|190660682|gb|EDV57874.1| GG24297 [Drosophila erecta] >gi|194175309|gb|EDW88920.1| Hel25E [Drosophila yakuba]
BT_ZHJ1_ZJU_Unigene50870	718	gi|91083623|ref|XP_970124.1|	3e-92	PREDICTED: similar to citrate synthase [Tribolium castaneum]
BT_ZHJ1_ZJU_Unigene51555	887	gi|283436152|ref|NP_001164444.1|	3e-92	peroxiredoxin-like protein [Apis mellifera]
BT_ZHJ1_ZJU_Unigene7799	1088	gi|193615603|ref|XP_001951239.1|	3e-92	PREDICTED: similar to CG15786 CG15786-PA [Acyrthosiphon pisum]
BT_ZHJ1_ZJU_Unigene8926	688	gi|189235951|ref|XP_001809144.1|	3e-92	PREDICTED: similar to ankyrin 2,3/unc44 [Tribolium castaneum]
BT_ZHJ1_ZJU_Unigene21342	1937	gi|91086791|ref|XP_973307.1|	4e-92	PREDICTED: similar to ADAMTS-like protein 4 precursor (ADAMTSL-4) (Thrombospondin repeat-containing protein 1) [Tribolium castaneum]
BT_ZHJ1_ZJU_Unigene6473	1306	gi|66547760|ref|XP_392684.2|	4e-92	PREDICTED: similar to Dihydropteridine reductase CG4665-PA, isoform A [Apis mellifera]
BT_ZHJ1_ZJU_Unigene10924	1559	gi|283483354|emb|CAX37107.1|	5e-92	par domain protein 1 [Acyrthosiphon pisum]
BT_ZHJ1_ZJU_Unigene24362	1601	gi|156554617|ref|XP_001604889.1|	5e-92	PREDICTED: similar to GA12086-PA [Nasonia vitripennis]
BT_ZHJ1_ZJU_Unigene27365	673	gi|48098155|ref|XP_393995.1|	5e-92	PREDICTED: similar to CG4858-PA [Apis mellifera]
BT_ZHJ1_ZJU_Unigene2805	2536	gi|110760330|ref|XP_393654.3|	5e-92	PREDICTED: similar to CG6424-PA, isoform A isoform 1, partial [Apis mellifera]
BT_ZHJ1_ZJU_Unigene49794	578	gi|189237234|ref|XP_970515.2|	5e-92	PREDICTED: similar to eukaryotic initiation factor 4A [Tribolium castaneum]
BT_ZHJ1_ZJU_Unigene49991	598	gi|193643696|ref|XP_001950283.1|	5e-92	PREDICTED: similar to F-box/WD repeat-containing protein 1A (F-box and WD repeats protein beta-TrCP) (E3RSIkappaB) (pIkappaBalpha-E3 receptor subunit), partial [Acyrthosiphon pisum]
BT_ZHJ1_ZJU_Unigene50987	745	gi|91087113|ref|XP_975150.1|	5e-92	PREDICTED: similar to Rab-protein 1 CG3320-PA [Tribolium castaneum]
BT_ZHJ1_ZJU_Unigene30943	1797	gi|156553994|ref|XP_001603303.1|	6e-92	PREDICTED: similar to SJCHGC05997 protein [Nasonia vitripennis]
BT_ZHJ1_ZJU_Unigene19418	929	gi|229365700|gb|ACQ57830.1|	7e-92	IP21342p [Drosophila melanogaster]
BT_ZHJ1_ZJU_Unigene21029	1543	gi|170046911|ref|XP_001850988.1|	7e-92	zinc carboxypeptidase [Culex quinquefasciatus] >gi|167869496|gb|EDS32879.1| zinc carboxypeptidase [Culex quinquefasciatus]
BT_ZHJ1_ZJU_Unigene7008	2006	gi|224057323|ref|XP_002188172.1|	7e-92	PREDICTED: dihydrolipoamide branched chain transacylase E2 [Taeniopygia guttata]
BT_ZHJ1_ZJU_Unigene17742	1075	gi|289739521|gb|ADD18508.1|	8e-92	3-hydroxyisobutyryl-coenzyme A hydrolase [Glossina morsitans morsitans]
BT_ZHJ1_ZJU_Unigene18245	729	gi|156538817|ref|XP_001607965.1|	8e-92	PREDICTED: similar to ubiquitin protein ligase [Nasonia vitripennis]
BT_ZHJ1_ZJU_Unigene26979	1376	gi|156548260|ref|XP_001599951.1|	8e-92	PREDICTED: similar to ENSANGP00000015763 [Nasonia vitripennis]
BT_ZHJ1_ZJU_Unigene18472	1307	gi|239791357|dbj|BAH72154.1|	9e-92	ACYPI002405 [Acyrthosiphon pisum]
BT_ZHJ1_ZJU_Unigene20011	836	gi|189235646|ref|XP_968349.2|	9e-92	PREDICTED: similar to AGAP001683-PA [Tribolium castaneum]
BT_ZHJ1_ZJU_Unigene30075	1126	gi|193706842|ref|XP_001944709.1|	9e-92	PREDICTED: similar to CREB 8 protein [Acyrthosiphon pisum]
BT_ZHJ1_ZJU_Unigene12780	678	gi|193659829|ref|XP_001942654.1|	1e-91	PREDICTED: similar to AGAP011940-PA [Acyrthosiphon pisum]
BT_ZHJ1_ZJU_Unigene31293	607	gi|156540980|ref|XP_001599298.1|	1e-91	PREDICTED: similar to ENSANGP00000009625 [Nasonia vitripennis]
BT_ZHJ1_ZJU_Unigene31620	993	gi|156549760|ref|XP_001606180.1|	1e-91	PREDICTED: similar to insulin receptor [Nasonia vitripennis]
BT_ZHJ1_ZJU_Unigene49307	537	gi|193647956|ref|XP_001942875.1|	1e-91	PREDICTED: similar to p21-activated kinase 1 [Acyrthosiphon pisum]
BT_ZHJ1_ZJU_Unigene11233	724	gi|110764722|ref|XP_625079.2|	2e-91	PREDICTED: similar to cullin 3 [Apis mellifera]
BT_ZHJ1_ZJU_Unigene20305	2226	gi|189240620|ref|XP_001807833.1|	2e-91	PREDICTED: similar to AGAP011875-PA [Tribolium castaneum]
BT_ZHJ1_ZJU_Unigene27563	1474	gi|193652361|ref|XP_001949600.1|	2e-91	PREDICTED: similar to fumarylacetoacetate hydrolase [Acyrthosiphon pisum]
BT_ZHJ1_ZJU_Unigene28823	757	gi|91091060|ref|XP_966576.1|	2e-91	PREDICTED: similar to AGAP003843-PA [Tribolium castaneum]
BT_ZHJ1_ZJU_Unigene2916	735	gi|66506782|ref|XP_392819.2|	2e-91	PREDICTED: similar to Mothers against decapentaplegic homolog 5 (SMAD 5) (Mothers against DPP homolog 5) (Smad5) (Somitabun protein) isoform 1 [Apis mellifera]
BT_ZHJ1_ZJU_Unigene29887	606	gi|156552037|ref|XP_001603975.1|	2e-91	PREDICTED: similar to GA21932-PA [Nasonia vitripennis]
BT_ZHJ1_ZJU_Unigene30588	1121	gi|270015138|gb|EFA11586.1|	2e-91	Medea [Tribolium castaneum]
BT_ZHJ1_ZJU_Unigene31259	1305	gi|157120677|ref|XP_001659718.1|	2e-91	mitochondrial oxodicarboxylate carrier [Aedes aegypti] >gi|108874847|gb|EAT39072.1| mitochondrial oxodicarboxylate carrier [Aedes aegypti]
BT_ZHJ1_ZJU_Unigene51897	1041	gi|193620177|ref|XP_001944948.1|	2e-91	PREDICTED: similar to alcohol dehydrogenase [Acyrthosiphon pisum]
BT_ZHJ1_ZJU_Unigene13310	956	gi|66545512|ref|XP_395166.2|	3e-91	PREDICTED: similar to CG33116-PA [Apis mellifera]
BT_ZHJ1_ZJU_Unigene22940	1133	gi|189240528|ref|XP_972141.2|	3e-91	PREDICTED: similar to nucleoporin 85 [Tribolium castaneum]
BT_ZHJ1_ZJU_Unigene50712	693	gi|193596507|ref|XP_001944612.1|	3e-91	PREDICTED: similar to AGAP005728-PA [Acyrthosiphon pisum]
BT_ZHJ1_ZJU_Unigene51543	886	gi|156544834|ref|XP_001606804.1|	3e-91	PREDICTED: similar to ENSANGP00000018326 [Nasonia vitripennis]
BT_ZHJ1_ZJU_Unigene51883	1032	gi|66522015|ref|XP_393883.2|	3e-91	PREDICTED: similar to REG CG1591-PA [Apis mellifera]
BT_ZHJ1_ZJU_Unigene14259	1289	gi|189236384|ref|XP_969698.2|	4e-91	PREDICTED: similar to SNF1-like kinase 2 [Tribolium castaneum]
BT_ZHJ1_ZJU_Unigene24122	717	gi|91086865|ref|XP_969198.1|	4e-91	PREDICTED: similar to pawn CG11101-PA [Tribolium castaneum]
BT_ZHJ1_ZJU_Unigene30773	1085	gi|193582327|ref|XP_001945759.1|	4e-91	PREDICTED: similar to oligopeptidase A [Acyrthosiphon pisum]
BT_ZHJ1_ZJU_Unigene50440	651	gi|156543993|ref|XP_001607385.1|	4e-91	PREDICTED: similar to ubiquitin conjugating enzyme [Nasonia vitripennis]
BT_ZHJ1_ZJU_Unigene50690	689	gi|193620452|ref|XP_001947579.1|	4e-91	PREDICTED: similar to AGAP009566-PA [Acyrthosiphon pisum]
BT_ZHJ1_ZJU_Unigene52351	1534	gi|193683398|ref|XP_001945690.1|	4e-91	PREDICTED: similar to mitochondrial ribosomal protein S35 CG2101-PA [Acyrthosiphon pisum]
BT_ZHJ1_ZJU_Unigene5791	641	gi|66559145|ref|XP_392970.2|	4e-91	PREDICTED: similar to CG8798-PA, isoform A [Apis mellifera]
BT_ZHJ1_ZJU_Unigene25364	1497	gi|91080669|ref|XP_975087.1|	5e-91	PREDICTED: similar to snare protein sec22 [Tribolium castaneum]
BT_ZHJ1_ZJU_Unigene31650	1198	gi|45387563|ref|NP_991129.1|	5e-91	ADP-ribosylation factor-like 8Ba [Danio rerio] >gi|292615156|ref|XP_002662558.1| PREDICTED: ADP-ribosylation factor-like 10C-like [Danio rerio] >gi|82237378|sp|Q6NZW8.1|AR8BA_DANRE RecName: Full=ADP-ribosylation factor-like protein 8B-A >gi|41944557|gb|AAH65942.1| ADP-ribosylation factor-like 8Ba [Danio rerio]
BT_ZHJ1_ZJU_Unigene51413	846	gi|221136346|dbj|BAH14964.1|	5e-91	nitric oxide synthase [Gryllus bimaculatus]
BT_ZHJ1_ZJU_Unigene52344	1521	gi|156542369|ref|XP_001600536.1|	5e-91	PREDICTED: similar to CG2767-PA [Nasonia vitripennis]
BT_ZHJ1_ZJU_Unigene23610	1358	gi|156542355|ref|XP_001600328.1|	6e-91	PREDICTED: similar to ENSANGP00000014283 [Nasonia vitripennis]
BT_ZHJ1_ZJU_Unigene29535	703	gi|193709158|ref|XP_001944282.1|	6e-91	PREDICTED: similar to myosin xv [Acyrthosiphon pisum]
BT_ZHJ1_ZJU_Unigene16495	1722	gi|15010430|gb|AAK77263.1|	7e-91	GH03753p [Drosophila melanogaster]
BT_ZHJ1_ZJU_Unigene1842	1601	gi|193617645|ref|XP_001951109.1|	7e-91	PREDICTED: similar to Sas10 CG4202-PA [Acyrthosiphon pisum]
BT_ZHJ1_ZJU_Unigene14320	1904	gi|15010430|gb|AAK77263.1|	1e-90	GH03753p [Drosophila melanogaster]
BT_ZHJ1_ZJU_Unigene23444	1109	gi|156543790|ref|XP_001606377.1|	1e-90	PREDICTED: similar to RE14504p, partial [Nasonia vitripennis]
BT_ZHJ1_ZJU_Unigene30434	777	gi|156541431|ref|XP_001599381.1|	1e-90	PREDICTED: similar to importin beta-1 [Nasonia vitripennis]
BT_ZHJ1_ZJU_Unigene50812	711	gi|268306462|gb|ACY95352.1|	1e-90	ribosomal protein L7 [Manduca sexta]
BT_ZHJ1_ZJU_Unigene50821	711	gi|199584539|gb|ACH90394.1|	1e-90	glutathione-S-transferase [Bemisia tabaci] >gi|199584543|gb|ACH90396.1| glutathione-S-transferase [Bemisia tabaci]
BT_ZHJ1_ZJU_Unigene51418	847	gi|193606149|ref|XP_001944900.1|	1e-90	PREDICTED: similar to fk506-binding protein [Acyrthosiphon pisum]
BT_ZHJ1_ZJU_Unigene15124	646	gi|195451021|ref|XP_002072734.1|	2e-90	GK13528 [Drosophila willistoni] >gi|194168819|gb|EDW83720.1| GK13528 [Drosophila willistoni]
BT_ZHJ1_ZJU_Unigene16074	956	gi|281212377|gb|EFA86537.1|	2e-90	tryptophan synthase subunit beta [Polysphondylium pallidum PN500]
BT_ZHJ1_ZJU_Unigene26459	812	gi|156553871|ref|XP_001600877.1|	2e-90	PREDICTED: similar to structure-specific recognition protein [Nasonia vitripennis]
BT_ZHJ1_ZJU_Unigene27553	796	gi|198429737|ref|XP_002129400.1|	2e-90	PREDICTED: similar to Short-chain specific acyl-CoA dehydrogenase, mitochondrial precursor (SCAD) (Butyryl-CoA dehydrogenase) [Ciona intestinalis]
BT_ZHJ1_ZJU_Unigene48591	487	gi|148841021|gb|ABR14694.1|	2e-90	hemocyanin subunit Y [Marsupenaeus japonicus]
BT_ZHJ1_ZJU_Unigene50927	726	gi|110750888|ref|XP_001120413.1|	2e-90	PREDICTED: similar to CG5941-PA [Apis mellifera]
BT_ZHJ1_ZJU_Unigene51702	946	gi|66535625|ref|XP_624581.1|	2e-90	PREDICTED: similar to WD repeat domain, phosphoinositide interacting 2, partial [Apis mellifera]
BT_ZHJ1_ZJU_Unigene52094	1171	gi|189234912|ref|XP_969611.2|	2e-90	PREDICTED: similar to AGAP004942-PA [Tribolium castaneum]
BT_ZHJ1_ZJU_Unigene6495	818	gi|193676344|ref|XP_001948834.1|	2e-90	PREDICTED: similar to ribosomal protein S6 kinase, 90kDa, polypeptide 2 [Acyrthosiphon pisum]
BT_ZHJ1_ZJU_Unigene22529	1120	gi|91077322|ref|XP_974743.1|	3e-90	PREDICTED: similar to Prp18 CG6011-PA [Tribolium castaneum]
BT_ZHJ1_ZJU_Unigene23993	1023	gi|91092978|ref|XP_967458.1|	3e-90	PREDICTED: similar to GA19800-PA [Tribolium castaneum]
BT_ZHJ1_ZJU_Unigene26574	2263	gi|156544602|ref|XP_001603801.1|	3e-90	PREDICTED: similar to GA15714-PA [Nasonia vitripennis]
BT_ZHJ1_ZJU_Unigene1713	618	gi|182511224|ref|NP_001116823.1|	4e-90	kinesin-like protein a [Bombyx mori] >gi|118480528|gb|ABK92270.1| kinesin-like protein a [Bombyx mori]
BT_ZHJ1_ZJU_Unigene48719	497	gi|198250392|gb|ACH85198.1|	4e-90	heat shock protein 90 [Bemisia tabaci]
BT_ZHJ1_ZJU_Unigene52145	1212	gi|66521734|ref|XP_623433.1|	4e-90	PREDICTED: similar to CG7197-PA [Apis mellifera]
BT_ZHJ1_ZJU_Unigene50110	610	gi|66533395|ref|XP_393300.2|	5e-90	PREDICTED: similar to CG7033-PA, isoform A isoform 1 [Apis mellifera]
BT_ZHJ1_ZJU_Unigene51412	846	gi|91094307|ref|XP_972149.1|	5e-90	PREDICTED: similar to GA18629-PA [Tribolium castaneum]
BT_ZHJ1_ZJU_Unigene29834	1151	gi|45360827|ref|NP_989089.1|	7e-90	casein kinase 1, delta [Xenopus (Silurana) tropicalis] >gi|82237537|sp|Q6P647.1|KC1D_XENTR RecName: Full=Casein kinase I isoform delta; Short=CKI-delta; Short=CKId >gi|38383058|gb|AAH62487.1| casein kinase 1, delta [Xenopus (Silurana) tropicalis] >gi|89268878|emb|CAJ81900.1| casein kinase 1, delta [Xenopus (Silurana) tropicalis]
BT_ZHJ1_ZJU_Unigene21019	885	gi|156555233|ref|XP_001603905.1|	8e-90	PREDICTED: similar to rCG61344 [Nasonia vitripennis]
BT_ZHJ1_ZJU_Unigene31451	689	gi|94469030|gb|ABF18364.1|	8e-90	ribulose-5-phosphate-3-epimerase [Aedes aegypti]
BT_ZHJ1_ZJU_Unigene13538	700	gi|156547731|ref|XP_001605429.1|	9e-90	PREDICTED: similar to ENSANGP00000022234, partial [Nasonia vitripennis]
BT_ZHJ1_ZJU_Unigene50377	642	gi|56417598|gb|AAV90740.1|	9e-90	hairy cell leukemia protein 1 [Aedes albopictus]
BT_ZHJ1_ZJU_Unigene51325	816	gi|156542825|ref|XP_001608075.1|	9e-90	PREDICTED: similar to thioredoxin-like protein [Nasonia vitripennis]
BT_ZHJ1_ZJU_Unigene52082	1163	gi|170038025|ref|XP_001846854.1|	9e-90	oxysterol binding protein [Culex quinquefasciatus] >gi|167881440|gb|EDS44823.1| oxysterol binding protein [Culex quinquefasciatus]
BT_ZHJ1_ZJU_Unigene14429	2052	gi|110759571|ref|XP_392541.3|	1e-89	PREDICTED: similar to CG30337-PB, isoform B [Apis mellifera]
BT_ZHJ1_ZJU_Unigene19033	768	gi|195121764|ref|XP_002005389.1|	1e-89	GI19101 [Drosophila mojavensis] >gi|193910457|gb|EDW09324.1| GI19101 [Drosophila mojavensis]
BT_ZHJ1_ZJU_Unigene23892	855	gi|156545406|ref|XP_001606477.1|	1e-89	PREDICTED: similar to carnitine o-acyltransferase [Nasonia vitripennis]
BT_ZHJ1_ZJU_Unigene26588	668	gi|48106841|ref|XP_396167.1|	1e-89	PREDICTED: similar to cAMP-dependent protein kinase R1 CG3263-PC, isoform C isoform 1 [Apis mellifera]
BT_ZHJ1_ZJU_Unigene31659	1226	gi|110748999|ref|XP_001120317.1|	1e-89	PREDICTED: similar to CG16721-PA, partial [Apis mellifera]
BT_ZHJ1_ZJU_Unigene51123	770	gi|283436226|ref|NP_001157405.1|	1e-89	cystathionase-like [Acyrthosiphon pisum] >gi|239791187|dbj|BAH72093.1| ACYPI000919 [Acyrthosiphon pisum]
BT_ZHJ1_ZJU_Unigene13921	1485	gi|193629743|ref|XP_001950579.1|	2e-89	PREDICTED: similar to AGAP005170-PA [Acyrthosiphon pisum]
BT_ZHJ1_ZJU_Unigene28676	1049	gi|156545000|ref|XP_001608114.1|	2e-89	PREDICTED: similar to CG9132-PB [Nasonia vitripennis]
BT_ZHJ1_ZJU_Unigene50481	658	gi|239789408|dbj|BAH71330.1|	2e-89	ACYPI004549 [Acyrthosiphon pisum]
BT_ZHJ1_ZJU_Unigene9845	563	gi|86515328|ref|NP_001034489.1|	2e-89	homothorax [Tribolium castaneum] >gi|38490517|emb|CAD57735.1| homothorax [Tribolium castaneum]
BT_ZHJ1_ZJU_Unigene30702	959	gi|189234056|ref|XP_969431.2|	3e-89	PREDICTED: similar to X11Lbeta CG32677-PA [Tribolium castaneum]
BT_ZHJ1_ZJU_Unigene31134	1225	gi|91093306|ref|XP_967617.1|	3e-89	PREDICTED: similar to AGAP009119-PA [Tribolium castaneum]
BT_ZHJ1_ZJU_Unigene50456	654	gi|91081545|ref|XP_974976.1|	3e-89	PREDICTED: similar to reticulocalbin [Tribolium castaneum]
BT_ZHJ1_ZJU_Unigene6389	1356	gi|193596619|ref|XP_001952290.1|	3e-89	PREDICTED: similar to ap endonuclease [Acyrthosiphon pisum]
BT_ZHJ1_ZJU_Unigene20901	977	gi|66513484|ref|XP_395374.2|	4e-89	PREDICTED: similar to CG5871-PA [Apis mellifera]
BT_ZHJ1_ZJU_Unigene21128	2705	gi|189242026|ref|XP_968092.2|	4e-89	PREDICTED: similar to GA19313-PA [Tribolium castaneum]
BT_ZHJ1_ZJU_Unigene23286	533	gi|157115226|ref|XP_001658153.1|	4e-89	dynein heavy chain [Aedes aegypti] >gi|108876984|gb|EAT41209.1| dynein heavy chain [Aedes aegypti]
BT_ZHJ1_ZJU_Unigene23641	1442	gi|110764536|ref|XP_396097.3|	4e-89	PREDICTED: similar to CG16865-PA [Apis mellifera]
BT_ZHJ1_ZJU_Unigene31137	1288	gi|110756910|ref|XP_623223.2|	4e-89	PREDICTED: similar to CG32626-PC, isoform C [Apis mellifera]
BT_ZHJ1_ZJU_Unigene25279	2019	gi|193596615|ref|XP_001950233.1|	5e-89	PREDICTED: similar to ZBED1 protein [Acyrthosiphon pisum]
BT_ZHJ1_ZJU_Unigene25480	1043	gi|110750835|ref|XP_393610.3|	7e-89	PREDICTED: similar to RhoGEF2 CG9635-PD, isoform D [Apis mellifera]
BT_ZHJ1_ZJU_Unigene31515	777	gi|110757199|ref|XP_393227.3|	7e-89	PREDICTED: similar to scribbler CG5580-PA, isoform A [Apis mellifera]
BT_ZHJ1_ZJU_Unigene50108	610	gi|193683680|ref|XP_001946412.1|	7e-89	PREDICTED: similar to AGAP005175-PA [Acyrthosiphon pisum]
BT_ZHJ1_ZJU_Unigene50868	717	gi|118403668|ref|NP_001072159.1|	7e-89	ribosomal protein L7a [Xenopus (Silurana) tropicalis]
BT_ZHJ1_ZJU_Unigene52077	1160	gi|193709156|ref|XP_001943894.1|	7e-89	PREDICTED: similar to chondroitin synthase [Acyrthosiphon pisum]
BT_ZHJ1_ZJU_Unigene7157	1615	gi|193690554|ref|XP_001943518.1|	7e-89	PREDICTED: similar to Spinophilin CG16757-PA [Acyrthosiphon pisum]
BT_ZHJ1_ZJU_Unigene28743	627	gi|189241488|ref|XP_973252.2|	8e-89	PREDICTED: similar to GA19195-PA [Tribolium castaneum]
BT_ZHJ1_ZJU_Unigene29932	992	gi|193584676|ref|XP_001951336.1|	8e-89	PREDICTED: similar to collagen alpha-2(IV) chain, partial [Acyrthosiphon pisum]
BT_ZHJ1_ZJU_Unigene3405	1037	gi|51010933|ref|NP_001003421.1|	8e-89	Down syndrome critical region protein 3 [Danio rerio] >gi|50370034|gb|AAH75958.1| Zgc:92243 [Danio rerio]
BT_ZHJ1_ZJU_Unigene14205	923	gi|48096761|ref|XP_392514.1|	9e-89	PREDICTED: similar to CG2185-PA [Apis mellifera]
BT_ZHJ1_ZJU_Unigene23435	888	gi|193654865|ref|XP_001944148.1|	9e-89	PREDICTED: similar to G-protein alpha s subunit [Acyrthosiphon pisum]
BT_ZHJ1_ZJU_Unigene49276	534	gi|31210411|ref|XP_314172.1|	9e-89	AGAP005255-PA [Anopheles gambiae str. PEST] >gi|30176728|gb|EAA09493.2| AGAP005255-PA [Anopheles gambiae str. PEST]
BT_ZHJ1_ZJU_Unigene51985	1087	gi|66531362|ref|XP_623372.1|	9e-89	PREDICTED: similar to spaghetti squash CG3595-PA isoform 1 [Apis mellifera] >gi|66531366|ref|XP_623417.1| PREDICTED: similar to spaghetti squash CG3595-PA isoform 2 [Apis mellifera]
BT_ZHJ1_ZJU_Unigene11434	949	gi|114051900|ref|NP_001040188.1|	1e-88	KDEL endoplasmic reticulum protein retention receptor 2 [Bombyx mori] >gi|87248321|gb|ABD36213.1| KDEL endoplasmic reticulum protein retention receptor 2a [Bombyx mori]
BT_ZHJ1_ZJU_Unigene18839	1289	gi|91089983|ref|XP_974005.1|	1e-88	PREDICTED: similar to phosphoglucomutase [Tribolium castaneum]
BT_ZHJ1_ZJU_Unigene2557	2100	gi|193669054|ref|XP_001948261.1|	1e-88	PREDICTED: similar to AGAP003869-PA [Acyrthosiphon pisum]
BT_ZHJ1_ZJU_Unigene29709	809	gi|170038291|ref|XP_001846985.1|	1e-88	DNA-J/hsp40 [Culex quinquefasciatus] >gi|167881844|gb|EDS45227.1| DNA-J/hsp40 [Culex quinquefasciatus]
BT_ZHJ1_ZJU_Unigene30045	937	gi|156554467|ref|XP_001604369.1|	1e-88	PREDICTED: similar to RE09732p [Nasonia vitripennis]
BT_ZHJ1_ZJU_Unigene3887	662	gi|195377830|ref|XP_002047690.1|	1e-88	GJ11781 [Drosophila virilis] >gi|194154848|gb|EDW70032.1| GJ11781 [Drosophila virilis]
BT_ZHJ1_ZJU_Unigene50594	675	gi|149898923|gb|ABR27976.1|	1e-88	ribosomal protein L11 [Triatoma infestans]
BT_ZHJ1_ZJU_Unigene51625	915	gi|31206043|ref|XP_311973.1|	1e-88	AGAP002931-PA [Anopheles gambiae str. PEST] >gi|30177335|gb|EAA08117.2| AGAP002931-PA [Anopheles gambiae str. PEST]
BT_ZHJ1_ZJU_Unigene23529	721	gi|91082911|ref|XP_972477.1|	2e-88	PREDICTED: similar to dre4 CG1828-PA [Tribolium castaneum]
BT_ZHJ1_ZJU_Unigene2524	1636	gi|193673986|ref|XP_001951034.1|	2e-88	PREDICTED: similar to cytochrome P450 [Acyrthosiphon pisum]
BT_ZHJ1_ZJU_Unigene28944	1087	gi|193587178|ref|XP_001946986.1|	2e-88	PREDICTED: similar to hemolymph proteinase 19 [Acyrthosiphon pisum]
BT_ZHJ1_ZJU_Unigene29362	575	gi|110751137|ref|XP_392217.3|	2e-88	PREDICTED: similar to Ryanodine receptor 44F CG10844-PA, isoform A [Apis mellifera]
BT_ZHJ1_ZJU_Unigene29634	1290	gi|91088189|ref|XP_972722.1|	2e-88	PREDICTED: similar to dehydrodolichyl diphosphate synthase [Tribolium castaneum]
BT_ZHJ1_ZJU_Unigene4288	853	gi|156543708|ref|XP_001605707.1|	2e-88	PREDICTED: similar to pyruvate dehydrogenase [Nasonia vitripennis]
BT_ZHJ1_ZJU_Unigene50098	609	gi|156538136|ref|XP_001608256.1|	2e-88	PREDICTED: similar to proteasome 25 kDa subunit [Nasonia vitripennis]
BT_ZHJ1_ZJU_Unigene50572	672	gi|48094717|ref|XP_392172.1|	2e-88	PREDICTED: similar to RIKEN cDNA 0610040D20 isoform 1 [Apis mellifera]
BT_ZHJ1_ZJU_Unigene51770	975	gi|239789729|dbj|BAH71468.1|	2e-88	ACYPI001738 [Acyrthosiphon pisum]
BT_ZHJ1_ZJU_Unigene22149	1086	gi|66522059|ref|XP_624043.1|	3e-88	PREDICTED: similar to Syntenin-1 (Syndecan-binding protein 1) (Melanoma differentiation-associated protein 9) (MDA-9) (Scaffold protein Pbp1) (Pro-TGF-alpha cytoplasmic domain-interacting protein 18) (TACIP18) [Apis mellifera]
BT_ZHJ1_ZJU_Unigene25071	1128	gi|110751156|ref|XP_001121513.1|	3e-88	PREDICTED: similar to CG10955-PA [Apis mellifera]
BT_ZHJ1_ZJU_Unigene25465	1523	gi|193697617|ref|XP_001943575.1|	3e-88	PREDICTED: similar to sugar transporter [Acyrthosiphon pisum]
BT_ZHJ1_ZJU_Unigene27621	1021	gi|193627278|ref|XP_001943665.1|	3e-88	PREDICTED: similar to Ras-like protein 3 precursor (Protein roughened) [Acyrthosiphon pisum]
BT_ZHJ1_ZJU_Unigene30713	763	gi|193594306|ref|XP_001947713.1|	3e-88	PREDICTED: similar to short-chain dehydrogenase [Acyrthosiphon pisum]
BT_ZHJ1_ZJU_Unigene48378	475	gi|119112859|ref|XP_318561.3|	3e-88	AGAP010750-PA [Anopheles gambiae str. PEST] >gi|116118655|gb|EAA13701.4| AGAP010750-PA [Anopheles gambiae str. PEST]
BT_ZHJ1_ZJU_Unigene50322	636	gi|221222645|gb|ACM09845.1|	3e-88	nicotinic acetylcholine receptor subunit a5 [Tribolium castaneum]
BT_ZHJ1_ZJU_Unigene51977	1084	gi|48101936|ref|XP_392725.1|	3e-88	PREDICTED: similar to CG18815-PA, isoform A [Apis mellifera]
BT_ZHJ1_ZJU_Unigene51980	1085	gi|110758631|ref|XP_001120832.1|	3e-88	PREDICTED: similar to CG11388-PA [Apis mellifera]
BT_ZHJ1_ZJU_Unigene7654	1029	gi|193613138|ref|XP_001946597.1|	3e-88	PREDICTED: similar to AGAP005710-PA [Acyrthosiphon pisum]
BT_ZHJ1_ZJU_Unigene1934	694	gi|66564836|ref|XP_624899.1|	4e-88	PREDICTED: similar to carmine CG3035-PA [Apis mellifera]
BT_ZHJ1_ZJU_Unigene23553	4547	gi|193704705|ref|XP_001947869.1|	4e-88	PREDICTED: similar to zormin CG33484-PD [Acyrthosiphon pisum]
BT_ZHJ1_ZJU_Unigene50359	640	gi|237858709|ref|NP_001153808.1|	4e-88	parvin [Acyrthosiphon pisum]
BT_ZHJ1_ZJU_Unigene8821	1551	gi|110775792|ref|XP_396987.3|	4e-88	PREDICTED: similar to CG8949-PA [Apis mellifera]
BT_ZHJ1_ZJU_Unigene9509	1163	gi|157119022|ref|XP_001659298.1|	4e-88	map-kinase activating death domain protein (madd)/denn/aex-3(c.elegans) [Aedes aegypti] >gi|108883198|gb|EAT47423.1| map-kinase activating death domain protein (madd)/denn/aex-3(c.elegans) [Aedes aegypti]
BT_ZHJ1_ZJU_Unigene12142	835	gi|221116029|ref|XP_002154807.1|	5e-88	PREDICTED: similar to ATP-dependent RNA helicase DHX8, partial [Hydra magnipapillata]
BT_ZHJ1_ZJU_Unigene17976	818	gi|193582359|ref|XP_001947056.1|	5e-88	PREDICTED: similar to disheveled associated activator of morphogenesis, partial [Acyrthosiphon pisum]
BT_ZHJ1_ZJU_Unigene51682	937	gi|189234326|ref|XP_973055.2|	5e-88	PREDICTED: similar to programmed cell death 6-interacting protein [Tribolium castaneum]
BT_ZHJ1_ZJU_Unigene31404	1238	gi|189238996|ref|XP_974023.2|	6e-88	PREDICTED: similar to sumo ligase [Tribolium castaneum]
BT_ZHJ1_ZJU_Unigene31664	1295	gi|91081029|ref|XP_975330.1|	6e-88	PREDICTED: similar to CG11417 CG11417-PA [Tribolium castaneum]
BT_ZHJ1_ZJU_Unigene52020	1119	gi|193631923|ref|XP_001947137.1|	6e-88	PREDICTED: similar to subtilisin-related protease SPC3, partial [Acyrthosiphon pisum]
BT_ZHJ1_ZJU_Unigene20510	867	gi|170033887|ref|XP_001844807.1|	7e-88	odd Oz protein [Culex quinquefasciatus] >gi|167875052|gb|EDS38435.1| odd Oz protein [Culex quinquefasciatus]
BT_ZHJ1_ZJU_Unigene23520	769	gi|193706920|ref|XP_001952378.1|	7e-88	PREDICTED: similar to structural maintenance of chromosomes smc3 [Acyrthosiphon pisum]
BT_ZHJ1_ZJU_Unigene31226	566	gi|193697585|ref|XP_001948269.1|	7e-88	PREDICTED: similar to transcription factor ap-2 [Acyrthosiphon pisum]
BT_ZHJ1_ZJU_Unigene50611	678	gi|288856295|ref|NP_001165801.1|	7e-88	succinate dehydrogenase complex, subunit A, flavoprotein (Fp) [Nasonia vitripennis]
BT_ZHJ1_ZJU_Unigene52140	1211	gi|193718347|ref|XP_001951983.1|	7e-88	PREDICTED: similar to cytochrome P450 CYP6AX1 protein [Acyrthosiphon pisum]
BT_ZHJ1_ZJU_Unigene48717	497	gi|70997651|gb|AAZ17402.1|	8e-88	90 kDa heat shock protein [Bemisia tabaci]
BT_ZHJ1_ZJU_Unigene51782	978	gi|48094341|ref|XP_392114.1|	8e-88	PREDICTED: similar to Chd64 CG14996-PB [Apis mellifera]
BT_ZHJ1_ZJU_Unigene11999	575	gi|156554665|ref|XP_001605548.1|	1e-87	PREDICTED: similar to odd Oz protein [Nasonia vitripennis]
BT_ZHJ1_ZJU_Unigene14541	903	gi|156549455|ref|XP_001603665.1|	1e-87	PREDICTED: similar to LOC100049152 protein [Nasonia vitripennis]
BT_ZHJ1_ZJU_Unigene14966	636	gi|66547453|ref|XP_624946.1|	1e-87	PREDICTED: similar to DEAD-box helicase Dbp80 [Apis mellifera]
BT_ZHJ1_ZJU_Unigene18042	803	gi|156552772|ref|XP_001602426.1|	1e-87	PREDICTED: similar to CG18076-PB [Nasonia vitripennis]
BT_ZHJ1_ZJU_Unigene25043	814	gi|194745510|ref|XP_001955231.1|	1e-87	GF18656 [Drosophila ananassae] >gi|190628268|gb|EDV43792.1| GF18656 [Drosophila ananassae]
BT_ZHJ1_ZJU_Unigene30213	825	gi|48098295|ref|XP_394026.1|	1e-87	PREDICTED: similar to CCNDBP1 interactor [Apis mellifera]
BT_ZHJ1_ZJU_Unigene51984	1089	gi|221128021|ref|XP_002154898.1|	1e-87	PREDICTED: similar to DNA-directed RNA polymerase beta chain [Hydra magnipapillata]
BT_ZHJ1_ZJU_Unigene52216	1293	gi|110753031|ref|XP_396860.3|	1e-87	PREDICTED: similar to Bicaudal C CG4824-PA, isoform A [Apis mellifera]
BT_ZHJ1_ZJU_Unigene2543	647	gi|110757639|ref|XP_001120763.1|	2e-87	PREDICTED: similar to Probable cytochrome P450 49a1 (CYPXLIXA1) [Apis mellifera]
BT_ZHJ1_ZJU_Unigene29526	1178	gi|110764633|ref|XP_395512.3|	2e-87	PREDICTED: similar to osa CG7467-PA, isoform A [Apis mellifera]
BT_ZHJ1_ZJU_Unigene30889	791	gi|91078490|ref|XP_968588.1|	2e-87	PREDICTED: similar to G protein pathway suppressor 1 [Tribolium castaneum]
BT_ZHJ1_ZJU_Unigene31177	1873	gi|194868587|ref|XP_001972309.1|	2e-87	GG13956 [Drosophila erecta] >gi|190654092|gb|EDV51335.1| GG13956 [Drosophila erecta]
BT_ZHJ1_ZJU_Unigene48838	504	gi|193573519|ref|XP_001945353.1|	2e-87	PREDICTED: similar to Neural-cadherin precursor (Cadherin-N protein) (DN-cadherin), partial [Acyrthosiphon pisum]
BT_ZHJ1_ZJU_Unigene50869	718	gi|91089065|ref|XP_970808.1|	2e-87	PREDICTED: similar to CG2478 CG2478-PA [Tribolium castaneum]
BT_ZHJ1_ZJU_Unigene48530	484	gi|167682036|gb|ABZ91660.1|	3e-87	actin [Euagrus chisoseus]
BT_ZHJ1_ZJU_Unigene5873	1436	gi|189235274|ref|XP_973290.2|	3e-87	PREDICTED: similar to bat5 hla-b-associated transcript [Tribolium castaneum]
BT_ZHJ1_ZJU_Unigene31622	948	gi|193613106|ref|XP_001949550.1|	4e-87	PREDICTED: similar to alpha-tocopherol transfer protein [Acyrthosiphon pisum]
BT_ZHJ1_ZJU_Unigene50634	681	gi|193695213|ref|XP_001945190.1|	4e-87	PREDICTED: similar to CG3523 CG3523-PA [Acyrthosiphon pisum]
BT_ZHJ1_ZJU_Unigene26504	799	gi|91085635|ref|XP_970327.1|	5e-87	PREDICTED: similar to serrano protein [Tribolium castaneum]
BT_ZHJ1_ZJU_Unigene51062	757	gi|193654837|ref|XP_001951546.1|	5e-87	PREDICTED: similar to retinol dehydrogenase 11 [Acyrthosiphon pisum]
BT_ZHJ1_ZJU_Unigene51394	840	gi|289742279|gb|ADD19887.1|	5e-87	60s ribosomal protein L19 [Glossina morsitans morsitans]
BT_ZHJ1_ZJU_Unigene6401	873	gi|110764823|ref|XP_396132.3|	5e-87	PREDICTED: similar to CG10080-PA [Apis mellifera]
BT_ZHJ1_ZJU_Unigene7446	9084	gi|156551001|ref|XP_001604683.1|	6e-87	PREDICTED: similar to CG18255-PA [Nasonia vitripennis]
BT_ZHJ1_ZJU_Unigene20907	762	gi|91086123|ref|XP_968375.1|	7e-87	PREDICTED: similar to nuclear inhibitor of protein phosphatase-1 [Tribolium castaneum]
BT_ZHJ1_ZJU_Unigene30342	1145	gi|91082265|ref|XP_973328.1|	7e-87	PREDICTED: similar to CG4495 CG4495-PB [Tribolium castaneum]
BT_ZHJ1_ZJU_Unigene3759	1034	gi|156541395|ref|XP_001600529.1|	8e-87	PREDICTED: similar to ENSANGP00000012910 [Nasonia vitripennis]
BT_ZHJ1_ZJU_Unigene4532	1065	gi|158301616|ref|XP_321283.4|	8e-87	AGAP001786-PA [Anopheles gambiae str. PEST] >gi|157012558|gb|EAA01115.5| AGAP001786-PA [Anopheles gambiae str. PEST]
BT_ZHJ1_ZJU_Unigene51054	756	gi|156542482|ref|XP_001600090.1|	8e-87	PREDICTED: similar to dendritic cell protein [Nasonia vitripennis]
BT_ZHJ1_ZJU_Unigene51066	757	gi|91084563|ref|XP_973600.1|	8e-87	PREDICTED: similar to proteasome beta 3 subunit [Tribolium castaneum]
BT_ZHJ1_ZJU_Unigene29619	1692	gi|193601270|ref|XP_001944076.1|	9e-87	PREDICTED: similar to proclotting enzyme [Acyrthosiphon pisum]
BT_ZHJ1_ZJU_Unigene6256	959	gi|91089675|ref|XP_974428.1|	9e-87	PREDICTED: similar to zinc binding dehydrogenase [Tribolium castaneum]
BT_ZHJ1_ZJU_Unigene10488	880	gi|193676293|ref|XP_001945684.1|	1e-86	PREDICTED: similar to RAB3A interacting protein isoform alpha 1 [Acyrthosiphon pisum]
BT_ZHJ1_ZJU_Unigene11456	1856	gi|193697406|ref|XP_001952619.1|	1e-86	PREDICTED: similar to AGAP003680-PA [Acyrthosiphon pisum]
BT_ZHJ1_ZJU_Unigene30997	534	gi|193624776|ref|XP_001944798.1|	1e-86	PREDICTED: similar to innexin [Acyrthosiphon pisum]
BT_ZHJ1_ZJU_Unigene310	1276	gi|91087651|ref|XP_973434.1|	1e-86	PREDICTED: similar to coracle [Tribolium castaneum]
BT_ZHJ1_ZJU_Unigene31182	1024	gi|158293681|ref|XP_315026.4|	1e-86	AGAP004937-PA [Anopheles gambiae str. PEST] >gi|157016564|gb|EAA10499.5| AGAP004937-PA [Anopheles gambiae str. PEST]
BT_ZHJ1_ZJU_Unigene51148	776	gi|91092850|ref|XP_968855.1|	1e-86	PREDICTED: similar to proteasome beta subunit [Tribolium castaneum]
BT_ZHJ1_ZJU_Unigene11243	1873	gi|158291870|ref|XP_313396.4|	2e-86	AGAP003632-PA [Anopheles gambiae str. PEST] >gi|157017495|gb|EAA44658.4| AGAP003632-PA [Anopheles gambiae str. PEST]
BT_ZHJ1_ZJU_Unigene14923	1115	gi|193664775|ref|XP_001947747.1|	2e-86	PREDICTED: similar to Collagen alpha-2(IV) chain [Acyrthosiphon pisum]
BT_ZHJ1_ZJU_Unigene19399	669	gi|193657053|ref|XP_001947489.1|	2e-86	PREDICTED: similar to CG7470 CG7470-PA [Acyrthosiphon pisum]
BT_ZHJ1_ZJU_Unigene30587	901	gi|157106942|ref|XP_001649552.1|	2e-86	sodium/nucleoside cotransporter [Aedes aegypti] >gi|108879688|gb|EAT43913.1| sodium/nucleoside cotransporter [Aedes aegypti]
BT_ZHJ1_ZJU_Unigene31349	1351	gi|156543364|ref|XP_001608213.1|	2e-86	PREDICTED: similar to ENSANGP00000006158 [Nasonia vitripennis]
BT_ZHJ1_ZJU_Unigene50977	743	gi|189233619|ref|XP_970422.2|	2e-86	PREDICTED: similar to arylhydrocarbon receptor nuclear translocator homolog b [Tribolium castaneum]
BT_ZHJ1_ZJU_Unigene6144	1069	gi|38564807|gb|AAR23825.1|	2e-86	dopa-decarboxylase [Antheraea pernyi]
BT_ZHJ1_ZJU_Unigene10856	801	gi|239799251|dbj|BAH70556.1|	3e-86	ACYPI005808 [Acyrthosiphon pisum]
BT_ZHJ1_ZJU_Unigene22189	1377	gi|66500538|ref|XP_392119.2|	3e-86	PREDICTED: similar to Phosphatidylinositol 3-kinase regulatory subunit alpha (PI3-kinase p85-subunit alpha) (PtdIns-3-kinase p85-alpha) (PI3K) [Apis mellifera]
BT_ZHJ1_ZJU_Unigene28477	709	gi|110768383|ref|XP_395273.3|	3e-86	PREDICTED: similar to GTPase activating protein and VPS9 domains 1 isoform 1 [Apis mellifera]
BT_ZHJ1_ZJU_Unigene14293	1111	gi|189235846|ref|XP_968998.2|	4e-86	PREDICTED: similar to leukocyte receptor tyrosine protein kinase [Tribolium castaneum]
BT_ZHJ1_ZJU_Unigene28038	525	gi|193606217|ref|XP_001948689.1|	4e-86	PREDICTED: similar to cold shock domain-containing protein E1 [Acyrthosiphon pisum]
BT_ZHJ1_ZJU_Unigene30256	1162	gi|156308377|ref|XP_001617658.1|	4e-86	hypothetical protein NEMVEDRAFT_v1g225908 [Nematostella vectensis] >gi|156195058|gb|EDO25558.1| predicted protein [Nematostella vectensis]
BT_ZHJ1_ZJU_Unigene30846	983	gi|193631961|ref|XP_001948782.1|	4e-86	PREDICTED: similar to Homeobox protein cut [Acyrthosiphon pisum]
BT_ZHJ1_ZJU_Unigene49672	567	gi|193636385|ref|XP_001948196.1|	4e-86	PREDICTED: similar to CG34127 CG34127-PA [Acyrthosiphon pisum]
BT_ZHJ1_ZJU_Unigene50037	603	gi|170058287|ref|XP_001864856.1|	4e-86	2-oxoisovalerate dehydrogenase subunit beta, mitochondrial [Culex quinquefasciatus] >gi|167877436|gb|EDS40819.1| 2-oxoisovalerate dehydrogenase subunit beta, mitochondrial [Culex quinquefasciatus]
BT_ZHJ1_ZJU_Unigene51140	774	gi|193617763|ref|XP_001944307.1|	4e-86	PREDICTED: similar to AGAP002361-PA [Acyrthosiphon pisum]
BT_ZHJ1_ZJU_Unigene26035	1092	gi|189234389|ref|XP_001815509.1|	5e-86	PREDICTED: similar to AGAP005091-PB [Tribolium castaneum]
BT_ZHJ1_ZJU_Unigene29801	1819	gi|91085827|ref|XP_974858.1|	5e-86	PREDICTED: similar to methionine aminopeptidase [Tribolium castaneum]
BT_ZHJ1_ZJU_Unigene11667	992	gi|195026030|ref|XP_001986166.1|	6e-86	GH21205 [Drosophila grimshawi] >gi|193902166|gb|EDW01033.1| GH21205 [Drosophila grimshawi]
BT_ZHJ1_ZJU_Unigene27133	1758	gi|110756151|ref|XP_393282.3|	6e-86	PREDICTED: similar to CG6995-PA, isoform A [Apis mellifera]
BT_ZHJ1_ZJU_Unigene777	667	gi|193697438|ref|XP_001943127.1|	6e-86	PREDICTED: similar to AGAP007103-PA [Acyrthosiphon pisum]
BT_ZHJ1_ZJU_Unigene49293	536	gi|193606011|ref|XP_001942745.1|	7e-86	PREDICTED: similar to ras gtpase activating protein [Acyrthosiphon pisum]
BT_ZHJ1_ZJU_Unigene51492	869	gi|270297230|ref|NP_001161908.1|	8e-86	cuticular protein analogous to peritrophins 3-D1 [Tribolium castaneum] >gi|268309022|gb|ACY95477.1| cuticular protein analogous to peritrophins 3-D1 [Tribolium castaneum]
BT_ZHJ1_ZJU_Unigene52099	1174	gi|66512193|ref|XP_392437.2|	8e-86	PREDICTED: similar to CG9172-PA, isoform A [Apis mellifera]
BT_ZHJ1_ZJU_Unigene52296	1409	gi|33518715|gb|AAQ20840.1|	8e-86	mapmodulin-like protein [Rhodnius prolixus]
BT_ZHJ1_ZJU_Unigene13580	1621	gi|66500478|ref|XP_623756.1|	9e-86	PREDICTED: similar to Muscle-specific protein 300 CG33715-PB, isoform B [Apis mellifera]
BT_ZHJ1_ZJU_Unigene50695	690	gi|156551243|ref|XP_001606115.1|	9e-86	PREDICTED: similar to ubiquitin-conjugating enzyme E2 [Nasonia vitripennis]
BT_ZHJ1_ZJU_Unigene51669	932	gi|187468486|emb|CAM97375.1|	9e-86	ecdysone inducible protein 75 [Blattella germanica]
BT_ZHJ1_ZJU_Unigene12069	864	gi|156552131|ref|XP_001605483.1|	1e-85	PREDICTED: similar to dullard-like protein [Nasonia vitripennis]
BT_ZHJ1_ZJU_Unigene21386	889	gi|91090670|ref|XP_974410.1|	1e-85	PREDICTED: similar to CG8545 CG8545-PA [Tribolium castaneum]
BT_ZHJ1_ZJU_Unigene28223	769	gi|156545557|ref|XP_001606463.1|	1e-85	PREDICTED: similar to ENSANGP00000012893 [Nasonia vitripennis]
BT_ZHJ1_ZJU_Unigene29162	1957	gi|193594212|ref|XP_001947776.1|	1e-85	PREDICTED: similar to GA16397-PA [Acyrthosiphon pisum]
BT_ZHJ1_ZJU_Unigene49184	526	gi|91093851|ref|XP_970554.1|	1e-85	PREDICTED: similar to pre-mRNA-splicing helicase BRR2 [Tribolium castaneum]
BT_ZHJ1_ZJU_Unigene51193	786	gi|263173502|gb|ACY69956.1|	1e-85	mitochondrial phosphate carrier protein [Cimex lectularius]
BT_ZHJ1_ZJU_Unigene52089	1167	gi|156536963|ref|XP_001608260.1|	1e-85	PREDICTED: similar to H(+)-transporting ATPase isoform 1 [Nasonia vitripennis]
BT_ZHJ1_ZJU_Unigene8134	1000	gi|156553060|ref|XP_001599116.1|	1e-85	PREDICTED: similar to cullin isoform 1 [Nasonia vitripennis]
BT_ZHJ1_ZJU_Unigene1362	982	gi|170038881|ref|XP_001847276.1|	2e-85	nuclear pore complex protein Nup93 [Culex quinquefasciatus] >gi|167862467|gb|EDS25850.1| nuclear pore complex protein Nup93 [Culex quinquefasciatus]
BT_ZHJ1_ZJU_Unigene16258	795	gi|170053966|ref|XP_001862914.1|	2e-85	semaphorin [Culex quinquefasciatus] >gi|167874384|gb|EDS37767.1| semaphorin [Culex quinquefasciatus]
BT_ZHJ1_ZJU_Unigene17445	1116	gi|194239717|ref|NP_001123523.1|	2e-85	sortilin-related receptor, L(DLR class) A repeats-containing-like [Nasonia vitripennis]
BT_ZHJ1_ZJU_Unigene23789	1217	gi|110760261|ref|XP_391847.3|	2e-85	PREDICTED: similar to Blimp-1 CG5249-PA [Apis mellifera]
BT_ZHJ1_ZJU_Unigene29200	787	gi|110750994|ref|XP_395596.3|	2e-85	PREDICTED: similar to genghis khan CG4012-PA [Apis mellifera]
BT_ZHJ1_ZJU_Unigene29402	616	gi|193617750|ref|XP_001947282.1|	2e-85	PREDICTED: similar to mixed lineage protein kinase [Acyrthosiphon pisum]
BT_ZHJ1_ZJU_Unigene6485	2285	gi|193716177|ref|XP_001948557.1|	2e-85	PREDICTED: similar to AGAP007248-PA [Acyrthosiphon pisum]
BT_ZHJ1_ZJU_Unigene8240	741	gi|193709158|ref|XP_001944282.1|	2e-85	PREDICTED: similar to myosin xv [Acyrthosiphon pisum]
BT_ZHJ1_ZJU_Unigene51424	829	gi|66551610|ref|XP_392658.2|	3e-85	PREDICTED: similar to CG6359-PA, isoform A isoform 1 [Apis mellifera]
BT_ZHJ1_ZJU_Unigene51931	1058	gi|289177104|ref|NP_001165965.1|	3e-85	carboxylesterase clade E, member 11 [Nasonia vitripennis]
BT_ZHJ1_ZJU_Unigene20373	672	gi|189236626|ref|XP_975654.2|	4e-85	PREDICTED: similar to AGAP000029-PA [Tribolium castaneum]
BT_ZHJ1_ZJU_Unigene22076	923	gi|193654919|ref|XP_001952738.1|	4e-85	PREDICTED: similar to acetyl-coA acetyl transferase II [Acyrthosiphon pisum]
BT_ZHJ1_ZJU_Unigene29206	627	gi|110777198|ref|XP_624414.2|	4e-85	PREDICTED: similar to Chromodomain helicase-DNA-binding protein Mi-2 homolog (ATP-dependent helicase Mi-2) (dMi-2) [Apis mellifera]
BT_ZHJ1_ZJU_Unigene52521	2604	gi|110758177|ref|XP_392462.3|	5e-85	PREDICTED: similar to Stretchin-Mlck CG18255-PA, isoform A [Apis mellifera]
BT_ZHJ1_ZJU_Unigene29222	603	gi|157112032|ref|XP_001657383.1|	6e-85	coatomer [Aedes aegypti] >gi|108878214|gb|EAT42439.1| coatomer [Aedes aegypti]
BT_ZHJ1_ZJU_Unigene50524	665	gi|193695213|ref|XP_001945190.1|	6e-85	PREDICTED: similar to CG3523 CG3523-PA [Acyrthosiphon pisum]
BT_ZHJ1_ZJU_Unigene10959	879	gi|156538587|ref|XP_001607501.1|	7e-85	PREDICTED: similar to charged multivesicular body protein 4b [Nasonia vitripennis]
BT_ZHJ1_ZJU_Unigene11035	884	gi|193613260|ref|XP_001946703.1|	7e-85	PREDICTED: similar to lipophorin receptor [Acyrthosiphon pisum]
BT_ZHJ1_ZJU_Unigene20024	706	gi|48094603|ref|XP_394220.1|	7e-85	PREDICTED: similar to CG9518-PA [Apis mellifera]
BT_ZHJ1_ZJU_Unigene12483	789	gi|127462001|gb|ABO28476.1|	8e-85	patched-related protein [Apis mellifera scutellata]
BT_ZHJ1_ZJU_Unigene51003	748	gi|156548270|ref|XP_001601432.1|	9e-85	PREDICTED: similar to GA21647-PA [Nasonia vitripennis]
BT_ZHJ1_ZJU_Unigene6095	1214	gi|66507739|ref|XP_395533.2|	9e-85	PREDICTED: similar to CHORD CG6198-PA [Apis mellifera]
BT_ZHJ1_ZJU_Unigene12815	1101	gi|91077840|ref|XP_971447.1|	1e-84	PREDICTED: similar to set domain protein [Tribolium castaneum]
BT_ZHJ1_ZJU_Unigene15072	2252	gi|110755470|ref|XP_392266.3|	1e-84	PREDICTED: similar to CG15216-PA [Apis mellifera]
BT_ZHJ1_ZJU_Unigene15930	931	gi|66566203|ref|XP_623341.1|	1e-84	PREDICTED: similar to ataxin 3 isoform 1 isoform 2 [Apis mellifera]
BT_ZHJ1_ZJU_Unigene27263	681	gi|110755009|ref|XP_397251.3|	1e-84	PREDICTED: similar to Cip4 CG15015-PA [Apis mellifera]
BT_ZHJ1_ZJU_Unigene30426	1327	gi|237874162|ref|NP_001153853.1|	1e-84	pentatricopeptide repeat domain 1 [Acyrthosiphon pisum]
BT_ZHJ1_ZJU_Unigene50917	724	gi|193636532|ref|XP_001951560.1|	1e-84	PREDICTED: similar to vacuolar proton atpases isoform 1 [Acyrthosiphon pisum]
BT_ZHJ1_ZJU_Unigene51031	752	gi|110760410|ref|XP_001121955.1|	1e-84	PREDICTED: similar to Spz3 CG7104-PA [Apis mellifera]
BT_ZHJ1_ZJU_Unigene51154	777	gi|239789843|dbj|BAH71520.1|	1e-84	ACYPI001763 [Acyrthosiphon pisum]
BT_ZHJ1_ZJU_Unigene51541	884	gi|66529516|ref|XP_624577.1|	1e-84	PREDICTED: similar to Autophagy-specific gene 4 CG4428-PA [Apis mellifera]
BT_ZHJ1_ZJU_Unigene10038	1050	gi|170062865|ref|XP_001866855.1|	2e-84	toll [Culex quinquefasciatus] >gi|167880620|gb|EDS44003.1| toll [Culex quinquefasciatus]
BT_ZHJ1_ZJU_Unigene1128	1252	gi|193599122|ref|XP_001948282.1|	2e-84	PREDICTED: similar to chromodomain helicase DNA binding protein [Acyrthosiphon pisum]
BT_ZHJ1_ZJU_Unigene12776	954	gi|91087357|ref|XP_975625.1|	2e-84	PREDICTED: similar to ADP-ribosylation factor-like protein 2 [Tribolium castaneum]
BT_ZHJ1_ZJU_Unigene24204	1194	gi|156543453|ref|XP_001601200.1|	2e-84	PREDICTED: similar to ENSANGP00000018257 [Nasonia vitripennis]
BT_ZHJ1_ZJU_Unigene24663	847	gi|193603671|ref|XP_001948893.1|	2e-84	PREDICTED: similar to DNA repair protein RAD51 [Acyrthosiphon pisum]
BT_ZHJ1_ZJU_Unigene29110	608	gi|193678883|ref|XP_001945396.1|	2e-84	PREDICTED: similar to Mahya, partial [Acyrthosiphon pisum]
BT_ZHJ1_ZJU_Unigene30804	1566	gi|66542091|ref|XP_624030.1|	2e-84	PREDICTED: similar to LanC (bacterial lantibiotic synthetase component C)-like 2 [Apis mellifera]
BT_ZHJ1_ZJU_Unigene49332	538	gi|148298695|ref|NP_001091823.1|	2e-84	poly A binding protein [Bombyx mori] >gi|111608107|gb|ABH10797.1| poly A binding protein [Bombyx mori]
BT_ZHJ1_ZJU_Unigene50460	654	gi|91079074|ref|XP_975225.1|	2e-84	PREDICTED: similar to Rab-protein 10 CG17060-PA [Tribolium castaneum]
BT_ZHJ1_ZJU_Unigene52037	1129	gi|91084741|ref|XP_971031.1|	2e-84	PREDICTED: similar to apolipoprotein D [Tribolium castaneum]
BT_ZHJ1_ZJU_Unigene52504	2294	gi|28569864|dbj|BAC57906.1|	2e-84	reverse transcriptase [Anopheles gambiae]
BT_ZHJ1_ZJU_Unigene5374	1533	gi|208972121|gb|ACI32659.1|	2e-84	Hairy protein [Periplaneta americana]
BT_ZHJ1_ZJU_Unigene8224	1090	gi|91084809|ref|XP_973114.1|	2e-84	PREDICTED: similar to RAS-like, family 10, member B [Tribolium castaneum]
BT_ZHJ1_ZJU_Unigene20951	1181	gi|193638849|ref|XP_001952158.1|	3e-84	PREDICTED: similar to CG4288 CG4288-PB [Acyrthosiphon pisum]
BT_ZHJ1_ZJU_Unigene22773	824	gi|91086061|ref|XP_973912.1|	3e-84	PREDICTED: similar to synaptotagmin-14 [Tribolium castaneum]
BT_ZHJ1_ZJU_Unigene28866	5159	gi|193610873|ref|XP_001946484.1|	3e-84	PREDICTED: similar to AGAP007645-PA [Acyrthosiphon pisum]
BT_ZHJ1_ZJU_Unigene29559	1119	gi|193643559|ref|XP_001946829.1|	3e-84	PREDICTED: similar to AGAP007611-PA, partial [Acyrthosiphon pisum]
BT_ZHJ1_ZJU_Unigene31560	802	gi|91093114|ref|XP_967460.1|	3e-84	PREDICTED: similar to beta-carotene dioxygenase [Tribolium castaneum]
BT_ZHJ1_ZJU_Unigene49914	591	gi|66500786|ref|XP_392164.2|	3e-84	PREDICTED: similar to endophilin A CG14296-PA, isoform A isoform 1 [Apis mellifera]
BT_ZHJ1_ZJU_Unigene15224	1845	gi|193629699|ref|XP_001947136.1|	4e-84	PREDICTED: similar to protease, reverse transcriptase, ribonuclease H, integrase [Acyrthosiphon pisum]
BT_ZHJ1_ZJU_Unigene19522	974	gi|189237416|ref|XP_001815363.1|	4e-84	PREDICTED: similar to AGAP006590-PD [Tribolium castaneum]
BT_ZHJ1_ZJU_Unigene30146	1169	gi|66535729|ref|XP_623539.1|	4e-84	PREDICTED: similar to Signal transducing adaptor molecule CG6521-PA [Apis mellifera]
BT_ZHJ1_ZJU_Unigene30572	786	gi|91076196|ref|XP_972054.1|	4e-84	PREDICTED: similar to DNA binding protein elf-1 [Tribolium castaneum]
BT_ZHJ1_ZJU_Unigene30217	1234	gi|110766577|ref|XP_001122750.1|	5e-84	PREDICTED: similar to jaguar CG5695-PB, isoform B, partial [Apis mellifera]
BT_ZHJ1_ZJU_Unigene49835	583	gi|10720059|sp|Q9XYN0.1|INX1_SCHAM	5e-84	RecName: Full=Innexin inx1; Short=Innexin-1; AltName: Full=G-Inx1 >gi|4761286|gb|AAD29305.1|AF115853_1 innexin-1 [Schistocerca americana]
BT_ZHJ1_ZJU_Unigene52243	1335	gi|66556116|ref|XP_624727.1|	5e-84	PREDICTED: similar to CG5013-PA [Apis mellifera]
BT_ZHJ1_ZJU_Unigene52431	1693	gi|110750119|ref|XP_001121935.1|	5e-84	PREDICTED: similar to no on or off transient A CG4211-PB, isoform B [Apis mellifera]
BT_ZHJ1_ZJU_Unigene582	734	gi|156548948|ref|XP_001607032.1|	6e-84	PREDICTED: similar to CG9149-PA [Nasonia vitripennis]
BT_ZHJ1_ZJU_Unigene30875	1037	gi|156552175|ref|XP_001605927.1|	8e-84	PREDICTED: similar to CG4658-PA [Nasonia vitripennis]
BT_ZHJ1_ZJU_Unigene15236	2125	gi|187097094|ref|NP_001119607.1|	9e-84	sucrase [Acyrthosiphon pisum] >gi|81159208|gb|ABB55878.1| sucrase [Acyrthosiphon pisum]
BT_ZHJ1_ZJU_Unigene6980	950	gi|91090079|ref|XP_969933.1|	9e-84	PREDICTED: similar to twinfilin [Tribolium castaneum]
BT_ZHJ1_ZJU_Unigene49975	597	gi|218749864|ref|NP_001136342.1|	1e-83	short-chain acyl-CoA dehydrogenase [Nasonia vitripennis]
BT_ZHJ1_ZJU_Unigene51570	893	gi|193613138|ref|XP_001946597.1|	1e-83	PREDICTED: similar to AGAP005710-PA [Acyrthosiphon pisum]
BT_ZHJ1_ZJU_Unigene51908	1044	gi|239787841|ref|NP_001155181.1|	1e-83	small ribonucleoprotein particle protein B [Apis mellifera]
BT_ZHJ1_ZJU_Unigene6394	716	gi|189241454|ref|XP_973382.2|	1e-83	PREDICTED: similar to brg-1 associated factor [Tribolium castaneum]
BT_ZHJ1_ZJU_Unigene10688	796	gi|195118951|ref|XP_002003995.1|	2e-83	GI20011 [Drosophila mojavensis] >gi|193914570|gb|EDW13437.1| GI20011 [Drosophila mojavensis]
BT_ZHJ1_ZJU_Unigene12054	1005	gi|110755798|ref|XP_396843.3|	2e-83	PREDICTED: similar to CG32542-PA [Apis mellifera]
BT_ZHJ1_ZJU_Unigene12654	619	gi|156551573|ref|XP_001601849.1|	2e-83	PREDICTED: similar to CG5065-PA [Nasonia vitripennis]
BT_ZHJ1_ZJU_Unigene19469	894	gi|193700092|ref|XP_001951744.1|	2e-83	PREDICTED: similar to abc transporter [Acyrthosiphon pisum]
BT_ZHJ1_ZJU_Unigene25466	875	gi|193638914|ref|XP_001946359.1|	2e-83	PREDICTED: similar to CG3964 CG3964-PA [Acyrthosiphon pisum]
BT_ZHJ1_ZJU_Unigene31491	1310	gi|226533687|ref|NP_001152775.1|	2e-83	venom serine carboxypeptidase [Apis mellifera] >gi|224959857|gb|ACN71203.1| venom serine carboxypeptidase precursor [Apis mellifera]
BT_ZHJ1_ZJU_Unigene52065	1154	gi|158300014|ref|XP_320019.4|	2e-83	AGAP009241-PA [Anopheles gambiae str. PEST] >gi|157013796|gb|EAA14926.4| AGAP009241-PA [Anopheles gambiae str. PEST]
BT_ZHJ1_ZJU_Unigene52281	1385	gi|157128818|ref|XP_001655208.1|	2e-83	monocarboxylate transporter [Aedes aegypti] >gi|108882163|gb|EAT46388.1| monocarboxylate transporter [Aedes aegypti]
BT_ZHJ1_ZJU_Unigene6736	1402	gi|48101556|ref|XP_392683.1|	2e-83	PREDICTED: similar to CG4322-PA isoform 1 [Apis mellifera]
BT_ZHJ1_ZJU_Unigene7240	748	gi|189234926|ref|XP_971077.2|	2e-83	PREDICTED: similar to unconventional myosin 95e [Tribolium castaneum]
BT_ZHJ1_ZJU_Unigene14912	565	gi|91084165|ref|XP_970970.1|	3e-83	PREDICTED: similar to carbonic anhydrase [Tribolium castaneum]
BT_ZHJ1_ZJU_Unigene29968	1198	gi|91079134|ref|XP_975446.1|	3e-83	PREDICTED: similar to pyrroline-5-carboxylate reductase [Tribolium castaneum]
BT_ZHJ1_ZJU_Unigene49505	552	gi|193641141|ref|XP_001944200.1|	3e-83	PREDICTED: similar to carboxylase:pyruvate/acetyl-coa/propionyl-coa [Acyrthosiphon pisum]
BT_ZHJ1_ZJU_Unigene50918	724	gi|189238304|ref|XP_971156.2|	3e-83	PREDICTED: similar to wd40 protein [Tribolium castaneum]
BT_ZHJ1_ZJU_Unigene51047	755	gi|193681083|ref|XP_001944922.1|	3e-83	PREDICTED: similar to amino acid transporter [Acyrthosiphon pisum]
BT_ZHJ1_ZJU_Unigene51061	757	gi|91081245|ref|XP_975647.1|	3e-83	PREDICTED: similar to CG9769 CG9769-PA [Tribolium castaneum]
BT_ZHJ1_ZJU_Unigene6826	618	gi|91088223|ref|XP_973543.1|	3e-83	PREDICTED: similar to polypeptide GalNAc transferase 5 CG31651-PA [Tribolium castaneum]
BT_ZHJ1_ZJU_Unigene11445	692	gi|193697549|ref|XP_001945802.1|	4e-83	PREDICTED: similar to AGAP001415-PA [Acyrthosiphon pisum]
BT_ZHJ1_ZJU_Unigene12503	1087	gi|156538477|ref|XP_001606667.1|	4e-83	PREDICTED: similar to GA20818-PA [Nasonia vitripennis]
BT_ZHJ1_ZJU_Unigene24357	1121	gi|189235763|ref|XP_969397.2|	4e-83	PREDICTED: similar to ral guanine nucleotide exchange factor [Tribolium castaneum]
BT_ZHJ1_ZJU_Unigene29095	823	gi|282720985|ref|NP_001164243.1|	4e-83	angiotensin-converting enzyme 3 [Tribolium castaneum] >gi|270015941|gb|EFA12389.1| Ance-3 [Tribolium castaneum]
BT_ZHJ1_ZJU_Unigene29788	673	gi|66542809|ref|XP_396197.2|	4e-83	PREDICTED: similar to WD repeat domain 45 isoform 1 [Apis mellifera]
BT_ZHJ1_ZJU_Unigene30765	2065	gi|110763277|ref|XP_001122153.1|	4e-83	PREDICTED: similar to CTCL tumor antigen L14-2 [Apis mellifera]
BT_ZHJ1_ZJU_Unigene50688	689	gi|157118907|ref|XP_001659242.1|	4e-83	cysteine synthase [Aedes aegypti] >gi|108875525|gb|EAT39750.1| cysteine synthase [Aedes aegypti]
BT_ZHJ1_ZJU_Unigene51644	923	gi|193681083|ref|XP_001944922.1|	4e-83	PREDICTED: similar to amino acid transporter [Acyrthosiphon pisum]
BT_ZHJ1_ZJU_Unigene8044	1244	gi|170038383|ref|XP_001847030.1|	4e-83	PIWI [Culex quinquefasciatus] >gi|167882007|gb|EDS45390.1| PIWI [Culex quinquefasciatus]
BT_ZHJ1_ZJU_Unigene1348	951	gi|76160853|gb|ABA40401.1|	5e-83	bursicon receptor [Tribolium castaneum]
BT_ZHJ1_ZJU_Unigene50758	701	gi|193650239|ref|XP_001944205.1|	6e-83	PREDICTED: similar to cytochrome P450 [Acyrthosiphon pisum]
BT_ZHJ1_ZJU_Unigene10198	932	gi|110755423|ref|XP_396734.3|	7e-83	PREDICTED: similar to Neurogenic locus Notch protein precursor [Apis mellifera]
BT_ZHJ1_ZJU_Unigene3629	1081	gi|193594232|ref|XP_001948855.1|	7e-83	PREDICTED: similar to OTU domain containing 7B [Acyrthosiphon pisum]
BT_ZHJ1_ZJU_Unigene51512	875	gi|156548256|ref|XP_001607280.1|	7e-83	PREDICTED: similar to calponin/transgelin [Nasonia vitripennis]
BT_ZHJ1_ZJU_Unigene24041	2148	gi|156549389|ref|XP_001602288.1|	8e-83	PREDICTED: similar to diacylglycerol o-acyltransferase [Nasonia vitripennis]
BT_ZHJ1_ZJU_Unigene49413	545	gi|91085931|ref|XP_970194.1|	8e-83	PREDICTED: similar to proteasome subunit beta type 5,8 [Tribolium castaneum]
BT_ZHJ1_ZJU_Unigene49196	527	gi|189237685|ref|XP_969117.2|	9e-83	PREDICTED: similar to proteasome beta-subunit [Tribolium castaneum]
BT_ZHJ1_ZJU_Unigene50489	659	gi|18874391|gb|AAL78751.1|	9e-83	translation elongation factor-1 gamma [Locusta migratoria]
BT_ZHJ1_ZJU_Unigene15324	530	gi|156555436|ref|XP_001605880.1|	1e-82	PREDICTED: similar to ENSANGP00000005472 [Nasonia vitripennis]
BT_ZHJ1_ZJU_Unigene31494	2173	gi|195398275|ref|XP_002057748.1|	1e-82	GJ17928 [Drosophila virilis] >gi|194141402|gb|EDW57821.1| GJ17928 [Drosophila virilis]
BT_ZHJ1_ZJU_Unigene51421	848	gi|189238706|ref|XP_001811763.1|	1e-82	PREDICTED: similar to intracellular membrane-associated calcium-independent phospholipase A2 gamma [Tribolium castaneum]
BT_ZHJ1_ZJU_Unigene51459	859	gi|66520070|ref|XP_625206.1|	1e-82	PREDICTED: similar to FRG1 protein homolog [Apis mellifera]
BT_ZHJ1_ZJU_Unigene51899	1041	gi|91081565|ref|XP_975168.1|	1e-82	PREDICTED: similar to Toll-interacting protein [Tribolium castaneum]
BT_ZHJ1_ZJU_Unigene52051	1139	gi|118777684|ref|XP_308216.2|	1e-82	AGAP007654-PA [Anopheles gambiae str. PEST] >gi|116132020|gb|EAA04140.2| AGAP007654-PA [Anopheles gambiae str. PEST]
BT_ZHJ1_ZJU_Unigene52331	1491	gi|195128025|ref|XP_002008467.1|	1e-82	GI13511 [Drosophila mojavensis] >gi|193920076|gb|EDW18943.1| GI13511 [Drosophila mojavensis]
BT_ZHJ1_ZJU_Unigene1119	1981	gi|27447661|gb|AAO13691.1|AF146757_1	2e-82	alpha-amylase [Ceratitis capitata]
BT_ZHJ1_ZJU_Unigene16	592	gi|189240315|ref|XP_967189.2|	2e-82	PREDICTED: similar to Spt6 CG12225-PA [Tribolium castaneum]
BT_ZHJ1_ZJU_Unigene26747	771	gi|110761801|ref|XP_391938.3|	2e-82	PREDICTED: similar to CG12342-PA, isoform A [Apis mellifera]
BT_ZHJ1_ZJU_Unigene28942	1097	gi|193627430|ref|XP_001945216.1|	2e-82	PREDICTED: similar to CG33275 CG33275-PA [Acyrthosiphon pisum]
BT_ZHJ1_ZJU_Unigene29598	563	gi|156538078|ref|XP_001607596.1|	2e-82	PREDICTED: similar to beta chain spectrin [Nasonia vitripennis]
BT_ZHJ1_ZJU_Unigene30329	788	gi|158287105|ref|XP_309164.3|	2e-82	AGAP000971-PA [Anopheles gambiae str. PEST] >gi|157019748|gb|EAA04901.4| AGAP000971-PA [Anopheles gambiae str. PEST]
BT_ZHJ1_ZJU_Unigene31088	553	gi|193697687|ref|XP_001948504.1|	2e-82	PREDICTED: similar to CG9095 CG9095-PB [Acyrthosiphon pisum]
BT_ZHJ1_ZJU_Unigene31115	658	gi|110762628|ref|XP_393968.3|	2e-82	PREDICTED: similar to myosin IIIA [Apis mellifera]
BT_ZHJ1_ZJU_Unigene4635	805	gi|156549409|ref|XP_001602625.1|	2e-82	PREDICTED: similar to GTP-binding protein lepa [Nasonia vitripennis]
BT_ZHJ1_ZJU_Unigene50756	701	gi|110763051|ref|XP_623841.2|	2e-82	PREDICTED: similar to lark CG8597-PA, isoform A isoform 1 [Apis mellifera]
BT_ZHJ1_ZJU_Unigene7172	1299	gi|156553452|ref|XP_001601829.1|	2e-82	PREDICTED: similar to ENSANGP00000003705 [Nasonia vitripennis]
BT_ZHJ1_ZJU_Unigene10264	891	gi|66556185|ref|XP_624953.1|	3e-82	PREDICTED: similar to sec10 CG6159-PA [Apis mellifera]
BT_ZHJ1_ZJU_Unigene18726	1969	gi|91079214|ref|XP_969966.1|	3e-82	PREDICTED: similar to histidine triad protein member [Tribolium castaneum]
BT_ZHJ1_ZJU_Unigene3378	1038	gi|193669274|ref|XP_001951881.1|	3e-82	PREDICTED: similar to AGAP010553-PA [Acyrthosiphon pisum]
BT_ZHJ1_ZJU_Unigene4445	604	gi|48096165|ref|XP_394622.1|	3e-82	PREDICTED: similar to CG6017-PA isoform 1 [Apis mellifera]
BT_ZHJ1_ZJU_Unigene50773	703	gi|189236619|ref|XP_001816527.1|	3e-82	PREDICTED: similar to n-acetyltransferase [Tribolium castaneum]
BT_ZHJ1_ZJU_Unigene51442	853	gi|157120564|ref|XP_001653666.1|	3e-82	arp2/3 complex 20 kd subunit [Aedes aegypti] >gi|157120566|ref|XP_001653667.1| arp2/3 complex 20 kd subunit [Aedes aegypti] >gi|157120568|ref|XP_001653668.1| arp2/3 complex 20 kd subunit [Aedes aegypti] >gi|157120570|ref|XP_001653669.1| arp2/3 complex 20 kd subunit [Aedes aegypti] >gi|170058552|ref|XP_001864970.1| ARP2/3 complex 20 kDa subunit [Culex quinquefasciatus] >gi|108874906|gb|EAT39131.1|…
BT_ZHJ1_ZJU_Unigene52508	2390	gi|189234389|ref|XP_001815509.1|	3e-82	PREDICTED: similar to AGAP005091-PB [Tribolium castaneum]
BT_ZHJ1_ZJU_Unigene29931	1284	gi|193718361|ref|XP_001950897.1|	4e-82	PREDICTED: similar to immunoglobulin-binding protein 1 [Acyrthosiphon pisum]
BT_ZHJ1_ZJU_Unigene30239	669	gi|74004726|ref|XP_535932.2|	4e-82	PREDICTED: similar to solute carrier family 4, sodium bicarbonate transporter-like, member 10 [Canis familiaris]
BT_ZHJ1_ZJU_Unigene52303	1444	gi|231885|sp|P29981.1|CP4C1_BLADI	4e-82	RecName: Full=Cytochrome P450 4C1; AltName: Full=CYPIVC1 >gi|155947|gb|AAA27819.1| cytochrome P450 [Blaberus discoidalis]
BT_ZHJ1_ZJU_Unigene17806	2566	gi|156543943|ref|XP_001607276.1|	5e-82	PREDICTED: similar to ENSANGP00000022461 [Nasonia vitripennis]
BT_ZHJ1_ZJU_Unigene21900	1201	gi|170032953|ref|XP_001844344.1|	5e-82	nuclear pore complex protein nup98 [Culex quinquefasciatus] >gi|167873301|gb|EDS36684.1| nuclear pore complex protein nup98 [Culex quinquefasciatus]
BT_ZHJ1_ZJU_Unigene28323	798	gi|66505576|ref|XP_393347.2|	5e-82	PREDICTED: similar to CG3527-PA [Apis mellifera]
BT_ZHJ1_ZJU_Unigene29418	599	gi|118786046|ref|XP_315098.3|	6e-82	AGAP004993-PA [Anopheles gambiae str. PEST] >gi|116127696|gb|EAA10481.4| AGAP004993-PA [Anopheles gambiae str. PEST]
BT_ZHJ1_ZJU_Unigene50431	649	gi|198450714|ref|XP_002137145.1|	7e-82	GA27047 [Drosophila pseudoobscura pseudoobscura] >gi|198131158|gb|EDY67703.1| GA27047 [Drosophila pseudoobscura pseudoobscura]
BT_ZHJ1_ZJU_Unigene51299	810	gi|189240981|ref|XP_001808745.1|	7e-82	PREDICTED: similar to knickkopf CG6217-PA, partial [Tribolium castaneum]
BT_ZHJ1_ZJU_Unigene6272	565	gi|66513484|ref|XP_395374.2|	7e-82	PREDICTED: similar to CG5871-PA [Apis mellifera]
BT_ZHJ1_ZJU_Unigene12255	619	gi|193704761|ref|XP_001947608.1|	8e-82	PREDICTED: similar to estradiol 17 beta-dehydrogenase [Acyrthosiphon pisum]
BT_ZHJ1_ZJU_Unigene19037	781	gi|193587144|ref|XP_001942956.1|	8e-82	PREDICTED: similar to AGAP005127-PA [Acyrthosiphon pisum]
BT_ZHJ1_ZJU_Unigene11852	1105	gi|170043365|ref|XP_001849361.1|	9e-82	zinc transporter [Culex quinquefasciatus] >gi|167866726|gb|EDS30109.1| zinc transporter [Culex quinquefasciatus]
BT_ZHJ1_ZJU_Unigene20753	559	gi|91088325|ref|XP_970263.1|	9e-82	PREDICTED: similar to 128up [Tribolium castaneum]
BT_ZHJ1_ZJU_Unigene49493	551	gi|66501005|ref|XP_623118.1|	9e-82	PREDICTED: similar to 3-hydroxy-3-methylglutaryl-coenzyme A reductase (HMG-CoA reductase) [Apis mellifera]
BT_ZHJ1_ZJU_Unigene51406	844	gi|193598937|ref|XP_001944727.1|	9e-82	PREDICTED: similar to dusky-like CG15013-PA [Acyrthosiphon pisum]
BT_ZHJ1_ZJU_Unigene15376	768	gi|91077592|ref|XP_973319.1|	1e-81	PREDICTED: similar to AGAP000591-PA [Tribolium castaneum]
BT_ZHJ1_ZJU_Unigene16409	587	gi|156547498|ref|XP_001605935.1|	1e-81	PREDICTED: similar to ENSANGP00000027235 [Nasonia vitripennis]
BT_ZHJ1_ZJU_Unigene16514	488	gi|201023361|ref|NP_001128422.1|	1e-81	calcium/calmodulin-dependent protein kinase II [Apis mellifera]
BT_ZHJ1_ZJU_Unigene17984	704	gi|91080889|ref|XP_973062.1|	1e-81	PREDICTED: similar to mannosyl-oligosaccharide 1,2-alpha-mannosidase IB [Tribolium castaneum]
BT_ZHJ1_ZJU_Unigene24572	2407	gi|238637251|ref|NP_001154855.1|	1e-81	RAD50 homolog [Xenopus laevis] >gi|224555762|gb|ACN56470.1| Rad50 [Xenopus laevis]
BT_ZHJ1_ZJU_Unigene25099	611	gi|158297293|ref|XP_317553.4|	1e-81	AGAP007928-PA [Anopheles gambiae str. PEST] >gi|157015125|gb|EAA12846.4| AGAP007928-PA [Anopheles gambiae str. PEST]
BT_ZHJ1_ZJU_Unigene25992	884	gi|193678975|ref|XP_001950941.1|	1e-81	PREDICTED: similar to serine/threonine protein kinase [Acyrthosiphon pisum]
BT_ZHJ1_ZJU_Unigene29352	1290	gi|193613280|ref|XP_001942691.1|	1e-81	PREDICTED: similar to Unc-89 CG33519-PB [Acyrthosiphon pisum]
BT_ZHJ1_ZJU_Unigene3735	1235	gi|66522818|ref|XP_393627.2|	1e-81	PREDICTED: similar to Rac GTPase-activating protein 1 [Apis mellifera]
BT_ZHJ1_ZJU_Unigene47800	444	gi|156549372|ref|XP_001601938.1|	1e-81	PREDICTED: similar to tyrosine-protein kinase btk29a [Nasonia vitripennis]
BT_ZHJ1_ZJU_Unigene48883	506	gi|198250388|gb|ACH85196.1|	1e-81	heat shock protein 20 [Bemisia tabaci]
BT_ZHJ1_ZJU_Unigene49376	542	gi|91076880|ref|XP_975007.1|	1e-81	PREDICTED: similar to glycerol-3-phosphate dehydrogenase [Tribolium castaneum]
BT_ZHJ1_ZJU_Unigene50473	655	gi|193669177|ref|XP_001945333.1|	1e-81	PREDICTED: similar to AGAP003021-PA [Acyrthosiphon pisum]
BT_ZHJ1_ZJU_Unigene50646	683	gi|195998137|ref|XP_002108937.1|	1e-81	Rab7 protein [Trichoplax adhaerens] >gi|190589713|gb|EDV29735.1| Rab7 protein [Trichoplax adhaerens]
BT_ZHJ1_ZJU_Unigene50698	690	gi|119114103|ref|XP_319037.3|	1e-81	AGAP009919-PA [Anopheles gambiae str. PEST] >gi|116118256|gb|EAA13839.4| AGAP009919-PA [Anopheles gambiae str. PEST]
BT_ZHJ1_ZJU_Unigene51345	824	gi|62901255|sp|Q60FS1.1|TCTP_PLUXY	1e-81	RecName: Full=Translationally-controlled tumor protein homolog; Short=TCTP >gi|53148465|dbj|BAD52260.1| translationally controlled tumor protein [Plutella xylostella]
BT_ZHJ1_ZJU_Unigene51548	886	gi|156555079|ref|XP_001604234.1|	1e-81	PREDICTED: similar to CG2852-PA [Nasonia vitripennis]
BT_ZHJ1_ZJU_Unigene52524	2660	gi|157137897|ref|XP_001664066.1|	1e-81	leucine-rich transmembrane protein [Aedes aegypti] >gi|108880735|gb|EAT44960.1| leucine-rich transmembrane protein [Aedes aegypti]
BT_ZHJ1_ZJU_Unigene10254	1031	gi|156538437|ref|XP_001606217.1|	2e-81	PREDICTED: similar to ENSANGP00000020237 [Nasonia vitripennis]
BT_ZHJ1_ZJU_Unigene12051	547	gi|193582590|ref|XP_001951535.1|	2e-81	PREDICTED: similar to dynein heavy chain [Acyrthosiphon pisum]
BT_ZHJ1_ZJU_Unigene14383	543	gi|91078086|ref|XP_972265.1|	2e-81	PREDICTED: similar to AGAP002793-PA [Tribolium castaneum]
BT_ZHJ1_ZJU_Unigene14677	711	gi|91092464|ref|XP_970082.1|	2e-81	PREDICTED: similar to CG3999 CG3999-PA [Tribolium castaneum]
BT_ZHJ1_ZJU_Unigene20172	980	gi|193688096|ref|XP_001948363.1|	2e-81	PREDICTED: similar to AMP dependent coa ligase [Acyrthosiphon pisum]
BT_ZHJ1_ZJU_Unigene22063	1065	gi|110760609|ref|XP_001120701.1|	2e-81	PREDICTED: similar to CG10254-PA, isoform A [Apis mellifera]
BT_ZHJ1_ZJU_Unigene26511	1529	gi|157116872|ref|XP_001652885.1|	2e-81	ef-hand protein nucb1 [Aedes aegypti] >gi|108883413|gb|EAT47638.1| ef-hand protein nucb1 [Aedes aegypti]
BT_ZHJ1_ZJU_Unigene26870	607	gi|193676340|ref|XP_001948540.1|	2e-81	PREDICTED: similar to DNA topoisomerase/gyrase [Acyrthosiphon pisum]
BT_ZHJ1_ZJU_Unigene4058	955	gi|156549531|ref|XP_001602213.1|	2e-81	PREDICTED: similar to ubiquitin-conjugating enzyme h isoform 1 [Nasonia vitripennis]
BT_ZHJ1_ZJU_Unigene47939	451	gi|156254075|gb|AAZ17399.2|	2e-81	70 kDa heat shock protein [Bemisia tabaci]
BT_ZHJ1_ZJU_Unigene48693	494	gi|91080283|ref|XP_973877.1|	2e-81	PREDICTED: similar to carboxylase:pyruvate/acetyl-coa/propionyl-coa [Tribolium castaneum]
BT_ZHJ1_ZJU_Unigene49149	524	gi|193599014|ref|XP_001948235.1|	2e-81	PREDICTED: similar to phosphatase and actin regulator [Acyrthosiphon pisum]
BT_ZHJ1_ZJU_Unigene51856	1018	gi|189241141|ref|XP_973953.2|	2e-81	PREDICTED: similar to CG6439 CG6439-PA [Tribolium castaneum]
BT_ZHJ1_ZJU_Unigene21902	481	gi|189235614|ref|XP_969578.2|	3e-81	PREDICTED: similar to AGAP007137-PB [Tribolium castaneum]
BT_ZHJ1_ZJU_Unigene25474	553	gi|189241298|ref|XP_975145.2|	3e-81	PREDICTED: similar to AGAP004780-PA [Tribolium castaneum]
BT_ZHJ1_ZJU_Unigene30911	940	gi|189236205|ref|XP_970721.2|	3e-81	PREDICTED: similar to iPLA-2 [Tribolium castaneum]
BT_ZHJ1_ZJU_Unigene30963	1200	gi|66525734|ref|XP_392090.2|	3e-81	PREDICTED: similar to lysyl oxidase-like 2 CG4402-PA [Apis mellifera]
BT_ZHJ1_ZJU_Unigene48943	511	gi|193627205|ref|XP_001952587.1|	3e-81	PREDICTED: similar to AGAP009261-PA [Acyrthosiphon pisum]
BT_ZHJ1_ZJU_Unigene49133	523	gi|110758273|ref|XP_395831.3|	3e-81	PREDICTED: similar to CG3626-PA [Apis mellifera]
BT_ZHJ1_ZJU_Unigene49450	547	gi|189240524|ref|XP_971875.2|	3e-81	PREDICTED: similar to ribosomal protein L3e [Tribolium castaneum]
BT_ZHJ1_ZJU_Unigene51225	793	gi|3024084|sp|Q26474.1|LACH_SCHAM	3e-81	RecName: Full=Lachesin; Flags: Precursor >gi|294841|gb|AAC37185.1| lachesin [Schistocerca americana]
BT_ZHJ1_ZJU_Unigene10900	1990	gi|66517710|ref|XP_395521.2|	4e-81	PREDICTED: similar to tripeptidyl peptidase II [Apis mellifera]
BT_ZHJ1_ZJU_Unigene20505	476	gi|156547155|ref|XP_001603524.1|	4e-81	PREDICTED: similar to cyclic-nucleotide-gated cation channel [Nasonia vitripennis]
BT_ZHJ1_ZJU_Unigene20524	1184	gi|110761088|ref|XP_393743.3|	4e-81	PREDICTED: similar to CG5558-PB, isoform B [Apis mellifera]
BT_ZHJ1_ZJU_Unigene51595	903	gi|66506397|ref|XP_624715.1|	4e-81	PREDICTED: similar to CG8209-PA [Apis mellifera]
BT_ZHJ1_ZJU_Unigene6430	630	gi|156537719|ref|XP_001607953.1|	4e-81	PREDICTED: similar to vinculin, partial [Nasonia vitripennis]
BT_ZHJ1_ZJU_Unigene52170	1241	gi|241785831|ref|XP_002400518.1|	5e-81	thioredoxin-dependent peroxide reductase [Ixodes scapularis] >gi|215510786|gb|EEC20239.1| thioredoxin-dependent peroxide reductase [Ixodes scapularis]
BT_ZHJ1_ZJU_Unigene21656	866	gi|91094847|ref|XP_971943.1|	8e-81	PREDICTED: similar to CG4593 CG4593-PA [Tribolium castaneum]
BT_ZHJ1_ZJU_Unigene52132	1200	gi|289742573|gb|ADD20034.1|	8e-81	Ca2+-binding protein [Glossina morsitans morsitans]
BT_ZHJ1_ZJU_Unigene12338	568	gi|189239432|ref|XP_001815003.1|	1e-80	PREDICTED: similar to protein kinase c, mu [Tribolium castaneum]
BT_ZHJ1_ZJU_Unigene12841	3990	gi|156555710|ref|XP_001603237.1|	1e-80	PREDICTED: similar to RE03018p, partial [Nasonia vitripennis]
BT_ZHJ1_ZJU_Unigene22994	922	gi|193690629|ref|XP_001946791.1|	1e-80	PREDICTED: similar to dystrophin CG34157-PD [Acyrthosiphon pisum]
BT_ZHJ1_ZJU_Unigene25257	813	gi|193627359|ref|XP_001948241.1|	1e-80	PREDICTED: similar to AGAP001936-PA [Acyrthosiphon pisum]
BT_ZHJ1_ZJU_Unigene25383	631	gi|193709148|ref|XP_001943476.1|	1e-80	PREDICTED: similar to IP14232p [Acyrthosiphon pisum]
BT_ZHJ1_ZJU_Unigene27107	988	gi|91085437|ref|XP_968834.1|	1e-80	PREDICTED: similar to early embryogenesis protein zyg-11 like, ZYGote defective : embryonic lethal ZYG-11 (90.8 kD) (zyg-11) [Tribolium castaneum]
BT_ZHJ1_ZJU_Unigene27730	921	gi|189240801|ref|XP_968845.2|	1e-80	PREDICTED: similar to rac-gtp binding protein [Tribolium castaneum]
BT_ZHJ1_ZJU_Unigene2901	512	gi|189233807|ref|XP_001807530.1|	1e-80	PREDICTED: similar to voltage-gated calcium channel alpha 1 subunit [Tribolium castaneum]
BT_ZHJ1_ZJU_Unigene29581	852	gi|66521456|ref|XP_623684.1|	1e-80	PREDICTED: similar to COP9 signalosome complex subunit 4 (Signalosome subunit 4) (SGN4) (JAB1-containing signalosome subunit 4) [Apis mellifera]
BT_ZHJ1_ZJU_Unigene18795	594	gi|66532578|ref|XP_395055.2|	2e-80	PREDICTED: similar to CG17033-PA isoform 1 [Apis mellifera]
BT_ZHJ1_ZJU_Unigene20570	1602	gi|193627254|ref|XP_001952716.1|	2e-80	PREDICTED: similar to organic cation transporter [Acyrthosiphon pisum]
BT_ZHJ1_ZJU_Unigene23452	543	gi|157128621|ref|XP_001655159.1|	2e-80	aspartate aminotransferase [Aedes aegypti] >gi|33307012|gb|AAQ02892.1|AF395206_1 aspartate aminotransferase [Aedes aegypti] >gi|108882223|gb|EAT46448.1| aspartate aminotransferase [Aedes aegypti]
BT_ZHJ1_ZJU_Unigene24379	981	gi|193624978|ref|XP_001946538.1|	2e-80	PREDICTED: similar to AGAP010728-PA [Acyrthosiphon pisum]
BT_ZHJ1_ZJU_Unigene26126	1185	gi|193709160|ref|XP_001947169.1|	2e-80	PREDICTED: similar to ectodermal CG6611-PA [Acyrthosiphon pisum]
BT_ZHJ1_ZJU_Unigene49880	587	gi|91090153|ref|XP_972190.1|	2e-80	PREDICTED: similar to carbamoyl-phosphate synthase large chain [Tribolium castaneum]
BT_ZHJ1_ZJU_Unigene50060	605	gi|66510919|ref|XP_396525.2|	2e-80	PREDICTED: similar to maleless CG11680-PA, isoform A [Apis mellifera]
BT_ZHJ1_ZJU_Unigene50954	736	gi|66529630|ref|XP_624879.1|	2e-80	PREDICTED: similar to CG10470-PA [Apis mellifera]
BT_ZHJ1_ZJU_Unigene50997	747	gi|239791870|dbj|BAH72346.1|	2e-80	ACYPI008879 [Acyrthosiphon pisum]
BT_ZHJ1_ZJU_Unigene9154	1218	gi|204022106|dbj|BAG71150.1|	2e-80	cathepsin B-N [Astegopteryx spinocephala]
BT_ZHJ1_ZJU_Unigene2705	911	gi|239791527|dbj|BAH72216.1|	3e-80	ACYPI008618 [Acyrthosiphon pisum]
BT_ZHJ1_ZJU_Unigene27814	2011	gi|148277624|ref|NP_001091698.1|	3e-80	yellow-e3 [Apis mellifera] >gi|82547241|gb|ABB82366.1| yellow e3-like protein [Apis mellifera]
BT_ZHJ1_ZJU_Unigene28483	738	gi|110759685|ref|XP_392523.3|	3e-80	PREDICTED: similar to no extended memory CG8772-PA, isoform A isoform 1 [Apis mellifera]
BT_ZHJ1_ZJU_Unigene29515	1047	gi|193652769|ref|XP_001943556.1|	3e-80	PREDICTED: similar to Fasciclin-2 precursor (Fasciclin II) (FAS II), partial [Acyrthosiphon pisum]
BT_ZHJ1_ZJU_Unigene29838	1229	gi|66515368|ref|XP_624877.1|	3e-80	PREDICTED: similar to ubiquitin-binding protein homolog [Apis mellifera]
BT_ZHJ1_ZJU_Unigene51539	884	gi|193702331|ref|XP_001948592.1|	3e-80	PREDICTED: similar to AGAP003892-PA [Acyrthosiphon pisum]
BT_ZHJ1_ZJU_Unigene6816	1277	gi|48095924|ref|XP_392365.1|	3e-80	PREDICTED: similar to Beclin-1-like protein (Autophagy protein 6-like) (APG6-like) [Apis mellifera]
BT_ZHJ1_ZJU_Unigene1968	1088	gi|291242769|ref|XP_002741281.1|	4e-80	PREDICTED: Nit protein 2-like [Saccoglossus kowalevskii]
BT_ZHJ1_ZJU_Unigene4270	967	gi|110774799|ref|XP_001123050.1|	4e-80	PREDICTED: similar to CG3542-PA, isoform A, partial [Apis mellifera]
BT_ZHJ1_ZJU_Unigene31135	1129	gi|193671789|ref|XP_001945619.1|	5e-80	PREDICTED: similar to lysocardiolipin acyltransferase [Acyrthosiphon pisum]
BT_ZHJ1_ZJU_Unigene52328	1485	gi|158290432|ref|XP_312034.4|	5e-80	AGAP002879-PA [Anopheles gambiae str. PEST] >gi|157017891|gb|EAA08025.4| AGAP002879-PA [Anopheles gambiae str. PEST]
BT_ZHJ1_ZJU_Unigene24462	1358	gi|189234005|ref|XP_972564.2|	6e-80	PREDICTED: similar to AGAP000870-PA [Tribolium castaneum]
BT_ZHJ1_ZJU_Unigene27061	2703	gi|158285959|ref|XP_564957.3|	6e-80	AGAP007264-PA [Anopheles gambiae str. PEST] >gi|157020240|gb|EAL41836.3| AGAP007264-PA [Anopheles gambiae str. PEST]
BT_ZHJ1_ZJU_Unigene31658	1296	gi|110769846|ref|XP_001123316.1|	6e-80	PREDICTED: similar to olf186-F CG11430-PB, isoform B [Apis mellifera]
BT_ZHJ1_ZJU_Unigene50181	619	gi|239793671|dbj|BAH72939.1|	6e-80	ACYPI007505 [Acyrthosiphon pisum]
BT_ZHJ1_ZJU_Unigene51357	829	gi|66509531|ref|XP_394596.2|	6e-80	PREDICTED: similar to Splicing factor 1 CG5836-PA [Apis mellifera]
BT_ZHJ1_ZJU_Unigene6840	793	gi|189240973|ref|XP_967534.2|	6e-80	PREDICTED: similar to tnf receptor associated factor [Tribolium castaneum]
BT_ZHJ1_ZJU_Unigene20917	1913	gi|66548929|ref|XP_623380.1|	7e-80	PREDICTED: similar to COP CG3948-PA, isoform A isoform 1 [Apis mellifera]
BT_ZHJ1_ZJU_Unigene31266	1099	gi|91094163|ref|XP_970089.1|	7e-80	PREDICTED: similar to CG3894 CG3894-PA [Tribolium castaneum]
BT_ZHJ1_ZJU_Unigene3539	647	gi|110755006|ref|XP_001120383.1|	7e-80	PREDICTED: similar to swiss cheese CG2212-PA, isoform A [Apis mellifera]
BT_ZHJ1_ZJU_Unigene52515	2680	gi|189239298|ref|XP_971413.2|	8e-80	PREDICTED: similar to lingerer [Tribolium castaneum]
BT_ZHJ1_ZJU_Unigene10653	725	gi|91086747|ref|XP_971978.1|	9e-80	PREDICTED: similar to AGAP007599-PA [Tribolium castaneum]
BT_ZHJ1_ZJU_Unigene12208	842	gi|291230926|ref|XP_002735416.1|	9e-80	PREDICTED: FAR (Factor ARrest) Like family member (farl-11)-like [Saccoglossus kowalevskii]
BT_ZHJ1_ZJU_Unigene20159	878	gi|239788303|dbj|BAH70840.1|	9e-80	ACYPI001909 [Acyrthosiphon pisum]
BT_ZHJ1_ZJU_Unigene22416	593	gi|115760293|ref|XP_786462.2|	9e-80	PREDICTED: similar to Farsla protein [Strongylocentrotus purpuratus]
BT_ZHJ1_ZJU_Unigene3153	1875	gi|193666918|ref|XP_001952854.1|	9e-80	PREDICTED: similar to Zinc finger homeobox protein 3 (Zinc finger homeodomain protein 3) (ZFH-3) (Alpha-fetoprotein enhancer-binding protein) (AT motif-binding factor) (AT-binding transcription factor 1) [Acyrthosiphon pisum]
BT_ZHJ1_ZJU_Unigene21857	1113	gi|270004902|gb|EFA01350.1|	1e-79	Zn finger homeodomain 2 [Tribolium castaneum]
BT_ZHJ1_ZJU_Unigene29886	3077	gi|189236763|ref|XP_975380.2|	1e-79	PREDICTED: similar to YLP motif containing 1 [Tribolium castaneum]
BT_ZHJ1_ZJU_Unigene48602	488	gi|110757178|ref|XP_001122406.1|	1e-79	PREDICTED: similar to crinkled CG7595-PB, isoform B [Apis mellifera]
[truncated: 14,597 more rows]
