# Supplementary material for: Analysis of a native whitefly transcriptome and its sequence divergence with two invasive whitefly species
Source: BMC Genomics. 2012 Oct 4;13:529. doi: 10.1186/1471-2164-13-529 (PMC3478168; doi:10.1186/1471-2164-13-529)
Supplement: Additional file 4 — Gene expression level of Asia II 3 transcriptome. The length of each distinct sequence and numbers of raw reads for each gene are listed. Swissprot and nr annotations were shown as well. RPKM: reads per kilobase per million mapped reads. [file 1471-2164-13-529-S4.xls]

## Sheet: 1
GeneID	Gene Length	Number of raw reads	RPKM
BT_ZHJ1_ZJU_Unigene31209	568	20403	5308.16
BT_ZHJ1_ZJU_Unigene42140	298	8030	3981.97
BT_ZHJ1_ZJU_Unigene4448	580	13476	3433.46
BT_ZHJ1_ZJU_Unigene5935	386	8392	3212.75
BT_ZHJ1_ZJU_Unigene44594	340	6567	2854.21
BT_ZHJ1_ZJU_Unigene33291	212	3891	2712.21
BT_ZHJ1_ZJU_Unigene40759	280	4952	2613.49
BT_ZHJ1_ZJU_Unigene33425	213	3191	2213.84
BT_ZHJ1_ZJU_Unigene36010	237	3122	1946.63
BT_ZHJ1_ZJU_Unigene40277	275	3388	1820.58
BT_ZHJ1_ZJU_Unigene34734	226	2756	1802.06
BT_ZHJ1_ZJU_Unigene42974	310	3721	1773.77
BT_ZHJ1_ZJU_Unigene33344	213	2299	1594.99
BT_ZHJ1_ZJU_Unigene46511	392	4227	1593.47
BT_ZHJ1_ZJU_Unigene42468	302	3239	1584.9
BT_ZHJ1_ZJU_Unigene38168	256	2689	1552.21
BT_ZHJ1_ZJU_Unigene44457	337	3457	1515.89
BT_ZHJ1_ZJU_Unigene44051	329	3336	1498.4
BT_ZHJ1_ZJU_Unigene43506	319	3232	1497.2
BT_ZHJ1_ZJU_Unigene49876	587	5853	1473.46
BT_ZHJ1_ZJU_Unigene43457	318	3079	1430.81
BT_ZHJ1_ZJU_Unigene51172	781	7373	1395.06
BT_ZHJ1_ZJU_Unigene44646	340	3139	1364.3
BT_ZHJ1_ZJU_Unigene46015	376	3456	1358.26
BT_ZHJ1_ZJU_Unigene40733	280	2561	1351.61
BT_ZHJ1_ZJU_Unigene37661	251	2284	1344.69
BT_ZHJ1_ZJU_Unigene38243	256	2286	1319.58
BT_ZHJ1_ZJU_Unigene34788	226	2016	1318.2
BT_ZHJ1_ZJU_Unigene34991	228	1943	1259.32
BT_ZHJ1_ZJU_Unigene45492	361	3074	1258.33
BT_ZHJ1_ZJU_Unigene44482	338	2871	1255.21
BT_ZHJ1_ZJU_Unigene34665	225	1906	1251.81
BT_ZHJ1_ZJU_Unigene38310	257	2159	1241.42
BT_ZHJ1_ZJU_Unigene46694	398	3287	1220.44
BT_ZHJ1_ZJU_Unigene38517	259	2126	1213
BT_ZHJ1_ZJU_Unigene43222	314	2568	1208.55
BT_ZHJ1_ZJU_Unigene40392	276	2245	1202
BT_ZHJ1_ZJU_Unigene48893	507	3976	1158.88
BT_ZHJ1_ZJU_Unigene35096	229	1792	1156.38
BT_ZHJ1_ZJU_Unigene32909	209	1629	1151.79
BT_ZHJ1_ZJU_Unigene43776	324	2490	1135.67
BT_ZHJ1_ZJU_Unigene33554	215	1645	1130.64
BT_ZHJ1_ZJU_Unigene49814	581	4428	1126.24
BT_ZHJ1_ZJU_Unigene23959	286	2151	1111.41
BT_ZHJ1_ZJU_Unigene51279	805	6017	1104.54
BT_ZHJ1_ZJU_Unigene49978	597	4451	1101.75
BT_ZHJ1_ZJU_Unigene38308	257	1914	1100.54
BT_ZHJ1_ZJU_Unigene33490	214	1588	1096.57
BT_ZHJ1_ZJU_Unigene50904	722	5347	1094.39
BT_ZHJ1_ZJU_Unigene38752	261	1913	1083.11
BT_ZHJ1_ZJU_Unigene34119	220	1601	1075.39
BT_ZHJ1_ZJU_Unigene46231	384	2740	1054.43
BT_ZHJ1_ZJU_Unigene40015	272	1935	1051.26
BT_ZHJ1_ZJU_Unigene38432	256	1807	1043.08
BT_ZHJ1_ZJU_Unigene43455	318	2234	1038.14
BT_ZHJ1_ZJU_Unigene43592	319	2234	1034.88
BT_ZHJ1_ZJU_Unigene33162	211	1466	1026.72
BT_ZHJ1_ZJU_Unigene43894	326	2255	1022.18
BT_ZHJ1_ZJU_Unigene33124	211	1453	1017.61
BT_ZHJ1_ZJU_Unigene45330	357	2455	1016.21
BT_ZHJ1_ZJU_Unigene39825	271	1860	1014.24
BT_ZHJ1_ZJU_Unigene50489	659	4523	1014.24
BT_ZHJ1_ZJU_Unigene31976	202	1385	1013.2
BT_ZHJ1_ZJU_Unigene45293	356	2439	1012.42
BT_ZHJ1_ZJU_Unigene47625	436	2939	996.12
BT_ZHJ1_ZJU_Unigene45352	357	2406	995.923
BT_ZHJ1_ZJU_Unigene32735	207	1394	995.155
BT_ZHJ1_ZJU_Unigene51161	777	5217	992.198
BT_ZHJ1_ZJU_Unigene34205	221	1475	986.275
BT_ZHJ1_ZJU_Unigene48247	467	3088	977.145
BT_ZHJ1_ZJU_Unigene34748	224	1480	976.365
BT_ZHJ1_ZJU_Unigene34496	224	1475	973.066
BT_ZHJ1_ZJU_Unigene47411	427	2796	967.627
BT_ZHJ1_ZJU_Unigene49513	552	3611	966.689
BT_ZHJ1_ZJU_Unigene36968	245	1593	960.834
BT_ZHJ1_ZJU_Unigene43195	314	2040	960.061
BT_ZHJ1_ZJU_Unigene48327	472	3062	958.654
BT_ZHJ1_ZJU_Unigene38218	256	1660	958.223
BT_ZHJ1_ZJU_Unigene41335	287	1858	956.67
BT_ZHJ1_ZJU_Unigene37605	251	1613	949.64
BT_ZHJ1_ZJU_Unigene44745	343	2203	949.115
BT_ZHJ1_ZJU_Unigene37600	251	1612	949.052
BT_ZHJ1_ZJU_Unigene42225	299	1917	947.435
BT_ZHJ1_ZJU_Unigene50877	718	4595	945.713
BT_ZHJ1_ZJU_Unigene48297	471	2991	938.413
BT_ZHJ1_ZJU_Unigene31952	201	1276	938.109
BT_ZHJ1_ZJU_Unigene45199	354	2247	937.99
BT_ZHJ1_ZJU_Unigene47469	429	2719	936.592
BT_ZHJ1_ZJU_Unigene42539	303	1917	934.928
BT_ZHJ1_ZJU_Unigene50362	633	4004	934.736
BT_ZHJ1_ZJU_Unigene41517	289	1828	934.71
BT_ZHJ1_ZJU_Unigene39517	266	1680	933.311
BT_ZHJ1_ZJU_Unigene49651	564	3545	928.829
BT_ZHJ1_ZJU_Unigene33588	215	1350	927.884
BT_ZHJ1_ZJU_Unigene48060	457	2868	927.388
BT_ZHJ1_ZJU_Unigene32716	207	1295	924.481
BT_ZHJ1_ZJU_Unigene48228	466	2915	924.381
BT_ZHJ1_ZJU_Unigene45417	359	2229	917.517
BT_ZHJ1_ZJU_Unigene50868	717	4451	917.354
BT_ZHJ1_ZJU_Unigene34065	219	1354	913.636
BT_ZHJ1_ZJU_Unigene46618	396	2439	910.154
BT_ZHJ1_ZJU_Unigene39323	266	1630	905.533
BT_ZHJ1_ZJU_Unigene37794	253	1549	904.752
BT_ZHJ1_ZJU_Unigene43286	315	1909	895.558
BT_ZHJ1_ZJU_Unigene46190	382	2294	887.419
BT_ZHJ1_ZJU_Unigene50014	600	3594	885.167
BT_ZHJ1_ZJU_Unigene46870	404	2414	882.987
BT_ZHJ1_ZJU_Unigene42345	301	1797	882.226
BT_ZHJ1_ZJU_Unigene49863	586	3496	881.601
BT_ZHJ1_ZJU_Unigene41479	289	1720	879.486
BT_ZHJ1_ZJU_Unigene41244	286	1702	879.411
BT_ZHJ1_ZJU_Unigene44506	338	2008	877.901
BT_ZHJ1_ZJU_Unigene37386	249	1476	875.962
BT_ZHJ1_ZJU_Unigene32145	203	1191	866.99
BT_ZHJ1_ZJU_Unigene40416	276	1612	863.087
BT_ZHJ1_ZJU_Unigene37484	250	1455	860.046
BT_ZHJ1_ZJU_Unigene46834	403	2326	852.91
BT_ZHJ1_ZJU_Unigene49823	582	3351	850.844
BT_ZHJ1_ZJU_Unigene34048	219	1252	844.809
BT_ZHJ1_ZJU_Unigene32383	205	1171	844.115
BT_ZHJ1_ZJU_Unigene36572	242	1382	843.9
BT_ZHJ1_ZJU_Unigene33090	211	1204	843.223
BT_ZHJ1_ZJU_Unigene47059	412	2349	842.528
BT_ZHJ1_ZJU_Unigene32533	206	1173	841.452
BT_ZHJ1_ZJU_Unigene33878	218	1241	841.228
BT_ZHJ1_ZJU_Unigene37964	254	1441	838.356
BT_ZHJ1_ZJU_Unigene48023	455	2567	833.706
BT_ZHJ1_ZJU_Unigene51713	952	5367	833.092
BT_ZHJ1_ZJU_Unigene37937	254	1428	830.793
BT_ZHJ1_ZJU_Unigene34870	227	1276	830.66
BT_ZHJ1_ZJU_Unigene44677	342	1914	827.017
BT_ZHJ1_ZJU_Unigene46873	405	2263	825.711
BT_ZHJ1_ZJU_Unigene33895	218	1218	825.637
BT_ZHJ1_ZJU_Unigene34579	224	1247	822.654
BT_ZHJ1_ZJU_Unigene32151	203	1122	816.762
BT_ZHJ1_ZJU_Unigene43244	314	1735	816.523
BT_ZHJ1_ZJU_Unigene50990	745	4103	813.849
BT_ZHJ1_ZJU_Unigene32407	205	1125	810.956
BT_ZHJ1_ZJU_Unigene46253	384	2107	810.834
BT_ZHJ1_ZJU_Unigene41843	294	1608	808.234
BT_ZHJ1_ZJU_Unigene45920	374	2027	800.904
BT_ZHJ1_ZJU_Unigene50330	636	3444	800.211
BT_ZHJ1_ZJU_Unigene49011	514	2760	793.495
BT_ZHJ1_ZJU_Unigene46773	400	2139	790.222
BT_ZHJ1_ZJU_Unigene37533	250	1330	786.159
BT_ZHJ1_ZJU_Unigene49501	547	2888	780.204
BT_ZHJ1_ZJU_Unigene41801	290	1530	779.636
BT_ZHJ1_ZJU_Unigene44263	334	1762	779.575
BT_ZHJ1_ZJU_Unigene36639	242	1276	779.173
BT_ZHJ1_ZJU_Unigene50805	710	3742	778.832
BT_ZHJ1_ZJU_Unigene50364	641	3378	778.754
BT_ZHJ1_ZJU_Unigene43223	314	1644	773.697
BT_ZHJ1_ZJU_Unigene46316	386	2016	771.795
BT_ZHJ1_ZJU_Unigene39089	264	1376	770.217
BT_ZHJ1_ZJU_Unigene47189	418	2169	766.799
BT_ZHJ1_ZJU_Unigene49702	570	2956	766.352
BT_ZHJ1_ZJU_Unigene49438	546	2800	757.816
BT_ZHJ1_ZJU_Unigene49480	550	2816	756.604
BT_ZHJ1_ZJU_Unigene45355	357	1822	754.186
BT_ZHJ1_ZJU_Unigene50812	711	3616	751.549
BT_ZHJ1_ZJU_Unigene50227	624	3168	750.238
BT_ZHJ1_ZJU_Unigene37612	251	1272	748.879
BT_ZHJ1_ZJU_Unigene45051	350	1764	744.782
BT_ZHJ1_ZJU_Unigene46892	405	2040	744.344
BT_ZHJ1_ZJU_Unigene51535	881	4427	742.561
BT_ZHJ1_ZJU_Unigene47939	451	2264	741.82
BT_ZHJ1_ZJU_Unigene40058	273	1368	740.495
BT_ZHJ1_ZJU_Unigene51074	759	3785	736.924
BT_ZHJ1_ZJU_Unigene49241	531	2648	736.923
BT_ZHJ1_ZJU_Unigene51237	796	3962	735.529
BT_ZHJ1_ZJU_Unigene41794	293	1452	732.314
BT_ZHJ1_ZJU_Unigene50188	619	3063	731.231
BT_ZHJ1_ZJU_Unigene43028	311	1538	730.793
BT_ZHJ1_ZJU_Unigene46903	406	2006	730.135
BT_ZHJ1_ZJU_Unigene35858	236	1157	724.469
BT_ZHJ1_ZJU_Unigene46847	403	1968	721.637
BT_ZHJ1_ZJU_Unigene48217	466	2275	721.43
BT_ZHJ1_ZJU_Unigene38300	257	1248	717.596
BT_ZHJ1_ZJU_Unigene33182	211	1024	717.16
BT_ZHJ1_ZJU_Unigene42505	303	1468	715.949
BT_ZHJ1_ZJU_Unigene43997	328	1585	714.092
BT_ZHJ1_ZJU_Unigene39672	269	1299	713.601
BT_ZHJ1_ZJU_Unigene41169	285	1375	712.946
BT_ZHJ1_ZJU_Unigene47482	430	2073	712.409
BT_ZHJ1_ZJU_Unigene40076	273	1316	712.347
BT_ZHJ1_ZJU_Unigene43625	321	1546	711.71
BT_ZHJ1_ZJU_Unigene45105	352	1694	711.163
BT_ZHJ1_ZJU_Unigene36028	237	1136	708.318
BT_ZHJ1_ZJU_Unigene46248	384	1829	703.851
BT_ZHJ1_ZJU_Unigene43978	328	1559	702.378
BT_ZHJ1_ZJU_Unigene36232	239	1133	700.536
BT_ZHJ1_ZJU_Unigene32967	209	989	699.276
BT_ZHJ1_ZJU_Unigene34092	220	1040	698.569
BT_ZHJ1_ZJU_Unigene41274	286	1351	698.052
BT_ZHJ1_ZJU_Unigene51645	921	4328	694.426
BT_ZHJ1_ZJU_Unigene44727	343	1611	694.065
BT_ZHJ1_ZJU_Unigene42478	303	1423	694.002
BT_ZHJ1_ZJU_Unigene47390	427	2005	693.881
BT_ZHJ1_ZJU_Unigene36645	243	1138	692.045
BT_ZHJ1_ZJU_Unigene50581	673	3150	691.662
BT_ZHJ1_ZJU_Unigene42517	303	1418	691.564
BT_ZHJ1_ZJU_Unigene32119	203	949	690.826
BT_ZHJ1_ZJU_Unigene49316	537	2507	689.888
BT_ZHJ1_ZJU_Unigene35822	236	1101	689.404
BT_ZHJ1_ZJU_Unigene36236	239	1114	688.788
BT_ZHJ1_ZJU_Unigene48329	471	2190	687.103
BT_ZHJ1_ZJU_Unigene50203	615	2853	685.528
BT_ZHJ1_ZJU_Unigene50853	715	3310	684.101
BT_ZHJ1_ZJU_Unigene50370	641	2964	683.311
BT_ZHJ1_ZJU_Unigene46560	393	1812	681.34
BT_ZHJ1_ZJU_Unigene36315	240	1104	679.761
BT_ZHJ1_ZJU_Unigene50599	675	3104	679.542
BT_ZHJ1_ZJU_Unigene46242	384	1762	678.068
BT_ZHJ1_ZJU_Unigene46139	381	1745	676.813
BT_ZHJ1_ZJU_Unigene34303	222	1010	672.306
BT_ZHJ1_ZJU_Unigene42004	296	1346	671.973
BT_ZHJ1_ZJU_Unigene47756	442	2009	671.67
BT_ZHJ1_ZJU_Unigene40230	275	1242	667.402
BT_ZHJ1_ZJU_Unigene51025	751	3382	665.476
BT_ZHJ1_ZJU_Unigene49831	583	2624	665.111
BT_ZHJ1_ZJU_Unigene41324	287	1291	664.726
BT_ZHJ1_ZJU_Unigene36421	241	1084	664.677
BT_ZHJ1_ZJU_Unigene35952	237	1060	660.931
BT_ZHJ1_ZJU_Unigene47567	434	1941	660.898
BT_ZHJ1_ZJU_Unigene51038	754	3371	660.672
BT_ZHJ1_ZJU_Unigene42111	297	1327	660.257
BT_ZHJ1_ZJU_Unigene41215	285	1272	659.539
BT_ZHJ1_ZJU_Unigene36763	244	1089	659.533
BT_ZHJ1_ZJU_Unigene51493	866	3852	657.305
BT_ZHJ1_ZJU_Unigene51472	862	3834	657.269
BT_ZHJ1_ZJU_Unigene51594	902	4008	656.628
BT_ZHJ1_ZJU_Unigene52183	1254	5540	652.846
BT_ZHJ1_ZJU_Unigene47979	453	1999	652.098
BT_ZHJ1_ZJU_Unigene44638	341	1499	649.6
BT_ZHJ1_ZJU_Unigene48933	505	2214	647.865
BT_ZHJ1_ZJU_Unigene36651	243	1065	647.652
BT_ZHJ1_ZJU_Unigene45333	357	1559	645.322
BT_ZHJ1_ZJU_Unigene44149	331	1445	645.117
BT_ZHJ1_ZJU_Unigene35596	233	1017	645.006
BT_ZHJ1_ZJU_Unigene42691	306	1335	644.701
BT_ZHJ1_ZJU_Unigene50329	637	2763	640.973
BT_ZHJ1_ZJU_Unigene33101	211	915	640.822
BT_ZHJ1_ZJU_Unigene50757	701	3039	640.636
BT_ZHJ1_ZJU_Unigene34929	228	988	640.355
BT_ZHJ1_ZJU_Unigene47538	433	1874	639.558
BT_ZHJ1_ZJU_Unigene41970	296	1275	636.527
BT_ZHJ1_ZJU_Unigene49262	532	2291	636.373
BT_ZHJ1_ZJU_Unigene32512	206	882	632.703
BT_ZHJ1_ZJU_Unigene34643	225	962	631.817
BT_ZHJ1_ZJU_Unigene51876	1029	4394	631.02
BT_ZHJ1_ZJU_Unigene32117	203	863	628.222
BT_ZHJ1_ZJU_Unigene49037	516	2186	626.035
BT_ZHJ1_ZJU_Unigene51117	769	3246	623.764
BT_ZHJ1_ZJU_Unigene38118	255	1074	622.39
BT_ZHJ1_ZJU_Unigene49356	540	2263	619.283
BT_ZHJ1_ZJU_Unigene38980	263	1098	616.943
BT_ZHJ1_ZJU_Unigene47947	452	1879	614.309
BT_ZHJ1_ZJU_Unigene38913	262	1089	614.222
BT_ZHJ1_ZJU_Unigene48695	495	2056	613.785
BT_ZHJ1_ZJU_Unigene42981	310	1285	612.548
BT_ZHJ1_ZJU_Unigene45834	371	1533	610.614
BT_ZHJ1_ZJU_Unigene47285	422	1740	609.306
BT_ZHJ1_ZJU_Unigene47554	433	1785	609.184
BT_ZHJ1_ZJU_Unigene43926	327	1348	609.173
BT_ZHJ1_ZJU_Unigene51328	818	3371	608.981
BT_ZHJ1_ZJU_Unigene34864	227	934	608.022
BT_ZHJ1_ZJU_Unigene51267	804	3308	608.006
BT_ZHJ1_ZJU_Unigene40727	280	1152	607.985
BT_ZHJ1_ZJU_Unigene52139	1207	4960	607.258
BT_ZHJ1_ZJU_Unigene48326	472	1938	606.751
BT_ZHJ1_ZJU_Unigene39435	267	1094	605.487
BT_ZHJ1_ZJU_Unigene32944	209	855	604.531
BT_ZHJ1_ZJU_Unigene50009	600	2449	603.165
BT_ZHJ1_ZJU_Unigene37245	248	1012	603.014
BT_ZHJ1_ZJU_Unigene37152	245	996	600.747
BT_ZHJ1_ZJU_Unigene39273	265	1077	600.577
BT_ZHJ1_ZJU_Unigene39815	271	1101	600.367
BT_ZHJ1_ZJU_Unigene51345	824	3333	597.732
BT_ZHJ1_ZJU_Unigene49459	548	2215	597.299
BT_ZHJ1_ZJU_Unigene37561	251	1014	596.984
BT_ZHJ1_ZJU_Unigene45346	356	1438	596.908
BT_ZHJ1_ZJU_Unigene47881	448	1808	596.374
BT_ZHJ1_ZJU_Unigene41270	286	1153	595.747
BT_ZHJ1_ZJU_Unigene52028	1122	4519	595.179
BT_ZHJ1_ZJU_Unigene37253	248	996	593.48
BT_ZHJ1_ZJU_Unigene48625	489	1961	592.608
BT_ZHJ1_ZJU_Unigene49449	544	2177	591.368
BT_ZHJ1_ZJU_Unigene47876	448	1788	589.777
BT_ZHJ1_ZJU_Unigene46338	387	1544	589.569
BT_ZHJ1_ZJU_Unigene44151	331	1318	588.418
BT_ZHJ1_ZJU_Unigene43839	325	1287	585.186
BT_ZHJ1_ZJU_Unigene41830	293	1160	585.044
BT_ZHJ1_ZJU_Unigene41722	292	1153	583.505
BT_ZHJ1_ZJU_Unigene44130	331	1305	582.614
BT_ZHJ1_ZJU_Unigene51294	808	3171	579.94
BT_ZHJ1_ZJU_Unigene34446	223	873	578.506
BT_ZHJ1_ZJU_Unigene51513	874	3421	578.416
BT_ZHJ1_ZJU_Unigene50241	626	2449	578.113
BT_ZHJ1_ZJU_Unigene47569	434	1695	577.136
BT_ZHJ1_ZJU_Unigene50594	675	2629	575.553
BT_ZHJ1_ZJU_Unigene34749	226	877	573.442
BT_ZHJ1_ZJU_Unigene32152	203	787	572.898
BT_ZHJ1_ZJU_Unigene49214	528	2046	572.625
BT_ZHJ1_ZJU_Unigene39496	267	1034	572.279
BT_ZHJ1_ZJU_Unigene41972	296	1146	572.126
BT_ZHJ1_ZJU_Unigene38876	262	1011	570.228
BT_ZHJ1_ZJU_Unigene52495	2285	8815	570.078
BT_ZHJ1_ZJU_Unigene33052	210	806	567.171
BT_ZHJ1_ZJU_Unigene35102	229	876	565.285
BT_ZHJ1_ZJU_Unigene49582	558	2134	565.144
BT_ZHJ1_ZJU_Unigene37098	247	942	563.576
BT_ZHJ1_ZJU_Unigene44460	336	1281	563.389
BT_ZHJ1_ZJU_Unigene34414	223	850	563.265
BT_ZHJ1_ZJU_Unigene45859	372	1412	560.906
BT_ZHJ1_ZJU_Unigene49980	597	2265	560.651
BT_ZHJ1_ZJU_Unigene51494	868	3291	560.282
BT_ZHJ1_ZJU_Unigene49169	525	1990	560.134
BT_ZHJ1_ZJU_Unigene51313	812	3076	559.795
BT_ZHJ1_ZJU_Unigene35871	236	890	557.284
BT_ZHJ1_ZJU_Unigene33486	214	806	556.57
BT_ZHJ1_ZJU_Unigene51059	757	2851	556.544
BT_ZHJ1_ZJU_Unigene44136	331	1244	555.381
BT_ZHJ1_ZJU_Unigene34413	217	814	554.323
BT_ZHJ1_ZJU_Unigene48961	512	1907	550.401
BT_ZHJ1_ZJU_Unigene49689	568	2110	548.95
BT_ZHJ1_ZJU_Unigene46140	381	1414	548.432
BT_ZHJ1_ZJU_Unigene48530	484	1795	548.047
BT_ZHJ1_ZJU_Unigene47834	446	1652	547.361
BT_ZHJ1_ZJU_Unigene52522	2439	8994	544.929
BT_ZHJ1_ZJU_Unigene31932	201	739	543.309
BT_ZHJ1_ZJU_Unigene50849	715	2623	542.114
BT_ZHJ1_ZJU_Unigene51985	1087	3982	541.34
BT_ZHJ1_ZJU_Unigene51838	1009	3691	540.569
BT_ZHJ1_ZJU_Unigene47671	438	1601	540.152
BT_ZHJ1_ZJU_Unigene46709	398	1447	537.259
BT_ZHJ1_ZJU_Unigene51394	840	3053	537.089
BT_ZHJ1_ZJU_Unigene39958	272	984	534.595
BT_ZHJ1_ZJU_Unigene46828	403	1450	531.694
BT_ZHJ1_ZJU_Unigene50365	641	2306	531.618
BT_ZHJ1_ZJU_Unigene52067	1152	4138	530.807
BT_ZHJ1_ZJU_Unigene35040	229	821	529.793
BT_ZHJ1_ZJU_Unigene35273	231	827	529.044
BT_ZHJ1_ZJU_Unigene51238	797	2852	528.798
BT_ZHJ1_ZJU_Unigene44150	331	1184	528.594
BT_ZHJ1_ZJU_Unigene52006	1088	3889	528.211
BT_ZHJ1_ZJU_Unigene51788	979	3472	524.077
BT_ZHJ1_ZJU_Unigene51518	876	3103	523.451
BT_ZHJ1_ZJU_Unigene52102	1175	4162	523.435
BT_ZHJ1_ZJU_Unigene42182	298	1055	523.16
BT_ZHJ1_ZJU_Unigene40390	276	973	520.957
BT_ZHJ1_ZJU_Unigene51909	1045	3680	520.391
BT_ZHJ1_ZJU_Unigene32595	206	725	520.079
BT_ZHJ1_ZJU_Unigene50870	718	2525	519.679
BT_ZHJ1_ZJU_Unigene50181	619	2175	519.239
BT_ZHJ1_ZJU_Unigene52371	1570	5516	519.186
BT_ZHJ1_ZJU_Unigene51398	815	2857	518.025
BT_ZHJ1_ZJU_Unigene46515	392	1374	517.963
BT_ZHJ1_ZJU_Unigene43114	312	1093	517.683
BT_ZHJ1_ZJU_Unigene33333	213	746	517.556
BT_ZHJ1_ZJU_Unigene50558	663	2321	517.321
BT_ZHJ1_ZJU_Unigene51829	1006	3466	509.13
BT_ZHJ1_ZJU_Unigene49332	538	1851	508.42
BT_ZHJ1_ZJU_Unigene46448	390	1341	508.116
BT_ZHJ1_ZJU_Unigene44893	347	1193	508.053
BT_ZHJ1_ZJU_Unigene47394	427	1468	508.039
BT_ZHJ1_ZJU_Unigene45181	353	1211	506.953
BT_ZHJ1_ZJU_Unigene41312	287	984	506.654
BT_ZHJ1_ZJU_Unigene48840	504	1726	506.068
BT_ZHJ1_ZJU_Unigene47797	444	1517	504.895
BT_ZHJ1_ZJU_Unigene41787	293	1000	504.349
BT_ZHJ1_ZJU_Unigene49969	590	2008	502.933
BT_ZHJ1_ZJU_Unigene40856	281	949	499.067
BT_ZHJ1_ZJU_Unigene47303	423	1426	498.17
BT_ZHJ1_ZJU_Unigene34609	225	758	497.835
BT_ZHJ1_ZJU_Unigene13968	237	798	497.569
BT_ZHJ1_ZJU_Unigene36009	237	796	496.322
BT_ZHJ1_ZJU_Unigene47004	410	1377	496.305
BT_ZHJ1_ZJU_Unigene51964	1073	3603	496.207
BT_ZHJ1_ZJU_Unigene47905	449	1506	495.652
BT_ZHJ1_ZJU_Unigene43866	325	1087	494.248
BT_ZHJ1_ZJU_Unigene52099	1174	3925	494.049
BT_ZHJ1_ZJU_Unigene42883	309	1032	493.537
BT_ZHJ1_ZJU_Unigene49683	568	1895	493.014
BT_ZHJ1_ZJU_Unigene48666	492	1639	492.28
BT_ZHJ1_ZJU_Unigene40225	275	916	492.222
BT_ZHJ1_ZJU_Unigene49926	591	1956	489.08
BT_ZHJ1_ZJU_Unigene52333	1489	4928	489.074
BT_ZHJ1_ZJU_Unigene49535	554	1831	488.402
BT_ZHJ1_ZJU_Unigene51552	886	2923	487.521
BT_ZHJ1_ZJU_Unigene46278	385	1268	486.695
BT_ZHJ1_ZJU_Unigene43969	328	1079	486.123
BT_ZHJ1_ZJU_Unigene51561	889	2921	485.544
BT_ZHJ1_ZJU_Unigene35954	237	778	485.098
BT_ZHJ1_ZJU_Unigene27897	769	2521	484.446
BT_ZHJ1_ZJU_Unigene51605	905	2966	484.307
BT_ZHJ1_ZJU_Unigene34214	219	716	483.134
BT_ZHJ1_ZJU_Unigene45789	370	1207	482.063
BT_ZHJ1_ZJU_Unigene35660	234	763	481.845
BT_ZHJ1_ZJU_Unigene33558	215	700	481.125
BT_ZHJ1_ZJU_Unigene35443	232	755	480.903
BT_ZHJ1_ZJU_Unigene33341	213	693	480.786
BT_ZHJ1_ZJU_Unigene48472	480	1559	479.958
BT_ZHJ1_ZJU_Unigene34893	227	737	479.778
BT_ZHJ1_ZJU_Unigene45010	349	1133	479.737
BT_ZHJ1_ZJU_Unigene49826	582	1885	478.616
BT_ZHJ1_ZJU_Unigene44234	333	1078	478.38
BT_ZHJ1_ZJU_Unigene46698	398	1286	477.481
BT_ZHJ1_ZJU_Unigene44141	331	1067	476.36
BT_ZHJ1_ZJU_Unigene47699	439	1414	475.974
BT_ZHJ1_ZJU_Unigene49908	590	1894	474.38
BT_ZHJ1_ZJU_Unigene45982	375	1202	473.665
BT_ZHJ1_ZJU_Unigene40298	275	879	472.34
BT_ZHJ1_ZJU_Unigene35169	230	735	472.235
BT_ZHJ1_ZJU_Unigene51387	837	2667	470.865
BT_ZHJ1_ZJU_Unigene35768	235	748	470.362
BT_ZHJ1_ZJU_Unigene34931	228	725	469.896
BT_ZHJ1_ZJU_Unigene49547	555	1763	469.416
BT_ZHJ1_ZJU_Unigene47055	412	1306	468.43
BT_ZHJ1_ZJU_Unigene49345	539	1707	467.997
BT_ZHJ1_ZJU_Unigene37803	253	800	467.27
BT_ZHJ1_ZJU_Unigene49692	569	1795	466.177
BT_ZHJ1_ZJU_Unigene37068	246	776	466.149
BT_ZHJ1_ZJU_Unigene48539	484	1526	465.916
BT_ZHJ1_ZJU_Unigene35209	230	725	465.81
BT_ZHJ1_ZJU_Unigene47484	430	1349	463.599
BT_ZHJ1_ZJU_Unigene46740	399	1249	462.581
BT_ZHJ1_ZJU_Unigene51236	796	2485	461.33
BT_ZHJ1_ZJU_Unigene48597	488	1523	461.189
BT_ZHJ1_ZJU_Unigene48841	491	1532	461.079
BT_ZHJ1_ZJU_Unigene49910	590	1828	457.849
BT_ZHJ1_ZJU_Unigene36445	241	746	457.425
BT_ZHJ1_ZJU_Unigene46229	384	1183	455.252
BT_ZHJ1_ZJU_Unigene33556	215	662	455.007
BT_ZHJ1_ZJU_Unigene51782	978	3008	454.504
BT_ZHJ1_ZJU_Unigene34698	225	691	453.831
BT_ZHJ1_ZJU_Unigene47994	452	1386	453.13
BT_ZHJ1_ZJU_Unigene47659	437	1336	451.776
BT_ZHJ1_ZJU_Unigene37790	252	770	451.532
BT_ZHJ1_ZJU_Unigene48988	513	1567	451.388
BT_ZHJ1_ZJU_Unigene51257	801	2446	451.255
BT_ZHJ1_ZJU_Unigene46359	387	1180	450.577
BT_ZHJ1_ZJU_Unigene47121	415	1259	448.308
BT_ZHJ1_ZJU_Unigene33453	214	649	448.156
BT_ZHJ1_ZJU_Unigene48279	470	1425	448.039
BT_ZHJ1_ZJU_Unigene52088	1165	3530	447.762
BT_ZHJ1_ZJU_Unigene37025	246	745	447.527
BT_ZHJ1_ZJU_Unigene46965	408	1233	446.582
BT_ZHJ1_ZJU_Unigene51736	960	2899	446.247
BT_ZHJ1_ZJU_Unigene38619	260	785	446.164
BT_ZHJ1_ZJU_Unigene47141	416	1255	445.809
BT_ZHJ1_ZJU_Unigene37119	247	741	443.322
BT_ZHJ1_ZJU_Unigene48787	501	1501	442.733
BT_ZHJ1_ZJU_Unigene42526	303	906	441.859
BT_ZHJ1_ZJU_Unigene49764	576	1722	441.783
BT_ZHJ1_ZJU_Unigene36987	246	734	440.92
BT_ZHJ1_ZJU_Unigene46053	378	1124	439.413
BT_ZHJ1_ZJU_Unigene25567	607	1804	439.184
BT_ZHJ1_ZJU_Unigene48380	475	1411	438.967
BT_ZHJ1_ZJU_Unigene50574	672	1995	438.704
BT_ZHJ1_ZJU_Unigene51711	951	2822	438.505
BT_ZHJ1_ZJU_Unigene40840	281	833	438.064
BT_ZHJ1_ZJU_Unigene47931	451	1335	437.425
BT_ZHJ1_ZJU_Unigene50899	722	2136	437.182
BT_ZHJ1_ZJU_Unigene51946	1064	3141	436.239
BT_ZHJ1_ZJU_Unigene46793	401	1183	435.952
BT_ZHJ1_ZJU_Unigene41963	295	869	435.308
BT_ZHJ1_ZJU_Unigene39296	266	783	434.989
BT_ZHJ1_ZJU_Unigene31828	201	591	434.5
BT_ZHJ1_ZJU_Unigene48253	467	1372	434.146
BT_ZHJ1_ZJU_Unigene46670	397	1166	434.017
BT_ZHJ1_ZJU_Unigene33416	213	624	432.916
BT_ZHJ1_ZJU_Unigene52003	1094	3204	432.786
BT_ZHJ1_ZJU_Unigene48704	496	1450	432.001
BT_ZHJ1_ZJU_Unigene47691	439	1283	431.878
BT_ZHJ1_ZJU_Unigene40300	275	801	430.426
BT_ZHJ1_ZJU_Unigene44670	342	992	428.632
BT_ZHJ1_ZJU_Unigene36935	245	710	428.243
BT_ZHJ1_ZJU_Unigene49158	524	1518	428.094
BT_ZHJ1_ZJU_Unigene46485	391	1132	427.827
BT_ZHJ1_ZJU_Unigene48719	497	1438	427.564
BT_ZHJ1_ZJU_Unigene39069	264	763	427.09
BT_ZHJ1_ZJU_Unigene38142	256	739	426.582
BT_ZHJ1_ZJU_Unigene50614	679	1957	425.912
BT_ZHJ1_ZJU_Unigene48202	465	1337	424.89
BT_ZHJ1_ZJU_Unigene44455	337	967	424.029
BT_ZHJ1_ZJU_Unigene45718	367	1052	423.592
BT_ZHJ1_ZJU_Unigene32908	206	590	423.237
BT_ZHJ1_ZJU_Unigene51261	803	2296	422.527
BT_ZHJ1_ZJU_Unigene36913	245	699	421.609
BT_ZHJ1_ZJU_Unigene42047	297	847	421.43
BT_ZHJ1_ZJU_Unigene44322	335	955	421.267
BT_ZHJ1_ZJU_Unigene49847	584	1659	419.79
BT_ZHJ1_ZJU_Unigene51153	777	2198	418.028
BT_ZHJ1_ZJU_Unigene49178	526	1487	417.757
BT_ZHJ1_ZJU_Unigene46848	404	1141	417.352
BT_ZHJ1_ZJU_Unigene46352	387	1092	416.975
BT_ZHJ1_ZJU_Unigene32762	208	585	415.615
BT_ZHJ1_ZJU_Unigene39870	271	762	415.513
BT_ZHJ1_ZJU_Unigene50160	616	1722	413.096
BT_ZHJ1_ZJU_Unigene50961	737	2057	412.444
BT_ZHJ1_ZJU_Unigene48144	462	1286	411.337
BT_ZHJ1_ZJU_Unigene45890	372	1034	410.749
BT_ZHJ1_ZJU_Unigene34327	222	617	410.706
BT_ZHJ1_ZJU_Unigene35285	231	642	410.697
BT_ZHJ1_ZJU_Unigene32837	206	572	410.324
BT_ZHJ1_ZJU_Unigene50373	642	1781	409.947
BT_ZHJ1_ZJU_Unigene49492	550	1525	409.737
BT_ZHJ1_ZJU_Unigene44	510	1414	409.711
BT_ZHJ1_ZJU_Unigene40718	279	773	409.425
BT_ZHJ1_ZJU_Unigene51374	832	2303	409.043
BT_ZHJ1_ZJU_Unigene51879	1031	2850	408.493
BT_ZHJ1_ZJU_Unigene42309	300	829	408.349
BT_ZHJ1_ZJU_Unigene49162	525	1450	408.138
BT_ZHJ1_ZJU_Unigene49425	546	1508	408.138
BT_ZHJ1_ZJU_Unigene49231	529	1454	406.169
BT_ZHJ1_ZJU_Unigene52474	1963	5391	405.833
BT_ZHJ1_ZJU_Unigene31911	201	552	405.827
BT_ZHJ1_ZJU_Unigene49255	532	1461	405.823
BT_ZHJ1_ZJU_Unigene39725	270	741	405.558
BT_ZHJ1_ZJU_Unigene45141	351	957	402.906
BT_ZHJ1_ZJU_Unigene50882	720	1963	402.89
BT_ZHJ1_ZJU_Unigene41388	288	785	402.787
BT_ZHJ1_ZJU_Unigene34781	226	615	402.129
BT_ZHJ1_ZJU_Unigene49263	533	1449	401.735
BT_ZHJ1_ZJU_Unigene47509	431	1169	400.807
BT_ZHJ1_ZJU_Unigene38653	260	705	400.695
BT_ZHJ1_ZJU_Unigene46407	389	1053	400.016
BT_ZHJ1_ZJU_Unigene42305	300	812	399.975
BT_ZHJ1_ZJU_Unigene50475	655	1770	399.329
BT_ZHJ1_ZJU_Unigene50405	645	1739	398.418
BT_ZHJ1_ZJU_Unigene51380	835	2251	398.371
BT_ZHJ1_ZJU_Unigene51720	924	2489	398.063
BT_ZHJ1_ZJU_Unigene39280	266	716	397.768
BT_ZHJ1_ZJU_Unigene39289	266	716	397.768
BT_ZHJ1_ZJU_Unigene34102	220	592	397.647
BT_ZHJ1_ZJU_Unigene51192	785	2108	396.825
BT_ZHJ1_ZJU_Unigene49546	555	1488	396.195
BT_ZHJ1_ZJU_Unigene42965	310	828	394.7
BT_ZHJ1_ZJU_Unigene49661	566	1511	394.5
BT_ZHJ1_ZJU_Unigene50028	601	1594	391.933
BT_ZHJ1_ZJU_Unigene51730	958	2535	391.031
BT_ZHJ1_ZJU_Unigene48486	481	1272	390.787
BT_ZHJ1_ZJU_Unigene35250	231	609	389.586
BT_ZHJ1_ZJU_Unigene50555	670	1763	388.844
BT_ZHJ1_ZJU_Unigene35045	229	601	387.827
BT_ZHJ1_ZJU_Unigene45144	352	920	386.228
BT_ZHJ1_ZJU_Unigene51865	1025	2678	386.087
BT_ZHJ1_ZJU_Unigene50857	715	1868	386.073
BT_ZHJ1_ZJU_Unigene36921	245	640	386.022
BT_ZHJ1_ZJU_Unigene49872	586	1530	385.827
BT_ZHJ1_ZJU_Unigene51301	808	2107	385.347
BT_ZHJ1_ZJU_Unigene47907	449	1168	384.41
BT_ZHJ1_ZJU_Unigene48832	503	1308	384.272
BT_ZHJ1_ZJU_Unigene51548	886	2301	383.779
BT_ZHJ1_ZJU_Unigene47535	433	1121	382.575
BT_ZHJ1_ZJU_Unigene50070	606	1564	381.384
BT_ZHJ1_ZJU_Unigene42927	310	800	381.353
BT_ZHJ1_ZJU_Unigene51806	993	2560	380.969
BT_ZHJ1_ZJU_Unigene49695	569	1464	380.213
BT_ZHJ1_ZJU_Unigene47212	419	1077	379.839
BT_ZHJ1_ZJU_Unigene39980	272	699	379.758
BT_ZHJ1_ZJU_Unigene47922	450	1154	378.959
BT_ZHJ1_ZJU_Unigene51029	752	1921	377.492
BT_ZHJ1_ZJU_Unigene48571	486	1241	377.341
BT_ZHJ1_ZJU_Unigene33056	210	536	377.176
BT_ZHJ1_ZJU_Unigene32401	205	523	377.004
BT_ZHJ1_ZJU_Unigene39235	265	676	376.964
BT_ZHJ1_ZJU_Unigene50718	694	1770	376.888
BT_ZHJ1_ZJU_Unigene44717	343	873	376.113
BT_ZHJ1_ZJU_Unigene51284	799	2033	376.001
BT_ZHJ1_ZJU_Unigene48873	506	1283	374.692
BT_ZHJ1_ZJU_Unigene37950	254	643	374.09
BT_ZHJ1_ZJU_Unigene52134	1203	3040	373.428
BT_ZHJ1_ZJU_Unigene51827	1004	2537	373.409
BT_ZHJ1_ZJU_Unigene48952	511	1291	373.339
BT_ZHJ1_ZJU_Unigene47181	418	1056	373.324
BT_ZHJ1_ZJU_Unigene33331	213	538	373.251
BT_ZHJ1_ZJU_Unigene44623	341	861	373.119
BT_ZHJ1_ZJU_Unigene51850	1014	2553	372.059
BT_ZHJ1_ZJU_Unigene45017	349	878	371.764
BT_ZHJ1_ZJU_Unigene48272	469	1179	371.483
BT_ZHJ1_ZJU_Unigene49450	547	1374	371.191
BT_ZHJ1_ZJU_Unigene46061	378	949	370.999
BT_ZHJ1_ZJU_Unigene51805	990	2483	370.63
BT_ZHJ1_ZJU_Unigene51529	879	2202	370.192
BT_ZHJ1_ZJU_Unigene46486	391	978	369.624
BT_ZHJ1_ZJU_Unigene36907	245	612	369.134
BT_ZHJ1_ZJU_Unigene50736	697	1739	368.693
BT_ZHJ1_ZJU_Unigene51272	804	2005	368.516
BT_ZHJ1_ZJU_Unigene46036	377	939	368.063
BT_ZHJ1_ZJU_Unigene52503	2439	6067	367.587
BT_ZHJ1_ZJU_Unigene51926	1052	2616	367.469
BT_ZHJ1_ZJU_Unigene36564	242	601	366.993
BT_ZHJ1_ZJU_Unigene43391	317	785	365.939
BT_ZHJ1_ZJU_Unigene44801	344	850	365.14
BT_ZHJ1_ZJU_Unigene46763	400	983	363.155
BT_ZHJ1_ZJU_Unigene49900	589	1440	361.281
BT_ZHJ1_ZJU_Unigene46434	389	950	360.888
BT_ZHJ1_ZJU_Unigene42417	302	737	360.628
BT_ZHJ1_ZJU_Unigene45400	358	873	360.354
BT_ZHJ1_ZJU_Unigene45757	369	897	359.223
BT_ZHJ1_ZJU_Unigene43563	320	777	358.814
BT_ZHJ1_ZJU_Unigene40809	281	682	358.655
BT_ZHJ1_ZJU_Unigene47174	411	996	358.11
BT_ZHJ1_ZJU_Unigene35992	237	574	357.9
BT_ZHJ1_ZJU_Unigene34526	224	542	357.561
BT_ZHJ1_ZJU_Unigene32188	203	490	356.696
BT_ZHJ1_ZJU_Unigene32816	208	502	356.647
BT_ZHJ1_ZJU_Unigene45008	349	842	356.521
BT_ZHJ1_ZJU_Unigene32574	205	494	356.1
BT_ZHJ1_ZJU_Unigene42604	304	732	355.825
BT_ZHJ1_ZJU_Unigene52092	1168	2806	355.012
BT_ZHJ1_ZJU_Unigene36202	239	573	354.287
BT_ZHJ1_ZJU_Unigene52168	1240	2972	354.181
BT_ZHJ1_ZJU_Unigene51524	878	2104	354.119
BT_ZHJ1_ZJU_Unigene45590	364	871	353.603
BT_ZHJ1_ZJU_Unigene49928	592	1415	353.21
BT_ZHJ1_ZJU_Unigene39786	270	645	353.016
BT_ZHJ1_ZJU_Unigene50548	669	1598	352.979
BT_ZHJ1_ZJU_Unigene37625	251	599	352.656
BT_ZHJ1_ZJU_Unigene48322	472	1124	351.903
BT_ZHJ1_ZJU_Unigene47940	452	1076	351.781
BT_ZHJ1_ZJU_Unigene44314	335	797	351.57
BT_ZHJ1_ZJU_Unigene33526	214	509	351.481
BT_ZHJ1_ZJU_Unigene48042	456	1084	351.288
BT_ZHJ1_ZJU_Unigene47655	437	1035	349.991
BT_ZHJ1_ZJU_Unigene46978	409	967	349.383
BT_ZHJ1_ZJU_Unigene7863	1321	3123	349.356
BT_ZHJ1_ZJU_Unigene47645	437	1031	348.639
BT_ZHJ1_ZJU_Unigene43987	328	773	348.26
BT_ZHJ1_ZJU_Unigene37007	246	579	347.81
BT_ZHJ1_ZJU_Unigene49791	578	1358	347.193
BT_ZHJ1_ZJU_Unigene47780	443	1037	345.918
BT_ZHJ1_ZJU_Unigene45625	365	854	345.751
BT_ZHJ1_ZJU_Unigene50729	696	1627	345.443
BT_ZHJ1_ZJU_Unigene33399	213	497	344.806
BT_ZHJ1_ZJU_Unigene51608	906	2112	344.48
BT_ZHJ1_ZJU_Unigene50004	600	1398	344.314
BT_ZHJ1_ZJU_Unigene50311	634	1477	344.262
BT_ZHJ1_ZJU_Unigene50140	613	1423	343.038
BT_ZHJ1_ZJU_Unigene41020	283	656	342.544
BT_ZHJ1_ZJU_Unigene50432	649	1502	341.998
BT_ZHJ1_ZJU_Unigene42476	303	700	341.392
BT_ZHJ1_ZJU_Unigene51348	826	1908	341.348
BT_ZHJ1_ZJU_Unigene51476	848	1957	341.031
BT_ZHJ1_ZJU_Unigene51446	855	1972	340.831
BT_ZHJ1_ZJU_Unigene50858	716	1651	340.747
BT_ZHJ1_ZJU_Unigene52040	1132	2607	340.324
BT_ZHJ1_ZJU_Unigene51265	804	1850	340.028
BT_ZHJ1_ZJU_Unigene51526	879	2019	339.427
BT_ZHJ1_ZJU_Unigene43039	310	711	338.927
BT_ZHJ1_ZJU_Unigene51235	796	1825	338.804
BT_ZHJ1_ZJU_Unigene52125	1192	2732	338.69
BT_ZHJ1_ZJU_Unigene40991	283	648	338.366
BT_ZHJ1_ZJU_Unigene47425	428	980	338.361
BT_ZHJ1_ZJU_Unigene51381	835	1910	338.022
BT_ZHJ1_ZJU_Unigene47572	434	990	337.089
BT_ZHJ1_ZJU_Unigene34983	228	520	337.029
BT_ZHJ1_ZJU_Unigene36739	243	554	336.901
BT_ZHJ1_ZJU_Unigene51155	777	1769	336.438
BT_ZHJ1_ZJU_Unigene49997	599	1363	336.254
BT_ZHJ1_ZJU_Unigene50125	612	1392	336.114
BT_ZHJ1_ZJU_Unigene33247	212	481	335.28
BT_ZHJ1_ZJU_Unigene46583	394	892	334.555
BT_ZHJ1_ZJU_Unigene46092	379	858	334.539
BT_ZHJ1_ZJU_Unigene32004	202	457	334.321
BT_ZHJ1_ZJU_Unigene47061	413	934	334.191
BT_ZHJ1_ZJU_Unigene50514	663	1498	333.885
BT_ZHJ1_ZJU_Unigene50331	637	1437	333.362
BT_ZHJ1_ZJU_Unigene33844	217	489	333.003
BT_ZHJ1_ZJU_Unigene47500	431	968	331.892
BT_ZHJ1_ZJU_Unigene51037	753	1689	331.462
BT_ZHJ1_ZJU_Unigene50124	611	1368	330.859
BT_ZHJ1_ZJU_Unigene51724	955	2131	329.745
BT_ZHJ1_ZJU_Unigene32276	204	455	329.594
BT_ZHJ1_ZJU_Unigene41307	287	640	329.531
BT_ZHJ1_ZJU_Unigene51834	1008	2247	329.413
BT_ZHJ1_ZJU_Unigene50216	622	1385	329.047
BT_ZHJ1_ZJU_Unigene39193	265	589	328.449
BT_ZHJ1_ZJU_Unigene37285	248	551	328.321
BT_ZHJ1_ZJU_Unigene41909	295	655	328.109
BT_ZHJ1_ZJU_Unigene34243	221	490	327.644
BT_ZHJ1_ZJU_Unigene52073	1157	2563	327.351
BT_ZHJ1_ZJU_Unigene50872	718	1590	327.244
BT_ZHJ1_ZJU_Unigene42196	299	662	327.179
BT_ZHJ1_ZJU_Unigene49685	544	1204	327.059
BT_ZHJ1_ZJU_Unigene48240	467	1031	326.242
BT_ZHJ1_ZJU_Unigene44044	329	726	326.091
BT_ZHJ1_ZJU_Unigene51957	1069	2356	325.684
BT_ZHJ1_ZJU_Unigene39741	270	595	325.651
BT_ZHJ1_ZJU_Unigene52475	1962	4322	325.525
BT_ZHJ1_ZJU_Unigene36852	244	537	325.224
BT_ZHJ1_ZJU_Unigene51056	756	1662	324.869
BT_ZHJ1_ZJU_Unigene50006	600	1319	324.857
BT_ZHJ1_ZJU_Unigene44764	344	756	324.76
BT_ZHJ1_ZJU_Unigene51060	757	1657	323.463
BT_ZHJ1_ZJU_Unigene51671	932	2036	322.82
BT_ZHJ1_ZJU_Unigene37359	249	543	322.255
BT_ZHJ1_ZJU_Unigene52117	1187	2587	322.065
BT_ZHJ1_ZJU_Unigene43314	316	688	321.736
BT_ZHJ1_ZJU_Unigene49352	540	1175	321.546
BT_ZHJ1_ZJU_Unigene50167	616	1340	321.457
BT_ZHJ1_ZJU_Unigene50907	722	1567	320.723
BT_ZHJ1_ZJU_Unigene51776	977	2118	320.354
BT_ZHJ1_ZJU_Unigene34004	219	473	319.165
BT_ZHJ1_ZJU_Unigene49714	571	1233	319.099
BT_ZHJ1_ZJU_Unigene45388	355	766	318.859
BT_ZHJ1_ZJU_Unigene47942	442	952	318.283
BT_ZHJ1_ZJU_Unigene51418	847	1823	318.055
BT_ZHJ1_ZJU_Unigene44760	344	740	317.886
BT_ZHJ1_ZJU_Unigene42204	299	643	317.789
BT_ZHJ1_ZJU_Unigene40928	282	605	317.033
BT_ZHJ1_ZJU_Unigene41112	284	608	316.362
BT_ZHJ1_ZJU_Unigene47231	420	899	316.307
BT_ZHJ1_ZJU_Unigene49794	578	1236	316.002
BT_ZHJ1_ZJU_Unigene47296	423	904	315.81
BT_ZHJ1_ZJU_Unigene40653	279	596	315.675
BT_ZHJ1_ZJU_Unigene52002	1102	2352	315.395
BT_ZHJ1_ZJU_Unigene45964	375	800	315.252
BT_ZHJ1_ZJU_Unigene44155	331	705	314.746
BT_ZHJ1_ZJU_Unigene32861	209	445	314.639
BT_ZHJ1_ZJU_Unigene50700	690	1469	314.609
BT_ZHJ1_ZJU_Unigene50003	600	1277	314.513
BT_ZHJ1_ZJU_Unigene50566	671	1427	314.268
BT_ZHJ1_ZJU_Unigene43416	317	674	314.195
BT_ZHJ1_ZJU_Unigene46937	407	865	314.065
BT_ZHJ1_ZJU_Unigene45328	357	758	313.761
BT_ZHJ1_ZJU_Unigene52252	1350	2862	313.281
BT_ZHJ1_ZJU_Unigene49564	557	1180	313.058
BT_ZHJ1_ZJU_Unigene50739	698	1477	312.697
BT_ZHJ1_ZJU_Unigene31755	200	423	312.542
BT_ZHJ1_ZJU_Unigene50016	601	1271	312.514
BT_ZHJ1_ZJU_Unigene45178	353	746	312.293
BT_ZHJ1_ZJU_Unigene33542	215	454	312.044
BT_ZHJ1_ZJU_Unigene45729	368	777	312.012
BT_ZHJ1_ZJU_Unigene39052	263	554	311.281
BT_ZHJ1_ZJU_Unigene46482	391	823	311.044
BT_ZHJ1_ZJU_Unigene38164	256	538	310.557
BT_ZHJ1_ZJU_Unigene37322	248	521	310.445
BT_ZHJ1_ZJU_Unigene52180	1249	2616	309.509
BT_ZHJ1_ZJU_Unigene43697	323	675	308.816
BT_ZHJ1_ZJU_Unigene47598	435	908	308.457
BT_ZHJ1_ZJU_Unigene45241	355	741	308.452
BT_ZHJ1_ZJU_Unigene51990	1092	2279	308.404
BT_ZHJ1_ZJU_Unigene44730	343	714	307.611
BT_ZHJ1_ZJU_Unigene52291	1397	2905	307.29
BT_ZHJ1_ZJU_Unigene44385	336	698	306.983
BT_ZHJ1_ZJU_Unigene50119	610	1267	306.934
BT_ZHJ1_ZJU_Unigene49586	558	1158	306.671
BT_ZHJ1_ZJU_Unigene49475	549	1138	306.315
BT_ZHJ1_ZJU_Unigene52375	1580	3273	306.117
BT_ZHJ1_ZJU_Unigene33539	215	445	305.858
BT_ZHJ1_ZJU_Unigene35201	230	476	305.828
BT_ZHJ1_ZJU_Unigene36139	238	492	305.483
BT_ZHJ1_ZJU_Unigene38981	263	543	305.1
BT_ZHJ1_ZJU_Unigene48411	477	984	304.842
BT_ZHJ1_ZJU_Unigene41390	288	594	304.784
BT_ZHJ1_ZJU_Unigene50611	678	1387	302.305
BT_ZHJ1_ZJU_Unigene49073	519	1059	301.528
BT_ZHJ1_ZJU_Unigene47542	433	883	301.35
BT_ZHJ1_ZJU_Unigene44480	338	689	301.232
BT_ZHJ1_ZJU_Unigene46034	377	768	301.036
BT_ZHJ1_ZJU_Unigene48342	473	962	300.547
BT_ZHJ1_ZJU_Unigene41308	287	583	300.182
BT_ZHJ1_ZJU_Unigene45897	373	756	299.51
BT_ZHJ1_ZJU_Unigene35868	236	478	299.305
BT_ZHJ1_ZJU_Unigene42630	305	617	298.94
BT_ZHJ1_ZJU_Unigene38787	261	527	298.379
BT_ZHJ1_ZJU_Unigene51592	900	1815	298.011
BT_ZHJ1_ZJU_Unigene50437	650	1310	297.822
BT_ZHJ1_ZJU_Unigene31816	201	405	297.754
BT_ZHJ1_ZJU_Unigene51104	766	1542	297.478
BT_ZHJ1_ZJU_Unigene37990	254	511	297.294
BT_ZHJ1_ZJU_Unigene51477	863	1736	297.261
BT_ZHJ1_ZJU_Unigene47660	438	881	297.235
BT_ZHJ1_ZJU_Unigene48043	456	915	296.521
BT_ZHJ1_ZJU_Unigene46668	397	796	296.293
BT_ZHJ1_ZJU_Unigene43123	312	625	296.022
BT_ZHJ1_ZJU_Unigene31784	200	400	295.548
BT_ZHJ1_ZJU_Unigene43150	313	626	295.548
BT_ZHJ1_ZJU_Unigene52171	1241	2466	293.643
BT_ZHJ1_ZJU_Unigene40929	282	560	293.452
BT_ZHJ1_ZJU_Unigene48520	483	959	293.407
BT_ZHJ1_ZJU_Unigene52119	1189	2358	293.063
BT_ZHJ1_ZJU_Unigene35053	229	454	292.967
BT_ZHJ1_ZJU_Unigene44043	329	652	292.853
BT_ZHJ1_ZJU_Unigene49865	586	1160	292.522
BT_ZHJ1_ZJU_Unigene37784	252	498	292.03
BT_ZHJ1_ZJU_Unigene40349	275	543	291.787
BT_ZHJ1_ZJU_Unigene48578	486	959	291.596
BT_ZHJ1_ZJU_Unigene51979	1084	2139	291.595
BT_ZHJ1_ZJU_Unigene52079	1161	2290	291.475
BT_ZHJ1_ZJU_Unigene48196	465	917	291.417
BT_ZHJ1_ZJU_Unigene52130	1200	2366	291.361
BT_ZHJ1_ZJU_Unigene47301	423	834	291.356
BT_ZHJ1_ZJU_Unigene48866	505	994	290.866
BT_ZHJ1_ZJU_Unigene50730	696	1368	290.453
BT_ZHJ1_ZJU_Unigene48170	463	909	290.123
BT_ZHJ1_ZJU_Unigene48420	477	936	289.972
BT_ZHJ1_ZJU_Unigene44330	335	657	289.814
BT_ZHJ1_ZJU_Unigene40908	282	551	288.736
BT_ZHJ1_ZJU_Unigene50559	670	1308	288.49
BT_ZHJ1_ZJU_Unigene50455	653	1273	288.08
BT_ZHJ1_ZJU_Unigene44012	329	641	287.913
BT_ZHJ1_ZJU_Unigene49426	546	1063	287.7
BT_ZHJ1_ZJU_Unigene50867	717	1395	287.51
BT_ZHJ1_ZJU_Unigene46891	405	787	287.156
BT_ZHJ1_ZJU_Unigene41162	285	553	286.734
BT_ZHJ1_ZJU_Unigene48290	471	913	286.45
BT_ZHJ1_ZJU_Unigene48948	511	990	286.294
BT_ZHJ1_ZJU_Unigene52421	1698	3288	286.149
BT_ZHJ1_ZJU_Unigene46070	378	731	285.775
BT_ZHJ1_ZJU_Unigene51951	1067	2063	285.715
BT_ZHJ1_ZJU_Unigene38091	255	492	285.117
BT_ZHJ1_ZJU_Unigene50273	630	1211	284.055
BT_ZHJ1_ZJU_Unigene51646	923	1774	284.021
BT_ZHJ1_ZJU_Unigene43224	314	603	283.783
BT_ZHJ1_ZJU_Unigene51445	855	1641	283.623
BT_ZHJ1_ZJU_Unigene42002	296	568	283.567
BT_ZHJ1_ZJU_Unigene49108	522	1000	283.092
BT_ZHJ1_ZJU_Unigene40418	276	528	282.698
BT_ZHJ1_ZJU_Unigene49972	596	1140	282.655
BT_ZHJ1_ZJU_Unigene49106	522	998	282.526
BT_ZHJ1_ZJU_Unigene52235	1316	2516	282.523
BT_ZHJ1_ZJU_Unigene43879	326	623	282.403
BT_ZHJ1_ZJU_Unigene44820	345	659	282.27
BT_ZHJ1_ZJU_Unigene51191	786	1501	282.2
BT_ZHJ1_ZJU_Unigene51021	751	1434	282.168
BT_ZHJ1_ZJU_Unigene52481	2108	4025	282.159
BT_ZHJ1_ZJU_Unigene51057	756	1442	281.865
BT_ZHJ1_ZJU_Unigene49265	533	1013	280.854
BT_ZHJ1_ZJU_Unigene51478	863	1639	280.651
BT_ZHJ1_ZJU_Unigene42271	300	569	280.278
BT_ZHJ1_ZJU_Unigene43594	321	608	279.896
BT_ZHJ1_ZJU_Unigene49783	577	1092	279.67
BT_ZHJ1_ZJU_Unigene47420	428	810	279.666
BT_ZHJ1_ZJU_Unigene45792	370	699	279.173
BT_ZHJ1_ZJU_Unigene52251	1349	2548	279.117
BT_ZHJ1_ZJU_Unigene43218	314	593	279.077
BT_ZHJ1_ZJU_Unigene48774	500	944	278.998
BT_ZHJ1_ZJU_Unigene46909	401	757	278.965
BT_ZHJ1_ZJU_Unigene43503	319	601	278.408
BT_ZHJ1_ZJU_Unigene36086	238	448	278.163
BT_ZHJ1_ZJU_Unigene46592	394	740	277.545
BT_ZHJ1_ZJU_Unigene36918	245	460	277.454
BT_ZHJ1_ZJU_Unigene41973	294	552	277.454
BT_ZHJ1_ZJU_Unigene51568	891	1672	277.305
BT_ZHJ1_ZJU_Unigene48121	460	863	277.237
BT_ZHJ1_ZJU_Unigene36765	244	456	276.168
BT_ZHJ1_ZJU_Unigene35653	234	437	275.971
BT_ZHJ1_ZJU_Unigene41142	285	532	275.845
BT_ZHJ1_ZJU_Unigene43591	321	599	275.753
BT_ZHJ1_ZJU_Unigene37497	250	466	275.451
BT_ZHJ1_ZJU_Unigene52470	1998	3716	274.839
BT_ZHJ1_ZJU_Unigene50428	648	1205	274.796
BT_ZHJ1_ZJU_Unigene47194	418	777	274.69
BT_ZHJ1_ZJU_Unigene50461	654	1215	274.535
BT_ZHJ1_ZJU_Unigene35966	237	440	274.349
BT_ZHJ1_ZJU_Unigene50579	673	1248	274.03
BT_ZHJ1_ZJU_Unigene43497	319	591	273.776
BT_ZHJ1_ZJU_Unigene37035	246	455	273.322
BT_ZHJ1_ZJU_Unigene34641	225	416	273.218
BT_ZHJ1_ZJU_Unigene52186	1260	2329	273.148
BT_ZHJ1_ZJU_Unigene49421	546	1009	273.084
BT_ZHJ1_ZJU_Unigene51039	754	1389	272.226
BT_ZHJ1_ZJU_Unigene49834	583	1071	271.469
BT_ZHJ1_ZJU_Unigene43857	325	597	271.45
BT_ZHJ1_ZJU_Unigene41880	294	540	271.422
BT_ZHJ1_ZJU_Unigene40824	281	516	271.358
BT_ZHJ1_ZJU_Unigene47188	418	767	271.155
BT_ZHJ1_ZJU_Unigene41149	285	521	270.142
BT_ZHJ1_ZJU_Unigene40037	273	499	270.107
BT_ZHJ1_ZJU_Unigene43069	312	570	269.972
BT_ZHJ1_ZJU_Unigene49771	576	1051	269.637
BT_ZHJ1_ZJU_Unigene51797	985	1796	269.444
BT_ZHJ1_ZJU_Unigene48452	479	873	269.325
BT_ZHJ1_ZJU_Unigene49521	553	1007	269.093
BT_ZHJ1_ZJU_Unigene48779	500	910	268.949
BT_ZHJ1_ZJU_Unigene49619	557	1013	268.753
BT_ZHJ1_ZJU_Unigene51368	832	1513	268.729
BT_ZHJ1_ZJU_Unigene51953	1068	1940	268.429
BT_ZHJ1_ZJU_Unigene41401	288	523	268.354
BT_ZHJ1_ZJU_Unigene50883	720	1307	268.251
BT_ZHJ1_ZJU_Unigene52301	1426	2588	268.19
BT_ZHJ1_ZJU_Unigene44560	340	616	267.732
BT_ZHJ1_ZJU_Unigene51779	977	1768	267.415
BT_ZHJ1_ZJU_Unigene50604	677	1225	267.39
BT_ZHJ1_ZJU_Unigene46835	403	729	267.314
BT_ZHJ1_ZJU_Unigene51335	820	1483	267.255
BT_ZHJ1_ZJU_Unigene42420	302	546	267.168
BT_ZHJ1_ZJU_Unigene50233	624	1127	266.893
BT_ZHJ1_ZJU_Unigene48922	510	921	266.863
BT_ZHJ1_ZJU_Unigene34237	221	399	266.796
BT_ZHJ1_ZJU_Unigene48352	473	853	266.493
BT_ZHJ1_ZJU_Unigene45820	370	667	266.393
BT_ZHJ1_ZJU_Unigene39050	263	474	266.331
BT_ZHJ1_ZJU_Unigene43912	326	587	266.084
BT_ZHJ1_ZJU_Unigene44888	346	623	266.079
BT_ZHJ1_ZJU_Unigene31761	200	360	265.993
BT_ZHJ1_ZJU_Unigene42655	305	549	265.993
BT_ZHJ1_ZJU_Unigene51324	815	1467	265.993
BT_ZHJ1_ZJU_Unigene51826	1004	1807	265.964
BT_ZHJ1_ZJU_Unigene12957	694	1249	265.951
BT_ZHJ1_ZJU_Unigene52383	1596	2872	265.919
BT_ZHJ1_ZJU_Unigene43199	314	565	265.899
BT_ZHJ1_ZJU_Unigene48613	489	877	265.026
BT_ZHJ1_ZJU_Unigene42871	309	554	264.941
BT_ZHJ1_ZJU_Unigene50418	647	1159	264.714
BT_ZHJ1_ZJU_Unigene41180	285	510	264.438
BT_ZHJ1_ZJU_Unigene48315	472	844	264.24
BT_ZHJ1_ZJU_Unigene37911	253	452	264.008
BT_ZHJ1_ZJU_Unigene33561	215	384	263.932
BT_ZHJ1_ZJU_Unigene37789	252	450	263.882
BT_ZHJ1_ZJU_Unigene52312	1451	2586	263.366
BT_ZHJ1_ZJU_Unigene48569	486	866	263.318
BT_ZHJ1_ZJU_Unigene41121	284	506	263.288
BT_ZHJ1_ZJU_Unigene41402	288	512	262.71
BT_ZHJ1_ZJU_Unigene45947	374	664	262.358
BT_ZHJ1_ZJU_Unigene33317	213	378	262.247
BT_ZHJ1_ZJU_Unigene22953	310	550	262.18
BT_ZHJ1_ZJU_Unigene51160	770	1363	261.579
BT_ZHJ1_ZJU_Unigene50095	608	1076	261.521
BT_ZHJ1_ZJU_Unigene41212	286	506	261.447
BT_ZHJ1_ZJU_Unigene51343	823	1456	261.433
BT_ZHJ1_ZJU_Unigene50817	711	1256	261.047
BT_ZHJ1_ZJU_Unigene37744	252	445	260.95
BT_ZHJ1_ZJU_Unigene41588	290	512	260.898
BT_ZHJ1_ZJU_Unigene48531	484	854	260.742
BT_ZHJ1_ZJU_Unigene45759	369	651	260.707
BT_ZHJ1_ZJU_Unigene47827	445	785	260.68
BT_ZHJ1_ZJU_Unigene39826	271	478	260.65
BT_ZHJ1_ZJU_Unigene33339	213	375	260.166
BT_ZHJ1_ZJU_Unigene49894	588	1035	260.113
BT_ZHJ1_ZJU_Unigene50215	623	1095	259.731
BT_ZHJ1_ZJU_Unigene47187	418	734	259.489
BT_ZHJ1_ZJU_Unigene48750	499	875	259.123
BT_ZHJ1_ZJU_Unigene34977	228	399	258.605
BT_ZHJ1_ZJU_Unigene51622	914	1595	257.877
BT_ZHJ1_ZJU_Unigene50827	712	1242	257.775
BT_ZHJ1_ZJU_Unigene51618	911	1589	257.753
BT_ZHJ1_ZJU_Unigene36452	241	420	257.532
BT_ZHJ1_ZJU_Unigene44813	345	601	257.427
BT_ZHJ1_ZJU_Unigene48282	470	818	257.19
BT_ZHJ1_ZJU_Unigene48565	485	843	256.853
BT_ZHJ1_ZJU_Unigene48340	473	822	256.808
BT_ZHJ1_ZJU_Unigene40690	279	484	256.354
BT_ZHJ1_ZJU_Unigene46333	387	671	256.218
BT_ZHJ1_ZJU_Unigene45161	353	612	256.198
BT_ZHJ1_ZJU_Unigene50920	724	1253	255.747
BT_ZHJ1_ZJU_Unigene47872	448	775	255.636
BT_ZHJ1_ZJU_Unigene50894	721	1246	255.377
BT_ZHJ1_ZJU_Unigene36973	245	423	255.137
BT_ZHJ1_ZJU_Unigene35569	233	402	254.958
BT_ZHJ1_ZJU_Unigene49744	575	992	254.942
BT_ZHJ1_ZJU_Unigene50562	671	1157	254.806
BT_ZHJ1_ZJU_Unigene38509	259	446	254.468
BT_ZHJ1_ZJU_Unigene50059	605	1038	253.536
BT_ZHJ1_ZJU_Unigene44586	340	583	253.389
BT_ZHJ1_ZJU_Unigene40745	280	480	253.327
BT_ZHJ1_ZJU_Unigene47470	430	735	252.591
BT_ZHJ1_ZJU_Unigene50818	711	1215	252.525
BT_ZHJ1_ZJU_Unigene45363	358	611	252.207
BT_ZHJ1_ZJU_Unigene46301	386	658	251.905
BT_ZHJ1_ZJU_Unigene43782	324	552	251.763
BT_ZHJ1_ZJU_Unigene45078	351	598	251.763
BT_ZHJ1_ZJU_Unigene50764	702	1195	251.553
BT_ZHJ1_ZJU_Unigene52473	1881	3198	251.24
BT_ZHJ1_ZJU_Unigene47790	443	753	251.183
BT_ZHJ1_ZJU_Unigene32095	202	343	250.923
BT_ZHJ1_ZJU_Unigene51718	953	1618	250.89
BT_ZHJ1_ZJU_Unigene34008	219	371	250.339
BT_ZHJ1_ZJU_Unigene51458	858	1452	250.079
BT_ZHJ1_ZJU_Unigene48219	466	788	249.884
BT_ZHJ1_ZJU_Unigene33323	213	360	249.759
BT_ZHJ1_ZJU_Unigene51799	987	1666	249.434
BT_ZHJ1_ZJU_Unigene51143	760	1282	249.272
BT_ZHJ1_ZJU_Unigene39780	270	455	249.027
BT_ZHJ1_ZJU_Unigene43221	314	529	248.957
BT_ZHJ1_ZJU_Unigene50889	720	1210	248.343
BT_ZHJ1_ZJU_Unigene50567	672	1129	248.269
BT_ZHJ1_ZJU_Unigene33948	218	366	248.098
BT_ZHJ1_ZJU_Unigene48124	460	772	248.004
BT_ZHJ1_ZJU_Unigene32776	208	349	247.948
BT_ZHJ1_ZJU_Unigene49909	590	987	247.209
BT_ZHJ1_ZJU_Unigene50770	703	1174	246.781
BT_ZHJ1_ZJU_Unigene35815	236	394	246.708
BT_ZHJ1_ZJU_Unigene48490	481	802	246.393
BT_ZHJ1_ZJU_Unigene52338	1504	2507	246.323
BT_ZHJ1_ZJU_Unigene51557	888	1479	246.124
BT_ZHJ1_ZJU_Unigene49999	599	997	245.961
BT_ZHJ1_ZJU_Unigene33491	214	356	245.83
BT_ZHJ1_ZJU_Unigene50704	691	1148	245.506
BT_ZHJ1_ZJU_Unigene48387	475	788	245.15
BT_ZHJ1_ZJU_Unigene46854	404	670	245.071
BT_ZHJ1_ZJU_Unigene50568	672	1114	244.971
BT_ZHJ1_ZJU_Unigene36222	239	396	244.848
BT_ZHJ1_ZJU_Unigene39814	270	447	244.648
BT_ZHJ1_ZJU_Unigene51976	1084	1791	244.155
BT_ZHJ1_ZJU_Unigene47162	417	688	243.81
BT_ZHJ1_ZJU_Unigene50301	633	1043	243.489
BT_ZHJ1_ZJU_Unigene48593	488	804	243.464
BT_ZHJ1_ZJU_Unigene47067	413	680	243.309
BT_ZHJ1_ZJU_Unigene44472	338	556	243.084
BT_ZHJ1_ZJU_Unigene44850	346	569	243.016
BT_ZHJ1_ZJU_Unigene48482	481	791	243.013
BT_ZHJ1_ZJU_Unigene35809	236	388	242.951
BT_ZHJ1_ZJU_Unigene50136	613	1007	242.755
BT_ZHJ1_ZJU_Unigene49875	587	963	242.43
BT_ZHJ1_ZJU_Unigene40265	275	451	242.35
BT_ZHJ1_ZJU_Unigene39334	266	436	242.216
BT_ZHJ1_ZJU_Unigene51066	757	1237	241.475
BT_ZHJ1_ZJU_Unigene49417	546	892	241.419
BT_ZHJ1_ZJU_Unigene47775	442	722	241.387
BT_ZHJ1_ZJU_Unigene37624	251	410	241.384
BT_ZHJ1_ZJU_Unigene48135	461	753	241.375
BT_ZHJ1_ZJU_Unigene51775	977	1595	241.249
BT_ZHJ1_ZJU_Unigene50708	692	1129	241.094
BT_ZHJ1_ZJU_Unigene48839	504	822	241.013
BT_ZHJ1_ZJU_Unigene44078	330	538	240.917
BT_ZHJ1_ZJU_Unigene50996	747	1217	240.751
BT_ZHJ1_ZJU_Unigene45585	363	591	240.591
BT_ZHJ1_ZJU_Unigene34613	225	364	239.066
BT_ZHJ1_ZJU_Unigene48163	463	748	238.737
BT_ZHJ1_ZJU_Unigene51958	1069	1726	238.595
BT_ZHJ1_ZJU_Unigene34406	223	360	238.559
BT_ZHJ1_ZJU_Unigene50813	711	1147	238.392
BT_ZHJ1_ZJU_Unigene47374	426	687	238.312
BT_ZHJ1_ZJU_Unigene52364	1555	2507	238.244
BT_ZHJ1_ZJU_Unigene51761	971	1565	238.174
BT_ZHJ1_ZJU_Unigene52138	1208	1942	237.564
BT_ZHJ1_ZJU_Unigene42665	305	489	236.923
BT_ZHJ1_ZJU_Unigene44805	344	551	236.696
BT_ZHJ1_ZJU_Unigene49567	553	885	236.492
BT_ZHJ1_ZJU_Unigene47010	410	656	236.439
BT_ZHJ1_ZJU_Unigene51193	786	1257	236.326
BT_ZHJ1_ZJU_Unigene47868	448	716	236.175
BT_ZHJ1_ZJU_Unigene31860	201	321	235.998
BT_ZHJ1_ZJU_Unigene46648	397	634	235.992
BT_ZHJ1_ZJU_Unigene49176	526	840	235.989
BT_ZHJ1_ZJU_Unigene51211	789	1260	235.989
BT_ZHJ1_ZJU_Unigene50409	645	1030	235.98
BT_ZHJ1_ZJU_Unigene47814	444	709	235.973
BT_ZHJ1_ZJU_Unigene50871	718	1146	235.862
BT_ZHJ1_ZJU_Unigene52526	2996	4781	235.817
BT_ZHJ1_ZJU_Unigene34386	222	354	235.64
BT_ZHJ1_ZJU_Unigene51746	964	1537	235.611
BT_ZHJ1_ZJU_Unigene33197	212	337	234.905
BT_ZHJ1_ZJU_Unigene35796	235	373	234.552
BT_ZHJ1_ZJU_Unigene44525	339	538	234.521
BT_ZHJ1_ZJU_Unigene32841	208	330	234.449
BT_ZHJ1_ZJU_Unigene36038	237	376	234.443
BT_ZHJ1_ZJU_Unigene51163	778	1234	234.387
BT_ZHJ1_ZJU_Unigene50569	672	1064	233.976
BT_ZHJ1_ZJU_Unigene43713	323	511	233.785
BT_ZHJ1_ZJU_Unigene48589	487	770	233.647
BT_ZHJ1_ZJU_Unigene42899	309	487	232.9
BT_ZHJ1_ZJU_Unigene48895	508	800	232.715
BT_ZHJ1_ZJU_Unigene35785	235	370	232.666
BT_ZHJ1_ZJU_Unigene40865	281	442	232.442
BT_ZHJ1_ZJU_Unigene49902	590	928	232.431
BT_ZHJ1_ZJU_Unigene43770	324	509	232.151
BT_ZHJ1_ZJU_Unigene34906	226	355	232.123
BT_ZHJ1_ZJU_Unigene52174	1243	1951	231.945
BT_ZHJ1_ZJU_Unigene51658	927	1455	231.943
BT_ZHJ1_ZJU_Unigene36208	239	375	231.863
BT_ZHJ1_ZJU_Unigene43125	313	491	231.812
BT_ZHJ1_ZJU_Unigene52011	1112	1744	231.761
BT_ZHJ1_ZJU_Unigene33355	213	334	231.721
BT_ZHJ1_ZJU_Unigene52158	1038	1625	231.342
BT_ZHJ1_ZJU_Unigene46750	400	626	231.267
BT_ZHJ1_ZJU_Unigene51340	821	1283	230.931
BT_ZHJ1_ZJU_Unigene41535	290	453	230.833
BT_ZHJ1_ZJU_Unigene2085	395	617	230.827
BT_ZHJ1_ZJU_Unigene49238	531	829	230.706
BT_ZHJ1_ZJU_Unigene51520	877	1369	230.676
BT_ZHJ1_ZJU_Unigene51250	799	1247	230.631
BT_ZHJ1_ZJU_Unigene43240	314	490	230.603
BT_ZHJ1_ZJU_Unigene43333	316	493	230.546
BT_ZHJ1_ZJU_Unigene38189	256	399	230.32
BT_ZHJ1_ZJU_Unigene50317	635	989	230.155
BT_ZHJ1_ZJU_Unigene44358	336	523	230.018
BT_ZHJ1_ZJU_Unigene49488	550	856	229.99
BT_ZHJ1_ZJU_Unigene52223	1297	2018	229.922
BT_ZHJ1_ZJU_Unigene33678	216	336	229.871
BT_ZHJ1_ZJU_Unigene47505	431	670	229.719
BT_ZHJ1_ZJU_Unigene49418	546	847	229.239
BT_ZHJ1_ZJU_Unigene36319	240	372	229.05
BT_ZHJ1_ZJU_Unigene49099	522	809	229.022
BT_ZHJ1_ZJU_Unigene46392	388	601	228.898
BT_ZHJ1_ZJU_Unigene38499	259	401	228.793
BT_ZHJ1_ZJU_Unigene32858	208	322	228.766
BT_ZHJ1_ZJU_Unigene51635	918	1420	228.583
BT_ZHJ1_ZJU_Unigene43662	322	498	228.545
BT_ZHJ1_ZJU_Unigene50442	651	1006	228.358
BT_ZHJ1_ZJU_Unigene51881	1031	1591	228.04
BT_ZHJ1_ZJU_Unigene43143	313	482	227.563
BT_ZHJ1_ZJU_Unigene42822	308	473	226.939
BT_ZHJ1_ZJU_Unigene48717	497	763	226.865
BT_ZHJ1_ZJU_Unigene50861	716	1099	226.821
BT_ZHJ1_ZJU_Unigene46241	384	589	226.664
BT_ZHJ1_ZJU_Unigene50821	711	1090	226.546
BT_ZHJ1_ZJU_Unigene50436	650	996	226.435
BT_ZHJ1_ZJU_Unigene33912	218	334	226.406
BT_ZHJ1_ZJU_Unigene50985	744	1139	226.23
BT_ZHJ1_ZJU_Unigene40469	277	424	226.196
BT_ZHJ1_ZJU_Unigene50890	721	1103	226.068
BT_ZHJ1_ZJU_Unigene51099	764	1167	225.723
BT_ZHJ1_ZJU_Unigene47838	446	681	225.637
BT_ZHJ1_ZJU_Unigene52261	1360	2073	225.247
BT_ZHJ1_ZJU_Unigene46728	399	608	225.18
BT_ZHJ1_ZJU_Unigene52149	1215	1851	225.127
BT_ZHJ1_ZJU_Unigene49390	543	827	225.063
BT_ZHJ1_ZJU_Unigene48099	459	698	224.72
BT_ZHJ1_ZJU_Unigene44761	344	523	224.668
BT_ZHJ1_ZJU_Unigene52208	1279	1943	224.492
BT_ZHJ1_ZJU_Unigene46664	397	603	224.453
BT_ZHJ1_ZJU_Unigene39982	272	413	224.378
BT_ZHJ1_ZJU_Unigene33846	218	331	224.373
BT_ZHJ1_ZJU_Unigene51068	758	1150	224.196
BT_ZHJ1_ZJU_Unigene39615	269	408	224.133
BT_ZHJ1_ZJU_Unigene52267	1365	2070	224.097
BT_ZHJ1_ZJU_Unigene41331	287	435	223.978
BT_ZHJ1_ZJU_Unigene49419	511	774	223.83
BT_ZHJ1_ZJU_Unigene52233	1310	1983	223.692
BT_ZHJ1_ZJU_Unigene33040	210	317	223.069
BT_ZHJ1_ZJU_Unigene49325	538	812	223.035
BT_ZHJ1_ZJU_Unigene47558	434	655	223.023
BT_ZHJ1_ZJU_Unigene35835	236	355	222.287
BT_ZHJ1_ZJU_Unigene48618	489	735	222.114
BT_ZHJ1_ZJU_Unigene52356	1539	2311	221.901
BT_ZHJ1_ZJU_Unigene51697	943	1416	221.896
BT_ZHJ1_ZJU_Unigene52376	1581	2372	221.708
BT_ZHJ1_ZJU_Unigene33015	210	315	221.661
BT_ZHJ1_ZJU_Unigene45372	358	537	221.661
BT_ZHJ1_ZJU_Unigene50433	650	975	221.661
BT_ZHJ1_ZJU_Unigene48748	498	745	221.068
BT_ZHJ1_ZJU_Unigene46857	404	604	220.93
BT_ZHJ1_ZJU_Unigene51668	932	1392	220.71
BT_ZHJ1_ZJU_Unigene51497	870	1299	220.642
BT_ZHJ1_ZJU_Unigene52210	1284	1916	220.51
BT_ZHJ1_ZJU_Unigene52120	1190	1775	220.419
BT_ZHJ1_ZJU_Unigene37418	249	371	220.178
BT_ZHJ1_ZJU_Unigene44778	343	511	220.153
BT_ZHJ1_ZJU_Unigene51588	898	1337	220.016
BT_ZHJ1_ZJU_Unigene43074	312	464	219.767
BT_ZHJ1_ZJU_Unigene46539	393	583	219.217
BT_ZHJ1_ZJU_Unigene50787	706	1047	219.149
BT_ZHJ1_ZJU_Unigene32431	205	304	219.138
BT_ZHJ1_ZJU_Unigene52037	1129	1674	219.109
BT_ZHJ1_ZJU_Unigene51243	798	1183	219.069
BT_ZHJ1_ZJU_Unigene33739	216	320	218.925
BT_ZHJ1_ZJU_Unigene47861	447	662	218.851
BT_ZHJ1_ZJU_Unigene51750	965	1427	218.522
BT_ZHJ1_ZJU_Unigene48995	514	760	218.499
BT_ZHJ1_ZJU_Unigene44630	341	504	218.411
BT_ZHJ1_ZJU_Unigene52033	1127	1665	218.318
BT_ZHJ1_ZJU_Unigene51888	1034	1527	218.231
BT_ZHJ1_ZJU_Unigene47111	415	612	217.922
BT_ZHJ1_ZJU_Unigene50226	624	920	217.872
BT_ZHJ1_ZJU_Unigene36890	245	361	217.741
BT_ZHJ1_ZJU_Unigene40678	279	411	217.689
BT_ZHJ1_ZJU_Unigene49339	539	794	217.686
BT_ZHJ1_ZJU_Unigene52277	1376	2026	217.58
BT_ZHJ1_ZJU_Unigene50859	716	1054	217.534
BT_ZHJ1_ZJU_Unigene49964	596	877	217.446
BT_ZHJ1_ZJU_Unigene48989	513	754	217.196
BT_ZHJ1_ZJU_Unigene40422	276	405	216.843
BT_ZHJ1_ZJU_Unigene51614	910	1335	216.79
BT_ZHJ1_ZJU_Unigene43368	316	463	216.517
BT_ZHJ1_ZJU_Unigene33700	216	316	216.188
BT_ZHJ1_ZJU_Unigene52358	1541	2254	216.147
BT_ZHJ1_ZJU_Unigene49775	577	841	215.387
BT_ZHJ1_ZJU_Unigene43781	324	472	215.276
BT_ZHJ1_ZJU_Unigene51379	835	1216	215.202
BT_ZHJ1_ZJU_Unigene50374	642	934	214.986
BT_ZHJ1_ZJU_Unigene45044	350	509	214.906
BT_ZHJ1_ZJU_Unigene51403	843	1225	214.737
BT_ZHJ1_ZJU_Unigene48454	479	696	214.72
BT_ZHJ1_ZJU_Unigene47230	420	610	214.624
BT_ZHJ1_ZJU_Unigene46708	398	578	214.607
BT_ZHJ1_ZJU_Unigene44828	345	501	214.594
BT_ZHJ1_ZJU_Unigene51722	956	1388	214.551
BT_ZHJ1_ZJU_Unigene44064	330	479	214.496
BT_ZHJ1_ZJU_Unigene39635	269	390	214.245
BT_ZHJ1_ZJU_Unigene50808	711	1030	214.075
BT_ZHJ1_ZJU_Unigene48860	505	731	213.907
BT_ZHJ1_ZJU_Unigene51988	1092	1580	213.812
BT_ZHJ1_ZJU_Unigene49806	580	839	213.763
BT_ZHJ1_ZJU_Unigene37328	249	360	213.649
BT_ZHJ1_ZJU_Unigene51315	813	1174	213.391
BT_ZHJ1_ZJU_Unigene48371	475	685	213.106
BT_ZHJ1_ZJU_Unigene32519	206	297	213.053
BT_ZHJ1_ZJU_Unigene51940	1063	1532	212.973
BT_ZHJ1_ZJU_Unigene51710	951	1370	212.882
BT_ZHJ1_ZJU_Unigene52513	2544	3663	212.774
BT_ZHJ1_ZJU_Unigene40235	275	395	212.257
BT_ZHJ1_ZJU_Unigene47683	438	629	212.214
BT_ZHJ1_ZJU_Unigene51028	752	1079	212.032
BT_ZHJ1_ZJU_Unigene49423	546	783	211.918
BT_ZHJ1_ZJU_Unigene51119	769	1102	211.765
BT_ZHJ1_ZJU_Unigene51131	771	1104	211.599
BT_ZHJ1_ZJU_Unigene39121	264	378	211.586
BT_ZHJ1_ZJU_Unigene45892	373	534	211.559
BT_ZHJ1_ZJU_Unigene46521	392	561	211.483
BT_ZHJ1_ZJU_Unigene36186	239	342	211.459
BT_ZHJ1_ZJU_Unigene48250	462	661	211.426
BT_ZHJ1_ZJU_Unigene42576	288	412	211.399
BT_ZHJ1_ZJU_Unigene51090	762	1088	210.995
BT_ZHJ1_ZJU_Unigene48241	467	666	210.744
BT_ZHJ1_ZJU_Unigene45314	357	509	210.692
BT_ZHJ1_ZJU_Unigene52433	1750	2494	210.599
BT_ZHJ1_ZJU_Unigene49653	566	806	210.435
BT_ZHJ1_ZJU_Unigene52121	1191	1695	210.308
BT_ZHJ1_ZJU_Unigene42628	305	433	209.791
BT_ZHJ1_ZJU_Unigene50041	603	856	209.776
BT_ZHJ1_ZJU_Unigene45462	360	511	209.757
BT_ZHJ1_ZJU_Unigene50759	701	995	209.751
BT_ZHJ1_ZJU_Unigene33863	218	309	209.46
BT_ZHJ1_ZJU_Unigene49163	525	744	209.417
BT_ZHJ1_ZJU_Unigene47139	416	589	209.228
BT_ZHJ1_ZJU_Unigene51900	1042	1473	208.898
BT_ZHJ1_ZJU_Unigene50263	629	889	208.857
BT_ZHJ1_ZJU_Unigene51896	1039	1468	208.79
BT_ZHJ1_ZJU_Unigene52085	1164	1644	208.712
BT_ZHJ1_ZJU_Unigene51716	953	1344	208.403
BT_ZHJ1_ZJU_Unigene33036	210	296	208.291
BT_ZHJ1_ZJU_Unigene52203	1275	1797	208.275
BT_ZHJ1_ZJU_Unigene40634	279	393	208.155
BT_ZHJ1_ZJU_Unigene49000	514	724	208.149
BT_ZHJ1_ZJU_Unigene51792	983	1384	208.056
BT_ZHJ1_ZJU_Unigene51323	816	1148	207.898
BT_ZHJ1_ZJU_Unigene50521	665	935	207.773
BT_ZHJ1_ZJU_Unigene52081	1162	1631	207.418
BT_ZHJ1_ZJU_Unigene44562	340	477	207.319
BT_ZHJ1_ZJU_Unigene45681	366	513	207.126
BT_ZHJ1_ZJU_Unigene52499	2296	3215	206.922
BT_ZHJ1_ZJU_Unigene37649	251	351	206.648
BT_ZHJ1_ZJU_Unigene34234	221	309	206.616
BT_ZHJ1_ZJU_Unigene39688	269	376	206.554
BT_ZHJ1_ZJU_Unigene50295	632	883	206.463
BT_ZHJ1_ZJU_Unigene51844	1011	1411	206.241
BT_ZHJ1_ZJU_Unigene38818	261	364	206.091
BT_ZHJ1_ZJU_Unigene43529	319	444	205.679
BT_ZHJ1_ZJU_Unigene33785	217	302	205.658
BT_ZHJ1_ZJU_Unigene49215	528	734	205.429
BT_ZHJ1_ZJU_Unigene43187	314	436	205.19
BT_ZHJ1_ZJU_Unigene50924	725	1006	205.049
BT_ZHJ1_ZJU_Unigene48499	482	668	204.799
BT_ZHJ1_ZJU_Unigene52373	1577	2185	204.747
BT_ZHJ1_ZJU_Unigene43415	317	439	204.646
BT_ZHJ1_ZJU_Unigene45133	352	487	204.449
BT_ZHJ1_ZJU_Unigene44688	342	473	204.378
BT_ZHJ1_ZJU_Unigene51258	790	1092	204.265
BT_ZHJ1_ZJU_Unigene43672	322	445	204.222
BT_ZHJ1_ZJU_Unigene48107	459	634	204.115
BT_ZHJ1_ZJU_Unigene50987	745	1028	203.909
BT_ZHJ1_ZJU_Unigene52327	1482	2043	203.713
BT_ZHJ1_ZJU_Unigene35159	230	317	203.671
BT_ZHJ1_ZJU_Unigene45545	363	500	203.546
BT_ZHJ1_ZJU_Unigene50694	689	949	203.538
BT_ZHJ1_ZJU_Unigene50312	635	874	203.393
BT_ZHJ1_ZJU_Unigene46268	385	529	203.046
BT_ZHJ1_ZJU_Unigene42072	297	408	203.003
BT_ZHJ1_ZJU_Unigene45901	373	512	202.843
BT_ZHJ1_ZJU_Unigene50549	669	918	202.775
BT_ZHJ1_ZJU_Unigene50836	713	977	202.49
BT_ZHJ1_ZJU_Unigene38281	257	352	202.399
BT_ZHJ1_ZJU_Unigene52229	1307	1790	202.384
BT_ZHJ1_ZJU_Unigene47850	447	612	202.322
BT_ZHJ1_ZJU_Unigene50935	727	995	202.249
BT_ZHJ1_ZJU_Unigene51395	841	1150	202.069
BT_ZHJ1_ZJU_Unigene40270	275	376	202.048
BT_ZHJ1_ZJU_Unigene51871	1028	1405	201.968
BT_ZHJ1_ZJU_Unigene51767	975	1332	201.882
BT_ZHJ1_ZJU_Unigene41991	296	404	201.692
BT_ZHJ1_ZJU_Unigene36598	242	330	201.51
BT_ZHJ1_ZJU_Unigene37073	245	334	201.455
BT_ZHJ1_ZJU_Unigene50347	639	871	201.426
BT_ZHJ1_ZJU_Unigene51949	1006	1369	201.096
BT_ZHJ1_ZJU_Unigene23831	383	521	201.019
BT_ZHJ1_ZJU_Unigene51292	808	1099	200.995
BT_ZHJ1_ZJU_Unigene51019	750	1020	200.973
BT_ZHJ1_ZJU_Unigene37579	251	341	200.761
BT_ZHJ1_ZJU_Unigene49035	516	701	200.755
BT_ZHJ1_ZJU_Unigene46456	390	529	200.442
BT_ZHJ1_ZJU_Unigene51867	1027	1393	200.438
BT_ZHJ1_ZJU_Unigene50296	633	858	200.3
BT_ZHJ1_ZJU_Unigene46130	380	515	200.273
BT_ZHJ1_ZJU_Unigene40490	277	375	200.055
BT_ZHJ1_ZJU_Unigene40716	280	379	200.023
BT_ZHJ1_ZJU_Unigene49249	532	720	199.995
BT_ZHJ1_ZJU_Unigene47155	417	564	199.867
BT_ZHJ1_ZJU_Unigene50392	644	871	199.862
BT_ZHJ1_ZJU_Unigene49004	514	695	199.811
BT_ZHJ1_ZJU_Unigene31778	200	270	199.495
BT_ZHJ1_ZJU_Unigene46083	379	511	199.242
BT_ZHJ1_ZJU_Unigene51650	925	1246	199.056
BT_ZHJ1_ZJU_Unigene45479	361	486	198.942
BT_ZHJ1_ZJU_Unigene51085	761	1023	198.65
BT_ZHJ1_ZJU_Unigene33564	215	289	198.636
BT_ZHJ1_ZJU_Unigene43657	320	430	198.571
BT_ZHJ1_ZJU_Unigene40487	277	372	198.455
BT_ZHJ1_ZJU_Unigene51769	975	1308	198.245
BT_ZHJ1_ZJU_Unigene50765	702	941	198.085
BT_ZHJ1_ZJU_Unigene41666	291	390	198.048
BT_ZHJ1_ZJU_Unigene44923	347	465	198.026
BT_ZHJ1_ZJU_Unigene50539	652	873	197.863
BT_ZHJ1_ZJU_Unigene51512	875	1171	197.764
BT_ZHJ1_ZJU_Unigene33473	214	286	197.493
BT_ZHJ1_ZJU_Unigene51050	755	1009	197.489
BT_ZHJ1_ZJU_Unigene47307	423	565	197.382
BT_ZHJ1_ZJU_Unigene51079	760	1015	197.356
BT_ZHJ1_ZJU_Unigene47641	437	583	197.145
BT_ZHJ1_ZJU_Unigene51738	962	1283	197.083
BT_ZHJ1_ZJU_Unigene43756	324	432	197.032
BT_ZHJ1_ZJU_Unigene47027	411	548	197.032
BT_ZHJ1_ZJU_Unigene45007	349	465	196.891
BT_ZHJ1_ZJU_Unigene45735	368	490	196.764
BT_ZHJ1_ZJU_Unigene48845	504	671	196.739
BT_ZHJ1_ZJU_Unigene32162	203	270	196.547
BT_ZHJ1_ZJU_Unigene46368	388	516	196.524
BT_ZHJ1_ZJU_Unigene49829	583	775	196.441
BT_ZHJ1_ZJU_Unigene50339	638	848	196.415
BT_ZHJ1_ZJU_Unigene39902	271	360	196.305
BT_ZHJ1_ZJU_Unigene52464	1967	2609	196.006
BT_ZHJ1_ZJU_Unigene50102	609	807	195.819
BT_ZHJ1_ZJU_Unigene52097	1172	1553	195.813
BT_ZHJ1_ZJU_Unigene51729	959	1270	195.697
BT_ZHJ1_ZJU_Unigene51810	994	1316	195.645
BT_ZHJ1_ZJU_Unigene51821	999	1322	195.553
BT_ZHJ1_ZJU_Unigene47900	449	594	195.496
BT_ZHJ1_ZJU_Unigene48161	462	611	195.433
BT_ZHJ1_ZJU_Unigene46378	388	513	195.382
BT_ZHJ1_ZJU_Unigene51134	773	1021	195.184
BT_ZHJ1_ZJU_Unigene51466	860	1135	195.028
BT_ZHJ1_ZJU_Unigene40028	273	360	194.867
BT_ZHJ1_ZJU_Unigene50944	714	941	194.756
BT_ZHJ1_ZJU_Unigene47971	453	597	194.749
BT_ZHJ1_ZJU_Unigene37890	253	333	194.501
BT_ZHJ1_ZJU_Unigene40317	275	361	193.987
BT_ZHJ1_ZJU_Unigene50084	608	798	193.954
BT_ZHJ1_ZJU_Unigene49517	552	724	193.82
BT_ZHJ1_ZJU_Unigene48858	505	662	193.716
BT_ZHJ1_ZJU_Unigene39399	267	349	193.158
BT_ZHJ1_ZJU_Unigene38426	258	337	193.023
BT_ZHJ1_ZJU_Unigene44587	340	444	192.976
BT_ZHJ1_ZJU_Unigene45985	374	488	192.818
BT_ZHJ1_ZJU_Unigene50505	661	862	192.71
BT_ZHJ1_ZJU_Unigene45448	360	469	192.517
BT_ZHJ1_ZJU_Unigene47613	436	568	192.513
BT_ZHJ1_ZJU_Unigene50999	747	972	192.284
BT_ZHJ1_ZJU_Unigene39337	266	346	192.218
BT_ZHJ1_ZJU_Unigene44212	333	433	192.151
BT_ZHJ1_ZJU_Unigene51684	938	1219	192.043
BT_ZHJ1_ZJU_Unigene48910	509	660	191.613
BT_ZHJ1_ZJU_Unigene46606	395	512	191.545
BT_ZHJ1_ZJU_Unigene38638	260	337	191.538
BT_ZHJ1_ZJU_Unigene32169	203	263	191.451
BT_ZHJ1_ZJU_Unigene51536	884	1145	191.404
BT_ZHJ1_ZJU_Unigene49376	542	702	191.398
BT_ZHJ1_ZJU_Unigene46215	383	496	191.373
BT_ZHJ1_ZJU_Unigene41699	292	378	191.297
BT_ZHJ1_ZJU_Unigene38902	262	339	191.204
BT_ZHJ1_ZJU_Unigene50742	698	902	190.963
BT_ZHJ1_ZJU_Unigene22075	274	354	190.92
BT_ZHJ1_ZJU_Unigene39919	271	350	190.852
BT_ZHJ1_ZJU_Unigene52485	2056	2653	190.683
BT_ZHJ1_ZJU_Unigene50217	623	803	190.47
BT_ZHJ1_ZJU_Unigene49311	537	692	190.428
BT_ZHJ1_ZJU_Unigene37448	250	322	190.333
BT_ZHJ1_ZJU_Unigene16689	556	716	190.299
BT_ZHJ1_ZJU_Unigene49113	522	672	190.238
BT_ZHJ1_ZJU_Unigene43466	318	409	190.062
BT_ZHJ1_ZJU_Unigene50831	713	917	190.055
BT_ZHJ1_ZJU_Unigene33064	210	270	189.995
BT_ZHJ1_ZJU_Unigene50762	702	901	189.665
BT_ZHJ1_ZJU_Unigene35501	233	299	189.633
BT_ZHJ1_ZJU_Unigene47826	445	571	189.616
BT_ZHJ1_ZJU_Unigene51662	930	1193	189.564
BT_ZHJ1_ZJU_Unigene47433	428	548	189.206
BT_ZHJ1_ZJU_Unigene36653	243	311	189.127
BT_ZHJ1_ZJU_Unigene48390	476	609	189.064
BT_ZHJ1_ZJU_Unigene42671	305	390	188.957
BT_ZHJ1_ZJU_Unigene51112	768	982	188.951
BT_ZHJ1_ZJU_Unigene51538	884	1130	188.897
BT_ZHJ1_ZJU_Unigene51327	816	1043	188.883
BT_ZHJ1_ZJU_Unigene42263	300	383	188.658
BT_ZHJ1_ZJU_Unigene50939	729	930	188.518
BT_ZHJ1_ZJU_Unigene45700	367	468	188.442
BT_ZHJ1_ZJU_Unigene50118	611	779	188.406
BT_ZHJ1_ZJU_Unigene38089	255	325	188.34
BT_ZHJ1_ZJU_Unigene42032	296	377	188.212
BT_ZHJ1_ZJU_Unigene50948	731	931	188.205
BT_ZHJ1_ZJU_Unigene51870	1028	1309	188.168
BT_ZHJ1_ZJU_Unigene51922	1051	1338	188.127
BT_ZHJ1_ZJU_Unigene40932	282	359	188.124
BT_ZHJ1_ZJU_Unigene40941	282	359	188.124
BT_ZHJ1_ZJU_Unigene43962	328	417	187.871
BT_ZHJ1_ZJU_Unigene32675	207	263	187.752
BT_ZHJ1_ZJU_Unigene43350	316	401	187.524
BT_ZHJ1_ZJU_Unigene40780	280	355	187.357
BT_ZHJ1_ZJU_Unigene20033	333	422	187.269
BT_ZHJ1_ZJU_Unigene49843	584	740	187.248
BT_ZHJ1_ZJU_Unigene47767	442	560	187.225
BT_ZHJ1_ZJU_Unigene43275	315	399	187.181
BT_ZHJ1_ZJU_Unigene50715	694	878	186.953
BT_ZHJ1_ZJU_Unigene51653	926	1171	186.872
BT_ZHJ1_ZJU_Unigene50114	610	771	186.777
BT_ZHJ1_ZJU_Unigene46112	380	480	186.662
BT_ZHJ1_ZJU_Unigene44911	347	438	186.528
BT_ZHJ1_ZJU_Unigene46427	389	491	186.522
BT_ZHJ1_ZJU_Unigene47131	416	525	186.494
BT_ZHJ1_ZJU_Unigene51992	1093	1379	186.441
BT_ZHJ1_ZJU_Unigene46312	386	487	186.44
BT_ZHJ1_ZJU_Unigene46398	388	489	186.241
BT_ZHJ1_ZJU_Unigene51443	853	1074	186.06
BT_ZHJ1_ZJU_Unigene37664	251	316	186.042
BT_ZHJ1_ZJU_Unigene49304	537	676	186.025
BT_ZHJ1_ZJU_Unigene49728	572	720	186.009
BT_ZHJ1_ZJU_Unigene50645	682	858	185.909
BT_ZHJ1_ZJU_Unigene48669	493	620	185.842
BT_ZHJ1_ZJU_Unigene39130	264	332	185.837
BT_ZHJ1_ZJU_Unigene32542	206	259	185.794
BT_ZHJ1_ZJU_Unigene52323	1477	1857	185.793
BT_ZHJ1_ZJU_Unigene51511	875	1100	185.773
BT_ZHJ1_ZJU_Unigene38266	257	323	185.724
BT_ZHJ1_ZJU_Unigene52109	1182	1484	185.53
BT_ZHJ1_ZJU_Unigene41275	286	359	185.493
BT_ZHJ1_ZJU_Unigene49883	587	736	185.284
BT_ZHJ1_ZJU_Unigene50811	711	891	185.185
BT_ZHJ1_ZJU_Unigene44200	332	416	185.163
BT_ZHJ1_ZJU_Unigene52436	1813	2270	185.023
BT_ZHJ1_ZJU_Unigene48784	501	627	184.939
BT_ZHJ1_ZJU_Unigene47561	434	543	184.888
BT_ZHJ1_ZJU_Unigene50756	701	877	184.876
BT_ZHJ1_ZJU_Unigene43668	322	402	184.488
BT_ZHJ1_ZJU_Unigene52369	1573	1963	184.412
BT_ZHJ1_ZJU_Unigene49740	574	715	184.074
BT_ZHJ1_ZJU_Unigene40101	273	340	184.041
BT_ZHJ1_ZJU_Unigene47534	433	539	183.95
BT_ZHJ1_ZJU_Unigene49736	574	714	183.817
BT_ZHJ1_ZJU_Unigene38051	255	317	183.704
BT_ZHJ1_ZJU_Unigene51840	1010	1255	183.62
BT_ZHJ1_ZJU_Unigene51872	1028	1277	183.568
BT_ZHJ1_ZJU_Unigene44431	337	418	183.293
BT_ZHJ1_ZJU_Unigene49707	570	707	183.292
BT_ZHJ1_ZJU_Unigene52198	1270	1574	183.147
BT_ZHJ1_ZJU_Unigene31899	201	249	183.064
BT_ZHJ1_ZJU_Unigene51601	904	1119	182.92
BT_ZHJ1_ZJU_Unigene27217	355	439	182.74
BT_ZHJ1_ZJU_Unigene44889	347	429	182.695
BT_ZHJ1_ZJU_Unigene45630	365	451	182.592
BT_ZHJ1_ZJU_Unigene39583	268	331	182.512
BT_ZHJ1_ZJU_Unigene51015	749	925	182.498
BT_ZHJ1_ZJU_Unigene45208	354	437	182.422
BT_ZHJ1_ZJU_Unigene32049	202	249	182.157
BT_ZHJ1_ZJU_Unigene51167	779	959	181.92
BT_ZHJ1_ZJU_Unigene47632	436	536	181.667
BT_ZHJ1_ZJU_Unigene51936	1061	1303	181.48
BT_ZHJ1_ZJU_Unigene51560	890	1092	181.314
BT_ZHJ1_ZJU_Unigene49490	551	676	181.298
BT_ZHJ1_ZJU_Unigene32118	203	249	181.26
BT_ZHJ1_ZJU_Unigene43938	327	401	181.215
BT_ZHJ1_ZJU_Unigene34227	221	271	181.207
BT_ZHJ1_ZJU_Unigene50471	655	803	181.164
BT_ZHJ1_ZJU_Unigene49897	589	722	181.143
BT_ZHJ1_ZJU_Unigene46722	399	489	181.107
BT_ZHJ1_ZJU_Unigene48699	495	606	180.911
BT_ZHJ1_ZJU_Unigene45429	357	437	180.889
BT_ZHJ1_ZJU_Unigene51369	832	1018	180.81
BT_ZHJ1_ZJU_Unigene52108	1182	1446	180.78
BT_ZHJ1_ZJU_Unigene40602	278	340	180.731
BT_ZHJ1_ZJU_Unigene46764	400	489	180.654
BT_ZHJ1_ZJU_Unigene33698	216	264	180.613
BT_ZHJ1_ZJU_Unigene50738	698	852	180.378
BT_ZHJ1_ZJU_Unigene26007	260	317	180.171
BT_ZHJ1_ZJU_Unigene49748	575	701	180.156
BT_ZHJ1_ZJU_Unigene37610	251	306	180.155
BT_ZHJ1_ZJU_Unigene34557	224	273	180.1
BT_ZHJ1_ZJU_Unigene47689	439	535	180.089
BT_ZHJ1_ZJU_Unigene51975	1080	1316	180.065
BT_ZHJ1_ZJU_Unigene48606	488	594	179.873
BT_ZHJ1_ZJU_Unigene44636	341	415	179.843
BT_ZHJ1_ZJU_Unigene48064	457	556	179.786
BT_ZHJ1_ZJU_Unigene33793	217	264	179.78
BT_ZHJ1_ZJU_Unigene51122	754	916	179.524
BT_ZHJ1_ZJU_Unigene44177	332	403	179.376
BT_ZHJ1_ZJU_Unigene52378	1582	1920	179.347
BT_ZHJ1_ZJU_Unigene34143	220	267	179.344
BT_ZHJ1_ZJU_Unigene33209	212	257	179.141
BT_ZHJ1_ZJU_Unigene33213	212	257	179.141
BT_ZHJ1_ZJU_Unigene42062	297	360	179.12
BT_ZHJ1_ZJU_Unigene45541	363	440	179.12
BT_ZHJ1_ZJU_Unigene50707	693	840	179.12
BT_ZHJ1_ZJU_Unigene49383	543	658	179.071
BT_ZHJ1_ZJU_Unigene44612	340	412	179.067
BT_ZHJ1_ZJU_Unigene47273	422	511	178.94
BT_ZHJ1_ZJU_Unigene49776	571	691	178.83
BT_ZHJ1_ZJU_Unigene48403	476	576	178.819
BT_ZHJ1_ZJU_Unigene44001	329	398	178.766
BT_ZHJ1_ZJU_Unigene52218	1289	1559	178.728
BT_ZHJ1_ZJU_Unigene33632	215	260	178.704
BT_ZHJ1_ZJU_Unigene51542	885	1070	178.665
BT_ZHJ1_ZJU_Unigene51741	962	1163	178.65
BT_ZHJ1_ZJU_Unigene42749	307	371	178.581
BT_ZHJ1_ZJU_Unigene52502	2274	2747	178.512
BT_ZHJ1_ZJU_Unigene50274	630	761	178.502
BT_ZHJ1_ZJU_Unigene25785	231	279	178.481
BT_ZHJ1_ZJU_Unigene51555	887	1070	178.262
BT_ZHJ1_ZJU_Unigene51218	791	954	178.226
BT_ZHJ1_ZJU_Unigene34310	222	267	177.728
BT_ZHJ1_ZJU_Unigene52314	1457	1752	177.694
BT_ZHJ1_ZJU_Unigene42771	307	369	177.618
BT_ZHJ1_ZJU_Unigene50458	654	786	177.6
BT_ZHJ1_ZJU_Unigene50661	685	823	177.545
BT_ZHJ1_ZJU_Unigene52091	1167	1402	177.532
BT_ZHJ1_ZJU_Unigene52477	2015	2420	177.476
BT_ZHJ1_ZJU_Unigene35043	229	275	177.458
BT_ZHJ1_ZJU_Unigene47981	454	545	177.394
BT_ZHJ1_ZJU_Unigene48057	457	548	177.2
BT_ZHJ1_ZJU_Unigene52192	1263	1514	177.142
BT_ZHJ1_ZJU_Unigene34976	228	273	176.94
BT_ZHJ1_ZJU_Unigene47544	433	518	176.783
BT_ZHJ1_ZJU_Unigene45702	367	439	176.765
BT_ZHJ1_ZJU_Unigene33050	210	251	176.625
BT_ZHJ1_ZJU_Unigene37566	251	300	176.623
BT_ZHJ1_ZJU_Unigene51639	919	1098	176.557
BT_ZHJ1_ZJU_Unigene49599	556	664	176.478
BT_ZHJ1_ZJU_Unigene48203	465	555	176.376
BT_ZHJ1_ZJU_Unigene36762	244	291	176.239
BT_ZHJ1_ZJU_Unigene48766	499	595	176.204
BT_ZHJ1_ZJU_Unigene49075	519	618	175.962
BT_ZHJ1_ZJU_Unigene51428	849	1010	175.797
BT_ZHJ1_ZJU_Unigene50223	624	742	175.719
BT_ZHJ1_ZJU_Unigene40256	275	327	175.717
BT_ZHJ1_ZJU_Unigene52244	1335	1587	175.669
BT_ZHJ1_ZJU_Unigene51154	777	923	175.541
BT_ZHJ1_ZJU_Unigene48633	490	582	175.519
BT_ZHJ1_ZJU_Unigene47431	428	508	175.395
BT_ZHJ1_ZJU_Unigene48459	479	568	175.231
BT_ZHJ1_ZJU_Unigene39791	270	320	175.14
BT_ZHJ1_ZJU_Unigene50493	659	781	175.131
BT_ZHJ1_ZJU_Unigene47476	430	509	174.923
BT_ZHJ1_ZJU_Unigene47100	414	490	174.902
BT_ZHJ1_ZJU_Unigene33396	213	252	174.831
BT_ZHJ1_ZJU_Unigene41916	295	349	174.824
BT_ZHJ1_ZJU_Unigene49579	558	660	174.787
BT_ZHJ1_ZJU_Unigene45331	357	422	174.68
BT_ZHJ1_ZJU_Unigene46628	396	468	174.642
BT_ZHJ1_ZJU_Unigene50122	611	722	174.62
BT_ZHJ1_ZJU_Unigene49919	591	698	174.529
BT_ZHJ1_ZJU_Unigene41415	288	340	174.456
BT_ZHJ1_ZJU_Unigene50207	622	734	174.383
BT_ZHJ1_ZJU_Unigene47167	417	492	174.352
BT_ZHJ1_ZJU_Unigene50421	647	763	174.268
BT_ZHJ1_ZJU_Unigene50523	665	784	174.218
BT_ZHJ1_ZJU_Unigene49663	566	667	174.144
BT_ZHJ1_ZJU_Unigene38403	258	304	174.121
BT_ZHJ1_ZJU_Unigene52345	1522	1788	173.601
BT_ZHJ1_ZJU_Unigene50601	677	795	173.531
BT_ZHJ1_ZJU_Unigene51377	834	979	173.466
BT_ZHJ1_ZJU_Unigene50960	738	866	173.404
BT_ZHJ1_ZJU_Unigene50934	727	853	173.386
BT_ZHJ1_ZJU_Unigene52107	1181	1385	173.3
BT_ZHJ1_ZJU_Unigene34778	226	265	173.275
BT_ZHJ1_ZJU_Unigene51429	849	995	173.186
BT_ZHJ1_ZJU_Unigene50897	722	846	173.154
BT_ZHJ1_ZJU_Unigene48789	501	587	173.141
BT_ZHJ1_ZJU_Unigene34347	222	260	173.069
BT_ZHJ1_ZJU_Unigene36280	236	276	172.821
BT_ZHJ1_ZJU_Unigene49758	567	663	172.794
BT_ZHJ1_ZJU_Unigene48965	504	589	172.696
BT_ZHJ1_ZJU_Unigene38761	261	305	172.686
BT_ZHJ1_ZJU_Unigene32102	202	236	172.647
BT_ZHJ1_ZJU_Unigene52446	1855	2167	172.629
BT_ZHJ1_ZJU_Unigene50402	645	753	172.518
BT_ZHJ1_ZJU_Unigene34827	227	265	172.512
BT_ZHJ1_ZJU_Unigene51789	982	1146	172.453
BT_ZHJ1_ZJU_Unigene33712	216	252	172.403
BT_ZHJ1_ZJU_Unigene38407	258	301	172.403
BT_ZHJ1_ZJU_Unigene43077	312	364	172.403
BT_ZHJ1_ZJU_Unigene23053	1252	1459	172.207
BT_ZHJ1_ZJU_Unigene33896	218	254	172.177
BT_ZHJ1_ZJU_Unigene48828	503	586	172.158
BT_ZHJ1_ZJU_Unigene51627	916	1067	172.134
BT_ZHJ1_ZJU_Unigene49095	521	606	171.883
BT_ZHJ1_ZJU_Unigene35503	233	271	171.875
BT_ZHJ1_ZJU_Unigene47324	424	493	171.822
BT_ZHJ1_ZJU_Unigene45334	357	415	171.782
BT_ZHJ1_ZJU_Unigene51410	846	983	171.704
BT_ZHJ1_ZJU_Unigene35208	230	267	171.547
BT_ZHJ1_ZJU_Unigene49798	579	672	171.51
BT_ZHJ1_ZJU_Unigene51861	1025	1189	171.418
BT_ZHJ1_ZJU_Unigene43876	326	378	171.345
BT_ZHJ1_ZJU_Unigene50498	660	765	171.284
BT_ZHJ1_ZJU_Unigene41586	290	336	171.214
BT_ZHJ1_ZJU_Unigene40603	278	322	171.163
BT_ZHJ1_ZJU_Unigene50244	626	725	171.144
BT_ZHJ1_ZJU_Unigene32199	203	235	171.069
BT_ZHJ1_ZJU_Unigene45038	350	405	170.996
BT_ZHJ1_ZJU_Unigene51421	848	981	170.951
BT_ZHJ1_ZJU_Unigene50371	642	742	170.792
BT_ZHJ1_ZJU_Unigene51334	820	947	170.661
BT_ZHJ1_ZJU_Unigene40585	278	321	170.631
BT_ZHJ1_ZJU_Unigene51883	1032	1191	170.542
BT_ZHJ1_ZJU_Unigene46971	409	472	170.536
BT_ZHJ1_ZJU_Unigene48798	501	578	170.486
BT_ZHJ1_ZJU_Unigene47627	436	503	170.483
BT_ZHJ1_ZJU_Unigene46087	379	437	170.389
BT_ZHJ1_ZJU_Unigene44299	334	385	170.339
BT_ZHJ1_ZJU_Unigene49434	546	629	170.238
BT_ZHJ1_ZJU_Unigene50815	711	819	170.221
BT_ZHJ1_ZJU_Unigene52507	2443	2812	170.095
BT_ZHJ1_ZJU_Unigene49010	514	591	169.911
BT_ZHJ1_ZJU_Unigene47281	422	485	169.835
BT_ZHJ1_ZJU_Unigene50494	659	757	169.75
BT_ZHJ1_ZJU_Unigene50896	721	828	169.705
BT_ZHJ1_ZJU_Unigene50082	607	696	169.441
BT_ZHJ1_ZJU_Unigene45305	356	408	169.359
BT_ZHJ1_ZJU_Unigene46039	377	432	169.333
BT_ZHJ1_ZJU_Unigene49471	549	629	169.308
BT_ZHJ1_ZJU_Unigene51856	1018	1166	169.258
BT_ZHJ1_ZJU_Unigene48612	489	560	169.23
BT_ZHJ1_ZJU_Unigene43452	318	364	169.15
BT_ZHJ1_ZJU_Unigene50913	723	827	169.031
BT_ZHJ1_ZJU_Unigene49224	529	605	169.005
BT_ZHJ1_ZJU_Unigene47337	425	486	168.984
BT_ZHJ1_ZJU_Unigene32267	204	233	168.781
BT_ZHJ1_ZJU_Unigene46795	401	458	168.78
BT_ZHJ1_ZJU_Unigene41488	289	330	168.739
BT_ZHJ1_ZJU_Unigene45152	353	403	168.705
BT_ZHJ1_ZJU_Unigene42105	297	339	168.672
BT_ZHJ1_ZJU_Unigene51540	884	1009	168.67
BT_ZHJ1_ZJU_Unigene44598	340	388	168.636
BT_ZHJ1_ZJU_Unigene48746	498	568	168.546
BT_ZHJ1_ZJU_Unigene49807	581	662	168.376
BT_ZHJ1_ZJU_Unigene51845	1012	1153	168.363
BT_ZHJ1_ZJU_Unigene45426	359	409	168.356
BT_ZHJ1_ZJU_Unigene51189	786	895	168.267
BT_ZHJ1_ZJU_Unigene40957	282	321	168.211
BT_ZHJ1_ZJU_Unigene32147	203	231	168.157
BT_ZHJ1_ZJU_Unigene41667	291	331	168.087
BT_ZHJ1_ZJU_Unigene50277	631	717	167.915
BT_ZHJ1_ZJU_Unigene51147	775	880	167.795
BT_ZHJ1_ZJU_Unigene52078	1159	1316	167.792
BT_ZHJ1_ZJU_Unigene41450	288	327	167.785
BT_ZHJ1_ZJU_Unigene44719	343	389	167.592
BT_ZHJ1_ZJU_Unigene48426	478	542	167.56
BT_ZHJ1_ZJU_Unigene32055	202	229	167.526
BT_ZHJ1_ZJU_Unigene43278	315	357	167.477
BT_ZHJ1_ZJU_Unigene44505	338	383	167.448
BT_ZHJ1_ZJU_Unigene38137	256	290	167.4
BT_ZHJ1_ZJU_Unigene52509	2482	2810	167.303
BT_ZHJ1_ZJU_Unigene51239	797	902	167.243
BT_ZHJ1_ZJU_Unigene50083	608	688	167.218
BT_ZHJ1_ZJU_Unigene51587	899	1017	167.171
BT_ZHJ1_ZJU_Unigene45089	351	397	167.141
BT_ZHJ1_ZJU_Unigene51814	995	1125	167.081
BT_ZHJ1_ZJU_Unigene43202	314	355	167.07
BT_ZHJ1_ZJU_Unigene52194	1265	1428	166.815
BT_ZHJ1_ZJU_Unigene48635	490	553	166.774
BT_ZHJ1_ZJU_Unigene52148	1215	1371	166.748
BT_ZHJ1_ZJU_Unigene39331	266	300	166.663
BT_ZHJ1_ZJU_Unigene45254	355	400	166.506
BT_ZHJ1_ZJU_Unigene40566	278	313	166.379
BT_ZHJ1_ZJU_Unigene45950	374	421	166.345
BT_ZHJ1_ZJU_Unigene44484	338	380	166.137
BT_ZHJ1_ZJU_Unigene42246	299	336	166.061
BT_ZHJ1_ZJU_Unigene51263	803	902	165.993
BT_ZHJ1_ZJU_Unigene48696	495	556	165.985
BT_ZHJ1_ZJU_Unigene38772	261	293	165.892
BT_ZHJ1_ZJU_Unigene51073	759	852	165.881
BT_ZHJ1_ZJU_Unigene33402	213	239	165.812
BT_ZHJ1_ZJU_Unigene42557	304	341	165.76
BT_ZHJ1_ZJU_Unigene49998	599	671	165.537
BT_ZHJ1_ZJU_Unigene41694	292	327	165.487
BT_ZHJ1_ZJU_Unigene52329	1488	1666	165.451
BT_ZHJ1_ZJU_Unigene49445	547	612	165.334
BT_ZHJ1_ZJU_Unigene44425	337	377	165.314
BT_ZHJ1_ZJU_Unigene49505	552	617	165.175
BT_ZHJ1_ZJU_Unigene33461	214	239	165.037
BT_ZHJ1_ZJU_Unigene50563	671	749	164.952
BT_ZHJ1_ZJU_Unigene52274	1377	1537	164.945
BT_ZHJ1_ZJU_Unigene51307	811	905	164.902
BT_ZHJ1_ZJU_Unigene45957	375	418	164.719
BT_ZHJ1_ZJU_Unigene49270	533	594	164.686
BT_ZHJ1_ZJU_Unigene52292	1407	1568	164.684
BT_ZHJ1_ZJU_Unigene48947	511	569	164.547
BT_ZHJ1_ZJU_Unigene52463	1957	2179	164.537
BT_ZHJ1_ZJU_Unigene33312	212	236	164.503
BT_ZHJ1_ZJU_Unigene50335	637	709	164.477
BT_ZHJ1_ZJU_Unigene52305	1437	1599	164.434
BT_ZHJ1_ZJU_Unigene36316	240	267	164.399
BT_ZHJ1_ZJU_Unigene48616	489	544	164.395
BT_ZHJ1_ZJU_Unigene49172	526	585	164.35
BT_ZHJ1_ZJU_Unigene51597	903	1004	164.303
BT_ZHJ1_ZJU_Unigene18595	385	428	164.279
BT_ZHJ1_ZJU_Unigene48949	511	568	164.258
BT_ZHJ1_ZJU_Unigene50106	610	678	164.247
BT_ZHJ1_ZJU_Unigene51987	1091	1212	164.163
BT_ZHJ1_ZJU_Unigene50253	628	697	164.011
BT_ZHJ1_ZJU_Unigene36223	239	265	163.85
BT_ZHJ1_ZJU_Unigene48367	474	525	163.674
BT_ZHJ1_ZJU_Unigene51619	914	1012	163.619
BT_ZHJ1_ZJU_Unigene51621	914	1012	163.619
BT_ZHJ1_ZJU_Unigene39832	271	300	163.588
BT_ZHJ1_ZJU_Unigene51558	889	984	163.565
BT_ZHJ1_ZJU_Unigene51505	873	966	163.516
BT_ZHJ1_ZJU_Unigene50603	677	749	163.49
BT_ZHJ1_ZJU_Unigene52381	1583	1751	163.457
BT_ZHJ1_ZJU_Unigene36911	245	271	163.456
BT_ZHJ1_ZJU_Unigene51178	783	866	163.439
BT_ZHJ1_ZJU_Unigene45397	359	397	163.416
BT_ZHJ1_ZJU_Unigene50803	710	785	163.384
BT_ZHJ1_ZJU_Unigene32872	209	231	163.329
BT_ZHJ1_ZJU_Unigene50844	714	789	163.297
BT_ZHJ1_ZJU_Unigene51388	838	925	163.116
BT_ZHJ1_ZJU_Unigene43590	321	354	162.966
BT_ZHJ1_ZJU_Unigene51479	864	952	162.825
BT_ZHJ1_ZJU_Unigene49963	596	656	162.651
BT_ZHJ1_ZJU_Unigene45762	369	406	162.592
BT_ZHJ1_ZJU_Unigene44690	342	376	162.465
BT_ZHJ1_ZJU_Unigene48727	497	546	162.343
BT_ZHJ1_ZJU_Unigene39178	265	291	162.273
BT_ZHJ1_ZJU_Unigene48946	511	561	162.233
BT_ZHJ1_ZJU_Unigene37384	249	273	162.018
BT_ZHJ1_ZJU_Unigene52428	1714	1879	162
BT_ZHJ1_ZJU_Unigene47849	447	490	161.99
BT_ZHJ1_ZJU_Unigene50746	699	766	161.939
BT_ZHJ1_ZJU_Unigene52095	1171	1282	161.782
BT_ZHJ1_ZJU_Unigene33268	212	232	161.715
BT_ZHJ1_ZJU_Unigene51723	957	1047	161.671
BT_ZHJ1_ZJU_Unigene51981	1085	1187	161.666
BT_ZHJ1_ZJU_Unigene33400	213	233	161.65
BT_ZHJ1_ZJU_Unigene47406	427	467	161.617
BT_ZHJ1_ZJU_Unigene47282	422	461	161.431
BT_ZHJ1_ZJU_Unigene35039	229	250	161.326
BT_ZHJ1_ZJU_Unigene48483	481	525	161.292
BT_ZHJ1_ZJU_Unigene42854	308	336	161.208
BT_ZHJ1_ZJU_Unigene51824	1001	1092	161.208
BT_ZHJ1_ZJU_Unigene51427	849	926	161.177
BT_ZHJ1_ZJU_Unigene48896	508	554	161.155
BT_ZHJ1_ZJU_Unigene50674	687	749	161.11
BT_ZHJ1_ZJU_Unigene51347	826	900	161.013
BT_ZHJ1_ZJU_Unigene45781	369	402	160.99
BT_ZHJ1_ZJU_Unigene49941	593	646	160.982
BT_ZHJ1_ZJU_Unigene52093	1170	1274	160.91
BT_ZHJ1_ZJU_Unigene50609	678	738	160.851
BT_ZHJ1_ZJU_Unigene49812	581	632	160.746
BT_ZHJ1_ZJU_Unigene47471	430	467	160.49
BT_ZHJ1_ZJU_Unigene41695	292	317	160.426
BT_ZHJ1_ZJU_Unigene49644	564	612	160.351
BT_ZHJ1_ZJU_Unigene40094	273	296	160.224
BT_ZHJ1_ZJU_Unigene40103	273	296	160.224
BT_ZHJ1_ZJU_Unigene52456	1794	1945	160.212
BT_ZHJ1_ZJU_Unigene47466	429	465	160.175
BT_ZHJ1_ZJU_Unigene33663	216	234	160.089
BT_ZHJ1_ZJU_Unigene36353	240	260	160.089
BT_ZHJ1_ZJU_Unigene417	228	247	160.089
BT_ZHJ1_ZJU_Unigene49385	543	588	160.021
BT_ZHJ1_ZJU_Unigene45091	351	380	159.983
BT_ZHJ1_ZJU_Unigene35232	230	249	159.982
BT_ZHJ1_ZJU_Unigene39655	269	291	159.86
BT_ZHJ1_ZJU_Unigene50454	653	706	159.768
BT_ZHJ1_ZJU_Unigene48265	469	507	159.747
BT_ZHJ1_ZJU_Unigene44936	347	375	159.698
BT_ZHJ1_ZJU_Unigene52340	1507	1628	159.639
BT_ZHJ1_ZJU_Unigene36080	238	257	159.571
BT_ZHJ1_ZJU_Unigene52089	1167	1257	159.171
BT_ZHJ1_ZJU_Unigene51048	755	813	159.126
BT_ZHJ1_ZJU_Unigene49485	550	592	159.059
BT_ZHJ1_ZJU_Unigene41514	289	311	159.023
BT_ZHJ1_ZJU_Unigene48384	475	510	158.663
BT_ZHJ1_ZJU_Unigene32244	204	219	158.64
BT_ZHJ1_ZJU_Unigene46218	383	411	158.577
BT_ZHJ1_ZJU_Unigene52154	1220	1309	158.554
BT_ZHJ1_ZJU_Unigene52254	1351	1449	158.494
BT_ZHJ1_ZJU_Unigene50441	651	698	158.443
BT_ZHJ1_ZJU_Unigene47869	448	480	158.329
BT_ZHJ1_ZJU_Unigene52390	1611	1726	158.323
BT_ZHJ1_ZJU_Unigene34648	225	241	158.282
BT_ZHJ1_ZJU_Unigene51082	760	814	158.274
BT_ZHJ1_ZJU_Unigene52535	5568	5962	158.231
BT_ZHJ1_ZJU_Unigene48036	456	488	158.144
BT_ZHJ1_ZJU_Unigene38867	262	280	157.927
BT_ZHJ1_ZJU_Unigene32303	204	218	157.916
BT_ZHJ1_ZJU_Unigene51268	804	859	157.883
BT_ZHJ1_ZJU_Unigene52528	4824	5152	157.822
BT_ZHJ1_ZJU_Unigene40868	281	300	157.766
BT_ZHJ1_ZJU_Unigene46288	385	411	157.754
BT_ZHJ1_ZJU_Unigene32879	209	223	157.673
BT_ZHJ1_ZJU_Unigene44782	344	367	157.654
BT_ZHJ1_ZJU_Unigene49774	577	615	157.506
BT_ZHJ1_ZJU_Unigene52354	1535	1636	157.497
BT_ZHJ1_ZJU_Unigene47038	411	438	157.482
BT_ZHJ1_ZJU_Unigene50466	655	698	157.475
BT_ZHJ1_ZJU_Unigene44396	336	358	157.45
BT_ZHJ1_ZJU_Unigene47447	429	457	157.419
BT_ZHJ1_ZJU_Unigene50291	632	673	157.361
BT_ZHJ1_ZJU_Unigene50350	639	680	157.256
BT_ZHJ1_ZJU_Unigene32419	205	218	157.145
BT_ZHJ1_ZJU_Unigene52181	1227	1304	157.048
BT_ZHJ1_ZJU_Unigene46771	401	426	156.987
BT_ZHJ1_ZJU_Unigene50379	642	682	156.981
BT_ZHJ1_ZJU_Unigene36453	241	256	156.972
BT_ZHJ1_ZJU_Unigene49979	597	634	156.933
BT_ZHJ1_ZJU_Unigene52453	1845	1958	156.825
BT_ZHJ1_ZJU_Unigene51035	753	799	156.802
BT_ZHJ1_ZJU_Unigene52193	1264	1341	156.776
BT_ZHJ1_ZJU_Unigene46784	401	425	156.619
BT_ZHJ1_ZJU_Unigene35748	235	249	156.578
BT_ZHJ1_ZJU_Unigene45798	370	392	156.561
BT_ZHJ1_ZJU_Unigene49931	593	628	156.496
BT_ZHJ1_ZJU_Unigene51632	918	972	156.467
BT_ZHJ1_ZJU_Unigene50532	666	705	156.428
BT_ZHJ1_ZJU_Unigene50900	722	764	156.37
BT_ZHJ1_ZJU_Unigene51701	946	1001	156.366
BT_ZHJ1_ZJU_Unigene51408	845	894	156.343
BT_ZHJ1_ZJU_Unigene34636	225	238	156.312
BT_ZHJ1_ZJU_Unigene47218	419	443	156.239
BT_ZHJ1_ZJU_Unigene45281	356	376	156.076
BT_ZHJ1_ZJU_Unigene50377	642	678	156.061
BT_ZHJ1_ZJU_Unigene33808	217	229	155.946
BT_ZHJ1_ZJU_Unigene48631	490	517	155.917
BT_ZHJ1_ZJU_Unigene40399	276	291	155.805
BT_ZHJ1_ZJU_Unigene41967	296	312	155.762
BT_ZHJ1_ZJU_Unigene47397	427	450	155.734
BT_ZHJ1_ZJU_Unigene45864	372	392	155.719
BT_ZHJ1_ZJU_Unigene52307	1445	1522	155.649
BT_ZHJ1_ZJU_Unigene52441	1824	1921	155.633
BT_ZHJ1_ZJU_Unigene42374	301	317	155.629
BT_ZHJ1_ZJU_Unigene34710	226	238	155.621
BT_ZHJ1_ZJU_Unigene37149	247	260	155.552
BT_ZHJ1_ZJU_Unigene33025	210	221	155.515
BT_ZHJ1_ZJU_Unigene35654	234	246	155.352
BT_ZHJ1_ZJU_Unigene46444	390	410	155.352
BT_ZHJ1_ZJU_Unigene51182	784	824	155.314
BT_ZHJ1_ZJU_Unigene48313	472	496	155.288
BT_ZHJ1_ZJU_Unigene49393	543	570	155.122
BT_ZHJ1_ZJU_Unigene40964	282	296	155.111
BT_ZHJ1_ZJU_Unigene43936	327	343	155.005
BT_ZHJ1_ZJU_Unigene35017	228	239	154.904
BT_ZHJ1_ZJU_Unigene49424	540	566	154.889
BT_ZHJ1_ZJU_Unigene46760	400	419	154.793
BT_ZHJ1_ZJU_Unigene49236	530	555	154.745
BT_ZHJ1_ZJU_Unigene50413	646	676	154.637
BT_ZHJ1_ZJU_Unigene52165	1236	1293	154.589
BT_ZHJ1_ZJU_Unigene52396	1635	1710	154.553
BT_ZHJ1_ZJU_Unigene36384	240	251	154.547
BT_ZHJ1_ZJU_Unigene39011	263	275	154.517
BT_ZHJ1_ZJU_Unigene52400	1646	1721	154.507
BT_ZHJ1_ZJU_Unigene48529	484	506	154.491
BT_ZHJ1_ZJU_Unigene46682	397	415	154.474
BT_ZHJ1_ZJU_Unigene31876	201	210	154.391
BT_ZHJ1_ZJU_Unigene44489	338	353	154.332
BT_ZHJ1_ZJU_Unigene37268	248	259	154.329
BT_ZHJ1_ZJU_Unigene51399	841	878	154.275
BT_ZHJ1_ZJU_Unigene42043	297	310	154.242
BT_ZHJ1_ZJU_Unigene33158	211	220	154.077
BT_ZHJ1_ZJU_Unigene42896	309	322	153.991
BT_ZHJ1_ZJU_Unigene43432	318	331	153.815
BT_ZHJ1_ZJU_Unigene43762	320	333	153.778
BT_ZHJ1_ZJU_Unigene46566	394	410	153.775
BT_ZHJ1_ZJU_Unigene48759	499	519	153.697
BT_ZHJ1_ZJU_Unigene40453	277	288	153.642
BT_ZHJ1_ZJU_Unigene45189	353	367	153.635
BT_ZHJ1_ZJU_Unigene42475	303	315	153.627
BT_ZHJ1_ZJU_Unigene32697	207	215	153.485
BT_ZHJ1_ZJU_Unigene35624	234	243	153.458
BT_ZHJ1_ZJU_Unigene41243	286	297	153.458
BT_ZHJ1_ZJU_Unigene42018	296	307	153.266
BT_ZHJ1_ZJU_Unigene48140	461	478	153.224
BT_ZHJ1_ZJU_Unigene51777	977	1013	153.219
BT_ZHJ1_ZJU_Unigene42689	306	317	153.086
BT_ZHJ1_ZJU_Unigene50449	652	675	152.987
BT_ZHJ1_ZJU_Unigene38894	262	271	152.85
BT_ZHJ1_ZJU_Unigene50862	716	740	152.727
BT_ZHJ1_ZJU_Unigene39712	270	279	152.7
BT_ZHJ1_ZJU_Unigene47266	421	435	152.688
BT_ZHJ1_ZJU_Unigene51858	1023	1057	152.685
BT_ZHJ1_ZJU_Unigene51510	874	903	152.677
BT_ZHJ1_ZJU_Unigene51573	893	922	152.573
BT_ZHJ1_ZJU_Unigene37114	247	255	152.56
BT_ZHJ1_ZJU_Unigene40784	280	289	152.524
BT_ZHJ1_ZJU_Unigene51514	875	903	152.503
BT_ZHJ1_ZJU_Unigene51616	910	939	152.483
BT_ZHJ1_ZJU_Unigene37898	253	261	152.447
BT_ZHJ1_ZJU_Unigene48958	509	525	152.419
BT_ZHJ1_ZJU_Unigene46216	383	395	152.404
BT_ZHJ1_ZJU_Unigene38144	256	264	152.392
BT_ZHJ1_ZJU_Unigene41604	290	299	152.36
BT_ZHJ1_ZJU_Unigene38635	260	268	152.321
BT_ZHJ1_ZJU_Unigene49542	555	572	152.301
BT_ZHJ1_ZJU_Unigene49129	523	539	152.295
BT_ZHJ1_ZJU_Unigene39115	264	272	152.252
BT_ZHJ1_ZJU_Unigene50552	670	690	152.185
BT_ZHJ1_ZJU_Unigene52202	1274	1312	152.182
BT_ZHJ1_ZJU_Unigene50807	710	731	152.145
BT_ZHJ1_ZJU_Unigene50634	681	701	152.114
BT_ZHJ1_ZJU_Unigene48434	478	492	152.102
BT_ZHJ1_ZJU_Unigene42811	308	317	152.092
BT_ZHJ1_ZJU_Unigene40462	277	285	152.042
BT_ZHJ1_ZJU_Unigene52220	1296	1330	151.651
BT_ZHJ1_ZJU_Unigene49474	549	563	151.542
BT_ZHJ1_ZJU_Unigene43261	315	323	151.527
BT_ZHJ1_ZJU_Unigene51213	791	811	151.511
BT_ZHJ1_ZJU_Unigene31795	200	205	151.469
BT_ZHJ1_ZJU_Unigene51732	960	984	151.469
BT_ZHJ1_ZJU_Unigene47065	413	423	151.352
BT_ZHJ1_ZJU_Unigene37829	253	259	151.279
BT_ZHJ1_ZJU_Unigene44736	343	351	151.221
BT_ZHJ1_ZJU_Unigene42878	309	316	151.122
BT_ZHJ1_ZJU_Unigene52347	1528	1562	151.062
BT_ZHJ1_ZJU_Unigene52435	1801	1841	151.056
BT_ZHJ1_ZJU_Unigene45831	371	379	150.961
BT_ZHJ1_ZJU_Unigene51869	1027	1049	150.94
BT_ZHJ1_ZJU_Unigene41497	289	295	150.842
BT_ZHJ1_ZJU_Unigene36563	242	247	150.827
BT_ZHJ1_ZJU_Unigene46639	392	400	150.79
BT_ZHJ1_ZJU_Unigene52128	1197	1221	150.737
BT_ZHJ1_ZJU_Unigene31805	200	204	150.73
BT_ZHJ1_ZJU_Unigene32053	202	206	150.7
BT_ZHJ1_ZJU_Unigene33048	210	214	150.589
BT_ZHJ1_ZJU_Unigene33106	211	215	150.576
BT_ZHJ1_ZJU_Unigene39197	265	270	150.562
BT_ZHJ1_ZJU_Unigene9149	267	272	150.542
BT_ZHJ1_ZJU_Unigene50606	677	689	150.393
BT_ZHJ1_ZJU_Unigene46846	403	410	150.341
BT_ZHJ1_ZJU_Unigene49140	523	532	150.317
BT_ZHJ1_ZJU_Unigene41778	293	298	150.296
BT_ZHJ1_ZJU_Unigene45122	352	358	150.293
BT_ZHJ1_ZJU_Unigene37040	246	250	150.177
BT_ZHJ1_ZJU_Unigene28725	374	380	150.145
BT_ZHJ1_ZJU_Unigene49144	523	531	150.035
BT_ZHJ1_ZJU_Unigene44327	332	337	150
BT_ZHJ1_ZJU_Unigene39465	267	271	149.988
BT_ZHJ1_ZJU_Unigene47236	420	426	149.885
BT_ZHJ1_ZJU_Unigene33135	211	214	149.875
BT_ZHJ1_ZJU_Unigene47444	428	434	149.846
BT_ZHJ1_ZJU_Unigene45732	368	373	149.782
BT_ZHJ1_ZJU_Unigene34487	224	227	149.753
BT_ZHJ1_ZJU_Unigene51098	764	774	149.708
BT_ZHJ1_ZJU_Unigene50133	612	620	149.706
BT_ZHJ1_ZJU_Unigene36106	238	241	149.637
BT_ZHJ1_ZJU_Unigene50450	652	660	149.587
BT_ZHJ1_ZJU_Unigene51624	915	926	149.551
BT_ZHJ1_ZJU_Unigene37512	250	253	149.547
BT_ZHJ1_ZJU_Unigene49057	518	524	149.486
BT_ZHJ1_ZJU_Unigene52166	1238	1252	149.445
BT_ZHJ1_ZJU_Unigene41757	293	296	149.287
BT_ZHJ1_ZJU_Unigene46476	391	395	149.286
BT_ZHJ1_ZJU_Unigene52330	1486	1501	149.266
BT_ZHJ1_ZJU_Unigene47034	411	415	149.212
BT_ZHJ1_ZJU_Unigene50193	620	626	149.204
BT_ZHJ1_ZJU_Unigene47284	422	426	149.175
BT_ZHJ1_ZJU_Unigene50487	659	665	149.12
BT_ZHJ1_ZJU_Unigene48058	457	461	149.068
BT_ZHJ1_ZJU_Unigene35627	234	236	149.037
BT_ZHJ1_ZJU_Unigene48461	479	483	149.008
BT_ZHJ1_ZJU_Unigene45481	361	364	149.002
BT_ZHJ1_ZJU_Unigene51533	882	889	148.947
BT_ZHJ1_ZJU_Unigene52122	1192	1201	148.89
BT_ZHJ1_ZJU_Unigene46755	400	403	148.882
BT_ZHJ1_ZJU_Unigene46896	406	409	148.866
BT_ZHJ1_ZJU_Unigene51751	967	974	148.844
BT_ZHJ1_ZJU_Unigene41411	288	290	148.8
BT_ZHJ1_ZJU_Unigene50527	666	670	148.662
BT_ZHJ1_ZJU_Unigene47115	415	417	148.486
BT_ZHJ1_ZJU_Unigene33371	213	214	148.468
BT_ZHJ1_ZJU_Unigene47381	426	428	148.468
BT_ZHJ1_ZJU_Unigene37368	248	249	148.37
BT_ZHJ1_ZJU_Unigene38498	259	260	148.345
BT_ZHJ1_ZJU_Unigene40021	273	274	148.315
BT_ZHJ1_ZJU_Unigene40413	276	277	148.31
BT_ZHJ1_ZJU_Unigene51358	829	832	148.309
BT_ZHJ1_ZJU_Unigene52061	1146	1150	148.29
BT_ZHJ1_ZJU_Unigene42561	304	305	148.26
BT_ZHJ1_ZJU_Unigene42709	306	307	148.257
BT_ZHJ1_ZJU_Unigene43057	311	312	148.249
BT_ZHJ1_ZJU_Unigene52098	1144	1147	148.162
BT_ZHJ1_ZJU_Unigene46365	387	388	148.156
BT_ZHJ1_ZJU_Unigene52478	2058	2063	148.133
BT_ZHJ1_ZJU_Unigene49922	591	592	148.024
BT_ZHJ1_ZJU_Unigene52448	1863	1865	147.933
BT_ZHJ1_ZJU_Unigene32881	209	209	147.774
BT_ZHJ1_ZJU_Unigene34080	220	220	147.774
BT_ZHJ1_ZJU_Unigene43259	314	314	147.774
BT_ZHJ1_ZJU_Unigene45290	356	356	147.774
BT_ZHJ1_ZJU_Unigene47200	419	419	147.774
BT_ZHJ1_ZJU_Unigene51636	918	917	147.613
BT_ZHJ1_ZJU_Unigene52013	1114	1112	147.509
BT_ZHJ1_ZJU_Unigene48417	477	476	147.464
BT_ZHJ1_ZJU_Unigene50352	640	638	147.312
BT_ZHJ1_ZJU_Unigene48494	481	479	147.16
BT_ZHJ1_ZJU_Unigene48360	474	472	147.151
BT_ZHJ1_ZJU_Unigene35162	230	229	147.132
BT_ZHJ1_ZJU_Unigene51961	1075	1070	147.087
BT_ZHJ1_ZJU_Unigene33159	211	210	147.074
BT_ZHJ1_ZJU_Unigene47217	419	416	146.716
[truncated: 50,536 more rows]
