# Supplementary material for: Analysis of a native whitefly transcriptome and its sequence divergence with two invasive whitefly species
Source: BMC Genomics. 2012 Oct 4;13:529. doi: 10.1186/1471-2164-13-529 (PMC3478168; doi:10.1186/1471-2164-13-529)
Supplement: Additional file 5 — List of the orthologous gene pairs between Asia II 3 and MEAM1. The length of coding sequence, homology and Swissprot, nr annotations are shown. [file 1471-2164-13-529-S5.xls]

## Sheet: 1
MEAM1 Gene ID	Asia II 3 Gene ID	Homology	Nr-ID	Nr-Evalue	Nr-annotation	Swissprot-ID	Swissprot-Evalue	Swissprot-annotation
BT_B_ZJU_Singletons96306	BT_ZHJ1_ZJU_Unigene25232	0.7043	gi|268638031|ref|XP_641970.2|	4e-18	SAP DNA-binding domain-containing protein [Dictyostelium discoideum AX4] >gi|256012979|gb|EAL68069.2| SAP DNA-binding domain-containing protein [Dictyostelium discoideum AX4]	Q55BB8	6e-17	COG8_DICDI Conserved oligomeric Golgi complex subunit 8 OS=Dictyostelium discoideum GN=cog8 PE=3 SV=1
BT_B_ZJU_Singletons23002	BT_ZHJ1_ZJU_Unigene45307	0.8704	gi|195450373|ref|XP_002072471.1|	2e-17	GK18829 [Drosophila willistoni] >gi|194168556|gb|EDW83457.1| GK18829 [Drosophila willistoni]	Q9NBX4	2e-17	RTXE_DROME Probable RNA-directed DNA polymerase from transposon X-element OS=Drosophila melanogaster GN=ORF2 PE=3 SV=1
BT_B_ZJU_Singletons12871	BT_ZHJ1_ZJU_Unigene29804	0.8763	gi|189242210|ref|XP_001807967.1|	2e-42	PREDICTED: similar to pol polyprotein [Tribolium castaneum]	P10394	6e-30	POL4_DROME Retrovirus-related Pol polyprotein from transposon 412 OS=Drosophila melanogaster GN=POL PE=4 SV=1
BT_B_ZJU_Singletons94169	BT_ZHJ1_ZJU_Unigene30684	0.8798	gi|110768726|ref|XP_393077.3|	1e-41	PREDICTED: similar to CG1832-PA, isoform A [Apis mellifera]	P10073	1e-20	ZSC22_HUMAN Zinc finger and SCAN domain-containing protein 22 OS=Homo sapiens GN=ZSCAN22 PE=1 SV=2
BT_B_ZJU_Singletons25298	BT_ZHJ1_ZJU_Unigene26565	0.8939	gi|110762991|ref|XP_001122942.1|	5e-47	PREDICTED: similar to CG10737-PB, isoform B [Apis mellifera]	Q02111	3e-07	KPCT_MOUSE Protein kinase C theta type OS=Mus musculus GN=Prkcq PE=1 SV=1
BT_B_ZJU_Singletons94306	BT_ZHJ1_ZJU_Unigene30639	0.9042	gi|189239997|ref|XP_001809663.1|	1e-36	PREDICTED: similar to serine threonine-protein kinase [Tribolium castaneum]	Q76MJ5	7e-32	ERN2_HUMAN Serine/threonine-protein kinase/endoribonuclease IRE2 OS=Homo sapiens GN=ERN2 PE=1 SV=2
BT_B_ZJU_Singletons15050	BT_ZHJ1_ZJU_Unigene34496	0.9064	gi|91081471|ref|XP_967871.1|	2e-26	PREDICTED: similar to muscle LIM protein isoform 1 [Tribolium castaneum]	P53777	4e-22	MLP1_DROME Muscle LIM protein 1 OS=Drosophila melanogaster GN=Mlp60A PE=2 SV=1
BT_B_ZJU_Singletons82876	BT_ZHJ1_ZJU_Unigene18927	0.9143	gi|189236524|ref|XP_975448.2|	5e-37	PREDICTED: similar to AGAP011487-PA [Tribolium castaneum]	Q8TEJ3	5e-21	SH3R3_HUMAN SH3 domain-containing RING finger protein 3 OS=Homo sapiens GN=SH3RF3 PE=1 SV=2
BT_B_ZJU_Singletons103481	BT_ZHJ1_ZJU_Unigene52015	0.9227	gi|156545129|ref|XP_001602384.1|	1e-115	PREDICTED: similar to aubergine [Nasonia vitripennis]	Q9VKM1	3e-86	PIWI_DROME Protein piwi OS=Drosophila melanogaster GN=piwi PE=2 SV=1
BT_B_ZJU_Singletons101752	BT_ZHJ1_ZJU_Unigene50981	0.9248	gi|189242365|ref|XP_001809905.1|	7e-43	PREDICTED: similar to protease, reverse transcriptase and RNase H [Tribolium castaneum]	Q9UR07	5e-18	RTF23_SCHPO Retrotransposable element Tf2 155 kDa protein type 3 OS=Schizosaccharomyces pombe GN=Tf2-11 PE=4 SV=1
BT_B_ZJU_Singletons78852	BT_ZHJ1_ZJU_Unigene15716	0.9259	gi|83755202|gb|ABC46449.1|	3e-17	GST [Lygus lineolaris] >gi|83755204|gb|ABC46450.1| GST [Lygus lineolaris]	P30108	5e-14	GSTT1_DROYA Glutathione S-transferase 1-1 (Fragment) OS=Drosophila yakuba GN=GstD1 PE=3 SV=1
BT_B_ZJU_Singletons103326	BT_ZHJ1_ZJU_Unigene51723	0.9272	gi|195040357|ref|XP_001991053.1|	2e-15	GH12463 [Drosophila grimshawi] >gi|193900811|gb|EDV99677.1| GH12463 [Drosophila grimshawi]	Q9BW72	5e-11	HIG2A_HUMAN HIG1 domain family member 2A OS=Homo sapiens GN=HIGD2A PE=1 SV=1
BT_B_ZJU_Singletons96981	BT_ZHJ1_ZJU_Unigene50223	0.9275	gi|118781983|ref|XP_311987.3|	3e-08	AGAP002917-PA [Anopheles gambiae str. PEST] >gi|116129354|gb|EAA07565.3| AGAP002917-PA [Anopheles gambiae str. PEST]	Q0E959	2e-07	RM34_DROME 39S ribosomal protein L34, mitochondrial OS=Drosophila melanogaster GN=mRpL34 PE=3 SV=1
BT_B_ZJU_Singletons72343	BT_ZHJ1_ZJU_Unigene8187	0.9275	gi|193666972|ref|XP_001944972.1|	1e-13	PREDICTED: similar to AGAP008881-PA [Acyrthosiphon pisum]	Q80TA1	1e-07	SELI_MOUSE Ethanolaminephosphotransferase 1 OS=Mus musculus GN=Seli PE=2 SV=3
BT_B_ZJU_Singletons97892	BT_ZHJ1_ZJU_Unigene26632	0.9292	gi|193636528|ref|XP_001947537.1|	3e-70	PREDICTED: similar to soldier-specific protein-1 [Acyrthosiphon pisum]	Q9VBV3	1e-19	TAKT_DROME Protein takeout OS=Drosophila melanogaster GN=to PE=2 SV=1
BT_B_ZJU_Singletons25005	BT_ZHJ1_ZJU_Unigene9300	0.9298	gi|291221175|ref|XP_002730599.1|	8e-41	PREDICTED: zinc finger protein 197-like [Saccoglossus kowalevskii]	Q6ZMW2	4e-39	ZN782_HUMAN Zinc finger protein 782 OS=Homo sapiens GN=ZNF782 PE=2 SV=1
BT_B_ZJU_Singletons76131	BT_ZHJ1_ZJU_Unigene48704	0.9312	gi|149641868|ref|XP_001511431.1|	7e-15	PREDICTED: similar to low molecular mass ubiquinone-binding protein, partial [Ornithorhynchus anatinus]	Q9CQ69	5e-14	QCR8_MOUSE Cytochrome b-c1 complex subunit 8 OS=Mus musculus GN=Uqcrq PE=1 SV=3
BT_B_ZJU_Singletons26240	BT_ZHJ1_ZJU_Unigene24081	0.9317	gi|170047100|ref|XP_001851074.1|	2e-31	Bub1 [Culex quinquefasciatus] >gi|167869637|gb|EDS33020.1| Bub1 [Culex quinquefasciatus]	O08901	2e-27	BUB1_MOUSE Mitotic checkpoint serine/threonine-protein kinase BUB1 OS=Mus musculus GN=Bub1 PE=2 SV=1
BT_B_ZJU_Singletons21983	BT_ZHJ1_ZJU_Unigene51931	0.9323	gi|289177104|ref|NP_001165965.1|	3e-85	carboxylesterase clade E, member 11 [Nasonia vitripennis]	P35502	2e-52	ESTF_MYZPE Esterase FE4 OS=Myzus persicae PE=1 SV=1
BT_B_ZJU_Singletons87852	BT_ZHJ1_ZJU_Unigene13010	0.9333	gi|45822205|emb|CAE47499.1|	4e-10	cathepsin L-like proteinase [Diabrotica virgifera virgifera]	Q8BM88	7e-09	CATO_MOUSE Cathepsin O OS=Mus musculus GN=Ctso PE=2 SV=1
BT_B_ZJU_Singletons92085	BT_ZHJ1_ZJU_Unigene24591	0.9333	gi|56283929|ref|NP_523475.3|	8e-25	salivary gland secretion 1 [Drosophila melanogaster] >gi|55380421|gb|AAF50957.4| salivary gland secretion 1 [Drosophila melanogaster]	Q6ZQX7	2e-23	CQ097_HUMAN Uncharacterized protein C17orf97 OS=Homo sapiens GN=C17orf97 PE=2 SV=1
BT_B_ZJU_Singletons100300	BT_ZHJ1_ZJU_Unigene26422	0.9333	gi|110749513|ref|XP_001121472.1|	3e-33	PREDICTED: similar to polymerase (RNA) III (DNA directed) polypeptide G (32kD) like [Apis mellifera]	Q8R0C0	4e-25	RPC7L_MOUSE DNA-directed RNA polymerase III subunit RPC7-like OS=Mus musculus GN=Polr3gl PE=1 SV=2
BT_B_ZJU_Singletons99313	BT_ZHJ1_ZJU_Unigene52226	0.9348	gi|40215753|gb|AAL48038.2|	3e-15	LP04971p [Drosophila melanogaster] >gi|54650764|gb|AAV36961.1| LP03951p [Drosophila melanogaster]	Q74H58	4e-16	DNAJ_GEOSL Chaperone protein dnaJ OS=Geobacter sulfurreducens GN=dnaJ PE=3 SV=1
BT_B_ZJU_Singletons85949	BT_ZHJ1_ZJU_Unigene24203	0.9351	gi|91078858|ref|XP_972061.1|	8e-31	PREDICTED: similar to thymus-specific serine protease [Tribolium castaneum]	P34528	2e-17	YM67_CAEEL Putative serine protease K12H4.7 OS=Caenorhabditis elegans GN=K12H4.7 PE=1 SV=2
BT_B_ZJU_Singletons84922	BT_ZHJ1_ZJU_Unigene49930	0.9352	gi|110758596|ref|XP_001119869.1|	5e-30	PREDICTED: similar to CG6305-PA [Apis mellifera]	Q9V7U0	1e-25	RESIL_DROME Pro-resilin OS=Drosophila melanogaster GN=resilin PE=1 SV=1
BT_B_ZJU_Singletons71923	BT_ZHJ1_ZJU_Unigene34377	0.9363	gi|48094611|ref|XP_394224.1|	6e-21	PREDICTED: similar to CG9503-PA [Apis mellifera]	P18172	2e-13	DHGL_DROPS Glucose dehydrogenase [acceptor] OS=Drosophila pseudoobscura pseudoobscura GN=Gld PE=3 SV=4
BT_B_ZJU_Singletons86582	BT_ZHJ1_ZJU_Unigene49598	0.9373	--	--	--	Q9MCN8	7e-22	RUSA_BPHK7 Crossover junction endodeoxyribonuclease rusA OS=Enterobacteria phage HK97 GN=rusA PE=3 SV=1
BT_B_ZJU_Singletons96932	BT_ZHJ1_ZJU_Unigene6812	0.9376	gi|91080623|ref|XP_974273.1|	4e-65	PREDICTED: similar to glutathione S-transferase [Tribolium castaneum]	P20432	6e-56	GSTT1_DROME Glutathione S-transferase 1-1 OS=Drosophila melanogaster GN=GstD1 PE=1 SV=1
BT_B_ZJU_Singletons102168	BT_ZHJ1_ZJU_Unigene52198	0.9376	gi|194210790|ref|XP_001492876.2|	6e-10	PREDICTED: similar to filaggrin family member 2 [Equus caballus]	Q86YZ3	9e-08	HORN_HUMAN Hornerin OS=Homo sapiens GN=HRNR PE=1 SV=2
BT_B_ZJU_Singletons83369	BT_ZHJ1_ZJU_Unigene21708	0.9388	gi|193636787|ref|XP_001946540.1|	4e-39	PREDICTED: similar to mCG121035 [Acyrthosiphon pisum]	Q8N9F8	4e-38	ZN454_HUMAN Zinc finger protein 454 OS=Homo sapiens GN=ZNF454 PE=2 SV=1
BT_B_ZJU_Singletons92419	BT_ZHJ1_ZJU_Unigene51360	0.9389	gi|239788614|dbj|BAH70979.1|	6e-36	ACYPI009963 [Acyrthosiphon pisum]	Q9VVN2	4e-33	RT26_DROME Probable 28S ribosomal protein S26, mitochondrial OS=Drosophila melanogaster GN=mRpS26 PE=1 SV=1
BT_B_ZJU_Singletons103058	BT_ZHJ1_ZJU_Unigene25583	0.9394	gi|91090033|ref|XP_967923.1|	5e-13	PREDICTED: similar to lethal (3) 87Df CG7620-PA [Tribolium castaneum]	Q5RI15	5e-07	FA36A_HUMAN Protein FAM36A OS=Homo sapiens GN=FAM36A PE=1 SV=2
BT_B_ZJU_Singletons96334	BT_ZHJ1_ZJU_Unigene51829	0.9408	gi|91091864|ref|XP_968949.1|	6e-28	PREDICTED: similar to NADH-ubiquinone oxidoreductase ashi subunit [Tribolium castaneum] >gi|270001295|gb|EEZ97742.1| NADH dehydrogenase (ubiquinone) 1 beta subcomplex, 8 [Tribolium castaneum]	Q5R4A8	1e-18	NDUB8_PONAB NADH dehydrogenase [ubiquinone] 1 beta subcomplex subunit 8, mitochondrial OS=Pongo abelii GN=NDUFB8 PE=2 SV=1
BT_B_ZJU_Singletons100256	BT_ZHJ1_ZJU_Unigene25518	0.9409	gi|56199450|gb|AAV84214.1|	9e-25	cytochrome B5 [Culicoides sonorensis]	Q9V4N3	1e-21	CYB5_DROME Cytochrome b5 OS=Drosophila melanogaster GN=Cyt-b5 PE=2 SV=1
BT_B_ZJU_Singletons23478	BT_ZHJ1_ZJU_Unigene2455	0.9422	gi|195110685|ref|XP_001999910.1|	7e-22	GI22819 [Drosophila mojavensis] >gi|193916504|gb|EDW15371.1| GI22819 [Drosophila mojavensis]	Q9VS29	6e-18	DSCL_DROME Down syndrome cell adhesion molecule-like protein CG42256 OS=Drosophila melanogaster GN=CG42256 PE=2 SV=3
BT_B_ZJU_Singletons88633	BT_ZHJ1_ZJU_Unigene48558	0.9423	gi|290560756|ref|NP_001166692.1|	2e-12	cuticular protein RR-2 motif 65 [Bombyx mori]	P82166	2e-12	CU198_LOCMI Cuticle protein 19.8 OS=Locusta migratoria PE=1 SV=1
BT_B_ZJU_Singletons16014	BT_ZHJ1_ZJU_Unigene22956	0.9424	gi|193716185|ref|XP_001946691.1|	1e-34	PREDICTED: similar to GH03753p [Acyrthosiphon pisum]	P21328	6e-29	RTJK_DROME RNA-directed DNA polymerase from mobile element jockey OS=Drosophila melanogaster GN=pol PE=1 SV=1
BT_B_ZJU_Singletons16867	BT_ZHJ1_ZJU_Unigene16495	0.9424	gi|15010430|gb|AAK77263.1|	7e-91	GH03753p [Drosophila melanogaster]	Q95SX7	2e-76	RTBS_DROME Probable RNA-directed DNA polymerase from transposon BS OS=Drosophila melanogaster GN=RTase PE=2 SV=1
BT_B_ZJU_Singletons89400	BT_ZHJ1_ZJU_Unigene15219	0.9425	gi|198461510|ref|XP_002135843.1|	4e-20	GA27695 [Drosophila pseudoobscura pseudoobscura] >gi|198142540|gb|EDY71275.1| GA27695 [Drosophila pseudoobscura pseudoobscura]	P10978	2e-16	POLX_TOBAC Retrovirus-related Pol polyprotein from transposon TNT 1-94 OS=Nicotiana tabacum PE=2 SV=1
BT_B_ZJU_Singletons102325	BT_ZHJ1_ZJU_Unigene51404	0.9427	gi|86515388|ref|NP_001034524.1|	1e-93	chitinase 5 [Tribolium castaneum] >gi|56121707|gb|AAV74190.1| chitinase 5 [Tribolium castaneum]	P36362	7e-85	CHIT_MANSE Endochitinase OS=Manduca sexta PE=2 SV=1
BT_B_ZJU_Singletons73542	BT_ZHJ1_ZJU_Unigene14732	0.943	gi|91079540|ref|XP_970903.1|	7e-25	PREDICTED: similar to ovarian zinc finger protein [Tribolium castaneum]	Q6ZNB6	6e-22	NFXL1_HUMAN NF-X1-type zinc finger protein NFXL1 OS=Homo sapiens GN=NFXL1 PE=1 SV=2
BT_B_ZJU_Singletons102423	BT_ZHJ1_ZJU_Unigene24152	0.9436	gi|193603428|ref|XP_001951049.1|	3e-69	PREDICTED: similar to RNA (guanine-9-)-methyltransferase domain-containing protein 1 homolog, mitochondrial [Acyrthosiphon pisum]	Q7JUX9	1e-61	MRRP1_DROME Mitochondrial ribonuclease P protein 1 homolog OS=Drosophila melanogaster GN=CG5190 PE=1 SV=1
BT_B_ZJU_Cluster368	BT_ZHJ1_ZJU_Unigene27899	0.9439	gi|193662222|ref|XP_001947643.1|	3e-45	PREDICTED: similar to GS1-like CG15441-PB [Acyrthosiphon pisum]	Q9D5U5	3e-40	HDD1A_MOUSE Haloacid dehalogenase-like hydrolase domain-containing protein 1A OS=Mus musculus GN=Hdhd1a PE=2 SV=1
BT_B_ZJU_Singletons96995	BT_ZHJ1_ZJU_Unigene48633	0.944	gi|21898673|gb|AAM77025.1|	4e-24	chemosensory protein [Rhyparobia maderae]	Q9W1C9	3e-20	PEB3_DROME Ejaculatory bulb-specific protein 3 OS=Drosophila melanogaster GN=PebIII PE=1 SV=2
BT_B_ZJU_Singletons91251	BT_ZHJ1_ZJU_Unigene49826	0.945	gi|24642084|ref|NP_572993.1|	3e-26	CG5548 [Drosophila melanogaster] >gi|7293029|gb|AAF48416.1| CG5548 [Drosophila melanogaster] >gi|42415401|gb|AAS15670.1| LP22717p [Drosophila melanogaster] >gi|220947666|gb|ACL86376.1| CG5548-PA [synthetic construct] >gi|220956996|gb|ACL91041.1| CG5548-PA [synthetic construct]	P90789	4e-19	NDUB7_CAEEL NADH dehydrogenase [ubiquinone] 1 beta subcomplex subunit 7 OS=Caenorhabditis elegans GN=D2030.4 PE=2 SV=1
BT_B_ZJU_Singletons16677	BT_ZHJ1_ZJU_Unigene21739	0.9451	gi|195113755|ref|XP_002001433.1|	2e-12	GI21978 [Drosophila mojavensis] >gi|193918027|gb|EDW16894.1| GI21978 [Drosophila mojavensis]	P31729	1e-10	OV16_ONCVO OV-16 antigen OS=Onchocerca volvulus GN=OV16 PE=2 SV=2
BT_B_ZJU_Singletons78449	BT_ZHJ1_ZJU_Unigene21310	0.9451	gi|193704478|ref|XP_001952801.1|	1e-22	PREDICTED: similar to AGAP006020-PA [Acyrthosiphon pisum]	P70080	5e-09	TPH1_CHICK Tryptophan 5-hydroxylase 1 OS=Gallus gallus GN=TPH1 PE=1 SV=1
BT_B_ZJU_Singletons95943	BT_ZHJ1_ZJU_Unigene2524	0.9456	gi|193673986|ref|XP_001951034.1|	2e-88	PREDICTED: similar to cytochrome P450 [Acyrthosiphon pisum]	P29981	1e-65	CP4C1_BLADI Cytochrome P450 4C1 OS=Blaberus discoidalis GN=CYP4C1 PE=2 SV=1
BT_B_ZJU_Singletons26531	BT_ZHJ1_ZJU_Unigene7716	0.9458	gi|91086147|ref|XP_969343.1|	4e-68	PREDICTED: similar to CG1972 CG1972-PA [Tribolium castaneum]	Q503E1	8e-61	INT11_DANRE Integrator complex subunit 11 OS=Danio rerio GN=cpsf3l PE=2 SV=1
BT_B_ZJU_Singletons102610	BT_ZHJ1_ZJU_Unigene23368	0.9459	gi|91076410|ref|XP_969526.1|	1e-107	PREDICTED: similar to AGAP011050-PA [Tribolium castaneum]	P07943	3e-93	ALDR_RAT Aldose reductase OS=Rattus norvegicus GN=Akr1b1 PE=1 SV=3
BT_B_ZJU_Singletons96883	BT_ZHJ1_ZJU_Unigene50003	0.9459	gi|63055567|gb|AAY29122.1|	5e-20	cement precursor protein 3B variant 3 [Phragmatopoma californica]	Q75A34	3e-17	RPB1_ASHGO DNA-directed RNA polymerase II subunit RPB1 OS=Ashbya gossypii GN=RPB1 PE=3 SV=1
BT_B_ZJU_Singletons98073	BT_ZHJ1_ZJU_Unigene50946	0.9464	gi|111120322|ref|NP_034210.2|	2e-12	dentin sialophosphoprotein [Mus musculus]	P32583	1e-12	SRP40_YEAST Suppressor protein SRP40 OS=Saccharomyces cerevisiae GN=SRP40 PE=1 SV=2
BT_B_ZJU_Singletons86904	BT_ZHJ1_ZJU_Unigene21895	0.9465	gi|193673986|ref|XP_001951034.1|	3e-62	PREDICTED: similar to cytochrome P450 [Acyrthosiphon pisum]	Q9VYY4	1e-42	C4G15_DROME Cytochrome P450 4g15 OS=Drosophila melanogaster GN=Cyp4g15 PE=2 SV=1
BT_B_ZJU_Singletons94183	BT_ZHJ1_ZJU_Unigene48631	0.9467	gi|195503104|ref|XP_002098512.1|	4e-08	GE10412 [Drosophila yakuba] >gi|194184613|gb|EDW98224.1| GE10412 [Drosophila yakuba]	P19334	2e-08	TRP_DROME Transient receptor potential protein OS=Drosophila melanogaster GN=trp PE=1 SV=3
BT_B_ZJU_Singletons99334	BT_ZHJ1_ZJU_Unigene42496	0.9467	gi|193627149|ref|XP_001943277.1|	1e-16	PREDICTED: similar to 5-nucleotidase [Acyrthosiphon pisum]	Q05927	5e-13	5NTD_BOVIN 5'-nucleotidase OS=Bos taurus GN=NT5E PE=1 SV=2
BT_B_ZJU_Singletons100406	BT_ZHJ1_ZJU_Unigene52133	0.947	gi|194746631|ref|XP_001955780.1|	2e-77	GF16067 [Drosophila ananassae] >gi|190628817|gb|EDV44341.1| GF16067 [Drosophila ananassae]	Q9VN93	7e-77	CPR1_DROME Putative cysteine proteinase CG12163 OS=Drosophila melanogaster GN=CG12163 PE=2 SV=2
BT_B_ZJU_Singletons21333	BT_ZHJ1_ZJU_Unigene35129	0.9474	gi|189234299|ref|XP_971260.2|	1e-17	PREDICTED: similar to CG9004 CG9004-PA [Tribolium castaneum]	Q9W020	9e-14	NOM1_DROME Nucleolar MIF4G domain-containing protein 1 homolog OS=Drosophila melanogaster GN=CG9004 PE=2 SV=1
BT_B_ZJU_Singletons95001	BT_ZHJ1_ZJU_Unigene51200	0.9474	gi|91088179|ref|XP_972438.1|	3e-75	PREDICTED: similar to CG4365 CG4365-PA [Tribolium castaneum]	Q6P963	2e-73	GLO2_DANRE Hydroxyacylglutathione hydrolase, mitochondrial OS=Danio rerio GN=hagh PE=2 SV=2
BT_B_ZJU_Singletons99068	BT_ZHJ1_ZJU_Unigene48451	0.9475	gi|239788444|dbj|BAH70904.1|	7e-38	ACYPI31744 [Acyrthosiphon pisum]	Q9W021	1e-36	RM23_DROME 39S ribosomal protein L23, mitochondrial OS=Drosophila melanogaster GN=mRpL23 PE=2 SV=1
BT_B_ZJU_Singletons96091	BT_ZHJ1_ZJU_Unigene48935	0.9476	gi|189242145|ref|XP_001813277.1|	2e-31	PREDICTED: similar to polyprotein [Tribolium castaneum]	Q9UR07	4e-25	RTF23_SCHPO Retrotransposable element Tf2 155 kDa protein type 3 OS=Schizosaccharomyces pombe GN=Tf2-11 PE=4 SV=1
BT_B_ZJU_Singletons100941	BT_ZHJ1_ZJU_Unigene11440	0.9476	gi|194763357|ref|XP_001963799.1|	3e-21	GF21209 [Drosophila ananassae] >gi|190618724|gb|EDV34248.1| GF21209 [Drosophila ananassae]	Q5T200	5e-17	ZC3HD_HUMAN Zinc finger CCCH domain-containing protein 13 OS=Homo sapiens GN=ZC3H13 PE=1 SV=1
BT_B_ZJU_Singletons97279	BT_ZHJ1_ZJU_Unigene37768	0.9478	gi|109093947|ref|XP_001109476.1|	5e-11	PREDICTED: similar to neurofilament, heavy polypeptide 200kDa [Macaca mulatta]	P12036	1e-11	NFH_HUMAN Neurofilament heavy polypeptide OS=Homo sapiens GN=NEFH PE=1 SV=4
BT_B_ZJU_Singletons90402	BT_ZHJ1_ZJU_Unigene39818	0.9481	gi|74960859|sp|O77033.1|CYC8_DICDI	1e-09	RecName: Full=General transcriptional corepressor trfA >gi|3599670|dbj|BAA33143.1| TRFA [Dictyostelium discoideum]	O77033	3e-10	CYC8_DICDI General transcriptional corepressor trfA OS=Dictyostelium discoideum GN=trfA PE=2 SV=1
BT_B_ZJU_Singletons97427	BT_ZHJ1_ZJU_Unigene31607	0.9483	gi|239788543|dbj|BAH70946.1|	1e-78	ACYPI008730 [Acyrthosiphon pisum]	Q29MA5	2e-66	RM24_DROPS Probable 39S ribosomal protein L24, mitochondrial OS=Drosophila pseudoobscura pseudoobscura GN=mRpL24 PE=3 SV=1
BT_B_ZJU_Singletons85687	BT_ZHJ1_ZJU_Unigene33802	0.9484	gi|189236999|ref|XP_970883.2|	5e-29	PREDICTED: similar to brain adenylate cyclase 8 [Tribolium castaneum]	Q03343	7e-25	ADCY6_RAT Adenylate cyclase type 6 OS=Rattus norvegicus GN=Adcy6 PE=1 SV=1
BT_B_ZJU_Singletons97677	BT_ZHJ1_ZJU_Unigene49932	0.9487	gi|158286623|ref|XP_001688106.1|	4e-24	AGAP006916-PA [Anopheles gambiae str. PEST] >gi|157020556|gb|EDO64755.1| AGAP006916-PA [Anopheles gambiae str. PEST]	Q6P161	4e-15	RM54_HUMAN 39S ribosomal protein L54, mitochondrial OS=Homo sapiens GN=MRPL54 PE=1 SV=1
BT_B_ZJU_Singletons96678	BT_ZHJ1_ZJU_Unigene51042	0.9489	gi|170044504|ref|XP_001849885.1|	7e-39	30S ribosomal protein S12 [Culex quinquefasciatus] >gi|167867625|gb|EDS31008.1| 30S ribosomal protein S12 [Culex quinquefasciatus]	P10735	6e-37	RT12_DROME 40S ribosomal protein S12, mitochondrial OS=Drosophila melanogaster GN=tko PE=1 SV=1
BT_B_ZJU_Singletons102372	BT_ZHJ1_ZJU_Unigene30080	0.9493	gi|91094641|ref|XP_970351.1|	3e-33	PREDICTED: similar to ectonucleotide pyrophosphatase/phosphodiesterase [Tribolium castaneum]	Q9UJA9	1e-28	ENPP5_HUMAN Ectonucleotide pyrophosphatase/phosphodiesterase family member 5 OS=Homo sapiens GN=ENPP5 PE=1 SV=1
BT_B_ZJU_Singletons93471	BT_ZHJ1_ZJU_Unigene13965	0.9494	gi|189240507|ref|XP_970399.2|	1e-14	PREDICTED: similar to AGAP010246-PA [Tribolium castaneum]	O18391	2e-11	KRAK_DROME Probable serine hydrolase OS=Drosophila melanogaster GN=kraken PE=2 SV=1
BT_B_ZJU_Singletons82376	BT_ZHJ1_ZJU_Unigene15096	0.95	gi|290753134|dbj|BAI79512.1|	1e-27	apterous [Ephoron eophilum]	P29673	9e-25	APTE_DROME Protein apterous OS=Drosophila melanogaster GN=ap PE=1 SV=1
BT_B_ZJU_Singletons95601	BT_ZHJ1_ZJU_Unigene24104	0.95	--	--	--	Q01745	2e-24	GAOA_GIBZE Galactose oxidase OS=Gibberella zeae GN=GAOA PE=1 SV=1
BT_B_ZJU_Singletons102138	BT_ZHJ1_ZJU_Unigene49211	0.95	gi|158290304|ref|XP_311912.3|	4e-21	AGAP002981-PA [Anopheles gambiae str. PEST] >gi|157017829|gb|EAA07588.3| AGAP002981-PA [Anopheles gambiae str. PEST]	Q9CR63	3e-17	COX16_MOUSE Cytochrome c oxidase assembly protein COX16 homolog, mitochondrial OS=Mus musculus GN=Cox16 PE=2 SV=1
BT_B_ZJU_Singletons96825	BT_ZHJ1_ZJU_Unigene20651	0.9504	gi|156549865|ref|XP_001606964.1|	9e-48	PREDICTED: similar to ENSANGP00000005626 [Nasonia vitripennis]	Q80U35	1e-30	ARHGH_MOUSE Rho guanine nucleotide exchange factor 17 OS=Mus musculus GN=Arhgef17 PE=1 SV=2
BT_B_ZJU_Singletons103680	BT_ZHJ1_ZJU_Unigene10074	0.9505	gi|193697765|ref|XP_001948318.1|	1e-61	PREDICTED: similar to CG1443 CG1443-PA, partial [Acyrthosiphon pisum]	A1ZAI5	8e-44	FACR1_DROME Putative fatty acyl-CoA reductase CG5065 OS=Drosophila melanogaster GN=CG5065 PE=3 SV=1
BT_B_ZJU_Singletons104009	BT_ZHJ1_ZJU_Unigene10548	0.9507	gi|193702448|ref|XP_001948957.1|	4e-34	PREDICTED: similar to GA14399-PA [Acyrthosiphon pisum]	Q7T3C7	1e-22	RT4I1_DANRE Reticulon-4-interacting protein 1 homolog, mitochondrial OS=Danio rerio GN=rtn4ip1 PE=2 SV=2
BT_B_ZJU_Singletons25956	BT_ZHJ1_ZJU_Unigene42287	0.9508	gi|91076596|ref|XP_968499.1|	6e-13	PREDICTED: similar to lipoate-protein ligase [Tribolium castaneum]	A6NK58	2e-10	LIPB_HUMAN Putative octanoyltransferase, mitochondrial OS=Homo sapiens PE=3 SV=1
BT_B_ZJU_Singletons83125	BT_ZHJ1_ZJU_Unigene27814	0.9515	gi|148277624|ref|NP_001091698.1|	3e-80	yellow-e3 [Apis mellifera] >gi|82547241|gb|ABB82366.1| yellow e3-like protein [Apis mellifera]	O02437	4e-47	YELL_DROSU Protein yellow OS=Drosophila subobscura GN=y PE=3 SV=1
BT_B_ZJU_Singletons100639	BT_ZHJ1_ZJU_Unigene19920	0.9515	gi|195122358|ref|XP_002005678.1|	1e-20	GI20602 [Drosophila mojavensis] >gi|193910746|gb|EDW09613.1| GI20602 [Drosophila mojavensis]	Q9CZD5	3e-10	IF3M_MOUSE Translation initiation factor IF-3, mitochondrial OS=Mus musculus GN=Mtif3 PE=1 SV=1
BT_B_ZJU_Singletons101820	BT_ZHJ1_ZJU_Unigene31261	0.9516	gi|195109360|ref|XP_001999255.1|	2e-27	GI24413 [Drosophila mojavensis] >gi|193915849|gb|EDW14716.1| GI24413 [Drosophila mojavensis]	P31729	2e-20	OV16_ONCVO OV-16 antigen OS=Onchocerca volvulus GN=OV16 PE=2 SV=2
BT_B_ZJU_Singletons73380	BT_ZHJ1_ZJU_Unigene6037	0.9518	gi|149692913|ref|XP_001491097.1|	8e-17	PREDICTED: similar to KIAA0391 [Equus caballus]	Q8JZY4	2e-16	MRRP3_MOUSE Mitochondrial ribonuclease P protein 3 OS=Mus musculus GN=Kiaa0391 PE=2 SV=1
BT_B_ZJU_Singletons80678	BT_ZHJ1_ZJU_Unigene47657	0.9519	gi|189234531|ref|XP_967948.2|	3e-20	PREDICTED: similar to bumetanide sensitive NaK2Cl cotransporter isoform 1 [Tribolium castaneum]	Q25479	3e-18	NKCL_MANSE Bumetanide-sensitive sodium-(potassium)-chloride cotransporter OS=Manduca sexta PE=2 SV=1
BT_B_ZJU_Singletons103655	BT_ZHJ1_ZJU_Unigene16499	0.9524	gi|91080729|ref|XP_975414.1|	7e-41	PREDICTED: similar to CG3224 CG3224-PA [Tribolium castaneum]	Q9W3Y0	6e-37	ZN593_DROME Zinc finger protein 593 homolog OS=Drosophila melanogaster GN=CG3224 PE=1 SV=1
BT_B_ZJU_Singletons98010	BT_ZHJ1_ZJU_Unigene10422	0.9527	gi|46228680|gb|EAK89550.1|	5e-07	large protein with 3x cNMP binding domain [Cryptosporidium parvum Iowa II]	A5E4P1	1e-06	PXR1_LODEL Protein PXR1 OS=Lodderomyces elongisporus GN=PXR1 PE=3 SV=1
BT_B_ZJU_Singletons102582	BT_ZHJ1_ZJU_Unigene28843	0.9528	gi|194746631|ref|XP_001955780.1|	1e-61	GF16067 [Drosophila ananassae] >gi|190628817|gb|EDV44341.1| GF16067 [Drosophila ananassae]	Q9VN93	7e-61	CPR1_DROME Putative cysteine proteinase CG12163 OS=Drosophila melanogaster GN=CG12163 PE=2 SV=2
BT_B_ZJU_Singletons92234	BT_ZHJ1_ZJU_Unigene36512	0.9536	gi|219519247|gb|AAI44921.1|	1e-14	4933407H18Rik protein [Mus musculus]	Q9D479	3e-15	K1530_MOUSE Uncharacterized protein KIAA1530 OS=Mus musculus GN=Kiaa1530 PE=2 SV=1
BT_B_ZJU_Singletons94281	BT_ZHJ1_ZJU_Unigene5078	0.9541	gi|58388510|ref|XP_316331.2|	1e-21	C-type lectin (AGAP006267-PA) [Anopheles gambiae str. PEST] >gi|55239074|gb|EAA11599.2| C-type lectin (AGAP006267-PA) [Anopheles gambiae str. PEST]	Q9UMR7	7e-07	CLC4A_HUMAN C-type lectin domain family 4 member A OS=Homo sapiens GN=CLEC4A PE=1 SV=1
BT_B_ZJU_Singletons101993	BT_ZHJ1_ZJU_Unigene18416	0.9544	gi|157103779|ref|XP_001648126.1|	1e-71	arylsulfatase b [Aedes aegypti] >gi|108880481|gb|EAT44706.1| arylsulfatase b [Aedes aegypti]	Q5FYB0	8e-30	ARSJ_HUMAN Arylsulfatase J OS=Homo sapiens GN=ARSJ PE=2 SV=1
BT_B_ZJU_Singletons99449	BT_ZHJ1_ZJU_Unigene39204	0.9545	gi|193669080|ref|XP_001943832.1|	1e-18	PREDICTED: similar to AGAP001236-PA [Acyrthosiphon pisum]	Q9UGQ3	1e-09	GTR6_HUMAN Solute carrier family 2, facilitated glucose transporter member 6 OS=Homo sapiens GN=SLC2A6 PE=1 SV=2
BT_B_ZJU_Singletons102924	BT_ZHJ1_ZJU_Unigene52328	0.9547	gi|158290432|ref|XP_312034.4|	5e-80	AGAP002879-PA [Anopheles gambiae str. PEST] >gi|157017891|gb|EAA08025.4| AGAP002879-PA [Anopheles gambiae str. PEST]	Q9VN93	1e-76	CPR1_DROME Putative cysteine proteinase CG12163 OS=Drosophila melanogaster GN=CG12163 PE=2 SV=2
BT_B_ZJU_Singletons22626	BT_ZHJ1_ZJU_Unigene50109	0.9548	gi|289742257|gb|ADD19876.1|	9e-25	secreted phosphatidylethanolamine binding protein [Glossina morsitans morsitans]	P54185	6e-19	OBA5_DROME Putative odorant-binding protein A5 OS=Drosophila melanogaster GN=a5 PE=1 SV=2
BT_B_ZJU_Singletons102149	BT_ZHJ1_ZJU_Unigene16266	0.9548	gi|189241712|ref|XP_968082.2|	1e-111	PREDICTED: similar to xaa-pro dipeptidase app(e.coli) [Tribolium castaneum]	Q9NQH7	1e-75	XPP3_HUMAN Probable Xaa-Pro aminopeptidase 3 OS=Homo sapiens GN=XPNPEP3 PE=1 SV=1
BT_B_ZJU_Singletons102723	BT_ZHJ1_ZJU_Unigene24411	0.955	gi|221119046|ref|XP_002165086.1|	1e-28	PREDICTED: similar to beta-1,3-glucanase, basic, partial [Hydra magnipapillata]	P52407	6e-94	E13B_HEVBR Glucan endo-1,3-beta-glucosidase, basic vacuolar isoform OS=Hevea brasiliensis GN=HGN1 PE=1 SV=2
BT_B_ZJU_Singletons85398	BT_ZHJ1_ZJU_Unigene49236	0.9551	gi|91085765|ref|XP_974179.1|	2e-49	PREDICTED: similar to F-actin-capping protein subunit alpha [Tribolium castaneum]	Q9W2N0	2e-47	CAPZA_DROME F-actin-capping protein subunit alpha OS=Drosophila melanogaster GN=cpa PE=1 SV=1
BT_B_ZJU_Singletons88300	BT_ZHJ1_ZJU_Unigene42646	0.9553	gi|189237527|ref|XP_973398.2|	1e-13	PREDICTED: similar to adenylate cyclase [Tribolium castaneum]	Q9VJ07	7e-12	PHLPP_DROME Protein phosphatase PHLPP-like protein OS=Drosophila melanogaster GN=Phlpp PE=3 SV=1
BT_B_ZJU_Singletons102692	BT_ZHJ1_ZJU_Unigene16216	0.9553	gi|261858590|dbj|BAI45817.1|	5e-08	exoribonuclease 1 [synthetic construct]	Q8IV48	1e-08	ERI1_HUMAN 3'-5' exoribonuclease 1 OS=Homo sapiens GN=ERI1 PE=1 SV=3
BT_B_ZJU_Singletons94159	BT_ZHJ1_ZJU_Unigene6975	0.9556	gi|239793044|dbj|BAH72786.1|	1e-18	ACYPI006793 [Acyrthosiphon pisum]	Q9VH39	5e-13	NDUF4_DROME Protein NDUFAF4 homolog OS=Drosophila melanogaster GN=CG11722 PE=1 SV=1
BT_B_ZJU_Singletons97258	BT_ZHJ1_ZJU_Unigene45704	0.9558	gi|193617938|ref|XP_001949401.1|	2e-11	PREDICTED: similar to phosphatidylethanolamine-binding protein [Acyrthosiphon pisum]	P31729	5e-07	OV16_ONCVO OV-16 antigen OS=Onchocerca volvulus GN=OV16 PE=2 SV=2
BT_B_ZJU_Singletons77327	BT_ZHJ1_ZJU_Unigene47307	0.9559	gi|91092806|ref|XP_967025.1|	7e-22	PREDICTED: similar to phenylalanine hydroxylase [Tribolium castaneum]	P17276	4e-20	PH4H_DROME Protein henna OS=Drosophila melanogaster GN=Hn PE=1 SV=3
BT_B_ZJU_Singletons101625	BT_ZHJ1_ZJU_Unigene49913	0.9563	gi|239789841|dbj|BAH71519.1|	1e-51	ACYPI007195 [Acyrthosiphon pisum]	Q9VJ38	7e-50	RM13_DROME 39S ribosomal protein L13, mitochondrial OS=Drosophila melanogaster GN=mRpL13 PE=3 SV=2
BT_B_ZJU_Singletons93356	BT_ZHJ1_ZJU_Unigene31491	0.9565	gi|226533687|ref|NP_001152775.1|	2e-83	venom serine carboxypeptidase [Apis mellifera] >gi|224959857|gb|ACN71203.1| venom serine carboxypeptidase precursor [Apis mellifera]	Q9D3S9	2e-68	CPVL_MOUSE Probable serine carboxypeptidase CPVL OS=Mus musculus GN=Cpvl PE=2 SV=2
BT_B_ZJU_Singletons9460	BT_ZHJ1_ZJU_Unigene14068	0.9565	gi|156538038|ref|XP_001604075.1|	2e-34	PREDICTED: similar to ENSANGP00000013459 isoform 1 [Nasonia vitripennis]	Q5RKJ1	2e-25	MAEA_RAT Macrophage erythroblast attacher OS=Rattus norvegicus GN=Maea PE=2 SV=2
BT_B_ZJU_Singletons1730	BT_ZHJ1_ZJU_Unigene45138	0.9569	gi|91980294|gb|ABE67099.1|	6e-67	nicotinic acetylcholine receptor alpha 4 subunit [Bemisia tabaci]	P25162	9e-57	ACH4_DROME Acetylcholine receptor subunit beta-like 2 OS=Drosophila melanogaster GN=nAcRbeta-96A PE=2 SV=3
BT_B_ZJU_Singletons100424	BT_ZHJ1_ZJU_Unigene48925	0.9569	gi|110752472|ref|XP_001121841.1|	4e-52	PREDICTED: similar to CG9904-PA, partial [Apis mellifera]	Q5FVJ6	2e-33	BSCL2_RAT Seipin OS=Rattus norvegicus GN=Bscl2 PE=2 SV=1
BT_B_ZJU_Singletons96786	BT_ZHJ1_ZJU_Unigene50131	0.957	gi|158292824|ref|XP_001688533.1|	5e-19	AGAP005234-PB [Anopheles gambiae str. PEST] >gi|157017174|gb|EDO64116.1| AGAP005234-PB [Anopheles gambiae str. PEST]	P24706	2e-17	SODC_ONCVO Superoxide dismutase [Cu-Zn] OS=Onchocerca volvulus GN=sod-1 PE=3 SV=1
BT_B_ZJU_Singletons103577	BT_ZHJ1_ZJU_Unigene29963	0.9571	gi|71980419|ref|NP_001020958.1|	1e-15	human XNP gene related family member (xnp-1) [Caenorhabditis elegans] >gi|3253105|gb|AAC24256.1| Human xnp gene related protein 1 [Caenorhabditis elegans]	Q9U7E0	2e-16	ATRX_CAEEL Transcriptional regulator ATRX homolog OS=Caenorhabditis elegans GN=xnp-1 PE=1 SV=1
BT_B_ZJU_Singletons97639	BT_ZHJ1_ZJU_Unigene3944	0.9571	gi|118085231|ref|XP_417214.2|	2e-26	PREDICTED: similar to Pre-mRNA cleavage complex 2 protein Pcf11 (Pre-mRNA cleavage complex II protein Pcf11) [Gallus gallus]	O94913	2e-25	PCF11_HUMAN Pre-mRNA cleavage complex 2 protein Pcf11 OS=Homo sapiens GN=PCF11 PE=1 SV=3
BT_B_ZJU_Singletons93739	BT_ZHJ1_ZJU_Unigene26608	0.9574	gi|195424116|ref|XP_002060918.1|	2e-36	GK15599 [Drosophila willistoni] >gi|194157003|gb|EDW71904.1| GK15599 [Drosophila willistoni]	Q9NBX4	4e-22	RTXE_DROME Probable RNA-directed DNA polymerase from transposon X-element OS=Drosophila melanogaster GN=ORF2 PE=3 SV=1
BT_B_ZJU_Singletons95990	BT_ZHJ1_ZJU_Unigene19683	0.9574	gi|118784375|ref|XP_313693.3|	4e-12	AGAP004407-PA [Anopheles gambiae str. PEST] >gi|116128476|gb|EAA09126.3| AGAP004407-PA [Anopheles gambiae str. PEST]	Q5RCF0	3e-06	LMA2L_PONAB VIP36-like protein OS=Pongo abelii GN=LMAN2L PE=3 SV=1
BT_B_ZJU_Singletons82454	BT_ZHJ1_ZJU_Unigene26284	0.9574	gi|270006446|gb|EFA02894.1|	2e-62	eyeless [Tribolium castaneum]	O18381	3e-35	PAX6_DROME Paired box protein Pax-6 OS=Drosophila melanogaster GN=ey PE=1 SV=3
BT_B_ZJU_Singletons87086	BT_ZHJ1_ZJU_Unigene24172	0.9576	gi|56783231|gb|AAW28928.1|	9e-06	pectin methylesterase [Sitophilus oryzae]	O04887	8e-77	PME2_CITSI Pectinesterase 2 OS=Citrus sinensis GN=PECS-2.1 PE=2 SV=1
BT_B_ZJU_Singletons99118	BT_ZHJ1_ZJU_Unigene45255	0.9576	gi|156547183|ref|XP_001604065.1|	6e-26	PREDICTED: similar to ENSANGP00000031482 [Nasonia vitripennis]	A4K526	8e-21	CQ061_BUFBG UPF0451 protein C17orf61 homolog OS=Bufo bufo gargarizans PE=3 SV=1
BT_B_ZJU_Singletons94783	BT_ZHJ1_ZJU_Unigene29639	0.9577	gi|158297307|ref|XP_317566.4|	1e-13	AGAP007919-PA [Anopheles gambiae str. PEST] >gi|157015132|gb|EAA12907.4| AGAP007919-PA [Anopheles gambiae str. PEST]	Q9VMA7	2e-09	TGO1_DROME Transport and Golgi organization protein 1 OS=Drosophila melanogaster GN=Tango1 PE=1 SV=2
BT_B_ZJU_Singletons102694	BT_ZHJ1_ZJU_Unigene3444	0.9577	gi|110749319|ref|XP_393232.3|	9e-48	PREDICTED: similar to Nup62 CG6251-PA [Apis mellifera]	P17955	4e-45	NUP62_RAT Nuclear pore glycoprotein p62 OS=Rattus norvegicus GN=Nup62 PE=1 SV=1
BT_B_ZJU_Singletons23258	BT_ZHJ1_ZJU_Unigene42382	0.9579	gi|48116262|ref|XP_393186.1|	8e-26	PREDICTED: similar to CG6322-PA [Apis mellifera]	Q9DAW6	1e-20	PRP4_MOUSE U4/U6 small nuclear ribonucleoprotein Prp4 OS=Mus musculus GN=Prpf4 PE=2 SV=1
BT_B_ZJU_Singletons94447	BT_ZHJ1_ZJU_Unigene18706	0.9581	gi|118785809|ref|XP_314908.3|	1e-107	AGAP008780-PA [Anopheles gambiae str. PEST] >gi|116127912|gb|EAA10106.4| AGAP008780-PA [Anopheles gambiae str. PEST]	Q1HRV8	6e-74	ELVL1_AEDAE Elongation of very long chain fatty acids protein AAEL008004 OS=Aedes aegypti GN=AAEL008004 PE=2 SV=2
BT_B_ZJU_Singletons102824	BT_ZHJ1_ZJU_Unigene26891	0.9582	gi|193709215|ref|XP_001943317.1|	4e-96	PREDICTED: similar to GA13362-PA [Acyrthosiphon pisum]	O16098	1e-93	MAL1_DROVI Maltase 1 OS=Drosophila virilis GN=Mav1 PE=3 SV=1
BT_B_ZJU_Singletons4633	BT_ZHJ1_ZJU_Unigene28459	0.9583	gi|66535769|ref|XP_623944.1|	9e-41	PREDICTED: similar to CG6428-PA [Apis mellifera]	Q9U518	4e-28	ASPG_DIRIM L-asparaginase OS=Dirofilaria immitis PE=1 SV=1
BT_B_ZJU_Singletons14352	BT_ZHJ1_ZJU_Unigene45743	0.9583	gi|194741340|ref|XP_001953147.1|	1e-34	GF17621 [Drosophila ananassae] >gi|190626206|gb|EDV41730.1| GF17621 [Drosophila ananassae]	Q9VDT6	2e-34	RRMJ1_DROME Putative ribosomal RNA methyltransferase CG11447 OS=Drosophila melanogaster GN=CG11447 PE=2 SV=1
BT_B_ZJU_Singletons19499	BT_ZHJ1_ZJU_Unigene8097	0.9583	gi|156538236|ref|XP_001602268.1|	2e-53	PREDICTED: similar to helicase [Nasonia vitripennis]	Q9VDY1	2e-34	INO80_DROME Putative DNA helicase Ino80 OS=Drosophila melanogaster GN=Ino80 PE=1 SV=2
BT_B_ZJU_Singletons76112	BT_ZHJ1_ZJU_Unigene14568	0.9583	gi|201023313|ref|NP_001128399.1|	1e-40	epoxide hydrolase 1 [Nasonia vitripennis] >gi|183207592|gb|ACC55233.1| epoxide hydrolase 1 [Nasonia vitripennis]	Q8MZR5	3e-39	HYEP2_CTEFE Juvenile hormone epoxide hydrolase 2 OS=Ctenocephalides felis GN=EH2 PE=2 SV=1
BT_B_ZJU_Singletons79916	BT_ZHJ1_ZJU_Unigene40260	0.9583	gi|157127536|ref|XP_001661078.1|	5e-07	zinc finger protein [Aedes aegypti] >gi|108872907|gb|EAT37132.1| zinc finger protein [Aedes aegypti]	Q2VY69	5e-06	ZN284_HUMAN Zinc finger protein 284 OS=Homo sapiens GN=ZNF284 PE=2 SV=1
BT_B_ZJU_Singletons81019	BT_ZHJ1_ZJU_Unigene25149	0.9583	gi|199584541|gb|ACH90395.1|	1e-70	glutathione-S-transferase [Bemisia tabaci]	O18598	4e-52	GST1_BLAGE Glutathione S-transferase OS=Blattella germanica PE=1 SV=3
BT_B_ZJU_Singletons85671	BT_ZHJ1_ZJU_Unigene50406	0.9583	gi|199584539|gb|ACH90394.1|	7e-63	glutathione-S-transferase [Bemisia tabaci] >gi|199584543|gb|ACH90396.1| glutathione-S-transferase [Bemisia tabaci]	O18598	8e-37	GST1_BLAGE Glutathione S-transferase OS=Blattella germanica PE=1 SV=3
BT_B_ZJU_Singletons100249	BT_ZHJ1_ZJU_Unigene48364	0.9583	gi|126297721|ref|XP_001367068.1|	3e-07	PREDICTED: similar to hCG18570, [Monodelphis domestica]	Q1ZZU3	3e-06	CI119_HUMAN Uncharacterized protein C9orf119 OS=Homo sapiens GN=C9orf119 PE=2 SV=1
BT_B_ZJU_Singletons102304	BT_ZHJ1_ZJU_Unigene38808	0.9583	gi|255710259|gb|ACU30949.1|	9e-12	probable salivary maltase precursor [Ochlerotatus triseriatus]	P13080	2e-11	MALT_AEDAE Probable maltase OS=Aedes aegypti GN=MAL1 PE=2 SV=1
BT_B_ZJU_Singletons24052	BT_ZHJ1_ZJU_Unigene21747	0.9587	gi|193598821|ref|XP_001948648.1|	3e-23	PREDICTED: similar to d-amino acid oxidase [Acyrthosiphon pisum]	Q99489	1e-15	OXDD_HUMAN D-aspartate oxidase OS=Homo sapiens GN=DDO PE=2 SV=1
BT_B_ZJU_Singletons90544	BT_ZHJ1_ZJU_Unigene34150	0.9589	gi|66535303|ref|XP_394884.2|	7e-28	PREDICTED: similar to CG1472-PA, partial [Apis mellifera]	A6QNT8	1e-26	SC24A_BOVIN Protein transport protein Sec24A OS=Bos taurus GN=SEC24A PE=2 SV=1
BT_B_ZJU_Singletons26524	BT_ZHJ1_ZJU_Unigene4773	0.959	gi|158289885|ref|XP_001689405.1|	9e-07	AGAP010433-PA [Anopheles gambiae str. PEST] >gi|157018373|gb|EDO64278.1| AGAP010433-PA [Anopheles gambiae str. PEST]	P84157	8e-06	MXRA7_HUMAN Matrix-remodeling-associated protein 7 OS=Homo sapiens GN=MXRA7 PE=2 SV=1
BT_B_ZJU_Singletons3002	BT_ZHJ1_ZJU_Unigene21544	0.9593	gi|153792114|ref|NP_001093267.1|	9e-23	phosphatidylethanolamine binding protein isoform 2 [Bombyx mori] >gi|95102826|gb|ABF51354.1| phosphatidylethanolamine binding protein isoform 2 [Bombyx mori]	P31729	3e-19	OV16_ONCVO OV-16 antigen OS=Onchocerca volvulus GN=OV16 PE=2 SV=2
BT_B_ZJU_Singletons87645	BT_ZHJ1_ZJU_Unigene11642	0.9593	gi|193624652|ref|XP_001952655.1|	2e-67	PREDICTED: similar to retinal degeneration B CG11111-PA [Acyrthosiphon pisum]	P43125	3e-60	RDGB_DROME Protein retinal degeneration B OS=Drosophila melanogaster GN=rdgB PE=1 SV=2
BT_B_ZJU_Singletons101550	BT_ZHJ1_ZJU_Unigene51354	0.9595	gi|189235593|ref|XP_968272.2|	4e-76	PREDICTED: similar to short-chain dehydrogenase [Tribolium castaneum]	P21158	3e-25	CSGA_MYXXA C-factor OS=Myxococcus xanthus GN=csgA PE=1 SV=1
BT_B_ZJU_Singletons102844	BT_ZHJ1_ZJU_Unigene50032	0.9595	gi|193650239|ref|XP_001944205.1|	3e-64	PREDICTED: similar to cytochrome P450 [Acyrthosiphon pisum]	Q9VYY4	8e-54	C4G15_DROME Cytochrome P450 4g15 OS=Drosophila melanogaster GN=Cyp4g15 PE=2 SV=1
BT_B_ZJU_Singletons25603	BT_ZHJ1_ZJU_Unigene49618	0.9597	gi|195397161|ref|XP_002057197.1|	2e-11	GJ16963 [Drosophila virilis] >gi|194146964|gb|EDW62683.1| GJ16963 [Drosophila virilis]	A5D979	6e-08	CA124_BOVIN Zinc finger RAD18 domain-containing protein C1orf124 homolog OS=Bos taurus PE=2 SV=1
BT_B_ZJU_Singletons26206	BT_ZHJ1_ZJU_Unigene50714	0.9598	gi|193716257|ref|XP_001943531.1|	3e-24	PREDICTED: similar to Mitochondrial sodium/hydrogen exchanger NHA2 (Mitochondrial Na(+)/H(+) exchanger NHA2) (Sodium/hydrogen exchanger-like domain-containing protein 2) (Na(+)/H(+) exchanger-like domain-containing protein 2) (NHE domain-containing protein 2)... [Acyrthosiphon pisum]	A4IHB9	2e-17	NHDC2_XENTR Mitochondrial sodium/hydrogen exchanger NHA2 OS=Xenopus tropicalis GN=nhedc2 PE=2 SV=1
BT_B_ZJU_Singletons92793	BT_ZHJ1_ZJU_Unigene44200	0.9598	gi|58332066|ref|NP_001011182.1|	8e-24	proteasome beta 4 subunit [Xenopus (Silurana) tropicalis] >gi|55778114|gb|AAH86496.1| proteasome (prosome macropain) subunit beta type 4 [Xenopus (Silurana) tropicalis]	P28024	2e-24	PSB4_XENLA Proteasome subunit beta type-4 (Fragment) OS=Xenopus laevis GN=psmb4 PE=2 SV=2
BT_B_ZJU_Singletons93129	BT_ZHJ1_ZJU_Unigene3306	0.9599	gi|118150942|ref|NP_001071387.1|	5e-27	bucentaur-2 [Bos taurus] >gi|117414086|dbj|BAF36506.1| p97Bucentaur-2 [Bos taurus] >gi|151556961|gb|AAI49203.1| Bucentaur-2 [Bos taurus]	O02751	8e-27	CFDP2_BOVIN Craniofacial development protein 2 OS=Bos taurus GN=CFDP2 PE=1 SV=2
BT_B_ZJU_Singletons97298	BT_ZHJ1_ZJU_Unigene43906	0.9599	gi|193704739|ref|XP_001944771.1|	2e-25	PREDICTED: similar to Nucleoside diphosphate kinase 6 (NDK 6) (NDP kinase 6) (nm23-M6) [Acyrthosiphon pisum]	Q6DI51	2e-25	NDK6_DANRE Nucleoside diphosphate kinase 6 OS=Danio rerio GN=nme6 PE=2 SV=1
BT_B_ZJU_Singletons69414	BT_ZHJ1_ZJU_Unigene47567	0.96	gi|110456545|gb|ABG74722.1|	2e-09	cytochrome c oxidase polypeptide IV-like protein [Diaphorina citri]	O46580	5e-07	COX41_HYLAG Cytochrome c oxidase subunit 4 isoform 1, mitochondrial (Fragment) OS=Hylobates agilis GN=COX4I1 PE=3 SV=1
BT_B_ZJU_Singletons88454	BT_ZHJ1_ZJU_Unigene40802	0.96	gi|193709162|ref|XP_001944343.1|	2e-29	PREDICTED: similar to contactin, partial [Acyrthosiphon pisum]	Q9VN14	4e-23	CONT_DROME Contactin OS=Drosophila melanogaster GN=Cont PE=1 SV=2
BT_B_ZJU_Singletons102490	BT_ZHJ1_ZJU_Unigene27313	0.96	gi|71980604|ref|NP_001020990.1|	3e-22	UNCoordinated family member (unc-89) [Caenorhabditis elegans] >gi|54607254|gb|AAV34801.1| Uncoordinated protein 89, isoform g, partially confirmed by transcript evidence [Caenorhabditis elegans]	O01761	6e-23	UNC89_CAEEL Muscle M-line assembly protein unc-89 OS=Caenorhabditis elegans GN=unc-89 PE=1 SV=3
BT_B_ZJU_Singletons25418	BT_ZHJ1_ZJU_Unigene8294	0.9601	gi|213983085|ref|NP_001135692.1|	1e-148	phosphoribosylformylglycinamidine synthase [Xenopus (Silurana) tropicalis] >gi|197245693|gb|AAI68641.1| Unknown (protein for MGC:186503) [Xenopus (Silurana) tropicalis]	Q5SUR0	1e-138	PUR4_MOUSE Phosphoribosylformylglycinamidine synthase OS=Mus musculus GN=Pfas PE=2 SV=1
BT_B_ZJU_Singletons79433	BT_ZHJ1_ZJU_Unigene3837	0.9601	gi|66547483|ref|XP_393185.2|	5e-72	PREDICTED: similar to CstF-50 CG2261-PA, isoform A isoform 1 [Apis mellifera]	Q5BJQ6	2e-44	CSTF1_RAT Cleavage stimulation factor 50 kDa subunit OS=Rattus norvegicus GN=Cstf1 PE=2 SV=1
BT_B_ZJU_Singletons86372	BT_ZHJ1_ZJU_Unigene51496	0.9602	gi|170045236|ref|XP_001850222.1|	3e-29	phosphatidylethanolamine-binding protein [Culex quinquefasciatus] >gi|167868209|gb|EDS31592.1| phosphatidylethanolamine-binding protein [Culex quinquefasciatus]	P54190	7e-21	TES26_TOXCA 26 kDa secreted antigen OS=Toxocara canis GN=TES-26 PE=2 SV=1
BT_B_ZJU_Singletons77458	BT_ZHJ1_ZJU_Unigene46577	0.9603	gi|17531783|ref|NP_495430.1|	1e-13	steroid Alpha ReducTase family member (art-1) [Caenorhabditis elegans] >gi|7206593|gb|AAF39753.1| Steroid alpha reductase family protein 1, confirmed by transcript evidence [Caenorhabditis elegans]	Q55C17	2e-09	GPSN2_DICDI Trans-2,3-enoyl-CoA reductase OS=Dictyostelium discoideum GN=gpsn2 PE=3 SV=1
BT_B_ZJU_Singletons81858	BT_ZHJ1_ZJU_Unigene41579	0.9603	gi|91079290|ref|XP_972870.1|	4e-21	PREDICTED: similar to mitochondrial ribosomal protein S2 CG2937-PA [Tribolium castaneum]	Q9Y399	2e-17	RT02_HUMAN 28S ribosomal protein S2, mitochondrial OS=Homo sapiens GN=MRPS2 PE=1 SV=1
BT_B_ZJU_Singletons96998	BT_ZHJ1_ZJU_Unigene25554	0.9603	gi|123478057|ref|XP_001322193.1|	3e-12	retinitis pigmentosa GTPase regulator-like protein [Trichomonas vaginalis G3]	Q17FR9	7e-12	SRRT_AEDAE Serrate RNA effector molecule homolog OS=Aedes aegypti GN=Ars2 PE=3 SV=1
BT_B_ZJU_Singletons103547	BT_ZHJ1_ZJU_Unigene52470	0.9604	gi|170041684|ref|XP_001848584.1|	3e-38	SEC14 [Culex quinquefasciatus] >gi|167865244|gb|EDS28627.1| SEC14 [Culex quinquefasciatus]	Q8BWP5	9e-17	TTPA_MOUSE Alpha-tocopherol transfer protein OS=Mus musculus GN=Ttpa PE=2 SV=1
BT_B_ZJU_Singletons1589	BT_ZHJ1_ZJU_Unigene24914	0.9605	gi|189237243|ref|XP_971461.2|	2e-43	PREDICTED: similar to CG4713 CG4713-PA [Tribolium castaneum]	Q9VKJ9	1e-40	C2D1_DROME Coiled-coil and C2 domain-containing protein 1-like OS=Drosophila melanogaster GN=l(2)gd1 PE=2 SV=1
BT_B_ZJU_Singletons17909	BT_ZHJ1_ZJU_Unigene35333	0.9605	gi|66515532|ref|XP_625167.1|	7e-30	PREDICTED: similar to CG4338-PA [Apis mellifera]	Q5HZH2	2e-25	CP042_MOUSE UPF0293 protein C16orf42 homolog OS=Mus musculus PE=2 SV=1
BT_B_ZJU_Singletons85685	BT_ZHJ1_ZJU_Unigene45172	0.9605	gi|115750235|ref|XP_001202083.1|	3e-09	PREDICTED: similar to ovulatory protein-2 precursor [Strongylocentrotus purpuratus] >gi|115921133|ref|XP_001184449.1| PREDICTED: similar to ovulatory protein-2 precursor [Strongylocentrotus purpuratus]	Q28631	5e-08	WFDC2_RABIT WAP four-disulfide core domain protein 2 OS=Oryctolagus cuniculus GN=WFDC2 PE=1 SV=2
BT_B_ZJU_Singletons90755	BT_ZHJ1_ZJU_Unigene40104	0.9605	gi|110763671|ref|XP_623194.2|	1e-09	PREDICTED: similar to CG6180-PA isoform 2 [Apis mellifera]	P31729	8e-07	OV16_ONCVO OV-16 antigen OS=Onchocerca volvulus GN=OV16 PE=2 SV=2
BT_B_ZJU_Singletons26414	BT_ZHJ1_ZJU_Unigene52253	0.9605	gi|189235393|ref|XP_001810875.1|	1e-34	PREDICTED: similar to restricted expression proliferation associated protein-100 [Tribolium castaneum]	Q9ULW0	4e-30	TPX2_HUMAN Targeting protein for Xklp2 OS=Homo sapiens GN=TPX2 PE=1 SV=2
BT_B_ZJU_Singletons93953	BT_ZHJ1_ZJU_Unigene52028	0.9607	gi|195053828|ref|XP_001993828.1|	1e-123	GH19024 [Drosophila grimshawi] >gi|193895698|gb|EDV94564.1| GH19024 [Drosophila grimshawi]	Q07171	1e-120	GELS_DROME Gelsolin OS=Drosophila melanogaster GN=Gel PE=1 SV=2
BT_B_ZJU_Singletons78247	BT_ZHJ1_ZJU_Unigene45982	0.9608	gi|17975567|ref|NP_524709.1|	1e-55	ribosomal protein S15Aa, isoform D [Drosophila melanogaster] >gi|24641743|ref|NP_727690.1| ribosomal protein S15Aa, isoform A [Drosophila melanogaster] >gi|24641747|ref|NP_727692.1| ribosomal protein S15Aa, isoform C [Drosophila melanogaster] >gi|24641750|ref|NP_727693.1| ribosomal protein S15Aa, isoform E [Drosophila melanogaster] >gi|281360807|ref|NP_001162738.1| ribosomal protein S15Aa, isofor…	Q6XIM8	2e-56	RS15A_DROYA 40S ribosomal protein S15a OS=Drosophila yakuba GN=RpS15Aa PE=2 SV=3
BT_B_ZJU_Singletons82869	BT_ZHJ1_ZJU_Unigene26981	0.9608	gi|198464005|ref|XP_001353033.2|	1e-50	GA11958 [Drosophila pseudoobscura pseudoobscura] >gi|198151500|gb|EAL30534.2| GA11958 [Drosophila pseudoobscura pseudoobscura]	P21902	7e-40	PCE_TACTR Proclotting enzyme OS=Tachypleus tridentatus PE=1 SV=1
BT_B_ZJU_Singletons85570	BT_ZHJ1_ZJU_Unigene46790	0.9608	gi|209571490|ref|NP_001129376.1|	6e-22	ribosomal protein L39 [Acyrthosiphon pisum]	Q962S4	5e-21	RL39_SPOFR 60S ribosomal protein L39 OS=Spodoptera frugiperda GN=RpL39 PE=3 SV=1
BT_B_ZJU_Singletons97604	BT_ZHJ1_ZJU_Unigene50792	0.9608	gi|193704514|ref|XP_001944340.1|	4e-61	PREDICTED: similar to Srp54 CG4602-PA [Acyrthosiphon pisum]	Q05519	5e-33	SFR11_HUMAN Splicing factor, arginine/serine-rich 11 OS=Homo sapiens GN=SFRS11 PE=1 SV=1
BT_B_ZJU_Singletons23171	BT_ZHJ1_ZJU_Unigene22234	0.961	gi|110768411|ref|XP_624195.2|	1e-127	PREDICTED: similar to Neurexin IV CG6827-PB, isoform B [Apis mellifera]	Q94887	1e-112	NRX4_DROME Neurexin-4 OS=Drosophila melanogaster GN=Nrx-IV PE=1 SV=2
BT_B_ZJU_Singletons97304	BT_ZHJ1_ZJU_Unigene49925	0.9611	gi|110749375|ref|XP_397118.3|	1e-41	PREDICTED: similar to CG8557-PA, isoform A [Apis mellifera]	O15013	1e-24	ARHGA_HUMAN Rho guanine nucleotide exchange factor 10 OS=Homo sapiens GN=ARHGEF10 PE=1 SV=4
BT_B_ZJU_Singletons100217	BT_ZHJ1_ZJU_Unigene44195	0.9612	gi|283046732|ref|NP_001164313.1|	8e-16	peroxidase [Tribolium castaneum]	Q9VEG6	4e-14	PERC_DROME Chorion peroxidase OS=Drosophila melanogaster GN=pxt PE=2 SV=3
BT_B_ZJU_Singletons26039	BT_ZHJ1_ZJU_Unigene44886	0.9614	gi|195123951|ref|XP_002006465.1|	8e-32	GI21063 [Drosophila mojavensis] >gi|193911533|gb|EDW10400.1| GI21063 [Drosophila mojavensis]	Q9U539	3e-16	OCT1_CAEEL Organic cation transporter 1 OS=Caenorhabditis elegans GN=oct-1 PE=1 SV=3
BT_B_ZJU_Singletons95696	BT_ZHJ1_ZJU_Unigene20798	0.9614	gi|189235864|ref|XP_969539.2|	6e-21	PREDICTED: similar to sodium/solute symporter [Tribolium castaneum]	Q9EPL4	3e-11	METL9_MOUSE Methyltransferase-like protein 9 OS=Mus musculus GN=Mettl9 PE=2 SV=1
BT_B_ZJU_Singletons100360	BT_ZHJ1_ZJU_Unigene50195	0.9614	gi|193613015|ref|XP_001952817.1|	1e-68	PREDICTED: similar to CG31523 CG31523-PA [Acyrthosiphon pisum]	Q1HRV8	2e-55	ELVL1_AEDAE Elongation of very long chain fatty acids protein AAEL008004 OS=Aedes aegypti GN=AAEL008004 PE=2 SV=2
BT_B_ZJU_Singletons87219	BT_ZHJ1_ZJU_Unigene45971	0.9615	gi|156306282|ref|XP_001617576.1|	3e-13	hypothetical protein NEMVEDRAFT_v1g225968 [Nematostella vectensis] >gi|156194643|gb|EDO25476.1| predicted protein [Nematostella vectensis]	Q1RHE5	2e-20	DAPB_RICBR Dihydrodipicolinate reductase OS=Rickettsia bellii (strain RML369-C) GN=dapB PE=3 SV=1
BT_B_ZJU_Singletons88508	BT_ZHJ1_ZJU_Unigene22783	0.9615	gi|198474703|ref|XP_001356792.2|	2e-19	GA18394 [Drosophila pseudoobscura pseudoobscura] >gi|198138508|gb|EAL33858.2| GA18394 [Drosophila pseudoobscura pseudoobscura]	Q9VKJ3	2e-18	NU160_DROME Nuclear pore complex protein Nup160 homolog OS=Drosophila melanogaster GN=Nup160 PE=1 SV=1
BT_B_ZJU_Singletons103703	BT_ZHJ1_ZJU_Unigene7148	0.9615	gi|189236056|ref|XP_970114.2|	2e-77	PREDICTED: similar to CG9776 CG9776-PA [Tribolium castaneum]	Q9V468	7e-56	Y9776_DROME Zinc finger matrin-type protein CG9776 OS=Drosophila melanogaster GN=CG9776 PE=1 SV=1
BT_B_ZJU_Singletons103700	BT_ZHJ1_ZJU_Unigene18950	0.9618	gi|193665791|ref|XP_001949374.1|	1e-15	PREDICTED: similar to OMA1 homolog, zinc metallopeptidase (S. cerevisiae) [Acyrthosiphon pisum]	Q96E52	1e-12	OMA1_HUMAN Metalloendopeptidase OMA1, mitochondrial OS=Homo sapiens GN=OMA1 PE=2 SV=1
BT_B_ZJU_Singletons102620	BT_ZHJ1_ZJU_Unigene51590	0.9618	gi|158286472|ref|XP_308774.4|	1e-113	AGAP006996-PA [Anopheles gambiae str. PEST] >gi|157020484|gb|EAA04167.4| AGAP006996-PA [Anopheles gambiae str. PEST]	P49411	2e-93	EFTU_HUMAN Elongation factor Tu, mitochondrial OS=Homo sapiens GN=TUFM PE=1 SV=2
BT_B_ZJU_Singletons86840	BT_ZHJ1_ZJU_Unigene48342	0.9621	gi|156548535|ref|XP_001601189.1|	5e-36	PREDICTED: similar to mitochondrial thioredoxin 2 [Nasonia vitripennis]	Q95108	8e-24	THIOM_BOVIN Thioredoxin, mitochondrial OS=Bos taurus GN=TXN2 PE=1 SV=2
BT_B_ZJU_Singletons4231	BT_ZHJ1_ZJU_Unigene10810	0.9624	gi|156541692|ref|XP_001603469.1|	3e-21	PREDICTED: similar to GA19361-PA [Nasonia vitripennis]	O46107	2e-19	LIP1_DROME Lipase 1 OS=Drosophila melanogaster GN=Lip1 PE=2 SV=2
BT_B_ZJU_Singletons100508	BT_ZHJ1_ZJU_Unigene7895	0.9624	gi|194664499|ref|XP_615405.3|	9e-09	PREDICTED: WD-repeat protein 33 [Bos taurus]	Q9C0J8	4e-09	WDR33_HUMAN WD repeat-containing protein 33 OS=Homo sapiens GN=WDR33 PE=1 SV=2
BT_B_ZJU_Singletons19498	BT_ZHJ1_ZJU_Unigene24892	0.9625	gi|193662222|ref|XP_001947643.1|	3e-57	PREDICTED: similar to GS1-like CG15441-PB [Acyrthosiphon pisum]	Q94529	2e-45	GS1_DROME GS1-like protein OS=Drosophila melanogaster GN=Gs1l PE=2 SV=2
BT_B_ZJU_Singletons23943	BT_ZHJ1_ZJU_Unigene6061	0.9625	gi|225709286|gb|ACO10489.1|	2e-45	TEX261 [Caligus rogercresseyi]	Q5BJW3	1e-31	TX261_RAT Protein TEX261 OS=Rattus norvegicus GN=Tex261 PE=2 SV=1
BT_B_ZJU_Singletons101155	BT_ZHJ1_ZJU_Unigene48900	0.9625	gi|52782730|sp|Q76DI2.1|BGBP_TENMO	3e-28	RecName: Full=Beta-1,3-glucan-binding protein; Short=BGBP; AltName: Full=Beta-1,3-glucan recognition protein; Short=BetaGRP; Flags: Precursor >gi|37777033|dbj|BAC99308.1| beta-1,3-glucan recognition protein [Tenebrio molitor]	Q76DI2	8e-29	BGBP_TENMO Beta-1,3-glucan-binding protein OS=Tenebrio molitor GN=GRP PE=1 SV=1
BT_B_ZJU_Singletons103518	BT_ZHJ1_ZJU_Unigene21572	0.9625	gi|123530|sp|P04929.1|HRPX_PLALO	1e-07	RecName: Full=Histidine-rich glycoprotein; Flags: Precursor >gi|9999|emb|CAA25698.1| histidine-rich protein [Plasmodium lophurae] >gi|224316|prf||1101401A protein,His rich	P04929	2e-08	HRPX_PLALO Histidine-rich glycoprotein OS=Plasmodium lophurae PE=4 SV=1
BT_B_ZJU_Singletons95950	BT_ZHJ1_ZJU_Unigene24131	0.9626	gi|126313527|ref|XP_001363008.1|	6e-26	PREDICTED: similar to chromosome X open reading frame 53 [Monodelphis domestica]	B5X8M4	7e-26	BRCC3_SALSA Lys-63-specific deubiquitinase BRCC36 OS=Salmo salar GN=brcc3 PE=2 SV=1
BT_B_ZJU_Singletons103727	BT_ZHJ1_ZJU_Unigene9084	0.9626	gi|156553322|ref|XP_001601337.1|	2e-32	PREDICTED: similar to ENSANGP00000010639 [Nasonia vitripennis]	Q6TLE4	2e-21	MMGT1_DANRE Membrane magnesium transporter 1 OS=Danio rerio GN=mmgt1 PE=2 SV=1
BT_B_ZJU_Singletons3636	BT_ZHJ1_ZJU_Unigene23259	0.9627	gi|170034676|ref|XP_001845199.1|	4e-15	brother of ft and tfl1 [Culex quinquefasciatus] >gi|167876070|gb|EDS39453.1| brother of ft and tfl1 [Culex quinquefasciatus]	P54185	7e-13	OBA5_DROME Putative odorant-binding protein A5 OS=Drosophila melanogaster GN=a5 PE=1 SV=2
BT_B_ZJU_Singletons101824	BT_ZHJ1_ZJU_Unigene22410	0.9627	gi|195055346|ref|XP_001994580.1|	3e-19	GH15379 [Drosophila grimshawi] >gi|193892343|gb|EDV91209.1| GH15379 [Drosophila grimshawi]	Q9NVH0	6e-17	EXD2_HUMAN Exonuclease 3'-5' domain-containing protein 2 OS=Homo sapiens GN=EXD2 PE=1 SV=1
BT_B_ZJU_Singletons23256	BT_ZHJ1_ZJU_Unigene6258	0.963	gi|50055013|ref|NP_998353.1|	6e-20	kinesin family member 20A [Danio rerio] >gi|29791574|gb|AAH50507.1| Zgc:56231 [Danio rerio] >gi|37959889|gb|AAP73749.1| kinesin-like protein Surhe [Danio rerio] >gi|44890348|gb|AAH66709.1| Zgc:56231 [Danio rerio]	Q96Q89	1e-18	KI20B_HUMAN Kinesin-like protein KIF20B OS=Homo sapiens GN=KIF20B PE=1 SV=2
BT_B_ZJU_Singletons76536	BT_ZHJ1_ZJU_Unigene43970	0.963	gi|193575579|ref|XP_001951870.1|	7e-17	PREDICTED: similar to hemolymph proteinase 17 short form [Acyrthosiphon pisum]	P21902	2e-15	PCE_TACTR Proclotting enzyme OS=Tachypleus tridentatus PE=1 SV=1
BT_B_ZJU_Singletons83033	BT_ZHJ1_ZJU_Unigene20430	0.963	gi|91079070|ref|XP_975209.1|	2e-28	PREDICTED: similar to AGAP006097-PB [Tribolium castaneum]	O88746	3e-16	TOM1_MOUSE Target of Myb protein 1 OS=Mus musculus GN=Tom1 PE=1 SV=1
BT_B_ZJU_Singletons101930	BT_ZHJ1_ZJU_Unigene52114	0.963	gi|193587120|ref|XP_001952175.1|	2e-58	PREDICTED: similar to AGAP005615-PA [Acyrthosiphon pisum]	Q8WTC1	7e-44	RT15_DROME 28S ribosomal protein S15, mitochondrial OS=Drosophila melanogaster GN=bonsai PE=2 SV=2
BT_B_ZJU_Singletons102801	BT_ZHJ1_ZJU_Unigene52333	0.963	gi|193690922|ref|XP_001952163.1|	1e-113	PREDICTED: similar to sucrase [Acyrthosiphon pisum]	O16098	1e-105	MAL1_DROVI Maltase 1 OS=Drosophila virilis GN=Mav1 PE=3 SV=1
BT_B_ZJU_Singletons89959	BT_ZHJ1_ZJU_Unigene18274	0.963	gi|124487960|gb|ABN12063.1|	3e-29	4-hydroxybutyrate CoA-transferase-like protein [Maconellicoccus hirsutus]	P38942	4e-11	CAT2_CLOK5 4-hydroxybutyrate coenzyme A transferase OS=Clostridium kluyveri (strain ATCC 8527 / DSM 555 / NCIMB 10680) GN=cat2 PE=3 SV=3
BT_B_ZJU_Singletons6516	BT_ZHJ1_ZJU_Unigene14778	0.9631	gi|193716141|ref|XP_001944456.1|	5e-28	PREDICTED: similar to CG5892 CG5892-PA [Acyrthosiphon pisum]	Q09225	2e-11	NRF6_CAEEL Nose resistant to fluoxetine protein 6 OS=Caenorhabditis elegans GN=nrf-6 PE=1 SV=3
BT_B_ZJU_Singletons97139	BT_ZHJ1_ZJU_Unigene31166	0.9631	gi|91087655|ref|XP_973504.1|	3e-69	PREDICTED: similar to LOC398543 protein [Tribolium castaneum]	Q7TNV0	3e-45	DEK_MOUSE Protein DEK OS=Mus musculus GN=Dek PE=1 SV=1
BT_B_ZJU_Singletons95839	BT_ZHJ1_ZJU_Unigene10155	0.9632	gi|86515378|ref|NP_001034514.1|	2e-39	laccase 1 [Tribolium castaneum] >gi|68137818|gb|AAX84206.1| laccase 1 [Tribolium castaneum]	Q9SIY8	6e-14	LAC5_ARATH Laccase-5 OS=Arabidopsis thaliana GN=LAC5 PE=2 SV=1
BT_B_ZJU_Singletons93809	BT_ZHJ1_ZJU_Unigene28804	0.9633	gi|157135753|ref|XP_001663577.1|	4e-37	coproporphyrinogen iii oxidase [Aedes aegypti] >gi|108870125|gb|EAT34350.1| coproporphyrinogen iii oxidase [Aedes aegypti]	Q9V3D2	2e-32	HEM6_DROME Coproporphyrinogen-III oxidase OS=Drosophila melanogaster GN=Coprox PE=1 SV=1
BT_B_ZJU_Singletons97921	BT_ZHJ1_ZJU_Unigene6427	0.9633	gi|156537038|ref|XP_001601281.1|	2e-16	PREDICTED: similar to ENSANGP00000013316 [Nasonia vitripennis]	Q2T9V5	1e-07	TRM6_BOVIN tRNA (adenine-N(1)-)-methyltransferase non-catalytic subunit TRM6 OS=Bos taurus GN=TRMT6 PE=2 SV=1
BT_B_ZJU_Singletons102022	BT_ZHJ1_ZJU_Unigene13755	0.9634	gi|91090564|ref|XP_971653.1|	1e-63	PREDICTED: similar to U2 small nuclear ribonucleoprotein A [Tribolium castaneum]	P57784	2e-52	RU2A_MOUSE U2 small nuclear ribonucleoprotein A' OS=Mus musculus GN=Snrpa1 PE=1 SV=2
BT_B_ZJU_Singletons102102	BT_ZHJ1_ZJU_Unigene52359	0.9636	gi|158285048|ref|XP_560377.3|	4e-48	AGAP011049-PA [Anopheles gambiae str. PEST] >gi|157020745|gb|EAL41994.3| AGAP011049-PA [Anopheles gambiae str. PEST]	Q8NB25	5e-28	F184A_HUMAN Protein FAM184A OS=Homo sapiens GN=FAM184A PE=2 SV=3
BT_B_ZJU_Singletons92827	BT_ZHJ1_ZJU_Unigene10252	0.9637	gi|110759783|ref|XP_395212.3|	0	PREDICTED: similar to Spectrin beta chain [Apis mellifera]	Q00963	0	SPTCB_DROME Spectrin beta chain OS=Drosophila melanogaster GN=beta-Spec PE=1 SV=2
BT_B_ZJU_Singletons102899	BT_ZHJ1_ZJU_Unigene51813	0.9637	gi|224055445|ref|XP_002191041.1|	3e-55	PREDICTED: similar to NIF3-like protein 1 [Taeniopygia guttata]	Q9GZT8	3e-53	NIF3L_HUMAN NIF3-like protein 1 OS=Homo sapiens GN=NIF3L1 PE=1 SV=2
BT_B_ZJU_Singletons17099	BT_ZHJ1_ZJU_Unigene12729	0.9637	gi|66509659|ref|XP_395945.2|	4e-20	PREDICTED: similar to CG11164-PA [Apis mellifera]	Q28GD9	8e-15	RNH2B_XENTR Ribonuclease H2 subunit B OS=Xenopus tropicalis GN=rnaseh2b PE=2 SV=1
BT_B_ZJU_Singletons5613	BT_ZHJ1_ZJU_Unigene1618	0.9639	gi|156554483|ref|XP_001604687.1|	1e-93	PREDICTED: similar to CG15920-PA [Nasonia vitripennis]	Q9V7U0	1e-80	RESIL_DROME Pro-resilin OS=Drosophila melanogaster GN=resilin PE=1 SV=1
BT_B_ZJU_Singletons93163	BT_ZHJ1_ZJU_Unigene52011	0.9639	gi|13096215|pdb|1E3J|A	0	Chain A, Ketose Reductase (Sorbitol Dehydrogenase) From Silverleaf Whitefly >gi|4106364|gb|AAD02817.1| NADP(H)-dependent ketose reductase [Bemisia argentifolii]	Q58D31	1e-115	DHSO_BOVIN Sorbitol dehydrogenase OS=Bos taurus GN=SORD PE=2 SV=3
BT_B_ZJU_Singletons94809	BT_ZHJ1_ZJU_Unigene21108	0.964	gi|193709215|ref|XP_001943317.1|	2e-99	PREDICTED: similar to GA13362-PA [Acyrthosiphon pisum]	P07192	2e-74	MAL3_DROME Probable maltase L OS=Drosophila melanogaster GN=LvpL PE=2 SV=2
BT_B_ZJU_Singletons95385	BT_ZHJ1_ZJU_Unigene28138	0.964	gi|123530|sp|P04929.1|HRPX_PLALO	1e-30	RecName: Full=Histidine-rich glycoprotein; Flags: Precursor >gi|9999|emb|CAA25698.1| histidine-rich protein [Plasmodium lophurae] >gi|224316|prf||1101401A protein,His rich	P04929	2e-31	HRPX_PLALO Histidine-rich glycoprotein OS=Plasmodium lophurae PE=4 SV=1
BT_B_ZJU_Singletons90212	BT_ZHJ1_ZJU_Unigene9647	0.9641	gi|290561759|gb|ADD38277.1|	6e-27	AIG2-like domain-containing protein 1-A [Lepeophtheirus salmonis]	Q9W0Y2	2e-24	YS11_DROME UPF0131 protein CG2811 OS=Drosophila melanogaster GN=CG2811 PE=2 SV=2
BT_B_ZJU_Singletons104132	BT_ZHJ1_ZJU_Unigene31656	0.9641	gi|189235987|ref|XP_971849.2|	3e-46	PREDICTED: similar to BMKETTIN [Tribolium castaneum]	Q9I7U4	2e-34	TITIN_DROME Titin OS=Drosophila melanogaster GN=sls PE=1 SV=3
BT_B_ZJU_Singletons99712	BT_ZHJ1_ZJU_Unigene51163	0.9642	gi|270011092|gb|EFA07540.1|	4e-49	NADH dehydrogenase (ubiquinone) Fe-S protein 4 [Tribolium castaneum]	O43181	3e-43	NDUS4_HUMAN NADH dehydrogenase [ubiquinone] iron-sulfur protein 4, mitochondrial OS=Homo sapiens GN=NDUFS4 PE=1 SV=1
BT_B_ZJU_Singletons96638	BT_ZHJ1_ZJU_Unigene2483	0.9643	gi|158286559|ref|XP_308808.4|	2e-64	AGAP006948-PB [Anopheles gambiae str. PEST] >gi|157020526|gb|EAA04714.5| AGAP006948-PB [Anopheles gambiae str. PEST]	Q9VV43	6e-59	Y4893_DROME TPPP family protein CG4893 OS=Drosophila melanogaster GN=CG4893 PE=2 SV=1
BT_B_ZJU_Singletons101489	BT_ZHJ1_ZJU_Unigene51784	0.9644	gi|193579936|ref|XP_001950765.1|	2e-64	PREDICTED: similar to juvenile hormone esterase [Acyrthosiphon pisum]	P35502	3e-58	ESTF_MYZPE Esterase FE4 OS=Myzus persicae PE=1 SV=1
BT_B_ZJU_Singletons95248	BT_ZHJ1_ZJU_Unigene49662	0.9645	gi|3024084|sp|Q26474.1|LACH_SCHAM	1e-37	RecName: Full=Lachesin; Flags: Precursor >gi|294841|gb|AAC37185.1| lachesin [Schistocerca americana]	Q26474	2e-38	LACH_SCHAM Lachesin OS=Schistocerca americana GN=LAC PE=1 SV=1
BT_B_ZJU_Singletons95561	BT_ZHJ1_ZJU_Unigene45750	0.9645	gi|156543078|ref|XP_001605101.1|	1e-33	PREDICTED: similar to CG2212-PA [Nasonia vitripennis]	Q9U969	6e-16	SWS_DROME Protein Swiss cheese OS=Drosophila melanogaster GN=sws PE=1 SV=2
BT_B_ZJU_Singletons100756	BT_ZHJ1_ZJU_Unigene51510	0.9645	gi|239790773|dbj|BAH71924.1|	3e-35	ACYPI006691 [Acyrthosiphon pisum]	Q91VS7	8e-18	MGST1_MOUSE Microsomal glutathione S-transferase 1 OS=Mus musculus GN=Mgst1 PE=1 SV=3
BT_B_ZJU_Singletons97252	BT_ZHJ1_ZJU_Unigene51344	0.9648	gi|158298472|ref|XP_318643.3|	2e-54	AGAP009613-PA [Anopheles gambiae str. PEST] >gi|157013898|gb|EAA14573.3| AGAP009613-PA [Anopheles gambiae str. PEST]	Q6DDY9	4e-43	RT07_XENLA 28S ribosomal protein S7, mitochondrial OS=Xenopus laevis GN=mrps7 PE=2 SV=1
BT_B_ZJU_Singletons103743	BT_ZHJ1_ZJU_Unigene31266	0.965	gi|91094163|ref|XP_970089.1|	7e-80	PREDICTED: similar to CG3894 CG3894-PA [Tribolium castaneum]	Q9D0S4	4e-21	NEUL2_MOUSE Neuralized-like protein 2 OS=Mus musculus GN=Neurl2 PE=1 SV=1
BT_B_ZJU_Cluster2	BT_ZHJ1_ZJU_Unigene22653	0.9651	gi|110768007|ref|XP_001122586.1|	6e-38	PREDICTED: similar to CG4622-PA, isoform A [Apis mellifera]	Q2PE14	1e-31	ZCHC8_DROME Zinc finger CCHC domain-containing protein 8 homolog OS=Drosophila melanogaster GN=CG4622 PE=1 SV=2
BT_B_ZJU_Singletons102959	BT_ZHJ1_ZJU_Unigene31196	0.9653	gi|156542285|ref|XP_001602440.1|	2e-58	PREDICTED: similar to GA15457-PA [Nasonia vitripennis]	Q568L5	5e-30	A1A1B_DANRE Alcohol dehydrogenase [NADP+] B OS=Danio rerio GN=akr1a1b PE=2 SV=1
BT_B_ZJU_Singletons74012	BT_ZHJ1_ZJU_Unigene29598	0.9654	gi|156538078|ref|XP_001607596.1|	2e-82	PREDICTED: similar to beta chain spectrin [Nasonia vitripennis]	Q00963	7e-75	SPTCB_DROME Spectrin beta chain OS=Drosophila melanogaster GN=beta-Spec PE=1 SV=2
BT_B_ZJU_Singletons95638	BT_ZHJ1_ZJU_Unigene51119	0.9654	gi|122117908|sp|Q178L7.1|SDHF2_AEDAE	1e-38	RecName: Full=Succinate dehydrogenase assembly factor 2, mitochondrial; Short=SDH assembly factor 2; AltName: Full=Succinate dehydrogenase subunit 5, mitochondrial; Flags: Precursor	Q178L7	2e-39	SDH5_AEDAE Succinate dehydrogenase subunit 5, mitochondrial OS=Aedes aegypti GN=AAEL005866 PE=3 SV=1
BT_B_ZJU_Singletons96331	BT_ZHJ1_ZJU_Unigene30831	0.9654	gi|189233639|ref|XP_001813427.1|	9e-51	PREDICTED: similar to arc CG6741-PB [Tribolium castaneum]	O54824	4e-21	IL16_MOUSE Pro-interleukin-16 OS=Mus musculus GN=Il16 PE=1 SV=3
BT_B_ZJU_Singletons102913	BT_ZHJ1_ZJU_Unigene51372	0.9654	gi|91077554|ref|XP_972108.1|	6e-56	PREDICTED: similar to AGAP010450-PA [Tribolium castaneum]	Q9D773	2e-40	RM02_MOUSE 39S ribosomal protein L2, mitochondrial OS=Mus musculus GN=Mrpl2 PE=2 SV=1
BT_B_ZJU_Singletons95586	BT_ZHJ1_ZJU_Unigene52301	0.9654	gi|110761268|ref|XP_395734.3|	1e-69	PREDICTED: similar to CG18140-PA [Apis mellifera]	Q9W5U2	1e-67	CHIT3_DROME Probable chitinase 3 OS=Drosophila melanogaster GN=Cht3 PE=2 SV=2
BT_B_ZJU_Singletons97125	BT_ZHJ1_ZJU_Unigene24490	0.9654	gi|193671783|ref|XP_001944699.1|	2e-50	PREDICTED: similar to UDP-glucose glycoprotein:glucosyltransferase [Acyrthosiphon pisum]	Q9NYU2	9e-37	UGGG1_HUMAN UDP-glucose:glycoprotein glucosyltransferase 1 OS=Homo sapiens GN=UGCGL1 PE=1 SV=3
BT_B_ZJU_Singletons96987	BT_ZHJ1_ZJU_Unigene17475	0.9655	gi|188501579|gb|ACD54706.1|	1e-09	kelch domain protein-like protein [Adineta vaga]	Q01745	1e-104	GAOA_GIBZE Galactose oxidase OS=Gibberella zeae GN=GAOA PE=1 SV=1
BT_B_ZJU_Singletons97173	BT_ZHJ1_ZJU_Unigene14215	0.9655	gi|193580236|ref|XP_001949676.1|	2e-58	PREDICTED: similar to sulfotransferase (sult) [Acyrthosiphon pisum]	P49888	9e-13	ST1E1_HUMAN Estrogen sulfotransferase OS=Homo sapiens GN=SULT1E1 PE=1 SV=1
BT_B_ZJU_Singletons102559	BT_ZHJ1_ZJU_Unigene22591	0.9655	gi|161343861|tpg|DAA06111.1|	2e-40	TPA: TPA_inf: cathepsin B [Myzus persicae]	P43508	2e-29	CPR4_CAEEL Cathepsin B-like cysteine proteinase 4 OS=Caenorhabditis elegans GN=cpr-4 PE=2 SV=1
BT_B_ZJU_Singletons9876	BT_ZHJ1_ZJU_Unigene22521	0.9656	gi|72547036|ref|XP_843163.1|	2e-25	proteophosphoglycan 5 [Leishmania major strain Friedlin] >gi|70905642|gb|AAZ14281.1| proteophosphoglycan 5 [Leishmania major strain Friedlin]	Q75JC9	4e-17	Y8484_DICDI Uncharacterized protein DDB_G0271670 OS=Dictyostelium discoideum GN=DDB_G0271670 PE=4 SV=1
BT_B_ZJU_Singletons21813	BT_ZHJ1_ZJU_Unigene20415	0.9656	gi|195453028|ref|XP_002073606.1|	8e-16	GK13055 [Drosophila willistoni] >gi|194169691|gb|EDW84592.1| GK13055 [Drosophila willistoni]	P31729	4e-11	OV16_ONCVO OV-16 antigen OS=Onchocerca volvulus GN=OV16 PE=2 SV=2
BT_B_ZJU_Singletons21933	BT_ZHJ1_ZJU_Unigene50855	0.9656	gi|118092310|ref|XP_421440.2|	1e-22	PREDICTED: similar to N-acetyltransferase 12 [Gallus gallus]	Q8CES0	4e-21	MAK3_MOUSE N-acetyltransferase MAK3 homolog OS=Mus musculus GN=Nat12 PE=2 SV=2
BT_B_ZJU_Singletons91441	BT_ZHJ1_ZJU_Unigene24496	0.9657	gi|110756533|ref|XP_392358.3|	2e-77	PREDICTED: similar to Dystroglycan CG18250-PA, isoform A [Apis mellifera]	Q28685	1e-17	DAG1_RABIT Dystroglycan OS=Oryctolagus cuniculus GN=DAG1 PE=1 SV=1
BT_B_ZJU_Singletons93998	BT_ZHJ1_ZJU_Unigene47827	0.9657	gi|112983910|ref|NP_001037400.1|	1e-18	chemosensory protein 6 [Bombyx mori] >gi|87248381|gb|ABD36243.1| antennal-specific protein 3c precursor [Bombyx mori] >gi|112032153|gb|ABH88199.1| chemosensory protein 6 [Bombyx mori] >gi|115551746|dbj|BAF34355.1| chemosensory protein7 [Bombyx mori]	Q9W1C9	2e-13	PEB3_DROME Ejaculatory bulb-specific protein 3 OS=Drosophila melanogaster GN=PebIII PE=1 SV=2
BT_B_ZJU_Singletons94575	BT_ZHJ1_ZJU_Unigene3009	0.9657	gi|193669425|ref|XP_001944330.1|	0	PREDICTED: similar to CG8213 CG8213-PA [Acyrthosiphon pisum]	Q05319	5e-74	STUB_DROME Serine proteinase stubble OS=Drosophila melanogaster GN=Sb PE=2 SV=2
BT_B_ZJU_Singletons96926	BT_ZHJ1_ZJU_Unigene49956	0.9657	gi|193700072|ref|XP_001950997.1|	9e-17	PREDICTED: similar to annexin B13a [Acyrthosiphon pisum]	P08775	4e-16	RPB1_MOUSE DNA-directed RNA polymerase II subunit RPB1 OS=Mus musculus GN=Polr2a PE=1 SV=3
BT_B_ZJU_Singletons102378	BT_ZHJ1_ZJU_Unigene31214	0.9657	gi|170037285|ref|XP_001846489.1|	1e-123	FAD oxidoreductase [Culex quinquefasciatus] >gi|167880398|gb|EDS43781.1| FAD oxidoreductase [Culex quinquefasciatus]	Q5EA45	1e-104	FXRD1_BOVIN FAD-dependent oxidoreductase domain-containing protein 1 OS=Bos taurus GN=FOXRED1 PE=2 SV=1
BT_B_ZJU_Singletons103400	BT_ZHJ1_ZJU_Unigene52267	0.9657	gi|193664416|ref|XP_001949762.1|	7e-76	PREDICTED: similar to Lipid storage droplet-1 CG10374-PC [Acyrthosiphon pisum]	Q9VCI3	4e-61	LSD1_DROME Lipid storage droplets surface-binding protein 1 OS=Drosophila melanogaster GN=Lsd-1 PE=1 SV=2
BT_B_ZJU_Singletons24753	BT_ZHJ1_ZJU_Unigene48282	0.9658	gi|158290052|ref|XP_001688322.1|	3e-36	cuticular protein 117, RR-2 family (AGAP003379-PA) [Anopheles gambiae str. PEST] >gi|157018270|gb|EDO64255.1| cuticular protein 117, RR-2 family (AGAP003379-PA) [Anopheles gambiae str. PEST]	P82166	2e-30	CU198_LOCMI Cuticle protein 19.8 OS=Locusta migratoria PE=1 SV=1
BT_B_ZJU_Singletons95783	BT_ZHJ1_ZJU_Unigene50209	0.9658	gi|237838763|ref|XP_002368679.1|	8e-08	voltage gated chloride channel domain-containing protein [Toxoplasma gondii ME49] >gi|211966343|gb|EEB01539.1| voltage gated chloride channel domain-containing protein [Toxoplasma gondii ME49]	Q9FPQ6	2e-08	GP1_CHLRE Vegetative cell wall protein gp1 OS=Chlamydomonas reinhardtii GN=GP1 PE=2 SV=1
BT_B_ZJU_Singletons100388	BT_ZHJ1_ZJU_Unigene45084	0.9658	gi|91079626|ref|XP_967654.1|	9e-25	PREDICTED: similar to mitochondrial ribosomal protein S29 CG3633-PA [Tribolium castaneum]	P82922	3e-22	RT29_BOVIN 28S ribosomal protein S29, mitochondrial OS=Bos taurus GN=DAP3 PE=1 SV=3
BT_B_ZJU_Singletons103397	BT_ZHJ1_ZJU_Unigene52232	0.9658	gi|91080871|ref|XP_972325.1|	1e-98	PREDICTED: similar to nidogen [Tribolium castaneum]	P14543	2e-47	NID1_HUMAN Nidogen-1 OS=Homo sapiens GN=NID1 PE=1 SV=3
BT_B_ZJU_Singletons90344	BT_ZHJ1_ZJU_Unigene17290	0.9659	gi|195389340|ref|XP_002053335.1|	2e-96	GJ23397 [Drosophila virilis] >gi|194151421|gb|EDW66855.1| GJ23397 [Drosophila virilis]	Q9VGG8	1e-96	MTH5_DROME Probable G-protein coupled receptor Mth-like 5 OS=Drosophila melanogaster GN=mthl5 PE=2 SV=2
BT_B_ZJU_Singletons103381	BT_ZHJ1_ZJU_Unigene52325	0.9659	gi|218083864|ref|NP_001136159.1|	2e-76	mitochondrial ribosomal protein L37 [Nasonia vitripennis]	Q6AXT0	7e-29	RM37_RAT 39S ribosomal protein L37, mitochondrial OS=Rattus norvegicus GN=Mrpl37 PE=2 SV=1
BT_B_ZJU_Singletons103763	BT_ZHJ1_ZJU_Unigene22750	0.9659	gi|201023275|ref|NP_001128383.1|	2e-69	mitochondrial ribosomal protein L1 [Tribolium castaneum]	Q9BYD6	4e-22	RM01_HUMAN 39S ribosomal protein L1, mitochondrial OS=Homo sapiens GN=MRPL1 PE=1 SV=2
BT_B_ZJU_Singletons26079	BT_ZHJ1_ZJU_Unigene5157	0.9661	gi|110765017|ref|XP_624688.2|	1e-117	PREDICTED: similar to Microspherule protein 1 (58 kDa microspherule protein) (Cell cycle-regulated factor p78) (MCRS2) [Apis mellifera]	Q99L90	3e-99	MCRS1_MOUSE Microspherule protein 1 OS=Mus musculus GN=Mcrs1 PE=1 SV=1
BT_B_ZJU_Singletons94844	BT_ZHJ1_ZJU_Unigene1362	0.9661	gi|170038881|ref|XP_001847276.1|	2e-85	nuclear pore complex protein Nup93 [Culex quinquefasciatus] >gi|167862467|gb|EDS25850.1| nuclear pore complex protein Nup93 [Culex quinquefasciatus]	Q66HC5	7e-77	NUP93_RAT Nuclear pore complex protein Nup93 OS=Rattus norvegicus GN=Nup93 PE=2 SV=1
BT_B_ZJU_Singletons102019	BT_ZHJ1_ZJU_Unigene51348	0.9661	gi|17933656|ref|NP_524445.1|	1e-50	NADH:ubiquinone reductase 42kD subunit precursor, isoform A [Drosophila melanogaster] >gi|24648886|ref|NP_732692.1| NADH:ubiquinone reductase 42kD subunit precursor, isoform B [Drosophila melanogaster] >gi|12644364|sp|P91929.2|NDUAA_DROME RecName: Full=NADH dehydrogenase [ubiquinone] 1 alpha subcomplex subunit 10, mitochondrial; AltName: Full=NADH-ubiquinone oxidoreductase 42 kDa subunit; AltName…	P91929	3e-51	NDUAA_DROME NADH dehydrogenase [ubiquinone] 1 alpha subcomplex subunit 10, mitochondrial OS=Drosophila melanogaster GN=ND42 PE=1 SV=2
BT_B_ZJU_Singletons16227	BT_ZHJ1_ZJU_Unigene24766	0.9662	gi|66504162|ref|XP_394297.2|	4e-42	PREDICTED: similar to Tetraspanin 5D CG4690-PA [Apis mellifera]	B5X3I6	2e-19	TSN9_SALSA Tetraspanin-9 OS=Salmo salar GN=tspan9 PE=2 SV=1
BT_B_ZJU_Singletons74456	BT_ZHJ1_ZJU_Unigene33146	0.9662	gi|193693106|ref|XP_001951968.1|	5e-16	PREDICTED: similar to serine protease, partial [Acyrthosiphon pisum]	Q8MJ24	5e-10	LOXL4_BOVIN Lysyl oxidase homolog 4 OS=Bos taurus GN=LOXL4 PE=2 SV=1
BT_B_ZJU_Singletons85577	BT_ZHJ1_ZJU_Unigene35025	0.9662	gi|170044362|ref|XP_001849820.1|	1e-23	phosphatidylinositol-phosphatidylcholine transfer protein [Culex quinquefasciatus] >gi|167867537|gb|EDS30920.1| phosphatidylinositol-phosphatidylcholine transfer protein [Culex quinquefasciatus]	Q10138	1e-09	YAS2_SCHPO CRAL-TRIO domain-containing protein C3H8.02 OS=Schizosaccharomyces pombe GN=SPAC3H8.02 PE=1 SV=1
BT_B_ZJU_Singletons96839	BT_ZHJ1_ZJU_Unigene29623	0.9662	gi|110755171|ref|XP_001120773.1|	3e-93	PREDICTED: similar to CG17266-PA [Apis mellifera]	O43447	1e-78	PPIH_HUMAN Peptidyl-prolyl cis-trans isomerase H OS=Homo sapiens GN=PPIH PE=1 SV=1
BT_B_ZJU_Singletons10299	BT_ZHJ1_ZJU_Unigene28501	0.9663	gi|193587079|ref|XP_001947773.1|	7e-65	PREDICTED: similar to pancreatic lipase related protein 1 [Acyrthosiphon pisum]	P54316	6e-25	LIPR1_RAT Pancreatic lipase-related protein 1 OS=Rattus norvegicus GN=Pnliprp1 PE=2 SV=1
BT_B_ZJU_Singletons83810	BT_ZHJ1_ZJU_Unigene29117	0.9663	gi|2642516|gb|AAC47854.1|	9e-26	CG2 [Plasmodium falciparum]	Q42626	6e-12	OLNB3_BRANA Oleosin-B3 OS=Brassica napus GN=OlnB3 PE=1 SV=1
BT_B_ZJU_Singletons91261	BT_ZHJ1_ZJU_Unigene20485	0.9663	gi|3249041|gb|AAC69184.1|	4e-20	corpora allata cytochrome P450 [Diploptera punctata]	Q27589	4e-19	CP4D2_DROME Cytochrome P450 4d2 OS=Drosophila melanogaster GN=Cyp4d2 PE=2 SV=2
BT_B_ZJU_Singletons100390	BT_ZHJ1_ZJU_Unigene62	0.9663	gi|189241000|ref|XP_968712.2|	0	PREDICTED: similar to AGAP003513-PA [Tribolium castaneum]	Q9VGY6	1e-166	DOMON_DROME DOMON domain-containing protein CG14681 OS=Drosophila melanogaster GN=CG14681 PE=2 SV=2
BT_B_ZJU_Singletons18010	BT_ZHJ1_ZJU_Unigene14939	0.9664	gi|291461591|dbj|BAI83430.1|	2e-33	sugar transporter 16 [Nilaparvata lugens]	Q3ECP7	3e-11	ERDL5_ARATH Sugar transporter ERD6-like 5 OS=Arabidopsis thaliana GN=At1g54730 PE=2 SV=2
BT_B_ZJU_Singletons90595	BT_ZHJ1_ZJU_Unigene30943	0.9664	gi|156553994|ref|XP_001603303.1|	6e-92	PREDICTED: similar to SJCHGC05997 protein [Nasonia vitripennis]	Q9BW91	1e-91	NUDT9_HUMAN ADP-ribose pyrophosphatase, mitochondrial OS=Homo sapiens GN=NUDT9 PE=1 SV=1
BT_B_ZJU_Singletons102511	BT_ZHJ1_ZJU_Unigene20680	0.9664	gi|110758231|ref|XP_394692.3|	1e-119	PREDICTED: similar to CG2685-PA [Apis mellifera]	Q6P0D5	3e-71	WBP11_DANRE WW domain-binding protein 11 OS=Danio rerio GN=wbp11 PE=1 SV=1
BT_B_ZJU_Singletons102607	BT_ZHJ1_ZJU_Unigene31593	0.9664	gi|91080893|ref|XP_973325.1|	0	PREDICTED: similar to AGAP004824-PA [Tribolium castaneum]	O60841	1e-179	IF2P_HUMAN Eukaryotic translation initiation factor 5B OS=Homo sapiens GN=EIF5B PE=1 SV=3
BT_B_ZJU_Singletons98962	BT_ZHJ1_ZJU_Unigene29788	0.9665	gi|66542809|ref|XP_396197.2|	4e-83	PREDICTED: similar to WD repeat domain 45 isoform 1 [Apis mellifera]	Q7ZUX3	1e-69	WIPI4_DANRE WD repeat domain phosphoinositide-interacting protein 4 OS=Danio rerio GN=wdr45 PE=2 SV=1
BT_B_ZJU_Singletons104007	BT_ZHJ1_ZJU_Unigene52156	0.9666	gi|110749234|ref|XP_624014.2|	0	PREDICTED: similar to CG8877-PA [Apis mellifera]	Q99PV0	0	PRP8_MOUSE Pre-mRNA-processing-splicing factor 8 OS=Mus musculus GN=Prpf8 PE=1 SV=1
BT_B_ZJU_Singletons78719	BT_ZHJ1_ZJU_Unigene45196	0.9667	gi|193658518|ref|XP_001951933.1|	6e-17	PREDICTED: similar to KRAB-A domain containing 2 [Acyrthosiphon pisum]	P10394	5e-15	POL4_DROME Retrovirus-related Pol polyprotein from transposon 412 OS=Drosophila melanogaster GN=POL PE=4 SV=1
BT_B_ZJU_Singletons79331	BT_ZHJ1_ZJU_Unigene51074	0.9667	gi|31232346|ref|XP_318689.1|	5e-30	AGAP009652-PA [Anopheles gambiae str. PEST] >gi|21301688|gb|EAA13833.1| AGAP009652-PA [Anopheles gambiae str. PEST]	Q95KV7	6e-11	NDUAD_BOVIN NADH dehydrogenase [ubiquinone] 1 alpha subcomplex subunit 13 OS=Bos taurus GN=NDUFA13 PE=1 SV=3
BT_B_ZJU_Singletons25614	BT_ZHJ1_ZJU_Unigene19804	0.9667	gi|57525358|ref|NP_001006231.1|	2e-17	RNA polymerase II associated protein 3 [Gallus gallus] >gi|82233849|sp|Q5ZKQ3.1|RPAP3_CHICK RecName: Full=RNA polymerase II-associated protein 3	Q5ZKQ3	5e-18	RPAP3_CHICK RNA polymerase II-associated protein 3 OS=Gallus gallus GN=RPAP3 PE=2 SV=1
BT_B_ZJU_Singletons77122	BT_ZHJ1_ZJU_Unigene4746	0.9667	gi|189233817|ref|XP_971502.2|	1e-115	PREDICTED: similar to CG32019-PA [Tribolium castaneum]	A2ASS6	2e-35	TITIN_MOUSE Titin OS=Mus musculus GN=Ttn PE=1 SV=1
BT_B_ZJU_Singletons90675	BT_ZHJ1_ZJU_Unigene21826	0.9667	gi|148228450|ref|NP_001085065.1|	1e-19	splicing factor, arginine/serine-rich 18 [Xenopus laevis] >gi|47940262|gb|AAH72160.1| MGC80177 protein [Xenopus laevis]	A2AJT4	2e-10	SFR18_MOUSE Splicing factor, arginine/serine-rich 18 OS=Mus musculus GN=Sfrs18 PE=1 SV=1
BT_B_ZJU_Singletons99696	BT_ZHJ1_ZJU_Unigene27219	0.9667	gi|213511336|ref|NP_001134461.1|	8e-14	dolichyl-phosphate mannosyltransferase polypeptide 3 [Salmo salar] >gi|209733506|gb|ACI67622.1| Dolichol-phosphate mannosyltransferase subunit 3 [Salmo salar]	Q5R8B1	7e-09	DPM3_PONAB Dolichol-phosphate mannosyltransferase subunit 3 OS=Pongo abelii GN=DPM3 PE=3 SV=1
BT_B_ZJU_Singletons26907	BT_ZHJ1_ZJU_Unigene31499	0.9669	gi|193654843|ref|XP_001950214.1|	3e-65	PREDICTED: similar to polymerase (DNA directed), delta 2, regulatory subunit [Acyrthosiphon pisum]	Q9W088	7e-56	DPOD2_DROME DNA polymerase delta small subunit OS=Drosophila melanogaster GN=CG12018 PE=2 SV=1
BT_B_ZJU_Singletons96834	BT_ZHJ1_ZJU_Unigene47236	0.9669	gi|195383530|ref|XP_002050479.1|	1e-23	GJ20183 [Drosophila virilis] >gi|194145276|gb|EDW61672.1| GJ20183 [Drosophila virilis]	B1AR13	6e-11	CISD3_MOUSE CDGSH iron sulfur domain-containing protein 3, mitochondrial OS=Mus musculus GN=Cisd3 PE=3 SV=1
BT_B_ZJU_Singletons101049	BT_ZHJ1_ZJU_Unigene27885	0.9669	gi|198427040|ref|XP_002127927.1|	9e-54	PREDICTED: similar to ETHE1 protein [Ciona intestinalis]	Q9DCM0	2e-45	ETHE1_MOUSE Protein ETHE1, mitochondrial OS=Mus musculus GN=Ethe1 PE=1 SV=2
BT_B_ZJU_Singletons26688	BT_ZHJ1_ZJU_Unigene28403	0.967	gi|189238875|ref|XP_973671.2|	1e-149	PREDICTED: similar to DNA replication licensing factor MCM4 [Tribolium castaneum]	Q26454	1e-146	MCM4_DROME DNA replication licensing factor MCM4 OS=Drosophila melanogaster GN=dpa PE=1 SV=2
BT_B_ZJU_Singletons88340	BT_ZHJ1_ZJU_Unigene29121	0.967	gi|110755224|ref|XP_396786.3|	1e-42	PREDICTED: similar to domino CG9696-PD, isoform D [Apis mellifera]	Q9NDJ2	9e-33	DOM_DROME Helicase domino OS=Drosophila melanogaster GN=dom PE=1 SV=2
BT_B_ZJU_Singletons96916	BT_ZHJ1_ZJU_Unigene40445	0.967	gi|195046113|ref|XP_001992092.1|	5e-17	GH24571 [Drosophila grimshawi] >gi|193892933|gb|EDV91799.1| GH24571 [Drosophila grimshawi]	A1L258	8e-16	D2HDH_DANRE D-2-hydroxyglutarate dehydrogenase, mitochondrial OS=Danio rerio GN=d2hgdh PE=2 SV=1
BT_B_ZJU_Singletons101141	BT_ZHJ1_ZJU_Unigene31596	0.967	gi|199584539|gb|ACH90394.1|	3e-67	glutathione-S-transferase [Bemisia tabaci] >gi|199584543|gb|ACH90396.1| glutathione-S-transferase [Bemisia tabaci]	O18598	3e-50	GST1_BLAGE Glutathione S-transferase OS=Blattella germanica PE=1 SV=3
BT_B_ZJU_Singletons81814	BT_ZHJ1_ZJU_Unigene21132	0.9671	gi|237761904|emb|CAR94538.1|	1e-34	follicle cell protein 3C [Blattella germanica]	P11450	2e-24	FCP3C_DROME Follicle cell protein 3C-1 OS=Drosophila melanogaster GN=Fcp3C PE=1 SV=3
BT_B_ZJU_Singletons93852	BT_ZHJ1_ZJU_Unigene51324	0.9671	gi|158295212|ref|XP_316083.3|	1e-17	AGAP006037-PA [Anopheles gambiae str. PEST] >gi|157015927|gb|EAA11004.4| AGAP006037-PA [Anopheles gambiae str. PEST]	P15276	8e-16	ALGP_PSEAE Transcriptional regulatory protein algP OS=Pseudomonas aeruginosa GN=algP PE=4 SV=2
BT_B_ZJU_Singletons102201	BT_ZHJ1_ZJU_Unigene52242	0.9671	gi|239789330|dbj|BAH71295.1|	5e-94	ACYPI008057 [Acyrthosiphon pisum]	Q9VCX3	1e-86	RM45_DROME Probable 39S ribosomal protein L45, mitochondrial OS=Drosophila melanogaster GN=mRpL45 PE=1 SV=1
BT_B_ZJU_Singletons26595	BT_ZHJ1_ZJU_Unigene46165	0.9672	gi|91084335|ref|XP_972672.1|	3e-30	PREDICTED: similar to misato CG1424-PA [Tribolium castaneum]	Q1L908	3e-24	MSTO1_DANRE Protein misato homolog 1 OS=Danio rerio GN=msto1 PE=2 SV=1
BT_B_ZJU_Singletons102643	BT_ZHJ1_ZJU_Unigene52251	0.9672	gi|91080689|ref|XP_975235.1|	1e-114	PREDICTED: similar to NADH-ubiquinone oxidoreductase 39 kda subunit [Tribolium castaneum]	Q9DC69	5e-68	NDUA9_MOUSE NADH dehydrogenase [ubiquinone] 1 alpha subcomplex subunit 9, mitochondrial OS=Mus musculus GN=Ndufa9 PE=1 SV=1
BT_B_ZJU_Singletons99555	BT_ZHJ1_ZJU_Unigene23844	0.9674	gi|110755006|ref|XP_001120383.1|	2e-55	PREDICTED: similar to swiss cheese CG2212-PA, isoform A [Apis mellifera]	Q9U969	1e-52	SWS_DROME Protein Swiss cheese OS=Drosophila melanogaster GN=sws PE=1 SV=2
BT_B_ZJU_Singletons94180	BT_ZHJ1_ZJU_Unigene45913	0.9675	gi|157124012|ref|XP_001654019.1|	1e-66	fibrinogen and fibronectin [Aedes aegypti] >gi|108874148|gb|EAT38373.1| fibrinogen and fibronectin [Aedes aegypti]	Q9U8W7	1e-33	TL5B_TACTR Techylectin-5B OS=Tachypleus tridentatus PE=1 SV=1
BT_B_ZJU_Singletons103793	BT_ZHJ1_ZJU_Unigene51530	0.9675	gi|84784012|gb|ABC61971.1|	3e-06	PDS5-like protein [Trichomonas vaginalis]	Q54RC3	9e-06	TOP1_DICDI DNA topoisomerase 1 OS=Dictyostelium discoideum GN=top1 PE=3 SV=1
BT_B_ZJU_Singletons10139	BT_ZHJ1_ZJU_Unigene5048	0.9676	gi|291241809|ref|XP_002740804.1|	1e-09	PREDICTED: exportin 4-like [Saccoglossus kowalevskii]	Q9ESJ0	1e-06	XPO4_MOUSE Exportin-4 OS=Mus musculus GN=Xpo4 PE=1 SV=1
BT_B_ZJU_Singletons11758	BT_ZHJ1_ZJU_Unigene44697	0.9676	gi|170060764|ref|XP_001865945.1|	1e-28	N(4)-(Beta-N-acetylglucosaminyl)-L-asparaginase [Culex quinquefasciatus] >gi|167879126|gb|EDS42509.1| N(4)-(Beta-N-acetylglucosaminyl)-L-asparaginase [Culex quinquefasciatus]	B4QHB1	1e-27	ASPG1_DROSI Putative N(4)-(beta-N-acetylglucosaminyl)-L-asparaginase GD10667 OS=Drosophila simulans GN=GD10667 PE=3 SV=1
BT_B_ZJU_Singletons19978	BT_ZHJ1_ZJU_Unigene16749	0.9676	gi|193681059|ref|XP_001950221.1|	1e-28	PREDICTED: similar to Y4C6B.2a [Acyrthosiphon pisum]	--	--	--
BT_B_ZJU_Singletons91265	BT_ZHJ1_ZJU_Unigene30155	0.9676	gi|156552414|ref|XP_001600355.1|	6e-63	PREDICTED: similar to ENSANGP00000006836 [Nasonia vitripennis]	Q7ZWE3	4e-37	LARP7_DANRE La-related protein 7 OS=Danio rerio GN=larp7 PE=2 SV=1
BT_B_ZJU_Singletons103905	BT_ZHJ1_ZJU_Unigene1498	0.9676	gi|91094761|ref|XP_966940.1|	2e-55	PREDICTED: similar to trafficking protein particle complex 1 [Tribolium castaneum]	Q4R6C2	1e-52	ZN383_MACFA Zinc finger protein 383 OS=Macaca fascicularis GN=ZNF383 PE=2 SV=1
BT_B_ZJU_Singletons95702	BT_ZHJ1_ZJU_Unigene29057	0.9676	gi|110763884|ref|XP_001122537.1|	2e-70	PREDICTED: similar to RuvB-like 2 (p47 protein) [Apis mellifera]	Q9DE27	3e-67	RUVB2_XENLA RuvB-like 2 OS=Xenopus laevis GN=ruvbl2 PE=2 SV=1
BT_B_ZJU_Singletons90427	BT_ZHJ1_ZJU_Unigene40996	0.9677	gi|195116787|ref|XP_002002933.1|	3e-15	GI10311 [Drosophila mojavensis] >gi|193913508|gb|EDW12375.1| GI10311 [Drosophila mojavensis]	Q24423	2e-14	NOC_DROME Zinc finger protein Noc OS=Drosophila melanogaster GN=noc PE=1 SV=1
BT_B_ZJU_Singletons92101	BT_ZHJ1_ZJU_Unigene21541	0.9677	gi|239790943|dbj|BAH72000.1|	5e-65	ACYPI007188 [Acyrthosiphon pisum]	Q9VMX0	9e-55	RM28_DROME 39S ribosomal protein L28, mitochondrial OS=Drosophila melanogaster GN=mRpL28 PE=1 SV=1
BT_B_ZJU_Singletons98554	BT_ZHJ1_ZJU_Unigene38398	0.9677	gi|240849155|ref|NP_001155627.1|	8e-08	archease [Acyrthosiphon pisum] >gi|239792599|dbj|BAH72625.1| ACYPI005448 [Acyrthosiphon pisum]	Q9VD92	3e-06	ARCH_DROME Protein archease-like OS=Drosophila melanogaster GN=CG6353 PE=2 SV=1
BT_B_ZJU_Singletons99046	BT_ZHJ1_ZJU_Unigene52138	0.9677	gi|156543140|ref|XP_001607772.1|	1e-144	PREDICTED: similar to phosphoribosylaminoimidazole carboxylase [Nasonia vitripennis]	Q9I7S8	1e-132	PUR6_DROME Multifunctional protein ADE2 OS=Drosophila melanogaster GN=ade5 PE=1 SV=2
BT_B_ZJU_Singletons95649	BT_ZHJ1_ZJU_Unigene30862	0.9677	gi|193697617|ref|XP_001943575.1|	4e-58	PREDICTED: similar to sugar transporter [Acyrthosiphon pisum]	Q9UGQ3	6e-20	GTR6_HUMAN Solute carrier family 2, facilitated glucose transporter member 6 OS=Homo sapiens GN=SLC2A6 PE=1 SV=2
BT_B_ZJU_Singletons76598	BT_ZHJ1_ZJU_Unigene47303	0.9679	gi|239789894|dbj|BAH71543.1|	3e-14	ACYPI000258 [Acyrthosiphon pisum]	Q94516	3e-11	AT5F1_DROME ATP synthase subunit b, mitochondrial OS=Drosophila melanogaster GN=ATPsyn-b PE=1 SV=2
BT_B_ZJU_Singletons90733	BT_ZHJ1_ZJU_Unigene48245	0.9679	gi|195570898|ref|XP_002103441.1|	7e-20	GD20417 [Drosophila simulans] >gi|257096539|sp|B4QZU6.1|HTRA2_DROSI RecName: Full=Serine protease HTRA2, mitochondrial; AltName: Full=High temperature requirement protein A2; Flags: Precursor >gi|194199368|gb|EDX12944.1| GD20417 [Drosophila simulans]	B4QZU6	2e-20	HTRA2_DROSI Serine protease HTRA2, mitochondrial OS=Drosophila simulans GN=HtrA2 PE=3 SV=1
BT_B_ZJU_Singletons98330	BT_ZHJ1_ZJU_Unigene43184	0.9679	gi|156548662|ref|XP_001602104.1|	1e-43	PREDICTED: similar to membrane-associated protein gex-3 [Nasonia vitripennis]	P55162	3e-40	HEM_DROME Membrane-associated protein Hem OS=Drosophila melanogaster GN=Hem PE=2 SV=1
BT_B_ZJU_Singletons98617	BT_ZHJ1_ZJU_Unigene7449	0.9679	gi|213511294|ref|NP_001134431.1|	1e-22	Ribonuclease P protein subunit p40 [Salmo salar] >gi|209733204|gb|ACI67471.1| Ribonuclease P protein subunit p40 [Salmo salar]	Q8R1F9	8e-21	RPP40_MOUSE Ribonuclease P protein subunit p40 OS=Mus musculus GN=Rpp40 PE=2 SV=2
BT_B_ZJU_Singletons101636	BT_ZHJ1_ZJU_Unigene27059	0.9679	gi|66513469|ref|XP_394436.2|	8e-48	PREDICTED: similar to Myosin 61F CG9155-PB, isoform B isoform 1 [Apis mellifera]	Q23979	3e-39	MY61F_DROME Myosin-IB OS=Drosophila melanogaster GN=Myo61F PE=1 SV=3
BT_B_ZJU_Singletons80038	BT_ZHJ1_ZJU_Unigene15245	0.968	gi|193709095|ref|XP_001947916.1|	2e-26	PREDICTED: similar to AGAP006379-PA [Acyrthosiphon pisum]	P41233	6e-17	ABCA1_MOUSE ATP-binding cassette sub-family A member 1 OS=Mus musculus GN=Abca1 PE=1 SV=3
BT_B_ZJU_Singletons99494	BT_ZHJ1_ZJU_Unigene48493	0.968	gi|193598793|ref|XP_001948890.1|	7e-16	PREDICTED: similar to Probable RNA-directed DNA polymerase from transposon X-element (Reverse transcriptase), partial [Acyrthosiphon pisum]	P21328	4e-10	RTJK_DROME RNA-directed DNA polymerase from mobile element jockey OS=Drosophila melanogaster GN=pol PE=1 SV=1
BT_B_ZJU_Singletons99806	BT_ZHJ1_ZJU_Unigene49984	0.9682	gi|158301533|ref|XP_321202.3|	1e-48	AGAP001865-PA [Anopheles gambiae str. PEST] >gi|157012518|gb|EAA01755.3| AGAP001865-PA [Anopheles gambiae str. PEST]	Q9D8P4	2e-20	RM17_MOUSE 39S ribosomal protein L17, mitochondrial OS=Mus musculus GN=Mrpl17 PE=1 SV=1
BT_B_ZJU_Singletons92282	BT_ZHJ1_ZJU_Unigene16199	0.9683	gi|193657401|ref|XP_001950833.1|	3e-40	PREDICTED: similar to LOC495980 protein [Acyrthosiphon pisum]	Q5PQ50	1e-39	NUD19_XENLA Nucleoside diphosphate-linked moiety X motif 19, mitochondrial OS=Xenopus laevis GN=nudt19 PE=2 SV=1
BT_B_ZJU_Singletons100311	BT_ZHJ1_ZJU_Unigene52088	0.9683	gi|91093218|ref|XP_967029.1|	1e-107	PREDICTED: similar to GTP cyclohydrolase I [Tribolium castaneum]	P48596	1e-107	GCH1_DROME GTP cyclohydrolase 1 OS=Drosophila melanogaster GN=Pu PE=1 SV=3
BT_B_ZJU_Singletons101496	BT_ZHJ1_ZJU_Unigene51549	0.9685	gi|130774478|gb|ABO32368.1|	1e-114	LSD1 [Xenopus laevis]	Q6ZQ88	1e-114	KDM1_MOUSE Lysine-specific histone demethylase 1 OS=Mus musculus GN=Kdm1 PE=1 SV=2
BT_B_ZJU_Singletons103361	BT_ZHJ1_ZJU_Unigene51185	0.9685	gi|193652567|ref|XP_001945842.1|	2e-53	PREDICTED: similar to AGAP007029-PA, partial [Acyrthosiphon pisum]	P08541	4e-40	UD2B2_RAT UDP-glucuronosyltransferase 2B2 OS=Rattus norvegicus GN=Ugt2b2 PE=1 SV=1
BT_B_ZJU_Singletons22717	BT_ZHJ1_ZJU_Unigene8004	0.9685	gi|156537177|ref|XP_001604206.1|	2e-19	PREDICTED: similar to ribosome biogenesis protein brix [Nasonia vitripennis]	Q9VZE6	8e-14	BXDC2_DROME Brix domain-containing protein 2 homolog OS=Drosophila melanogaster GN=CG11583 PE=2 SV=2
BT_B_ZJU_Singletons80984	BT_ZHJ1_ZJU_Unigene2119	0.9685	gi|221124280|ref|XP_002160415.1|	1e-10	PREDICTED: hypothetical protein [Hydra magnipapillata]	P57604	4e-17	AROB_BUCAI 3-dehydroquinate synthase OS=Buchnera aphidicola subsp. Acyrthosiphon pisum GN=aroB PE=3 SV=1
BT_B_ZJU_Singletons22967	BT_ZHJ1_ZJU_Unigene47591	0.9686	gi|110762588|ref|XP_001120439.1|	7e-41	PREDICTED: similar to CG12014-PA [Apis mellifera]	P22304	3e-36	IDS_HUMAN Iduronate 2-sulfatase OS=Homo sapiens GN=IDS PE=1 SV=1
BT_B_ZJU_Singletons23367	BT_ZHJ1_ZJU_Unigene43448	0.9686	gi|194754892|ref|XP_001959726.1|	3e-22	GF11898 [Drosophila ananassae] >gi|190621024|gb|EDV36548.1| GF11898 [Drosophila ananassae]	Q4R4P6	7e-17	MTO1_MACFA Protein MTO1 homolog, mitochondrial OS=Macaca fascicularis GN=MTO1 PE=2 SV=1
BT_B_ZJU_Singletons89754	BT_ZHJ1_ZJU_Unigene43476	0.9686	gi|66523978|ref|XP_392006.2|	1e-10	PREDICTED: similar to Mediator complex subunit 24 CG7999-PA [Apis mellifera]	Q16X15	3e-08	MED24_AEDAE Mediator of RNA polymerase II transcription subunit 24 OS=Aedes aegypti GN=MED24 PE=3 SV=1
BT_B_ZJU_Singletons94308	BT_ZHJ1_ZJU_Unigene48195	0.9686	gi|158287481|ref|XP_309502.3|	1e-42	AGAP011146-PA [Anopheles gambiae str. PEST] >gi|157019671|gb|EAA05152.3| AGAP011146-PA [Anopheles gambiae str. PEST]	Q7ZUH5	1e-23	RM14_DANRE 39S ribosomal protein L14, mitochondrial OS=Danio rerio GN=mrpl14 PE=2 SV=1
BT_B_ZJU_Singletons82939	BT_ZHJ1_ZJU_Unigene46621	0.9688	gi|157104196|ref|XP_001648295.1|	4e-21	flotillin-2 [Aedes aegypti] >gi|108880410|gb|EAT44635.1| flotillin-2 [Aedes aegypti]	O61492	6e-21	FLOT2_DROME Flotillin-2 OS=Drosophila melanogaster GN=Flo-2 PE=2 SV=3
BT_B_ZJU_Singletons100904	BT_ZHJ1_ZJU_Unigene43670	0.9688	gi|156544608|ref|XP_001603880.1|	2e-18	PREDICTED: similar to GA20163-PA [Nasonia vitripennis]	Q5ZIH9	2e-13	CC019_CHICK Uncharacterized protein C3orf19 homolog OS=Gallus gallus GN=RCJMB04_26a16 PE=2 SV=1
BT_B_ZJU_Singletons103253	BT_ZHJ1_ZJU_Unigene52126	0.9688	gi|225719274|gb|ACO15483.1|	6e-28	Prefoldin subunit 1 [Caligus clemensi]	Q5D016	1e-25	PFD1_DANRE Prefoldin subunit 1 OS=Danio rerio GN=pfdn1 PE=2 SV=1
BT_B_ZJU_Singletons103568	BT_ZHJ1_ZJU_Unigene28338	0.9688	gi|270010984|gb|EFA07432.1|	7e-17	mutagen-sensitive 312 [Tribolium castaneum]	Q6P1D7	2e-17	SLX4_MOUSE Structure-specific endonuclease subunit SLX4 OS=Mus musculus GN=Btbd12 PE=1 SV=1
BT_B_ZJU_Singletons85054	BT_ZHJ1_ZJU_Unigene34860	0.9689	gi|110767885|ref|XP_001120398.1|	6e-10	PREDICTED: similar to Scm-like with four mbt domains 1 [Apis mellifera]	Q5DTW2	8e-08	SMBT2_MOUSE Scm-like with four MBT domains protein 2 OS=Mus musculus GN=Sfmbt2 PE=2 SV=2
BT_B_ZJU_Singletons87006	BT_ZHJ1_ZJU_Unigene20743	0.9689	gi|195502265|ref|XP_002098147.1|	5e-22	GE10211 [Drosophila yakuba] >gi|194184248|gb|EDW97859.1| GE10211 [Drosophila yakuba]	P31729	9e-20	OV16_ONCVO OV-16 antigen OS=Onchocerca volvulus GN=OV16 PE=2 SV=2
BT_B_ZJU_Singletons99466	BT_ZHJ1_ZJU_Unigene9287	0.9689	gi|189239405|ref|XP_001813943.1|	3e-12	PREDICTED: similar to CG11847 CG11847-PA [Tribolium castaneum]	O60524	2e-10	SDCG1_HUMAN Serologically defined colon cancer antigen 1 OS=Homo sapiens GN=SDCCAG1 PE=1 SV=3
BT_B_ZJU_Singletons24164	BT_ZHJ1_ZJU_Unigene2039	0.969	gi|114586321|ref|XP_001137346.1|	3e-44	PREDICTED: catenin (cadherin-associated protein), beta 1, 88kDa isoform 2 [Pan troglodytes]	P35224	1e-43	CTNB_URECA Catenin beta OS=Urechis caupo PE=2 SV=1
BT_B_ZJU_Singletons92769	BT_ZHJ1_ZJU_Unigene38580	0.969	gi|156551049|ref|XP_001605615.1|	4e-13	PREDICTED: similar to GA17412-PA [Nasonia vitripennis]	Q5ZIF1	2e-06	APMAP_CHICK Adipocyte plasma membrane-associated protein OS=Gallus gallus GN=APMAP PE=2 SV=1
BT_B_ZJU_Singletons79784	BT_ZHJ1_ZJU_Unigene29672	0.9691	gi|198434833|ref|XP_002120387.1|	5e-13	PREDICTED: similar to arginyltransferase 1 [Ciona intestinalis]	Q9Z2A5	1e-11	ATE1_MOUSE Arginyl-tRNA--protein transferase 1 OS=Mus musculus GN=Ate1 PE=1 SV=1
BT_B_ZJU_Singletons82912	BT_ZHJ1_ZJU_Unigene40841	0.9691	gi|48095365|ref|XP_392282.1|	3e-16	PREDICTED: similar to CG33718-PA, isoform A [Apis mellifera]	Q8IQ56	8e-13	TMM11_DROME Transmembrane protein 11 homolog OS=Drosophila melanogaster GN=Pmi PE=1 SV=3
BT_B_ZJU_Singletons97087	BT_ZHJ1_ZJU_Unigene22386	0.9691	gi|193605977|ref|XP_001949683.1|	1e-112	PREDICTED: similar to AGAP005515-PA [Acyrthosiphon pisum]	A1ZAI5	1e-38	FACR1_DROME Putative fatty acyl-CoA reductase CG5065 OS=Drosophila melanogaster GN=CG5065 PE=3 SV=1
BT_B_ZJU_Singletons99166	BT_ZHJ1_ZJU_Unigene41887	0.9691	gi|156543818|ref|XP_001606558.1|	3e-31	PREDICTED: similar to serine protease htra2 [Nasonia vitripennis]	B4G316	4e-25	HTRA2_DROPE Serine protease HTRA2, mitochondrial OS=Drosophila persimilis GN=HtrA2 PE=3 SV=1
BT_B_ZJU_Singletons101330	BT_ZHJ1_ZJU_Unigene51894	0.9691	gi|193659865|ref|XP_001945022.1|	5e-38	PREDICTED: similar to neural/ectodermal development factor IMP-L2 [Acyrthosiphon pisum]	Q09024	2e-31	IMPL2_DROME Neural/ectodermal development factor IMP-L2 OS=Drosophila melanogaster GN=ImpL2 PE=2 SV=4
BT_B_ZJU_Singletons88550	BT_ZHJ1_ZJU_Unigene43337	0.9692	gi|194883915|ref|XP_001976042.1|	4e-48	GG22636 [Drosophila erecta] >gi|190659229|gb|EDV56442.1| GG22636 [Drosophila erecta]	Q9UBF6	9e-44	RBX2_HUMAN RING-box protein 2 OS=Homo sapiens GN=RNF7 PE=1 SV=1
BT_B_ZJU_Singletons102237	BT_ZHJ1_ZJU_Unigene50608	0.9692	gi|193592017|ref|XP_001951537.1|	6e-42	PREDICTED: similar to GA16297-PA [Acyrthosiphon pisum]	Q1HRV8	7e-33	ELVL1_AEDAE Elongation of very long chain fatty acids protein AAEL008004 OS=Aedes aegypti GN=AAEL008004 PE=2 SV=2
BT_B_ZJU_Singletons7370	BT_ZHJ1_ZJU_Unigene30338	0.9693	gi|156551519|ref|XP_001605516.1|	1e-117	PREDICTED: similar to ENSANGP00000021095 [Nasonia vitripennis]	Q32NB8	3e-96	PGPS1_HUMAN CDP-diacylglycerol--glycerol-3-phosphate 3-phosphatidyltransferase, mitochondrial OS=Homo sapiens GN=PGS1 PE=2 SV=1
BT_B_ZJU_Singletons91938	BT_ZHJ1_ZJU_Unigene23650	0.9693	gi|193580139|ref|XP_001946021.1|	2e-44	PREDICTED: similar to neural stem cell-derived dendrite regulator [Acyrthosiphon pisum]	Q91WC9	9e-06	DGLB_MOUSE Sn1-specific diacylglycerol lipase beta OS=Mus musculus GN=Daglb PE=1 SV=2
BT_B_ZJU_Singletons93707	BT_ZHJ1_ZJU_Unigene11446	0.9693	gi|91078086|ref|XP_972265.1|	0	PREDICTED: similar to AGAP002793-PA [Tribolium castaneum]	P24014	0	SLIT_DROME Protein slit OS=Drosophila melanogaster GN=sli PE=1 SV=2
BT_B_ZJU_Singletons94038	BT_ZHJ1_ZJU_Unigene51037	0.9693	gi|53830714|gb|AAU95200.1|	1e-108	enolase [Oncometopia nigricans]	P15007	1e-102	ENO_DROME Enolase OS=Drosophila melanogaster GN=Eno PE=1 SV=2
BT_B_ZJU_Singletons99208	BT_ZHJ1_ZJU_Unigene20625	0.9693	gi|291413513|ref|XP_002723015.1|	5e-16	PREDICTED: ubiquitin related modifier 1 homolog [Oryctolagus cuniculus]	A9YUB5	2e-16	URM1_CAPHI Ubiquitin-related modifier 1 homolog OS=Capra hircus GN=URM1 PE=3 SV=1
BT_B_ZJU_Singletons101958	BT_ZHJ1_ZJU_Unigene10949	0.9693	gi|189235593|ref|XP_968272.2|	2e-39	PREDICTED: similar to short-chain dehydrogenase [Tribolium castaneum]	Q7Z9I4	1e-20	YCP6_SCHPO Uncharacterized oxidoreductase C663.06c OS=Schizosaccharomyces pombe GN=SPCC663.06c PE=2 SV=1
BT_B_ZJU_Singletons25451	BT_ZHJ1_ZJU_Unigene31015	0.9694	gi|170041155|ref|XP_001848339.1|	1e-104	H/ACA ribonucleoprotein complex subunit 4 [Culex quinquefasciatus] >gi|167864704|gb|EDS28087.1| H/ACA ribonucleoprotein complex subunit 4 [Culex quinquefasciatus]	O44081	1e-102	DKC1_DROME H/ACA ribonucleoprotein complex subunit 4 OS=Drosophila melanogaster GN=Nop60B PE=1 SV=1
BT_B_ZJU_Singletons103653	BT_ZHJ1_ZJU_Unigene30894	0.9694	gi|157954021|ref|NP_001103247.1|	2e-77	nicotinic acetylcholine receptor alpha 10 subunit [Tribolium castaneum] >gi|154810991|gb|ABS86914.1| nicotinic acetylcholine receptor subunit alpha10 [Tribolium castaneum] >gi|270006358|gb|EFA02806.1| nicotinic acetylcholine receptor subunit alpha10 [Tribolium castaneum]	P09478	2e-44	ACH1_DROME Acetylcholine receptor subunit alpha-like 1 OS=Drosophila melanogaster GN=nAcRalpha-96Aa PE=2 SV=2
BT_B_ZJU_Singletons94953	BT_ZHJ1_ZJU_Unigene46632	0.9695	gi|169234930|ref|NP_001037807.2|	4e-19	Moloney leukemia virus 10, homolog, b.1 [Danio rerio] >gi|229891202|sp|Q1LXK4.2|M10B1_DANRE RecName: Full=Putative helicase mov-10-B.1 >gi|169154307|emb|CAK11382.2| novel protein similar to vertebrate Mov10, Moloney leukemia virus 10, homolog (mouse) (MOV10) [Danio rerio] >gi|213625807|gb|AAI71375.1| Si:dkeyp-38g6.2 [Danio rerio]	Q1LXK4	9e-20	MV10A_DANRE Putative helicase mov-10-A OS=Danio rerio GN=mov10a PE=2 SV=2
BT_B_ZJU_Singletons98433	BT_ZHJ1_ZJU_Unigene52285	0.9695	gi|110762117|ref|XP_001122114.1|	6e-72	PREDICTED: similar to cysteine dioxygenase, type I [Apis mellifera]	Q6NWZ9	5e-66	CDO1_DANRE Cysteine dioxygenase type 1 OS=Danio rerio GN=cdo1 PE=2 SV=1
BT_B_ZJU_Singletons100909	BT_ZHJ1_ZJU_Unigene30403	0.9695	gi|195048918|ref|XP_001992616.1|	1e-96	GH24109 [Drosophila grimshawi] >gi|193893457|gb|EDV92323.1| GH24109 [Drosophila grimshawi]	Q9UNW1	1e-25	MINP1_HUMAN Multiple inositol polyphosphate phosphatase 1 OS=Homo sapiens GN=MINPP1 PE=1 SV=1
BT_B_ZJU_Singletons102541	BT_ZHJ1_ZJU_Unigene24790	0.9695	gi|91087563|ref|XP_971036.1|	1e-119	PREDICTED: similar to CG9222 CG9222-PA [Tribolium castaneum]	Q9D411	7e-73	TSSK4_MOUSE Testis-specific serine/threonine-protein kinase 4 OS=Mus musculus GN=Tssk4 PE=2 SV=1
BT_B_ZJU_Singletons103398	BT_ZHJ1_ZJU_Unigene52315	0.9695	gi|193690615|ref|XP_001950380.1|	0	PREDICTED: similar to chitinase 7 [Acyrthosiphon pisum]	Q95M17	1e-104	CHIA_BOVIN Acidic mammalian chitinase OS=Bos taurus GN=CHIA PE=1 SV=1
BT_B_ZJU_Singletons14604	BT_ZHJ1_ZJU_Unigene51647	0.9696	gi|237761902|emb|CAR94537.1|	2e-28	CG10407-PA-like protein [Blattella germanica]	Q9VBV3	2e-20	TAKT_DROME Protein takeout OS=Drosophila melanogaster GN=to PE=2 SV=1
BT_B_ZJU_Singletons7849	BT_ZHJ1_ZJU_Unigene42482	0.9697	gi|158293345|ref|XP_557743.2|	1e-36	AGAP008604-PA [Anopheles gambiae str. PEST] >gi|157016660|gb|EAL40245.2| AGAP008604-PA [Anopheles gambiae str. PEST]	Q04451	5e-34	SYG_BOMMO Glycyl-tRNA synthetase OS=Bombyx mori PE=1 SV=2
BT_B_ZJU_Singletons77727	BT_ZHJ1_ZJU_Unigene30591	0.9697	gi|170043906|ref|XP_001849608.1|	4e-37	sugar transporter [Culex quinquefasciatus] >gi|167867183|gb|EDS30566.1| sugar transporter [Culex quinquefasciatus]	Q7XA64	5e-15	ERDL9_ARATH Sugar transporter ERD6-like 9 OS=Arabidopsis thaliana GN=At3g05155 PE=2 SV=1
BT_B_ZJU_Singletons78556	BT_ZHJ1_ZJU_Unigene41494	0.9697	gi|170044620|ref|XP_001849939.1|	7e-09	heat shock transcription factor [Culex quinquefasciatus] >gi|167867693|gb|EDS31076.1| heat shock transcription factor [Culex quinquefasciatus]	P22813	1e-06	HSF_DROME Heat shock factor protein OS=Drosophila melanogaster GN=Hsf PE=1 SV=1
BT_B_ZJU_Singletons87601	BT_ZHJ1_ZJU_Unigene30256	0.9697	gi|156308377|ref|XP_001617658.1|	4e-86	hypothetical protein NEMVEDRAFT_v1g225908 [Nematostella vectensis] >gi|156195058|gb|EDO25558.1| predicted protein [Nematostella vectensis]	Q4UM45	1e-115	BIOB_RICFE Biotin synthase OS=Rickettsia felis GN=bioB PE=3 SV=1
BT_B_ZJU_Singletons89837	BT_ZHJ1_ZJU_Unigene30940	0.9697	gi|157121098|ref|XP_001659824.1|	4e-11	lola [Aedes aegypti] >gi|108874717|gb|EAT38942.1| lola [Aedes aegypti]	Q7KQZ4	7e-09	LOLA3_DROME Longitudinals lacking protein, isoforms A/B/D/L OS=Drosophila melanogaster GN=lola PE=1 SV=1
BT_B_ZJU_Singletons90132	BT_ZHJ1_ZJU_Unigene26949	0.9697	gi|195121490|ref|XP_002005253.1|	2e-12	GI20389 [Drosophila mojavensis] >gi|193910321|gb|EDW09188.1| GI20389 [Drosophila mojavensis]	Q867W1	2e-09	FRP1_PROCL FMRFamide-related neuropeptides OS=Procambarus clarkii PE=1 SV=1
BT_B_ZJU_Singletons90190	BT_ZHJ1_ZJU_Unigene30990	0.9697	gi|66513642|ref|XP_394444.2|	1e-130	PREDICTED: similar to drosha CG8730-PA [Apis mellifera]	Q5HZJ0	1e-100	RNC_MOUSE Ribonuclease 3 OS=Mus musculus GN=Rnasen PE=1 SV=1
BT_B_ZJU_Singletons91865	BT_ZHJ1_ZJU_Unigene31887	0.9697	gi|110755353|ref|XP_393397.3|	1e-17	PREDICTED: similar to TBP-associated factor 2 CG6711-PA [Apis mellifera]	Q24325	3e-11	TAF2_DROME Transcription initiation factor TFIID subunit 2 OS=Drosophila melanogaster GN=Taf2 PE=1 SV=2
BT_B_ZJU_Singletons102472	BT_ZHJ1_ZJU_Unigene52036	0.9697	gi|118780782|ref|XP_310421.3|	2e-43	AGAP003861-PA [Anopheles gambiae str. PEST] >gi|116131029|gb|EAA06035.3| AGAP003861-PA [Anopheles gambiae str. PEST]	Q9HBH1	3e-36	DEFM_HUMAN Peptide deformylase, mitochondrial OS=Homo sapiens GN=PDF PE=1 SV=1
BT_B_ZJU_Singletons103322	BT_ZHJ1_ZJU_Unigene25930	0.9697	gi|193580121|ref|XP_001944993.1|	1e-142	PREDICTED: similar to CG1443 CG1443-PA [Acyrthosiphon pisum]	A1ZAI5	1e-101	FACR1_DROME Putative fatty acyl-CoA reductase CG5065 OS=Drosophila melanogaster GN=CG5065 PE=3 SV=1
BT_B_ZJU_Singletons21873	BT_ZHJ1_ZJU_Unigene45712	0.9699	gi|91089831|ref|XP_969724.1|	3e-20	PREDICTED: similar to formin 1,2/cappuccino [Tribolium castaneum] >gi|270014279|gb|EFA10727.1| cappuccino [Tribolium castaneum]	Q24120	9e-06	CAPU_DROME Protein cappuccino OS=Drosophila melanogaster GN=capu PE=2 SV=2
BT_B_ZJU_Singletons88025	BT_ZHJ1_ZJU_Unigene5730	0.9699	gi|165993279|emb|CAP71951.1|	3e-09	slit1b [Danio rerio]	O75094	1e-08	SLIT3_HUMAN Slit homolog 3 protein OS=Homo sapiens GN=SLIT3 PE=2 SV=2
BT_B_ZJU_Singletons98034	BT_ZHJ1_ZJU_Unigene48387	0.9699	gi|110773851|ref|XP_001120887.1|	1e-22	PREDICTED: similar to Imaginal disc growth factor 4 CG1780-PA, isoform A, partial [Apis mellifera]	Q2PQM7	1e-20	IDGF4_GLOMM Chitinase-like protein Idgf4 OS=Glossina morsitans morsitans GN=Idgf4 PE=2 SV=1
BT_B_ZJU_Singletons24012	BT_ZHJ1_ZJU_Unigene7458	0.97	gi|91084647|ref|XP_966816.1|	6e-67	PREDICTED: similar to AGAP002414-PA [Tribolium castaneum]	P42787	5e-59	CBPD_DROME Carboxypeptidase D OS=Drosophila melanogaster GN=svr PE=1 SV=2
BT_B_ZJU_Singletons94153	BT_ZHJ1_ZJU_Unigene46675	0.97	gi|156553177|ref|XP_001602416.1|	2e-63	PREDICTED: similar to translational activator gcn1 [Nasonia vitripennis]	Q92616	4e-59	GCN1L_HUMAN Translational activator GCN1 OS=Homo sapiens GN=GCN1L1 PE=1 SV=5
BT_B_ZJU_Singletons100379	BT_ZHJ1_ZJU_Unigene39490	0.97	gi|198466082|ref|XP_001353887.2|	2e-18	GA16787 [Drosophila pseudoobscura pseudoobscura] >gi|198150438|gb|EAL29622.2| GA16787 [Drosophila pseudoobscura pseudoobscura]	O43808	8e-18	PM34_HUMAN Peroxisomal membrane protein PMP34 OS=Homo sapiens GN=SLC25A17 PE=1 SV=1
BT_B_ZJU_Singletons104053	BT_ZHJ1_ZJU_Unigene51664	0.97	gi|91076782|ref|XP_967792.1|	1e-109	PREDICTED: similar to sphingosine phosphate lyase isoform 1 [Tribolium castaneum]	Q9V7Y2	1e-101	SGPL_DROME Sphingosine-1-phosphate lyase OS=Drosophila melanogaster GN=Sply PE=2 SV=1
BT_B_ZJU_Singletons21029	BT_ZHJ1_ZJU_Unigene48903	0.9701	gi|91078470|ref|XP_968039.1|	3e-36	PREDICTED: similar to CG14182 CG14182-PA [Tribolium castaneum]	Q6GR34	2e-15	CP52A_XENLA Uncharacterized protein C16orf52 homolog A OS=Xenopus laevis PE=2 SV=1
BT_B_ZJU_Singletons85193	BT_ZHJ1_ZJU_Unigene35808	0.9701	gi|194748739|ref|XP_001956802.1|	6e-11	GF24391 [Drosophila ananassae] >gi|190624084|gb|EDV39608.1| GF24391 [Drosophila ananassae]	A2AWA9	1e-09	RBGP1_MOUSE Rab GTPase-activating protein 1 OS=Mus musculus GN=Rabgap1 PE=2 SV=1
BT_B_ZJU_Singletons95805	BT_ZHJ1_ZJU_Unigene25813	0.9701	gi|195037981|ref|XP_001990439.1|	2e-25	GH18238 [Drosophila grimshawi] >gi|193894635|gb|EDV93501.1| GH18238 [Drosophila grimshawi]	Q0P5C2	9e-26	MTDC_BOVIN Bifunctional methylenetetrahydrofolate dehydrogenase/cyclohydrolase, mitochondrial OS=Bos taurus GN=MTHFD2 PE=2 SV=1
BT_B_ZJU_Singletons96830	BT_ZHJ1_ZJU_Unigene12844	0.9701	gi|110750747|ref|XP_001120520.1|	2e-21	PREDICTED: similar to Signal recognition particle 9 kDa protein (SRP9) [Apis mellifera]	Q4R6I6	8e-17	SRP09_MACFA Signal recognition particle 9 kDa protein OS=Macaca fascicularis GN=SRP9 PE=3 SV=1
BT_B_ZJU_Singletons87981	BT_ZHJ1_ZJU_Unigene31062	0.9702	gi|242247114|ref|NP_001156259.1|	1e-53	PDGF- and VEGF-related factor 1-like [Acyrthosiphon pisum] >gi|239792642|dbj|BAH72642.1| ACYPI008173 [Acyrthosiphon pisum]	Q99PS1	2e-08	VEGFA_MESAU Vascular endothelial growth factor A OS=Mesocricetus auratus GN=VEGFA PE=2 SV=1
BT_B_ZJU_Singletons95914	BT_ZHJ1_ZJU_Unigene48879	0.9702	gi|158302358|ref|XP_321919.4|	1e-26	AGAP001236-PA [Anopheles gambiae str. PEST] >gi|157012912|gb|EAA01784.4| AGAP001236-PA [Anopheles gambiae str. PEST]	P46333	1e-14	CSBC_BACSU Probable metabolite transport protein csbC OS=Bacillus subtilis GN=csbC PE=1 SV=3
BT_B_ZJU_Singletons99015	BT_ZHJ1_ZJU_Unigene31669	0.9702	gi|156542285|ref|XP_001602440.1|	1e-123	PREDICTED: similar to GA15457-PA [Nasonia vitripennis]	Q28FD1	6e-61	AK1A1_XENTR Alcohol dehydrogenase [NADP+] OS=Xenopus tropicalis GN=akr1a1 PE=2 SV=1
BT_B_ZJU_Singletons102427	BT_ZHJ1_ZJU_Unigene28880	0.9702	gi|193599142|ref|XP_001949358.1|	3e-92	PREDICTED: similar to short-chain dehydrogenase/reductase [Acyrthosiphon pisum]	Q3ZBV9	3e-56	DHR11_BOVIN Dehydrogenase/reductase SDR family member 11 OS=Bos taurus GN=DHRS11 PE=2 SV=1
BT_B_ZJU_Singletons26799	BT_ZHJ1_ZJU_Unigene22725	0.9703	gi|91089885|ref|XP_972090.1|	1e-27	PREDICTED: similar to AGAP007029-PA [Tribolium castaneum]	P36512	7e-26	UDB13_RABIT UDP-glucuronosyltransferase 2B13 OS=Oryctolagus cuniculus GN=UGT2B13 PE=2 SV=1
BT_B_ZJU_Singletons99966	BT_ZHJ1_ZJU_Unigene24967	0.9703	gi|91086147|ref|XP_969343.1|	3e-54	PREDICTED: similar to CG1972 CG1972-PA [Tribolium castaneum]	Q503E1	1e-38	INT11_DANRE Integrator complex subunit 11 OS=Danio rerio GN=cpsf3l PE=2 SV=1
BT_B_ZJU_Singletons82746	BT_ZHJ1_ZJU_Unigene29097	0.9703	gi|110759351|ref|XP_624904.2|	6e-51	PREDICTED: similar to Patj CG12021-PC, isoform C [Apis mellifera]	O75970	1e-20	MPDZ_HUMAN Multiple PDZ domain protein OS=Homo sapiens GN=MPDZ PE=1 SV=1
BT_B_ZJU_Singletons95203	BT_ZHJ1_ZJU_Unigene11380	0.9703	gi|66499443|ref|XP_394248.2|	3e-27	PREDICTED: similar to F16A11.1 [Apis mellifera]	Q5R881	9e-20	RSPRY_PONAB RING finger and SPRY domain-containing protein 1 OS=Pongo abelii GN=RSPRY1 PE=2 SV=1
BT_B_ZJU_Singletons23352	BT_ZHJ1_ZJU_Unigene11544	0.9704	gi|270012816|gb|EFA09264.1|	6e-73	matrix metalloproteinase 2 [Tribolium castaneum]	Q9ULZ9	1e-36	MMP17_HUMAN Matrix metalloproteinase-17 OS=Homo sapiens GN=MMP17 PE=1 SV=3
BT_B_ZJU_Singletons98109	BT_ZHJ1_ZJU_Unigene25928	0.9704	gi|269859258|gb|ACZ52196.1|	0	heat shock protein 70 [Bemisia tabaci]	Q9GSU7	1e-172	HSP71_DROSI Major heat shock 70 kDa protein Ab OS=Drosophila simulans GN=Hsp70Ab PE=2 SV=2
BT_B_ZJU_Singletons101279	BT_ZHJ1_ZJU_Unigene30823	0.9704	gi|66500763|ref|XP_392117.2|	1e-113	PREDICTED: similar to DNA methyltransferase 1 associated protein 1 [Apis mellifera]	Q9JI44	1e-105	DMAP1_MOUSE DNA methyltransferase 1-associated protein 1 OS=Mus musculus GN=Dmap1 PE=1 SV=1
BT_B_ZJU_Singletons100691	BT_ZHJ1_ZJU_Unigene29140	0.9705	gi|91089675|ref|XP_974428.1|	2e-63	PREDICTED: similar to zinc binding dehydrogenase [Tribolium castaneum]	Q9V6U9	3e-56	MECR_DROME Probable trans-2-enoyl-CoA reductase, mitochondrial OS=Drosophila melanogaster GN=CG16935 PE=3 SV=2
BT_B_ZJU_Singletons103708	BT_ZHJ1_ZJU_Unigene51055	0.9705	gi|73960322|ref|XP_537129.2|	3e-73	PREDICTED: similar to NIMA (never in mitosis gene a)-related kinase 7 isoform 1 [Canis familiaris] >gi|73960326|ref|XP_857029.1| PREDICTED: similar to NIMA (never in mitosis gene a)-related kinase 7 isoform 3 [Canis familiaris] >gi|194227389|ref|XP_001493617.2| PREDICTED: similar to NIMA (never in mitosis gene a)-related kinase 7 [Equus caballus]	Q9ES74	8e-74	NEK7_MOUSE Serine/threonine-protein kinase Nek7 OS=Mus musculus GN=Nek7 PE=2 SV=1
BT_B_ZJU_Singletons98278	BT_ZHJ1_ZJU_Unigene8224	0.9706	gi|91084809|ref|XP_973114.1|	2e-84	PREDICTED: similar to RAS-like, family 10, member B [Tribolium castaneum]	Q96S79	4e-39	RSLAB_HUMAN Ras-like protein family member 10B OS=Homo sapiens GN=RASL10B PE=2 SV=1
BT_B_ZJU_Singletons15873	BT_ZHJ1_ZJU_Unigene27634	0.9707	gi|66816523|ref|XP_642271.1|	2e-14	metallophosphoesterase domain-containing protein [Dictyostelium discoideum AX4] >gi|60470341|gb|EAL68321.1| metallophosphoesterase domain-containing protein [Dictyostelium discoideum AX4]	Q9FMK9	7e-75	PPA29_ARATH Probable inactive purple acid phosphatase 29 OS=Arabidopsis thaliana GN=PAP29 PE=2 SV=1
BT_B_ZJU_Singletons88403	BT_ZHJ1_ZJU_Unigene21406	0.9707	gi|156552758|ref|XP_001599976.1|	2e-27	PREDICTED: similar to ENSANGP00000008413 [Nasonia vitripennis]	O14981	8e-21	BTAF1_HUMAN TATA-binding protein-associated factor 172 OS=Homo sapiens GN=BTAF1 PE=1 SV=2
BT_B_ZJU_Singletons96464	BT_ZHJ1_ZJU_Unigene50752	0.9707	gi|156542594|ref|XP_001604079.1|	4e-36	PREDICTED: similar to GA20489-PA [Nasonia vitripennis]	Q9V460	9e-31	SPT5H_DROME Transcription elongation factor SPT5 OS=Drosophila melanogaster GN=Spt5 PE=1 SV=1
BT_B_ZJU_Singletons96892	BT_ZHJ1_ZJU_Unigene28694	0.9707	gi|225718504|gb|ACO15098.1|	5e-51	Transmembrane emp24 domain-containing protein 2 precursor [Caligus clemensi]	A7SXK3	3e-47	TMED_NEMVE Transmembrane emp24 domain-containing protein OS=Nematostella vectensis GN=v1g194562 PE=3 SV=1
BT_B_ZJU_Singletons98358	BT_ZHJ1_ZJU_Unigene51066	0.9707	gi|91084563|ref|XP_973600.1|	8e-87	PREDICTED: similar to proteasome beta 3 subunit [Tribolium castaneum]	O73817	6e-80	PSB3_ONCMY Proteasome subunit beta type-3 OS=Oncorhynchus mykiss GN=psmb3 PE=2 SV=1
BT_B_ZJU_Singletons99724	BT_ZHJ1_ZJU_Unigene13332	0.9707	gi|189239333|ref|XP_973541.2|	4e-71	PREDICTED: similar to glutathione S-transferase [Tribolium castaneum]	Q9VHD2	2e-71	MAAI2_DROME Probable maleylacetoacetate isomerase 2 OS=Drosophila melanogaster GN=CG9363 PE=1 SV=1
BT_B_ZJU_Singletons23741	BT_ZHJ1_ZJU_Unigene16027	0.9708	gi|156541932|ref|XP_001600760.1|	2e-10	PREDICTED: similar to nad dependent epimerase/dehydratase [Nasonia vitripennis]	Q8K3X2	4e-10	FCL_CRIGR GDP-L-fucose synthetase OS=Cricetulus griseus GN=TSTA3 PE=2 SV=1
BT_B_ZJU_Singletons93247	BT_ZHJ1_ZJU_Unigene22479	0.9708	gi|291000991|ref|XP_002683062.1|	7e-36	GTPase obg [Naegleria gruberi] >gi|284096691|gb|EFC50318.1| GTPase obg [Naegleria gruberi]	P44915	7e-60	Y877_HAEIN Uncharacterized GTP-binding protein HI0877 OS=Haemophilus influenzae GN=HI0877 PE=3 SV=1
BT_B_ZJU_Singletons93556	BT_ZHJ1_ZJU_Unigene42374	0.9708	gi|110762023|ref|XP_396711.3|	1e-34	PREDICTED: similar to CG1354-PA, isoform A isoform 1 [Apis mellifera]	Q8SWU7	8e-32	Y1354_DROME GTP-binding protein CG1354 OS=Drosophila melanogaster GN=CG1354 PE=1 SV=1
BT_B_ZJU_Singletons102043	BT_ZHJ1_ZJU_Unigene44769	0.9708	gi|122095142|sp|Q17FB8.1|GLT25_AEDAE	5e-33	RecName: Full=Glycosyltransferase 25 family member; Flags: Precursor	Q17FB8	1e-33	GLT25_AEDAE Glycosyltransferase 25 family member OS=Aedes aegypti GN=AAEL003481 PE=3 SV=1
BT_B_ZJU_Singletons103638	BT_ZHJ1_ZJU_Unigene30491	0.9708	gi|193606203|ref|XP_001947841.1|	7e-43	PREDICTED: similar to zinc finger CCCH-type containing 10 [Acyrthosiphon pisum]	Q8R205	5e-19	ZC3HA_MOUSE Zinc finger CCCH domain-containing protein 10 OS=Mus musculus GN=Zc3h10 PE=2 SV=1
BT_B_ZJU_Singletons2408	BT_ZHJ1_ZJU_Unigene20815	0.9709	gi|156550011|ref|XP_001604468.1|	1e-18	PREDICTED: similar to BTB domain protein 2 [Nasonia vitripennis]	Q9BX70	1e-18	BTBD2_HUMAN BTB/POZ domain-containing protein 2 OS=Homo sapiens GN=BTBD2 PE=1 SV=1
BT_B_ZJU_Singletons6761	BT_ZHJ1_ZJU_Unigene20951	0.9709	gi|193638849|ref|XP_001952158.1|	3e-84	PREDICTED: similar to CG4288 CG4288-PB [Acyrthosiphon pisum]	Q5W8I7	9e-53	VGL2B_DANRE Vesicular glutamate transporter 2.2 OS=Danio rerio GN=slc17a6l PE=2 SV=1
BT_B_ZJU_Singletons98585	BT_ZHJ1_ZJU_Unigene21910	0.9709	gi|91081693|ref|XP_970788.1|	8e-34	PREDICTED: similar to spermatogenesis associated 5 [Tribolium castaneum]	Q3UMC0	2e-33	SPAT5_MOUSE Spermatogenesis-associated protein 5 OS=Mus musculus GN=Spata5 PE=2 SV=2
BT_B_ZJU_Singletons99100	BT_ZHJ1_ZJU_Unigene51146	0.9709	gi|193580206|ref|XP_001945038.1|	1e-56	PREDICTED: similar to mitochondrial 28S ribosomal protein S25 [Acyrthosiphon pisum]	Q9VY28	9e-55	RT25_DROME Probable 28S ribosomal protein S25, mitochondrial OS=Drosophila melanogaster GN=mRpS25 PE=2 SV=1
BT_B_ZJU_Singletons101100	BT_ZHJ1_ZJU_Unigene46292	0.9709	gi|193657375|ref|XP_001949659.1|	2e-18	PREDICTED: similar to sucrase, partial [Acyrthosiphon pisum]	P07192	2e-13	MAL3_DROME Probable maltase L OS=Drosophila melanogaster GN=LvpL PE=2 SV=2
BT_B_ZJU_Singletons9429	BT_ZHJ1_ZJU_Unigene24405	0.971	gi|193662013|ref|XP_001947857.1|	3e-71	PREDICTED: similar to netrin [Acyrthosiphon pisum]	Q90922	2e-57	NET1_CHICK Netrin-1 OS=Gallus gallus GN=NTN1 PE=1 SV=1
BT_B_ZJU_Singletons26952	BT_ZHJ1_ZJU_Unigene30585	0.971	gi|91077688|ref|XP_974709.1|	1e-135	PREDICTED: similar to pentatricopeptide repeat domain 3 [Tribolium castaneum]	A1Z9A8	1e-127	PTCD3_DROME Protein PTCD3 homolog, mitochondrial OS=Drosophila melanogaster GN=CG4679 PE=2 SV=1
BT_B_ZJU_Singletons70376	BT_ZHJ1_ZJU_Unigene44092	0.971	gi|193690583|ref|XP_001944447.1|	5e-40	PREDICTED: similar to caspase-1 [Acyrthosiphon pisum]	O01382	6e-37	ICE_DROME Caspase OS=Drosophila melanogaster GN=Ice PE=1 SV=2
BT_B_ZJU_Singletons97156	BT_ZHJ1_ZJU_Unigene20817	0.971	gi|147902555|ref|NP_001084438.1|	8e-42	cryptochrome DASH [Xenopus laevis] >gi|82239825|sp|Q75WS4.1|CRYD_XENLA RecName: Full=Cryptochrome DASH >gi|41688006|dbj|BAD08601.1| cryptochrome dash [Xenopus laevis]	Q7SI68	5e-75	CRYD_NEUCR Putative cryptochrome DASH, mitochondrial OS=Neurospora crassa GN=B22I21.260 PE=3 SV=1
BT_B_ZJU_Singletons97380	BT_ZHJ1_ZJU_Unigene45700	0.971	gi|193596543|ref|XP_001949092.1|	5e-31	PREDICTED: similar to mitochondrial ribosomal protein S33 CG10406-PA isoform 1 [Acyrthosiphon pisum] >gi|193596549|ref|XP_001949175.1| PREDICTED: similar to mitochondrial ribosomal protein S33 CG10406-PA isoform 2 [Acyrthosiphon pisum]	Q9Y291	4e-18	RT33_HUMAN 28S ribosomal protein S33, mitochondrial OS=Homo sapiens GN=MRPS33 PE=1 SV=1
BT_B_ZJU_Singletons98786	BT_ZHJ1_ZJU_Unigene45017	0.971	gi|70673205|gb|AAZ06771.1|	2e-24	vitellogenin [Homalodisca vitripennis]	Q16927	5e-15	VIT1_AEDAE Vitellogenin-A1 OS=Aedes aegypti GN=VGA1 PE=1 SV=2
BT_B_ZJU_Singletons97572	BT_ZHJ1_ZJU_Unigene50791	0.9711	gi|239791178|dbj|BAH72091.1|	5e-38	ACYPI007817 [Acyrthosiphon pisum]	Q9VFB2	1e-33	RT10_DROME 28S ribosomal protein S10, mitochondrial OS=Drosophila melanogaster GN=mRpS10 PE=2 SV=2
BT_B_ZJU_Singletons98377	BT_ZHJ1_ZJU_Unigene18858	0.9711	gi|91080563|ref|XP_973259.1|	0	PREDICTED: similar to alpha-N-acetyl glucosaminidase [Tribolium castaneum]	P54802	1e-175	ANAG_HUMAN Alpha-N-acetylglucosaminidase OS=Homo sapiens GN=NAGLU PE=1 SV=1
BT_B_ZJU_Singletons93482	BT_ZHJ1_ZJU_Unigene31562	0.9712	gi|195453282|ref|XP_002073719.1|	2e-46	GK12989 [Drosophila willistoni] >gi|194169804|gb|EDW84705.1| GK12989 [Drosophila willistoni]	Q9VCC3	3e-46	RT24_DROME 28S ribosomal protein S24, mitochondrial OS=Drosophila melanogaster GN=mRpS24 PE=3 SV=1
BT_B_ZJU_Singletons99595	BT_ZHJ1_ZJU_Unigene28598	0.9712	gi|118088186|ref|XP_423980.2|	1e-21	PREDICTED: similar to beta-tubulin cofactor E [Gallus gallus]	Q5U378	5e-21	TBCE_DANRE Tubulin-specific chaperone E OS=Danio rerio GN=tbce PE=2 SV=2
BT_B_ZJU_Singletons101007	BT_ZHJ1_ZJU_Unigene28491	0.9712	gi|213626291|gb|AAI70462.1|	2e-49	LOC398080 protein [Xenopus laevis]	Q9YHY6	1e-49	CND1_XENLA Condensin complex subunit 1 OS=Xenopus laevis GN=ncapd2 PE=1 SV=1
BT_B_ZJU_Singletons101484	BT_ZHJ1_ZJU_Unigene21936	0.9712	gi|238814342|ref|NP_001154932.1|	2e-65	cyclin B [Nasonia vitripennis]	P24862	3e-59	CCNB_PATVU G2/mitotic-specific cyclin-B OS=Patella vulgata PE=2 SV=1
BT_B_ZJU_Singletons101725	BT_ZHJ1_ZJU_Unigene12842	0.9712	gi|193678713|ref|XP_001942939.1|	0	PREDICTED: similar to AGAP000798-PA [Acyrthosiphon pisum]	Q13003	0	GRIK3_HUMAN Glutamate receptor, ionotropic kainate 3 OS=Homo sapiens GN=GRIK3 PE=1 SV=3
BT_B_ZJU_Singletons88522	BT_ZHJ1_ZJU_Unigene4635	0.9713	gi|156549409|ref|XP_001602625.1|	2e-82	PREDICTED: similar to GTP-binding protein lepa [Nasonia vitripennis]	Q8N442	7e-72	GUF1_HUMAN GTP-binding protein GUF1 homolog OS=Homo sapiens GN=GUF1 PE=1 SV=1
BT_B_ZJU_Singletons89104	BT_ZHJ1_ZJU_Unigene50850	0.9713	gi|112983408|ref|NP_001037632.1|	2e-35	transport protein Sec61 beta subunit [Bombyx mori] >gi|87248599|gb|ABD36352.1| transport protein Sec61 beta protein [Bombyx mori] >gi|107953794|gb|ABF85698.1| transport protein Sec61 beta subunit [Bombyx mori]	Q5RB31	6e-28	SC61B_PONAB Protein transport protein Sec61 subunit beta OS=Pongo abelii GN=SEC61B PE=3 SV=3
BT_B_ZJU_Singletons94624	BT_ZHJ1_ZJU_Unigene52042	0.9713	gi|158290432|ref|XP_312034.4|	1e-70	AGAP002879-PA [Anopheles gambiae str. PEST] >gi|157017891|gb|EAA08025.4| AGAP002879-PA [Anopheles gambiae str. PEST]	Q9VN93	2e-64	CPR1_DROME Putative cysteine proteinase CG12163 OS=Drosophila melanogaster GN=CG12163 PE=2 SV=2
BT_B_ZJU_Singletons80066	BT_ZHJ1_ZJU_Unigene27435	0.9713	gi|193645845|ref|XP_001943929.1|	2e-74	PREDICTED: similar to voltage-dependent p/q type calcium channel [Acyrthosiphon pisum]	P91645	2e-72	CAC1A_DROME Voltage-dependent calcium channel type A subunit alpha-1 OS=Drosophila melanogaster GN=cac PE=2 SV=3
BT_B_ZJU_Singletons95615	BT_ZHJ1_ZJU_Unigene49306	0.9713	gi|110757426|ref|XP_001120594.1|	7e-27	PREDICTED: similar to CG31217-PA [Apis mellifera]	P98164	1e-15	LRP2_HUMAN Low-density lipoprotein receptor-related protein 2 OS=Homo sapiens GN=LRP2 PE=1 SV=3
BT_B_ZJU_Singletons18298	BT_ZHJ1_ZJU_Unigene12125	0.9714	gi|73973882|ref|XP_532221.2|	2e-22	PREDICTED: similar to 5-nucleotidase precursor (Ecto-5-nucleotidase) (5-NT) (CD73 antigen) [Canis familiaris]	P21589	3e-22	5NTD_HUMAN 5'-nucleotidase OS=Homo sapiens GN=NT5E PE=1 SV=1
BT_B_ZJU_Singletons19281	BT_ZHJ1_ZJU_Unigene48851	0.9714	gi|195502263|ref|XP_002098146.1|	9e-29	GE10210 [Drosophila yakuba] >gi|194184247|gb|EDW97858.1| GE10210 [Drosophila yakuba]	P31729	2e-24	OV16_ONCVO OV-16 antigen OS=Onchocerca volvulus GN=OV16 PE=2 SV=2
BT_B_ZJU_Singletons84204	BT_ZHJ1_ZJU_Unigene49140	0.9714	gi|195123378|ref|XP_002006184.1|	2e-42	GI20897 [Drosophila mojavensis] >gi|193911252|gb|EDW10119.1| GI20897 [Drosophila mojavensis]	O16099	4e-41	MAL2_DROVI Maltase 2 OS=Drosophila virilis GN=Mav2 PE=3 SV=1
BT_B_ZJU_Singletons102670	BT_ZHJ1_ZJU_Unigene19333	0.9714	gi|239791803|dbj|BAH72319.1|	9e-22	ACYPI008296 [Acyrthosiphon pisum]	Q3SZ84	4e-18	BOLA3_BOVIN BolA-like protein 3 OS=Bos taurus GN=BOLA3 PE=3 SV=1
BT_B_ZJU_Singletons89130	BT_ZHJ1_ZJU_Unigene38177	0.9715	gi|148337548|gb|ABQ58863.1|	3e-43	B-type nicotinic acetylcholine receptor alpha subunit [Bemisia tabaci]	P91766	7e-20	ACH1_MANSE Acetylcholine receptor subunit alpha-like OS=Manduca sexta GN=ARA1 PE=2 SV=1
BT_B_ZJU_Singletons92527	BT_ZHJ1_ZJU_Unigene50589	0.9715	gi|291461591|dbj|BAI83430.1|	2e-27	sugar transporter 16 [Nilaparvata lugens]	Q9C757	3e-14	INT2_ARATH Probable inositol transporter 2 OS=Arabidopsis thaliana GN=INT2 PE=2 SV=1
BT_B_ZJU_Singletons92531	BT_ZHJ1_ZJU_Unigene52402	0.9715	gi|156542460|ref|XP_001599214.1|	1e-107	PREDICTED: similar to cytochrome P450 [Nasonia vitripennis]	P33270	3e-91	CP6A2_DROME Cytochrome P450 6a2 OS=Drosophila melanogaster GN=Cyp6a2 PE=2 SV=2
BT_B_ZJU_Singletons98653	BT_ZHJ1_ZJU_Unigene51370	0.9715	gi|195028302|ref|XP_001987015.1|	5e-53	GH20204 [Drosophila grimshawi] >gi|195155234|ref|XP_002018510.1| GL16726 [Drosophila persimilis] >gi|195382451|ref|XP_002049943.1| GJ20467 [Drosophila virilis] >gi|198477392|ref|XP_002136627.1| GA27687 [Drosophila pseudoobscura pseudoobscura] >gi|193903015|gb|EDW01882.1| GH20204 [Drosophila grimshawi] >gi|194114306|gb|EDW36349.1| GL16726 [Drosophila persimilis] >gi|194144740|gb|EDW61136.1| GJ2046…	P83941	7e-53	ELOC_RAT Transcription elongation factor B polypeptide 1 OS=Rattus norvegicus GN=Tceb1 PE=1 SV=1
BT_B_ZJU_Singletons91452	BT_ZHJ1_ZJU_Unigene13754	0.9716	gi|195388038|ref|XP_002052699.1|	7e-72	GJ17699 [Drosophila virilis] >gi|194149156|gb|EDW64854.1| GJ17699 [Drosophila virilis]	A4IGF3	5e-40	ATP23_DANRE Mitochondrial inner membrane protease ATP23 homolog OS=Danio rerio GN=zgc:162885 PE=2 SV=1
BT_B_ZJU_Singletons95602	BT_ZHJ1_ZJU_Unigene50931	0.9716	gi|66524951|ref|XP_392055.2|	1e-55	PREDICTED: similar to preli-like CG8806-PA isoform 1 [Apis mellifera]	Q9V579	2e-40	PREL_DROME Protein preli-like OS=Drosophila melanogaster GN=prel PE=2 SV=3
BT_B_ZJU_Singletons98061	BT_ZHJ1_ZJU_Unigene41103	0.9716	gi|110760074|ref|XP_624146.2|	5e-45	PREDICTED: similar to crooked neck CG3193-PA [Apis mellifera]	P17886	5e-42	CRN_DROME Protein crooked neck OS=Drosophila melanogaster GN=crn PE=1 SV=2
BT_B_ZJU_Singletons97106	BT_ZHJ1_ZJU_Unigene5678	0.9716	gi|195443100|ref|XP_002069277.1|	9e-22	GK21112 [Drosophila willistoni] >gi|194165362|gb|EDW80263.1| GK21112 [Drosophila willistoni]	Q9D1Q1	8e-13	MPH6_MOUSE M-phase phosphoprotein 6 OS=Mus musculus GN=Mphosph6 PE=1 SV=1
BT_B_ZJU_Singletons24810	BT_ZHJ1_ZJU_Unigene27293	0.9717	gi|66512420|ref|XP_395830.2|	1e-106	PREDICTED: similar to CCR4-NOT transcription complex, subunit 1 isoform a [Apis mellifera]	Q6ZQ08	1e-86	CNOT1_MOUSE CCR4-NOT transcription complex subunit 1 OS=Mus musculus GN=Cnot1 PE=1 SV=2
BT_B_ZJU_Singletons94357	BT_ZHJ1_ZJU_Unigene69	0.9717	gi|193617621|ref|XP_001949588.1|	2e-60	PREDICTED: similar to AGAP005630-PA [Acyrthosiphon pisum]	Q7KN62	6e-59	TERA_DROME Transitional endoplasmic reticulum ATPase TER94 OS=Drosophila melanogaster GN=TER94 PE=1 SV=1
BT_B_ZJU_Singletons24939	BT_ZHJ1_ZJU_Unigene45412	0.9718	gi|195502397|ref|XP_002098206.1|	4e-12	GE10249 [Drosophila yakuba] >gi|194184307|gb|EDW97918.1| GE10249 [Drosophila yakuba]	--	--	--
BT_B_ZJU_Singletons96734	BT_ZHJ1_ZJU_Unigene29815	0.9718	gi|114640970|ref|XP_522238.2|	9e-25	PREDICTED: transforming growth factor beta regulator 1 isoform 4 [Pan troglodytes]	Q3YBR2	2e-25	TBRG1_HUMAN Transforming growth factor beta regulator 1 OS=Homo sapiens GN=TBRG1 PE=1 SV=1
BT_B_ZJU_Singletons81836	BT_ZHJ1_ZJU_Unigene743	0.9718	gi|146094394|ref|XP_001467264.1|	3e-13	5-methyltetrahydropteroyltriglutamate--homocyst ei nemethyltransferase [Leishmania infantum JPCM5]	Q8EIM0	5e-20	METE_SHEON 5-methyltetrahydropteroyltriglutamate--homocysteine methyltransferase OS=Shewanella oneidensis GN=metE PE=3 SV=1
BT_B_ZJU_Singletons80658	BT_ZHJ1_ZJU_Unigene25190	0.9719	gi|193580135|ref|XP_001945966.1|	9e-33	PREDICTED: similar to CG15117 CG15117-PA [Acyrthosiphon pisum]	P12265	3e-21	BGLR_MOUSE Beta-glucuronidase OS=Mus musculus GN=Gusb PE=2 SV=1
BT_B_ZJU_Singletons84190	BT_ZHJ1_ZJU_Unigene44460	0.9719	gi|240849314|ref|NP_001155507.1|	4e-37	cuticular protein 58 [Acyrthosiphon pisum] >gi|239792554|dbj|BAH72607.1| ACYPI003073 [Acyrthosiphon pisum]	P45583	1e-33	CU19_LOCMI Cuticle protein 19 OS=Locusta migratoria PE=1 SV=1
BT_B_ZJU_Singletons88675	BT_ZHJ1_ZJU_Unigene48559	0.9719	gi|223951437|gb|ACN29683.1|	1e-39	alakaline phosphatase 2 [Nilaparvata lugens]	P09487	2e-36	PPBT_BOVIN Alkaline phosphatase, tissue-nonspecific isozyme OS=Bos taurus GN=ALPL PE=1 SV=2
BT_B_ZJU_Singletons96546	BT_ZHJ1_ZJU_Unigene11550	0.9719	gi|110755224|ref|XP_396786.3|	4e-41	PREDICTED: similar to domino CG9696-PD, isoform D [Apis mellifera]	Q9NDJ2	9e-36	DOM_DROME Helicase domino OS=Drosophila melanogaster GN=dom PE=1 SV=2
BT_B_ZJU_Singletons101740	BT_ZHJ1_ZJU_Unigene51954	0.972	gi|48098273|ref|XP_392037.1|	2e-26	PREDICTED: similar to mitochondrial ribosomal protein S34 CG13037-PA [Apis mellifera]	P82929	2e-09	RT34_BOVIN 28S ribosomal protein S34, mitochondrial OS=Bos taurus GN=MRPS34 PE=1 SV=2
BT_B_ZJU_Singletons102051	BT_ZHJ1_ZJU_Unigene48301	0.972	gi|193647894|ref|XP_001945496.1|	3e-40	PREDICTED: similar to ancient conserved domain protein 2 (cyclin m2), partial [Acyrthosiphon pisum]	A0JPA0	3e-35	CNNM4_XENTR Metal transporter CNNM4 OS=Xenopus tropicalis GN=cnnm4 PE=2 SV=1
BT_B_ZJU_Cluster391	BT_ZHJ1_ZJU_Unigene15885	0.9722	gi|170027808|ref|XP_001841789.1|	3e-17	kelch domain-containing protein 4 [Culex quinquefasciatus] >gi|167862359|gb|EDS25742.1| kelch domain-containing protein 4 [Culex quinquefasciatus]	Q921I2	3e-16	KLDC4_MOUSE Kelch domain-containing protein 4 OS=Mus musculus GN=Klhdc4 PE=1 SV=2
BT_B_ZJU_Singletons16990	BT_ZHJ1_ZJU_Unigene30245	0.9722	gi|194858219|ref|XP_001969130.1|	1e-120	GG25251 [Drosophila erecta] >gi|190660997|gb|EDV58189.1| GG25251 [Drosophila erecta]	Q0IJ05	1e-109	OSBL9_XENTR Oxysterol-binding protein-related protein 9 OS=Xenopus tropicalis GN=osbpl9 PE=2 SV=1
BT_B_ZJU_Singletons77332	BT_ZHJ1_ZJU_Unigene20910	0.9722	gi|156549026|ref|XP_001607355.1|	8e-42	PREDICTED: similar to mammalian A1, A2 /B1 hnRNP homologue [Nasonia vitripennis]	P21522	2e-41	ROA1_SCHAM Heterogeneous nuclear ribonucleoprotein A1, A2/B1 homolog OS=Schistocerca americana GN=HNRNP PE=2 SV=1
BT_B_ZJU_Singletons82378	BT_ZHJ1_ZJU_Unigene11561	0.9722	gi|157108066|ref|XP_001650063.1|	5e-29	protease U48 caax prenyl protease rce1 [Aedes aegypti] >gi|108868596|gb|EAT32821.1| protease U48 caax prenyl protease rce1 [Aedes aegypti]	Q9U1H8	3e-22	FACE2_DROME CAAX prenyl protease 2 OS=Drosophila melanogaster GN=Sras PE=2 SV=3
BT_B_ZJU_Singletons91269	BT_ZHJ1_ZJU_Unigene52182	0.9722	gi|66501325|ref|XP_392163.2|	1e-169	PREDICTED: similar to Henna CG7399-PB, isoform B isoform 1 [Apis mellifera]	P17276	1e-157	PH4H_DROME Protein henna OS=Drosophila melanogaster GN=Hn PE=1 SV=3
BT_B_ZJU_Singletons91816	BT_ZHJ1_ZJU_Unigene30372	0.9722	gi|187123200|ref|NP_001119649.1|	4e-21	chemosensory protein-like [Acyrthosiphon pisum]	Q27377	7e-14	OB10_DROME Putative odorant-binding protein A10 OS=Drosophila melanogaster GN=a10 PE=1 SV=2
BT_B_ZJU_Singletons96062	BT_ZHJ1_ZJU_Unigene38101	0.9722	gi|110764127|ref|XP_392097.3|	2e-29	PREDICTED: similar to Collagen type IV CG4145-PA, isoform A isoform 1 [Apis mellifera]	P17140	9e-22	CO4A2_CAEEL Collagen alpha-2(IV) chain OS=Caenorhabditis elegans GN=let-2 PE=1 SV=2
BT_B_ZJU_Singletons96828	BT_ZHJ1_ZJU_Unigene29876	0.9722	gi|195382392|ref|XP_002049914.1|	6e-28	GJ21853 [Drosophila virilis] >gi|194144711|gb|EDW61107.1| GJ21853 [Drosophila virilis]	Q9QZR8	6e-17	PDZD2_RAT PDZ domain-containing protein 2 OS=Rattus norvegicus GN=Pdzd2 PE=1 SV=1
BT_B_ZJU_Singletons99542	BT_ZHJ1_ZJU_Unigene18607	0.9722	gi|195134576|ref|XP_002011713.1|	3e-33	GI10936 [Drosophila mojavensis] >gi|193906836|gb|EDW05703.1| GI10936 [Drosophila mojavensis]	Q4R537	2e-19	NOB1_MACFA RNA-binding protein NOB1 OS=Macaca fascicularis GN=NOB1 PE=2 SV=1
BT_B_ZJU_Singletons101331	BT_ZHJ1_ZJU_Unigene51642	0.9722	gi|66546911|ref|XP_395356.2|	1e-49	PREDICTED: similar to CG9953-PA [Apis mellifera]	P34528	2e-27	YM67_CAEEL Putative serine protease K12H4.7 OS=Caenorhabditis elegans GN=K12H4.7 PE=1 SV=2
BT_B_ZJU_Singletons24466	BT_ZHJ1_ZJU_Unigene24238	0.9723	gi|193690665|ref|XP_001948462.1|	0	PREDICTED: similar to thrombospondin [Acyrthosiphon pisum]	P35443	0	TSP4_HUMAN Thrombospondin-4 OS=Homo sapiens GN=THBS4 PE=1 SV=2
BT_B_ZJU_Singletons100538	BT_ZHJ1_ZJU_Unigene50924	0.9723	gi|2522237|dbj|BAA22791.1|	1e-35	vitellogenin [Athalia rosae]	Q16927	2e-25	VIT1_AEDAE Vitellogenin-A1 OS=Aedes aegypti GN=VGA1 PE=1 SV=2
BT_B_ZJU_Singletons103625	BT_ZHJ1_ZJU_Unigene26079	0.9723	gi|3127936|emb|CAA06690.1|	3e-63	nuclear receptor [Tenebrio molitor]	Q26622	2e-56	SHR2_STRPU Orphan steroid hormone receptor 2 OS=Strongylocentrotus purpuratus GN=SHR2 PE=1 SV=1
BT_B_ZJU_Singletons22497	BT_ZHJ1_ZJU_Unigene49414	0.9724	gi|239791941|dbj|BAH72372.1|	1e-56	ACYPI003257 [Acyrthosiphon pisum]	Q28I29	8e-43	DTWD1_XENTR DTW domain-containing protein 1 OS=Xenopus tropicalis GN=dtwd1 PE=2 SV=1
BT_B_ZJU_Singletons91454	BT_ZHJ1_ZJU_Unigene49517	0.9724	gi|70673205|gb|AAZ06771.1|	2e-42	vitellogenin [Homalodisca vitripennis]	Q16927	6e-29	VIT1_AEDAE Vitellogenin-A1 OS=Aedes aegypti GN=VGA1 PE=1 SV=2
BT_B_ZJU_Singletons103803	BT_ZHJ1_ZJU_Unigene52458	0.9724	gi|158302492|ref|XP_322027.4|	1e-102	AGAP001134-PA [Anopheles gambiae str. PEST] >gi|157012978|gb|EAA01009.5| AGAP001134-PA [Anopheles gambiae str. PEST]	Q9NP92	5e-19	RT30_HUMAN 28S ribosomal protein S30, mitochondrial OS=Homo sapiens GN=MRPS30 PE=1 SV=2
BT_B_ZJU_Singletons25880	BT_ZHJ1_ZJU_Unigene26911	0.9725	gi|157112214|ref|XP_001657444.1|	2e-21	carboxylesterase [Aedes aegypti] >gi|108878139|gb|EAT42364.1| carboxylesterase [Aedes aegypti]	P33438	4e-09	GLT_DROME Glutactin OS=Drosophila melanogaster GN=Glt PE=1 SV=2
BT_B_ZJU_Singletons96680	BT_ZHJ1_ZJU_Unigene49395	0.9725	gi|193704739|ref|XP_001944771.1|	3e-20	PREDICTED: similar to Nucleoside diphosphate kinase 6 (NDK 6) (NDP kinase 6) (nm23-M6) [Acyrthosiphon pisum]	O88425	1e-15	NDK6_MOUSE Nucleoside diphosphate kinase 6 OS=Mus musculus GN=Nme6 PE=2 SV=1
BT_B_ZJU_Singletons10188	BT_ZHJ1_ZJU_Unigene48345	0.9726	gi|119578690|gb|EAW58286.1|	1e-15	glyoxylate reductase/hydroxypyruvate reductase, isoform CRA_d [Homo sapiens]	Q9UBQ7	3e-16	GRHPR_HUMAN Glyoxylate reductase/hydroxypyruvate reductase OS=Homo sapiens GN=GRHPR PE=1 SV=1
BT_B_ZJU_Singletons72621	BT_ZHJ1_ZJU_Unigene42783	0.9726	gi|224460203|gb|ACN43631.1|	3e-50	sex combs reduced [Rhodnius prolixus]	P09077	3e-43	SCR_DROME Homeotic protein Sex combs reduced OS=Drosophila melanogaster GN=Scr PE=1 SV=5
BT_B_ZJU_Singletons93367	BT_ZHJ1_ZJU_Unigene27808	0.9726	gi|210077497|gb|ACJ07013.1|	1e-152	nicotinic acetylcholine receptor beta 1 subunit [Nilaparvata lugens]	P04755	1e-146	ACH3_DROME Acetylcholine receptor subunit beta-like 1 OS=Drosophila melanogaster GN=nAcRbeta-64B PE=2 SV=1
BT_B_ZJU_Singletons96221	BT_ZHJ1_ZJU_Unigene50836	0.9726	gi|193577865|ref|XP_001944395.1|	4e-44	PREDICTED: similar to AGAP003770-PA [Acyrthosiphon pisum] >gi|193720539|ref|XP_001949776.1| PREDICTED: similar to AGAP003770-PA [Acyrthosiphon pisum]	Q9VLJ9	3e-38	RM51_DROME 39S ribosomal protein L51, mitochondrial OS=Drosophila melanogaster GN=mRpL51 PE=1 SV=2
BT_B_ZJU_Singletons97195	BT_ZHJ1_ZJU_Unigene20989	0.9726	gi|193697655|ref|XP_001946118.1|	6e-71	PREDICTED: similar to rCG61559 [Acyrthosiphon pisum]	P54276	2e-66	MSH6_MOUSE DNA mismatch repair protein Msh6 OS=Mus musculus GN=Msh6 PE=1 SV=2
BT_B_ZJU_Singletons98137	BT_ZHJ1_ZJU_Unigene48918	0.9726	gi|91076860|ref|XP_974922.1|	2e-46	PREDICTED: similar to zinc finger protein nocA [Tribolium castaneum] >gi|270002778|gb|EEZ99225.1| no ocelli [Tribolium castaneum]	Q24423	1e-36	NOC_DROME Zinc finger protein Noc OS=Drosophila melanogaster GN=noc PE=1 SV=1
BT_B_ZJU_Singletons103000	BT_ZHJ1_ZJU_Unigene17138	0.9726	gi|193652756|ref|XP_001943983.1|	0	PREDICTED: similar to trifunctional enzyme beta subunit (tp-beta) [Acyrthosiphon pisum]	Q8HXX4	1e-166	ECHB_MACFA Trifunctional enzyme subunit beta, mitochondrial OS=Macaca fascicularis GN=HADHB PE=2 SV=1
BT_B_ZJU_Singletons103941	BT_ZHJ1_ZJU_Unigene20145	0.9726	gi|193704544|ref|XP_001949643.1|	0	PREDICTED: similar to skd/vacuolar sorting isoform 1 [Acyrthosiphon pisum]	Q793F9	0	VPS4A_RAT Vacuolar protein sorting-associated protein 4A OS=Rattus norvegicus GN=Vps4a PE=2 SV=1
BT_B_ZJU_Singletons20445	BT_ZHJ1_ZJU_Unigene12112	0.9727	gi|47085993|ref|NP_998363.1|	2e-08	origin recognition complex subunit 5 [Danio rerio] >gi|41107570|gb|AAH65383.1| Origin recognition complex, subunit 5-like (yeast) [Danio rerio] >gi|94733092|emb|CAK11285.1| novel protein similar to vertebrate origin recognition complex, subunit 5-like (ORC5L) [Danio rerio]	O43913	2e-07	ORC5_HUMAN Origin recognition complex subunit 5 OS=Homo sapiens GN=ORC5L PE=1 SV=1
BT_B_ZJU_Singletons95160	BT_ZHJ1_ZJU_Unigene48514	0.9727	gi|254679601|gb|ACT78507.1|	3e-63	cytochrome P450 CYP6CX1v2 [Bemisia tabaci]	Q9V4U9	1e-40	C6A13_DROME Probable cytochrome P450 6a13 OS=Drosophila melanogaster GN=Cyp6a13 PE=1 SV=1
BT_B_ZJU_Singletons100925	BT_ZHJ1_ZJU_Unigene12904	0.9727	gi|194751991|ref|XP_001958306.1|	2e-28	GF10853 [Drosophila ananassae] >gi|190625588|gb|EDV41112.1| GF10853 [Drosophila ananassae]	Q5R7D0	1e-21	COX18_PONAB Mitochondrial inner membrane protein COX18 OS=Pongo abelii GN=COX18 PE=2 SV=1
BT_B_ZJU_Singletons23586	BT_ZHJ1_ZJU_Unigene47738	0.9728	gi|189240709|ref|XP_001813711.1|	6e-26	PREDICTED: similar to CG12512 CG12512-PA [Tribolium castaneum]	Q0P4F7	5e-20	ACSF2_DANRE Acyl-CoA synthetase family member 2, mitochondrial OS=Danio rerio GN=acsf2 PE=2 SV=1
BT_B_ZJU_Singletons25845	BT_ZHJ1_ZJU_Unigene11061	0.9728	gi|195121776|ref|XP_002005395.1|	4e-62	GI19096 [Drosophila mojavensis] >gi|193910463|gb|EDW09330.1| GI19096 [Drosophila mojavensis]	O16810	2e-60	ORC1_DROME Origin recognition complex subunit 1 OS=Drosophila melanogaster GN=Orc1 PE=1 SV=2
BT_B_ZJU_Singletons26078	BT_ZHJ1_ZJU_Unigene31179	0.9728	gi|195148402|ref|XP_002015163.1|	2e-25	GL18564 [Drosophila persimilis] >gi|198474780|ref|XP_001356806.2| GA19631 [Drosophila pseudoobscura pseudoobscura] >gi|194107116|gb|EDW29159.1| GL18564 [Drosophila persimilis] >gi|198138544|gb|EAL33872.2| GA19631 [Drosophila pseudoobscura pseudoobscura]	Q9VKH0	2e-25	COG8_DROME Conserved oligomeric Golgi complex subunit 8 OS=Drosophila melanogaster GN=CG6488 PE=1 SV=1
BT_B_ZJU_Singletons103896	BT_ZHJ1_ZJU_Unigene24202	0.9728	gi|110764250|ref|XP_394850.3|	8e-67	PREDICTED: similar to CG6704-PA [Apis mellifera]	O75897	1e-34	ST1C4_HUMAN Sulfotransferase 1C4 OS=Homo sapiens GN=SULT1C4 PE=1 SV=2
BT_B_ZJU_Singletons7187	BT_ZHJ1_ZJU_Unigene44858	0.9729	gi|156538813|ref|XP_001607963.1|	2e-14	PREDICTED: similar to phosphatidylethanolamine-binding protein [Nasonia vitripennis]	P31729	1e-13	OV16_ONCVO OV-16 antigen OS=Onchocerca volvulus GN=OV16 PE=2 SV=2
BT_B_ZJU_Singletons8011	BT_ZHJ1_ZJU_Unigene22848	0.9729	gi|193595368|ref|XP_001943374.1|	3e-41	PREDICTED: similar to isoleucyl tRNA synthetase [Acyrthosiphon pisum]	Q8BU30	3e-36	SYIC_MOUSE Isoleucyl-tRNA synthetase, cytoplasmic OS=Mus musculus GN=Iars PE=2 SV=1
BT_B_ZJU_Singletons84085	BT_ZHJ1_ZJU_Unigene29811	0.9729	gi|270002754|gb|EEZ99201.1|	7e-36	sine oculis-binding protein [Tribolium castaneum]	A7XYI6	8e-24	SOBP_RAT Sine oculis-binding protein homolog OS=Rattus norvegicus GN=Sobp PE=2 SV=1
BT_B_ZJU_Singletons101355	BT_ZHJ1_ZJU_Unigene24664	0.9729	gi|91082353|ref|XP_967422.1|	1e-33	PREDICTED: similar to DNA replication licensing factor MCM7 [Tribolium castaneum]	Q91876	2e-31	MCM7A_XENLA DNA replication licensing factor mcm7-A OS=Xenopus laevis GN=mcm7-A PE=1 SV=2
BT_B_ZJU_Singletons103192	BT_ZHJ1_ZJU_Unigene51652	0.9729	gi|239788917|dbj|BAH71113.1|	1e-120	ACYPI004940 [Acyrthosiphon pisum]	Q5ZJ08	1e-105	SYYC_CHICK Tyrosyl-tRNA synthetase, cytoplasmic OS=Gallus gallus GN=YARS PE=2 SV=1
BT_B_ZJU_Singletons79022	BT_ZHJ1_ZJU_Unigene41486	0.973	gi|289740629|gb|ADD19062.1|	4e-10	phosphorylase kinase gamma subunit [Glossina morsitans morsitans]	P31325	8e-07	PHKG2_RAT Phosphorylase b kinase gamma catalytic chain, testis/liver isoform OS=Rattus norvegicus GN=Phkg2 PE=2 SV=1
BT_B_ZJU_Singletons100263	BT_ZHJ1_ZJU_Unigene52124	0.973	gi|268560898|ref|XP_002638183.1|	1e-30	Hypothetical protein CBG22612 [Caenorhabditis briggsae] >gi|187021647|emb|CAP39164.1| Hypothetical protein CBG22612 [Caenorhabditis briggsae]	P43157	3e-28	CYSP_SCHJA Cathepsin B-like cysteine proteinase OS=Schistosoma japonicum GN=CATB PE=2 SV=1
BT_B_ZJU_Singletons103928	BT_ZHJ1_ZJU_Unigene51586	0.973	gi|193647913|ref|XP_001951890.1|	9e-73	PREDICTED: similar to DEAD box ATP-dependent RNA helicase [Acyrthosiphon pisum]	Q9CWT6	3e-43	DDX28_MOUSE Probable ATP-dependent RNA helicase DDX28 OS=Mus musculus GN=Ddx28 PE=2 SV=1
BT_B_ZJU_Singletons1826	BT_ZHJ1_ZJU_Unigene50596	0.9731	gi|30407704|gb|AAO66431.1|	3e-46	luciferin-regenerating enzyme [Photinus pyralis]	Q6TLF6	3e-25	RGN_DANRE Regucalcin OS=Danio rerio GN=rgn PE=2 SV=1
BT_B_ZJU_Singletons78555	BT_ZHJ1_ZJU_Unigene42856	0.9731	gi|156549529|ref|XP_001601881.1|	3e-27	PREDICTED: similar to ENSANGP00000012094 [Nasonia vitripennis]	Q6DFM1	4e-18	SNF5_XENTR SWI/SNF-related matrix-associated actin-dependent regulator of chromatin subfamily B member 1 OS=Xenopus tropicalis GN=smarcb1 PE=2 SV=1
BT_B_ZJU_Singletons12669	BT_ZHJ1_ZJU_Unigene49752	0.9732	gi|91093036|ref|XP_970478.1|	1e-26	PREDICTED: similar to AGAP006594-PA [Tribolium castaneum]	Q9NRA2	5e-14	S17A5_HUMAN Sialin OS=Homo sapiens GN=SLC17A5 PE=1 SV=2
BT_B_ZJU_Singletons26934	BT_ZHJ1_ZJU_Unigene31108	0.9732	gi|66549046|ref|XP_393144.2|	2e-72	PREDICTED: similar to slimfast CG11128-PC, isoform C [Apis mellifera]	P30825	2e-62	CTR1_HUMAN High affinity cationic amino acid transporter 1 OS=Homo sapiens GN=SLC7A1 PE=1 SV=1
BT_B_ZJU_Singletons92273	BT_ZHJ1_ZJU_Unigene39010	0.9732	gi|123456012|ref|XP_001315745.1|	5e-09	Kelch motif family protein [Trichomonas vaginalis G3] >gi|121898431|gb|EAY03522.1| Kelch motif family protein [Trichomonas vaginalis G3]	Q5RG44	1e-06	K1211_DANRE Uncharacterized protein KIAA1211 homolog OS=Danio rerio GN=si:dkeyp-117h8.2 PE=4 SV=3
BT_B_ZJU_Singletons99582	BT_ZHJ1_ZJU_Unigene29447	0.9732	gi|109105379|ref|XP_001112528.1|	1e-07	PREDICTED: similar to cathepsin W preproprotein isoform 1 [Macaca mulatta]	P56202	7e-08	CATW_HUMAN Cathepsin W OS=Homo sapiens GN=CTSW PE=1 SV=2
BT_B_ZJU_Singletons101010	BT_ZHJ1_ZJU_Unigene51118	0.9732	gi|91089903|ref|XP_972444.1|	5e-42	PREDICTED: similar to glucosyl/glucuronosyl transferases [Tribolium castaneum]	P36512	2e-37	UDB13_RABIT UDP-glucuronosyltransferase 2B13 OS=Oryctolagus cuniculus GN=UGT2B13 PE=2 SV=1
BT_B_ZJU_Singletons16470	BT_ZHJ1_ZJU_Unigene26596	0.9733	gi|110756745|ref|XP_395525.3|	1e-116	PREDICTED: similar to CG9461-PA [Apis mellifera]	Q7TSL3	2e-94	FBX11_RAT F-box only protein 11 OS=Rattus norvegicus GN=Fbxo11 PE=2 SV=1
BT_B_ZJU_Singletons82372	BT_ZHJ1_ZJU_Unigene26413	0.9733	gi|24653968|ref|NP_725507.1|	4e-96	Stretchin-Mlck, isoform C [Drosophila melanogaster] >gi|21645318|gb|AAM70937.1| Stretchin-Mlck, isoform C [Drosophila melanogaster]	O01761	4e-34	UNC89_CAEEL Muscle M-line assembly protein unc-89 OS=Caenorhabditis elegans GN=unc-89 PE=1 SV=3
BT_B_ZJU_Singletons94047	BT_ZHJ1_ZJU_Unigene48551	0.9733	gi|209730558|gb|ACI66148.1|	8e-20	Thymidine phosphorylase [Salmo salar]	Q5FVR2	3e-17	TYPH_RAT Thymidine phosphorylase OS=Rattus norvegicus GN=Tymp PE=2 SV=1
BT_B_ZJU_Singletons95897	BT_ZHJ1_ZJU_Unigene18825	0.9733	gi|91084175|ref|XP_966466.1|	1e-21	PREDICTED: similar to CG9164 CG9164-PA [Tribolium castaneum]	Q9VXV9	4e-20	WCSD_DROME WSCD family member CG9164 OS=Drosophila melanogaster GN=CG9164 PE=2 SV=1
BT_B_ZJU_Singletons99740	BT_ZHJ1_ZJU_Unigene52181	0.9733	gi|193587168|ref|XP_001946240.1|	1e-123	PREDICTED: similar to NADH-ubiquinone oxidoreductase flavoprotein 1 (ndufv1) [Acyrthosiphon pisum]	Q0MQI4	1e-117	NDUV1_PONAB NADH dehydrogenase [ubiquinone] flavoprotein 1, mitochondrial OS=Pongo abelii GN=NDUFV1 PE=2 SV=1
BT_B_ZJU_Singletons100045	BT_ZHJ1_ZJU_Unigene1904	0.9733	gi|156545794|ref|XP_001605783.1|	4e-22	PREDICTED: similar to rCG31985 [Nasonia vitripennis]	Q29S16	4e-18	CI006_BOVIN UPF0436 protein C9orf6 homolog OS=Bos taurus PE=2 SV=1
BT_B_ZJU_Singletons101003	BT_ZHJ1_ZJU_Unigene52031	0.9733	gi|158287631|ref|XP_309617.4|	3e-33	AGAP004065-PA [Anopheles gambiae str. PEST] >gi|157019515|gb|EAA05338.5| AGAP004065-PA [Anopheles gambiae str. PEST]	Q7TP48	6e-17	APMAP_RAT Adipocyte plasma membrane-associated protein OS=Rattus norvegicus GN=Apmap PE=2 SV=2
BT_B_ZJU_Singletons101547	BT_ZHJ1_ZJU_Unigene51817	0.9734	gi|223648298|gb|ACN10907.1|	1e-59	Cathepsin F precursor [Salmo salar]	Q9VN93	5e-57	CPR1_DROME Putative cysteine proteinase CG12163 OS=Drosophila melanogaster GN=CG12163 PE=2 SV=2
BT_B_ZJU_Singletons11867	BT_ZHJ1_ZJU_Unigene47384	0.9735	gi|28317155|gb|AAD46857.2|AF160917_1	2e-10	LD09009p [Drosophila melanogaster]	Q7KRY6	3e-11	NHK1_DROME Nucleosomal histone kinase 1 OS=Drosophila melanogaster GN=ball PE=1 SV=1
BT_B_ZJU_Singletons12639	BT_ZHJ1_ZJU_Unigene46037	0.9735	gi|91090942|ref|XP_974488.1|	7e-27	PREDICTED: similar to FAD1 flavin adenine dinucleotide synthetase homolog [Tribolium castaneum]	Q6ING7	1e-24	FLAD1_XENLA FAD synthetase OS=Xenopus laevis GN=flad1 PE=2 SV=1
BT_B_ZJU_Singletons84857	BT_ZHJ1_ZJU_Unigene40587	0.9735	gi|110773141|ref|XP_395595.3|	2e-26	PREDICTED: similar to Kinesin-like protein at 3A CG8590-PA [Apis mellifera]	Q91784	3e-19	KIF4_XENLA Chromosome-associated kinesin KIF4 OS=Xenopus laevis GN=kif4 PE=2 SV=1
BT_B_ZJU_Singletons92883	BT_ZHJ1_ZJU_Unigene50442	0.9735	gi|189240630|ref|XP_001808987.1|	2e-15	PREDICTED: similar to chromosome 1 open reading frame 151 protein [Tribolium castaneum]	Q5TGZ0	1e-12	CA151_HUMAN UPF0327 protein C1orf151 OS=Homo sapiens GN=C1orf151 PE=1 SV=1
BT_B_ZJU_Singletons82795	BT_ZHJ1_ZJU_Unigene49092	0.9736	gi|291385792|ref|XP_002709482.1|	1e-29	PREDICTED: cathepsin B [Oryctolagus cuniculus]	P43507	7e-30	CPR3_CAEEL Cathepsin B-like cysteine proteinase 3 OS=Caenorhabditis elegans GN=cpr-3 PE=2 SV=1
BT_B_ZJU_Singletons103486	BT_ZHJ1_ZJU_Unigene52287	0.9736	gi|193713569|ref|XP_001949803.1|	9e-50	PREDICTED: similar to Acid phosphatase 1 CG7899-PA [Acyrthosiphon pisum]	Q3KQG9	6e-41	PPAT_XENLA Testicular acid phosphatase homolog OS=Xenopus laevis GN=acpt PE=2 SV=1
BT_B_ZJU_Singletons25927	BT_ZHJ1_ZJU_Unigene25329	0.9737	gi|193575619|ref|XP_001942953.1|	2e-92	PREDICTED: similar to facilitative hexose transporter 1 [Acyrthosiphon pisum]	Q9JJZ1	1e-44	GTR8_RAT Solute carrier family 2, facilitated glucose transporter member 8 OS=Rattus norvegicus GN=Slc2a8 PE=1 SV=1
BT_B_ZJU_Singletons26940	BT_ZHJ1_ZJU_Unigene48034	0.9737	gi|183979247|dbj|BAG30785.1|	2e-32	similar to CG9701-PA [Papilio xuthus]	P09848	3e-29	LPH_HUMAN Lactase-phlorizin hydrolase OS=Homo sapiens GN=LCT PE=1 SV=2
BT_B_ZJU_Singletons90888	BT_ZHJ1_ZJU_Unigene4160	0.9737	gi|193659812|ref|XP_001948489.1|	2e-33	PREDICTED: similar to CG6454 CG6454-PB, partial [Acyrthosiphon pisum]	Q28BX9	1e-30	K0528_XENTR Uncharacterized protein KIAA0528 homolog OS=Xenopus tropicalis GN=TGas115n11.1 PE=2 SV=1
BT_B_ZJU_Singletons94634	BT_ZHJ1_ZJU_Unigene44749	0.9737	gi|189234774|ref|XP_974911.2|	8e-56	PREDICTED: similar to CG3822 CG3822-PA [Tribolium castaneum]	P42260	1e-28	GRIK2_RAT Glutamate receptor, ionotropic kainate 2 OS=Rattus norvegicus GN=Grik2 PE=1 SV=2
BT_B_ZJU_Singletons102728	BT_ZHJ1_ZJU_Unigene52321	0.9737	gi|110755300|ref|XP_001120956.1|	8e-54	PREDICTED: similar to CG9410-PA, isoform A [Apis mellifera]	Q5RD79	5e-49	CQ10B_PONAB Protein COQ10 B, mitochondrial OS=Pongo abelii GN=COQ10B PE=2 SV=1
BT_B_ZJU_Singletons103761	BT_ZHJ1_ZJU_Unigene50925	0.9737	gi|193697829|ref|XP_001945084.1|	1e-47	PREDICTED: similar to organic cation transporter [Acyrthosiphon pisum]	Q9VCA2	2e-21	ORCT_DROME Organic cation transporter protein OS=Drosophila melanogaster GN=Orct PE=1 SV=1
BT_B_ZJU_Singletons26098	BT_ZHJ1_ZJU_Unigene8747	0.9738	gi|193709158|ref|XP_001944282.1|	1e-132	PREDICTED: similar to myosin xv [Acyrthosiphon pisum]	Q9UKN7	7e-11	MYO15_HUMAN Myosin-XV OS=Homo sapiens GN=MYO15A PE=1 SV=1
BT_B_ZJU_Singletons88710	BT_ZHJ1_ZJU_Unigene24355	0.9738	gi|194856591|ref|XP_001968783.1|	2e-48	GG24313 [Drosophila erecta] >gi|190660650|gb|EDV57842.1| GG24313 [Drosophila erecta]	Q05438	3e-47	BMR1B_CHICK Bone morphogenetic protein receptor type-1B OS=Gallus gallus GN=BMPR1B PE=2 SV=1
BT_B_ZJU_Singletons97992	BT_ZHJ1_ZJU_Unigene48024	0.9738	gi|91079640|ref|XP_968044.1|	2e-09	PREDICTED: similar to asrij CG13533-PA [Tribolium castaneum]	Q9W1X9	4e-08	OCAD1_DROME OCIA domain-containing protein 1 OS=Drosophila melanogaster GN=asrij PE=1 SV=1
BT_B_ZJU_Singletons99901	BT_ZHJ1_ZJU_Unigene51735	0.9738	gi|189014534|gb|ACD69503.1|	3e-75	ubiquinone biosynthesis protein [Gryllus pennsylvanicus]	P97478	5e-59	COQ7_MOUSE Ubiquinone biosynthesis protein COQ7 homolog OS=Mus musculus GN=Coq7 PE=2 SV=3
BT_B_ZJU_Singletons101092	BT_ZHJ1_ZJU_Unigene22467	0.9738	gi|91078470|ref|XP_968039.1|	1e-43	PREDICTED: similar to CG14182 CG14182-PA [Tribolium castaneum]	Q7SZ07	1e-26	CP52B_XENLA Uncharacterized protein C16orf52 homolog B OS=Xenopus laevis PE=2 SV=1
BT_B_ZJU_Singletons558	BT_ZHJ1_ZJU_Unigene27500	0.9739	gi|292614068|ref|XP_002662129.1|	9e-35	PREDICTED: polyprotein-like [Danio rerio]	Q09575	2e-27	YRD6_CAEEL Uncharacterized protein K02A2.6 OS=Caenorhabditis elegans GN=K02A2.6 PE=2 SV=1
BT_B_ZJU_Singletons94697	BT_ZHJ1_ZJU_Unigene45893	0.9739	gi|225718414|gb|ACO15053.1|	1e-30	Signal peptidase complex subunit 1 [Caligus clemensi]	Q9VAL0	8e-26	SPCS1_DROME Signal peptidase complex subunit 1 OS=Drosophila melanogaster GN=Spase12 PE=1 SV=2
BT_B_ZJU_Singletons97571	BT_ZHJ1_ZJU_Unigene29986	0.9739	gi|66526752|ref|XP_624713.1|	1e-121	PREDICTED: similar to CG10754-PA [Apis mellifera]	Q6AXT8	1e-110	SF3A2_RAT Splicing factor 3A subunit 2 OS=Rattus norvegicus GN=Sf3a2 PE=2 SV=1
BT_B_ZJU_Singletons88749	BT_ZHJ1_ZJU_Unigene6372	0.9739	gi|170047704|ref|XP_001851352.1|	1e-13	paraflagellar rod protein [Culex quinquefasciatus] >gi|167870035|gb|EDS33418.1| paraflagellar rod protein [Culex quinquefasciatus]	Q8CHG3	6e-10	GCC2_MOUSE GRIP and coiled-coil domain-containing protein 2 OS=Mus musculus GN=Gcc2 PE=1 SV=2
BT_B_ZJU_Singletons12718	BT_ZHJ1_ZJU_Unigene51648	0.974	gi|110758361|ref|XP_396270.3|	2e-73	PREDICTED: similar to CG32165-PA [Apis mellifera]	Q8VI75	1e-50	IPO4_MOUSE Importin-4 OS=Mus musculus GN=Ipo4 PE=1 SV=1
BT_B_ZJU_Singletons79684	BT_ZHJ1_ZJU_Unigene38259	0.974	gi|66554657|ref|XP_396554.2|	2e-27	PREDICTED: similar to CG32486-PD [Apis mellifera]	Q9VZV5	1e-18	CYHR1_DROME Cysteine and histidine-rich protein 1 homolog OS=Drosophila melanogaster GN=CG32486 PE=1 SV=2
BT_B_ZJU_Singletons102329	BT_ZHJ1_ZJU_Unigene13505	0.974	gi|193671783|ref|XP_001944699.1|	2e-60	PREDICTED: similar to UDP-glucose glycoprotein:glucosyltransferase [Acyrthosiphon pisum]	Q09332	1e-52	UGGG_DROME UDP-glucose:glycoprotein glucosyltransferase OS=Drosophila melanogaster GN=Ugt PE=1 SV=2
BT_B_ZJU_Singletons23297	BT_ZHJ1_ZJU_Unigene51306	0.9741	gi|110751108|ref|XP_623405.2|	8e-16	PREDICTED: similar to CG31374-PB, isoform B [Apis mellifera]	Q6C908	2e-13	PAN1_YARLI Actin cytoskeleton-regulatory complex protein PAN1 OS=Yarrowia lipolytica GN=PAN1 PE=3 SV=1
BT_B_ZJU_Singletons93980	BT_ZHJ1_ZJU_Unigene14727	0.9741	gi|189237265|ref|XP_001815130.1|	2e-77	PREDICTED: similar to dynamin [Tribolium castaneum]	O00429	1e-68	DNM1L_HUMAN Dynamin-1-like protein OS=Homo sapiens GN=DNM1L PE=1 SV=2
BT_B_ZJU_Singletons13607	BT_ZHJ1_ZJU_Unigene52511	0.9742	gi|193690922|ref|XP_001952163.1|	1e-118	PREDICTED: similar to sucrase [Acyrthosiphon pisum]	O16098	1e-118	MAL1_DROVI Maltase 1 OS=Drosophila virilis GN=Mav1 PE=3 SV=1
BT_B_ZJU_Singletons91995	BT_ZHJ1_ZJU_Unigene49681	0.9742	gi|239790404|dbj|BAH71766.1|	6e-44	ACYPI009125 [Acyrthosiphon pisum]	B3A003	1e-12	LYS3_CRAVI Lysozyme 3 OS=Crassostrea virginica GN=lysoz3 PE=1 SV=1
BT_B_ZJU_Singletons98800	BT_ZHJ1_ZJU_Unigene29574	0.9742	gi|195026531|ref|XP_001986277.1|	1e-30	GH21270 [Drosophila grimshawi] >gi|193902277|gb|EDW01144.1| GH21270 [Drosophila grimshawi]	Q6DC58	1e-15	TM223_DANRE Transmembrane protein 223 OS=Danio rerio GN=tmem223 PE=2 SV=1
BT_B_ZJU_Singletons102437	BT_ZHJ1_ZJU_Unigene51478	0.9742	gi|112983802|ref|NP_001037299.1|	1e-77	Mn superoxide dismutase [Bombyx mori] >gi|52421187|dbj|BAD51413.1| Mn superoxide dismutase [Bombyx mori] >gi|58429979|gb|AAW78358.1| Mn superoxide dismutase [Bombyx mori]	P31161	5e-72	SODM1_CAEEL Superoxide dismutase [Mn] 1, mitochondrial OS=Caenorhabditis elegans GN=sod-2 PE=1 SV=1
BT_B_ZJU_Singletons3266	BT_ZHJ1_ZJU_Unigene14697	0.9744	gi|110751072|ref|XP_394338.2|	2e-22	PREDICTED: similar to CG33181-PA [Apis mellifera]	Q3SWT5	2e-17	S41A3_RAT Solute carrier family 41 member 3 OS=Rattus norvegicus GN=Slc41a3 PE=2 SV=1
BT_B_ZJU_Singletons22295	BT_ZHJ1_ZJU_Unigene44094	0.9744	gi|152061158|dbj|BAF73623.1|	1e-21	imaginal disk growth factor [Bombyx mori]	Q9GV28	2e-22	IDGFL_BOMMO Chitinase-like protein EN03 OS=Bombyx mori GN=EN03 PE=1 SV=1
BT_B_ZJU_Singletons24088	BT_ZHJ1_ZJU_Unigene42005	0.9744	gi|270002846|gb|EEZ99293.1|	7e-17	sevenless [Tribolium castaneum]	P08941	4e-12	ROS_CHICK Proto-oncogene tyrosine-protein kinase ROS OS=Gallus gallus GN=ROS1 PE=2 SV=3
BT_B_ZJU_Singletons73108	BT_ZHJ1_ZJU_Unigene21247	0.9744	gi|239790676|dbj|BAH71885.1|	3e-14	ACYPI009782 [Acyrthosiphon pisum]	Q923G2	4e-13	RPAB3_MOUSE DNA-directed RNA polymerases I, II, and III subunit RPABC3 OS=Mus musculus GN=Polr2h PE=2 SV=3
BT_B_ZJU_Singletons86895	BT_ZHJ1_ZJU_Unigene51691	0.9744	gi|91080533|ref|XP_972324.1|	1e-124	PREDICTED: similar to alpha actinin CG4376-PB [Tribolium castaneum]	P18091	1e-122	ACTN_DROME Alpha-actinin, sarcomeric OS=Drosophila melanogaster GN=Actn PE=2 SV=2
BT_B_ZJU_Singletons95645	BT_ZHJ1_ZJU_Unigene29221	0.9744	gi|193582383|ref|XP_001951255.1|	2e-40	PREDICTED: similar to Lsm5 protein [Acyrthosiphon pisum]	Q5R628	1e-37	LSM5_PONAB U6 snRNA-associated Sm-like protein LSm5 OS=Pongo abelii GN=LSM5 PE=3 SV=3
BT_B_ZJU_Singletons97058	BT_ZHJ1_ZJU_Unigene12120	0.9744	gi|91079562|ref|XP_966370.1|	8e-54	PREDICTED: similar to iodotyrosine dehalogenase 1, partial [Tribolium castaneum]	Q6PHW0	9e-51	IYD1_HUMAN Iodotyrosine dehalogenase 1 OS=Homo sapiens GN=IYD PE=1 SV=2
BT_B_ZJU_Singletons97212	BT_ZHJ1_ZJU_Unigene48125	0.9744	gi|91078026|ref|XP_970646.1|	7e-68	PREDICTED: similar to AGAP009694-PA [Tribolium castaneum]	Q3ZBH0	1e-61	TCPB_BOVIN T-complex protein 1 subunit beta OS=Bos taurus GN=CCT2 PE=2 SV=3
BT_B_ZJU_Singletons102589	BT_ZHJ1_ZJU_Unigene31016	0.9744	gi|110766503|ref|XP_624608.2|	2e-57	PREDICTED: similar to CG8444-PA [Apis mellifera]	P81134	1e-25	RENR_BOVIN Renin receptor OS=Bos taurus GN=ATP6AP2 PE=1 SV=2
BT_B_ZJU_Singletons103177	BT_ZHJ1_ZJU_Unigene51504	0.9744	gi|189240315|ref|XP_967189.2|	1e-113	PREDICTED: similar to Spt6 CG12225-PA [Tribolium castaneum]	Q9W420	3e-94	SPT6H_DROME Transcription elongation factor SPT6 OS=Drosophila melanogaster GN=Spt6 PE=1 SV=1
BT_B_ZJU_Singletons26528	BT_ZHJ1_ZJU_Unigene8071	0.9744	gi|110751147|ref|XP_394307.3|	1e-128	PREDICTED: similar to gilgamesh CG6963-PE, isoform E [Apis mellifera]	Q62763	1e-117	KC1G3_RAT Casein kinase I isoform gamma-3 OS=Rattus norvegicus GN=Csnk1g3 PE=2 SV=1
BT_B_ZJU_Singletons97568	BT_ZHJ1_ZJU_Unigene2904	0.9745	gi|193587279|ref|XP_001947616.1|	2e-40	PREDICTED: similar to GA16856-PA [Acyrthosiphon pisum]	Q7ZV90	4e-27	PIF1_DANRE ATP-dependent DNA helicase PIF1 OS=Danio rerio GN=pif1 PE=2 SV=1
BT_B_ZJU_Singletons80466	BT_ZHJ1_ZJU_Unigene4798	0.9746	gi|189237268|ref|XP_972920.2|	4e-79	PREDICTED: similar to calcium/calmodulin-dependent serine protein kinase membrane-associated guanylate kinase (cask) [Tribolium castaneum]	Q9JLB0	2e-34	MPP6_MOUSE MAGUK p55 subfamily member 6 OS=Mus musculus GN=Mpp6 PE=1 SV=1
BT_B_ZJU_Singletons94943	BT_ZHJ1_ZJU_Unigene49629	0.9746	gi|193610727|ref|XP_001943965.1|	1e-34	PREDICTED: similar to AGAP005809-PA [Acyrthosiphon pisum]	P41236	2e-26	IPP2_HUMAN Protein phosphatase inhibitor 2 OS=Homo sapiens GN=PPP1R2 PE=1 SV=2
BT_B_ZJU_Singletons95134	BT_ZHJ1_ZJU_Unigene49868	0.9746	gi|156545812|ref|XP_001606013.1|	4e-09	PREDICTED: similar to SD06318p [Nasonia vitripennis]	Q0IEW8	4e-08	KTU_AEDAE Protein kintoun OS=Aedes aegypti GN=AAEL007767 PE=3 SV=1
BT_B_ZJU_Singletons100956	BT_ZHJ1_ZJU_Unigene27910	0.9746	gi|156553308|ref|XP_001599703.1|	0	PREDICTED: similar to prp4 [Nasonia vitripennis]	Q5RKH1	1e-122	PRP4B_RAT Serine/threonine-protein kinase PRP4 homolog OS=Rattus norvegicus GN=Prpf4b PE=2 SV=1
BT_B_ZJU_Singletons25315	BT_ZHJ1_ZJU_Unigene6313	0.9746	gi|193697821|ref|XP_001943949.1|	1e-70	PREDICTED: similar to DNA-directed RNA polymerase II subunit RPB1 (RNA polymerase II subunit B1) (DNA-directed RNA polymerase III largest subunit) [Acyrthosiphon pisum]	P04052	2e-68	RPB1_DROME DNA-directed RNA polymerase II subunit RPB1 OS=Drosophila melanogaster GN=RpII215 PE=1 SV=4
BT_B_ZJU_Singletons765	BT_ZHJ1_ZJU_Unigene3845	0.9747	gi|193657113|ref|XP_001946838.1|	1e-16	PREDICTED: similar to zinc finger, CCHC domain containing 17 [Acyrthosiphon pisum]	Q9NP64	3e-14	NO40_HUMAN Nucleolar protein of 40 kDa OS=Homo sapiens GN=ZCCHC17 PE=1 SV=1
BT_B_ZJU_Singletons6144	BT_ZHJ1_ZJU_Unigene17881	0.9747	gi|42734375|ref|NP_597707.1|	1e-11	ankyrin repeat and sterile alpha motif domain containing 3 [Homo sapiens] >gi|74749704|sp|Q6ZW76.1|ANKS3_HUMAN RecName: Full=Ankyrin repeat and SAM domain-containing protein 3 >gi|119605677|gb|EAW85271.1| ankyrin repeat and sterile alpha motif domain containing 3, isoform CRA_b [Homo sapiens] >gi|119605678|gb|EAW85272.1| ankyrin repeat and sterile alpha motif domain containing 3, isoform CRA_b [H…	Q6ZW76	3e-12	ANKS3_HUMAN Ankyrin repeat and SAM domain-containing protein 3 OS=Homo sapiens GN=ANKS3 PE=1 SV=1
BT_B_ZJU_Singletons18334	BT_ZHJ1_ZJU_Unigene13646	0.9747	gi|110763513|ref|XP_392069.3|	8e-63	PREDICTED: similar to ATP-dependent RNA helicase abstrakt (DEAD box protein abstrakt) isoform 1 [Apis mellifera]	Q9V3C0	2e-55	DDX41_DROME ATP-dependent RNA helicase abstrakt OS=Drosophila melanogaster GN=abs PE=1 SV=1
BT_B_ZJU_Singletons25341	BT_ZHJ1_ZJU_Unigene25631	0.9747	gi|195039999|ref|XP_001990984.1|	4e-39	GH12327 [Drosophila grimshawi] >gi|193900742|gb|EDV99608.1| GH12327 [Drosophila grimshawi]	Q6I6G8	2e-32	HECW2_MOUSE E3 ubiquitin-protein ligase HECW2 OS=Mus musculus GN=Hecw2 PE=2 SV=1
BT_B_ZJU_Singletons68515	BT_ZHJ1_ZJU_Unigene50489	0.9747	gi|18874391|gb|AAL78751.1|	9e-83	translation elongation factor-1 gamma [Locusta migratoria]	P12261	1e-78	EF1G_ARTSA Elongation factor 1-gamma OS=Artemia salina PE=1 SV=3
BT_B_ZJU_Singletons73919	BT_ZHJ1_ZJU_Unigene8991	0.9747	gi|193606139|ref|XP_001943654.1|	1e-40	PREDICTED: similar to Bifunctional methylenetetrahydrofolate dehydrogenase/cyclohydrolase, mitochondrial precursor [Acyrthosiphon pisum]	Q04448	4e-37	MTDC_DROME Bifunctional methylenetetrahydrofolate dehydrogenase/cyclohydrolase, mitochondrial OS=Drosophila melanogaster GN=Nmdmc PE=2 SV=2
BT_B_ZJU_Singletons75825	BT_ZHJ1_ZJU_Unigene14880	0.9747	gi|74821373|sp|Q95SX7.1|RTBS_DROME	5e-25	RecName: Full=Probable RNA-directed DNA polymerase from transposon BS; AltName: Full=Reverse transcriptase >gi|16648424|gb|AAL25477.1| LD46618p [Drosophila melanogaster]	Q95SX7	1e-25	RTBS_DROME Probable RNA-directed DNA polymerase from transposon BS OS=Drosophila melanogaster GN=RTase PE=2 SV=1
BT_B_ZJU_Singletons82362	BT_ZHJ1_ZJU_Unigene9380	0.9747	gi|156540672|ref|XP_001603760.1|	3e-35	PREDICTED: similar to amino acid transporter [Nasonia vitripennis]	Q4KL91	7e-12	S36A4_XENLA Proton-coupled amino acid transporter 4 OS=Xenopus laevis GN=slc36a4 PE=2 SV=1
BT_B_ZJU_Singletons88830	BT_ZHJ1_ZJU_Unigene28273	0.9747	gi|8473626|sp|Q26240.1|NOS_RHOPR	1e-23	RecName: Full=Nitric oxide synthase, salivary gland; Short=NOS >gi|1418270|gb|AAB03810.1| nitric oxide synthase [Rhodnius prolixus]	Q26240	3e-24	NOS_RHOPR Nitric oxide synthase, salivary gland OS=Rhodnius prolixus PE=2 SV=1
BT_B_ZJU_Singletons94619	BT_ZHJ1_ZJU_Unigene20758	0.9747	gi|193666902|ref|XP_001951757.1|	4e-56	PREDICTED: similar to Asparaginyl-tRNA synthetase CG10687-PA [Acyrthosiphon pisum]	O43776	2e-44	SYNC_HUMAN Asparaginyl-tRNA synthetase, cytoplasmic OS=Homo sapiens GN=NARS PE=1 SV=1
BT_B_ZJU_Singletons99006	BT_ZHJ1_ZJU_Unigene36571	0.9747	gi|66525811|ref|XP_624453.1|	5e-26	PREDICTED: similar to Csl4 CG6249-PA [Apis mellifera]	Q9DAA6	3e-21	EXOS1_MOUSE 3'-5' exoribonuclease CSL4 homolog OS=Mus musculus GN=Exosc1 PE=2 SV=1
BT_B_ZJU_Singletons101265	BT_ZHJ1_ZJU_Unigene52510	0.9747	gi|156543142|ref|XP_001605718.1|	0	PREDICTED: similar to ENSANGP00000019430 [Nasonia vitripennis]	Q27601	0	PUR1_DROME Amidophosphoribosyltransferase OS=Drosophila melanogaster GN=Prat PE=1 SV=2
BT_B_ZJU_Singletons12397	BT_ZHJ1_ZJU_Unigene52461	0.9748	gi|194747471|ref|XP_001956175.1|	1e-41	GF24731 [Drosophila ananassae] >gi|190623457|gb|EDV38981.1| GF24731 [Drosophila ananassae]	Q9M1G9	2e-57	EXTN2_ARATH Extensin-2 OS=Arabidopsis thaliana GN=EXT2 PE=2 SV=1
BT_B_ZJU_Singletons24274	BT_ZHJ1_ZJU_Unigene31280	0.9748	gi|193638971|ref|XP_001943097.1|	4e-79	PREDICTED: similar to heterogeneous nuclear ribonucleoprotein K [Acyrthosiphon pisum]	Q3T0D0	6e-42	HNRPK_BOVIN Heterogeneous nuclear ribonucleoprotein K OS=Bos taurus GN=HNRNPK PE=2 SV=1
BT_B_ZJU_Singletons95733	BT_ZHJ1_ZJU_Unigene30601	0.9748	gi|239790656|dbj|BAH71876.1|	3e-44	ACYPI004152 [Acyrthosiphon pisum]	Q13257	3e-25	MD2L1_HUMAN Mitotic spindle assembly checkpoint protein MAD2A OS=Homo sapiens GN=MAD2L1 PE=1 SV=1
BT_B_ZJU_Singletons96924	BT_ZHJ1_ZJU_Unigene50765	0.9748	gi|156537980|ref|XP_001608187.1|	2e-31	PREDICTED: similar to oxidative stress protein [Nasonia vitripennis]	O08623	5e-21	SQSTM_RAT Sequestosome-1 OS=Rattus norvegicus GN=Sqstm1 PE=1 SV=1
BT_B_ZJU_Singletons99087	BT_ZHJ1_ZJU_Unigene11979	0.9748	gi|189235835|ref|XP_967696.2|	1e-106	PREDICTED: similar to AGAP005431-PA [Tribolium castaneum]	Q6GNG3	2e-43	TMX3_XENLA Protein disulfide-isomerase TMX3 OS=Xenopus laevis GN=tmx3 PE=2 SV=1
BT_B_ZJU_Singletons99191	BT_ZHJ1_ZJU_Unigene50408	0.9749	gi|170046691|ref|XP_001850887.1|	4e-34	aquaporin [Culex quinquefasciatus] >gi|167869383|gb|EDS32766.1| aquaporin [Culex quinquefasciatus]	Q9NHW7	3e-26	AQP_AEDAE Aquaporin AQPAe.a OS=Aedes aegypti GN=AAEL003512 PE=2 SV=2
BT_B_ZJU_Singletons100533	BT_ZHJ1_ZJU_Unigene52034	0.9749	gi|239790179|dbj|BAH71666.1|	1e-76	ACYPI006294 [Acyrthosiphon pisum]	O00142	6e-43	KITM_HUMAN Thymidine kinase 2, mitochondrial OS=Homo sapiens GN=TK2 PE=1 SV=4
BT_B_ZJU_Singletons103562	BT_ZHJ1_ZJU_Unigene31137	0.9749	gi|110756910|ref|XP_623223.2|	4e-89	PREDICTED: similar to CG32626-PC, isoform C [Apis mellifera]	Q02356	2e-78	AMPD2_RAT AMP deaminase 2 OS=Rattus norvegicus GN=Ampd2 PE=2 SV=2
BT_B_ZJU_Singletons87369	BT_ZHJ1_ZJU_Unigene24469	0.975	gi|189237841|ref|XP_974666.2|	2e-61	PREDICTED: similar to rho-associated protein kinase 1 [Tribolium castaneum]	Q9P0W5	3e-29	SCHI1_HUMAN Schwannomin-interacting protein 1 OS=Homo sapiens GN=SCHIP1 PE=1 SV=1
BT_B_ZJU_Singletons95550	BT_ZHJ1_ZJU_Unigene45569	0.975	gi|38605207|sp|Q7Z1B8.1|S61G1_GRYOR	1e-15	RecName: Full=Protein transport protein Sec61 subunit gamma >gi|31324444|gb|AAP47228.1| Sec61p gamma subunit [Gryllotalpa orientalis]	Q7Z1B8	2e-16	S61G1_GRYOR Protein transport protein Sec61 subunit gamma OS=Gryllotalpa orientalis GN=SEC61G PE=3 SV=1
BT_B_ZJU_Singletons95857	BT_ZHJ1_ZJU_Unigene49287	0.975	gi|194766039|ref|XP_001965132.1|	1e-10	GF23569 [Drosophila ananassae] >gi|190617742|gb|EDV33266.1| GF23569 [Drosophila ananassae]	Q1HVH9	6e-11	DUB_EBVA8 Ubiquitin thiolesterase BPLF1 OS=Epstein-Barr virus (strain AG876) GN=BPLF1 PE=3 SV=1
BT_B_ZJU_Singletons96121	BT_ZHJ1_ZJU_Unigene3683	0.975	gi|158295945|ref|XP_316530.4|	5e-14	cuticular protein 134, RR-1 family (AGAP006497-PA) [Anopheles gambiae str. PEST] >gi|157016276|gb|EAA11566.4| cuticular protein 134, RR-1 family (AGAP006497-PA) [Anopheles gambiae str. PEST]	P82119	1e-07	CUO6_BLACR Cuticle protein 6 OS=Blaberus craniifer PE=1 SV=1
BT_B_ZJU_Singletons100650	BT_ZHJ1_ZJU_Unigene15779	0.975	gi|170065902|ref|XP_001868064.1|	4e-12	chromosome-associated kinesin KIF4A [Culex quinquefasciatus] >gi|167862636|gb|EDS26019.1| chromosome-associated kinesin KIF4A [Culex quinquefasciatus]	Q869E1	4e-06	DNLI1_DICDI DNA ligase 1 OS=Dictyostelium discoideum GN=lig1 PE=3 SV=1
BT_B_ZJU_Singletons101776	BT_ZHJ1_ZJU_Unigene25043	0.975	gi|194745510|ref|XP_001955231.1|	1e-87	GF18656 [Drosophila ananassae] >gi|190628268|gb|EDV43792.1| GF18656 [Drosophila ananassae]	Q9X248	4e-34	FABG_THEMA 3-oxoacyl-[acyl-carrier-protein] reductase OS=Thermotoga maritima GN=fabG PE=3 SV=1
BT_B_ZJU_Singletons101977	BT_ZHJ1_ZJU_Unigene45531	0.975	gi|91087351|ref|XP_975614.1|	5e-32	PREDICTED: similar to CG15771 CG15771-PA [Tribolium castaneum]	Q5M969	1e-21	NANP_RAT N-acylneuraminate-9-phosphatase OS=Rattus norvegicus GN=Nanp PE=1 SV=1
BT_B_ZJU_Singletons103362	BT_ZHJ1_ZJU_Unigene27285	0.975	gi|48097876|ref|XP_391965.1|	1e-136	PREDICTED: similar to AP-50 CG7057-PA, isoform A isoform 1 [Apis mellifera]	Q5ZMP6	1e-124	AP2M1_CHICK AP-2 complex subunit mu-1 OS=Gallus gallus GN=AP2M1 PE=2 SV=1
BT_B_ZJU_Singletons24723	BT_ZHJ1_ZJU_Unigene27051	0.9751	gi|66509969|ref|XP_395883.2|	7e-19	PREDICTED: similar to coenzyme Q6 homolog [Apis mellifera]	Q9VMQ5	4e-15	COQ6_DROME Putative ubiquinone biosynthesis monooxygenase COQ6 OS=Drosophila melanogaster GN=CG7277 PE=1 SV=1
BT_B_ZJU_Singletons69055	BT_ZHJ1_ZJU_Unigene7968	0.9751	gi|189239162|ref|XP_972375.2|	1e-50	PREDICTED: similar to AGAP008072-PA [Tribolium castaneum]	Q96PH1	4e-18	NOX5_HUMAN NADPH oxidase 5 OS=Homo sapiens GN=NOX5 PE=1 SV=1
BT_B_ZJU_Singletons69056	BT_ZHJ1_ZJU_Unigene12274	0.9751	gi|193659837|ref|XP_001942879.1|	4e-35	PREDICTED: similar to potassium channel subunit [Acyrthosiphon pisum]	Q9Z258	1e-11	KCNT1_RAT Potassium channel subfamily T member 1 OS=Rattus norvegicus GN=Kcnt1 PE=1 SV=1
BT_B_ZJU_Singletons77397	BT_ZHJ1_ZJU_Unigene27872	0.9751	gi|194758116|ref|XP_001961308.1|	4e-10	GF11063 [Drosophila ananassae] >gi|190622606|gb|EDV38130.1| GF11063 [Drosophila ananassae]	Q9P6N9	5e-09	PER1_SCHPO Protein PER1 homolog OS=Schizosaccharomyces pombe GN=SPAC823.07 PE=2 SV=1
BT_B_ZJU_Singletons103981	BT_ZHJ1_ZJU_Unigene52397	0.9751	gi|225698216|gb|ACO07305.1|	1e-145	catalase [Rachycentron canadum]	Q9PWF7	1e-146	CATA_RANRU Catalase OS=Rana rugosa GN=cat PE=2 SV=3
BT_B_ZJU_Singletons102745	BT_ZHJ1_ZJU_Unigene24117	0.9751	gi|189238578|ref|XP_971100.2|	3e-41	PREDICTED: similar to es2 protein [Tribolium castaneum]	O44424	4e-24	DGC14_DROME Protein DGCR14 homolog OS=Drosophila melanogaster GN=Es2 PE=1 SV=2
BT_B_ZJU_Singletons24113	BT_ZHJ1_ZJU_Unigene30290	0.9752	gi|156546038|ref|XP_001600199.1|	4e-57	PREDICTED: similar to short-chain dehydrogenase [Nasonia vitripennis]	Q7TQA3	7e-22	RDHE2_MOUSE Epidermal retinal dehydrogenase 2 OS=Mus musculus GN=Rdhe2 PE=2 SV=1
BT_B_ZJU_Singletons25185	BT_ZHJ1_ZJU_Unigene46115	0.9752	gi|193687042|ref|XP_001949862.1|	8e-40	PREDICTED: similar to moladietz CG4482-PD [Acyrthosiphon pisum]	Q1HG43	2e-15	DOXA1_HUMAN Dual oxidase maturation factor 1 OS=Homo sapiens GN=DUOXA1 PE=1 SV=1
BT_B_ZJU_Singletons95277	BT_ZHJ1_ZJU_Unigene50181	0.9752	gi|239793671|dbj|BAH72939.1|	6e-80	ACYPI007505 [Acyrthosiphon pisum]	P47948	4e-69	TNNC2_DROME Troponin C, isoform 2 OS=Drosophila melanogaster GN=TpnC47D PE=1 SV=2
BT_B_ZJU_Singletons103766	BT_ZHJ1_ZJU_Unigene7536	0.9752	gi|156552321|ref|XP_001601349.1|	4e-79	PREDICTED: similar to CD98hc amino acid transporter protein [Nasonia vitripennis]	Q64319	5e-53	SLC31_RAT Neutral and basic amino acid transport protein rBAT OS=Rattus norvegicus GN=Slc3a1 PE=1 SV=1
BT_B_ZJU_Singletons104078	BT_ZHJ1_ZJU_Unigene52349	0.9752	gi|206558249|sp|Q555D2.2|Y6503_DICDI	3e-39	RecName: Full=Uncharacterized protein DDB_G0274915	Q555D2	5e-40	Y6503_DICDI Uncharacterized protein DDB_G0274915 OS=Dictyostelium discoideum GN=DDB_G0274915 PE=4 SV=2
BT_B_ZJU_Singletons100912	BT_ZHJ1_ZJU_Unigene21729	0.9753	gi|291242859|ref|XP_002741323.1|	2e-58	PREDICTED: CG12171-like [Saccoglossus kowalevskii]	Q4A054	8e-35	Y0419_STAS1 Uncharacterized oxidoreductase SSP0419 OS=Staphylococcus saprophyticus subsp. saprophyticus (strain ATCC 15305 / DSM 20229) GN=SSP0419 PE=3 SV=1
BT_B_ZJU_Singletons103946	BT_ZHJ1_ZJU_Unigene29684	0.9753	gi|110755385|ref|XP_395718.3|	1e-164	PREDICTED: similar to Enhancer of bithorax CG32346-PB, isoform B isoform 1 [Apis mellifera]	Q9W0T1	1e-112	NU301_DROME Nucleosome-remodeling factor subunit NURF301 OS=Drosophila melanogaster GN=E(bx) PE=1 SV=2
BT_B_ZJU_Singletons94667	BT_ZHJ1_ZJU_Unigene10245	0.9754	gi|195111286|ref|XP_002000210.1|	8e-28	GI10103 [Drosophila mojavensis] >gi|193916804|gb|EDW15671.1| GI10103 [Drosophila mojavensis]	Q9VBV3	8e-25	TAKT_DROME Protein takeout OS=Drosophila melanogaster GN=to PE=2 SV=1
BT_B_ZJU_Singletons97346	BT_ZHJ1_ZJU_Unigene27129	0.9754	gi|170029228|ref|XP_001842495.1|	5e-54	signal peptide peptidase [Culex quinquefasciatus] >gi|167881598|gb|EDS44981.1| signal peptide peptidase [Culex quinquefasciatus]	Q9D8V0	4e-43	HM13_MOUSE Minor histocompatibility antigen H13 OS=Mus musculus GN=Hm13 PE=1 SV=1
BT_B_ZJU_Singletons98925	BT_ZHJ1_ZJU_Unigene45978	0.9754	gi|126306087|ref|XP_001381515.1|	3e-17	PREDICTED: similar to brain my044 protein [Monodelphis domestica]	Q8R3H9	5e-17	TTC4_MOUSE Tetratricopeptide repeat protein 4 OS=Mus musculus GN=Ttc4 PE=2 SV=1
BT_B_ZJU_Singletons101554	BT_ZHJ1_ZJU_Unigene51969	0.9754	gi|154936819|emb|CAO85744.1|	1e-63	glutathione S-transferase [Blattella germanica]	Q93112	7e-57	GST1C_ANOGA Glutathione S-transferase 1, isoform C OS=Anopheles gambiae GN=GstD1 PE=2 SV=2
BT_B_ZJU_Singletons102436	BT_ZHJ1_ZJU_Unigene6679	0.9754	gi|158285959|ref|XP_564957.3|	3e-58	AGAP007264-PA [Anopheles gambiae str. PEST] >gi|157020240|gb|EAL41836.3| AGAP007264-PA [Anopheles gambiae str. PEST]	A1L3X0	1e-40	ELOV7_HUMAN Elongation of very long chain fatty acids protein 7 OS=Homo sapiens GN=ELOVL7 PE=2 SV=1
BT_B_ZJU_Singletons102961	BT_ZHJ1_ZJU_Unigene50754	0.9754	gi|91085733|ref|XP_973505.1|	4e-56	PREDICTED: similar to CG6133 CG6133-PA [Tribolium castaneum]	Q9W4M9	1e-51	NSUN2_DROME tRNA (cytosine-5-)-methyltransferase CG6133 OS=Drosophila melanogaster GN=CG6133 PE=2 SV=1
BT_B_ZJU_Singletons22038	BT_ZHJ1_ZJU_Unigene6596	0.9755	gi|193643513|ref|XP_001943927.1|	1e-55	PREDICTED: similar to AGAP010874-PA [Acyrthosiphon pisum]	Q9VXE5	3e-44	PAKM_DROME Serine/threonine-protein kinase PAK mbt OS=Drosophila melanogaster GN=mbt PE=1 SV=2
BT_B_ZJU_Singletons70770	BT_ZHJ1_ZJU_Unigene33729	0.9755	gi|156551898|ref|XP_001606777.1|	5e-17	PREDICTED: similar to prokaryotic DNA topoisomerase [Nasonia vitripennis]	O96651	7e-11	TOP3B_DROME DNA topoisomerase 3-beta OS=Drosophila melanogaster GN=Top3beta PE=2 SV=2
BT_B_ZJU_Singletons73136	BT_ZHJ1_ZJU_Unigene1643	0.9755	gi|198451676|ref|XP_001358475.2|	1e-21	GA13295 [Drosophila pseudoobscura pseudoobscura] >gi|198131596|gb|EAL27614.2| GA13295 [Drosophila pseudoobscura pseudoobscura]	A6QQ66	3e-12	YB051_BOVIN Uncharacterized protein LOC285141 homolog OS=Bos taurus PE=2 SV=1
BT_B_ZJU_Singletons74192	BT_ZHJ1_ZJU_Unigene32764	0.9755	gi|91090372|ref|XP_968696.1|	5e-17	PREDICTED: similar to scarlet [Tribolium castaneum]	P45843	6e-15	SCRT_DROME Protein scarlet OS=Drosophila melanogaster GN=st PE=1 SV=3
BT_B_ZJU_Singletons85527	BT_ZHJ1_ZJU_Unigene30830	0.9755	gi|231885|sp|P29981.1|CP4C1_BLADI	2e-74	RecName: Full=Cytochrome P450 4C1; AltName: Full=CYPIVC1 >gi|155947|gb|AAA27819.1| cytochrome P450 [Blaberus discoidalis]	P29981	5e-75	CP4C1_BLADI Cytochrome P450 4C1 OS=Blaberus discoidalis GN=CYP4C1 PE=2 SV=1
BT_B_ZJU_Singletons86165	BT_ZHJ1_ZJU_Unigene48343	0.9755	gi|195393886|ref|XP_002055584.1|	1e-20	GJ19440 [Drosophila virilis] >gi|194150094|gb|EDW65785.1| GJ19440 [Drosophila virilis]	Q5XIM9	6e-17	TCPB_RAT T-complex protein 1 subunit beta OS=Rattus norvegicus GN=Cct2 PE=1 SV=3
BT_B_ZJU_Singletons89470	BT_ZHJ1_ZJU_Unigene23125	0.9755	gi|189237255|ref|XP_972068.2|	2e-27	PREDICTED: similar to AGAP003656-PA [Tribolium castaneum]	A1KZ92	6e-14	PXDNL_HUMAN Peroxidasin-like protein OS=Homo sapiens GN=PXDNL PE=2 SV=2
BT_B_ZJU_Singletons93331	BT_ZHJ1_ZJU_Unigene33355	0.9755	gi|239789236|dbj|BAH71255.1|	3e-28	ACYPI007810 [Acyrthosiphon pisum]	Q9N2W7	2e-14	NDUAC_CAEEL Probable NADH dehydrogenase [ubiquinone] 1 alpha subcomplex subunit 12 OS=Caenorhabditis elegans GN=Y94H6A.8 PE=2 SV=2
BT_B_ZJU_Singletons24389	BT_ZHJ1_ZJU_Unigene20449	0.9756	gi|293361198|ref|XP_236362.5|	1e-108	PREDICTED: hect (homologous to the E6-AP (UBE3A) carboxyl terminus) domain and RCC1 (CHC1)-like domain (RLD) 1 [Rattus norvegicus]	Q15751	1e-105	HERC1_HUMAN Probable E3 ubiquitin-protein ligase HERC1 OS=Homo sapiens GN=HERC1 PE=1 SV=1
BT_B_ZJU_Singletons91646	BT_ZHJ1_ZJU_Unigene30809	0.9756	gi|115654077|ref|XP_001202245.1|	7e-29	PREDICTED: similar to RTC domain containing 1, partial [Strongylocentrotus purpuratus] >gi|115679216|ref|XP_796999.2| PREDICTED: similar to RTC domain containing 1, partial [Strongylocentrotus purpuratus]	Q2HJ88	2e-27	RTC1_BOVIN RNA 3'-terminal phosphate cyclase OS=Bos taurus GN=RTCD1 PE=2 SV=1
BT_B_ZJU_Singletons93607	BT_ZHJ1_ZJU_Unigene52099	0.9756	gi|66512193|ref|XP_392437.2|	8e-86	PREDICTED: similar to CG9172-PA, isoform A [Apis mellifera]	P42026	2e-79	NDUS7_BOVIN NADH dehydrogenase [ubiquinone] iron-sulfur protein 7, mitochondrial OS=Bos taurus GN=NDUFS7 PE=1 SV=1
BT_B_ZJU_Singletons95294	BT_ZHJ1_ZJU_Unigene44273	0.9756	gi|91077876|ref|XP_972781.1|	6e-18	PREDICTED: similar to AGAP004063-PA [Tribolium castaneum]	Q7QH62	3e-15	MED4_ANOGA Mediator of RNA polymerase II transcription subunit 4 OS=Anopheles gambiae GN=MED4 PE=3 SV=3
BT_B_ZJU_Singletons103353	BT_ZHJ1_ZJU_Unigene51608	0.9756	gi|242019132|ref|XP_002430019.1|	3e-30	succinate dehydrogenase, cytochrome B small subunit [Pediculus humanus corporis] >gi|212515081|gb|EEB17281.1| succinate dehydrogenase, cytochrome B small subunit [Pediculus humanus corporis]	Q9VCI5	4e-26	DHSD_DROME Putative succinate dehydrogenase [ubiquinone] cytochrome b small subunit, mitochondrial OS=Drosophila melanogaster GN=CG10219 PE=1 SV=1
BT_B_ZJU_Singletons12137	BT_ZHJ1_ZJU_Unigene12030	0.9757	gi|189234287|ref|XP_970030.2|	1e-168	PREDICTED: similar to isocitrate dehydrogenase [Tribolium castaneum]	Q9VWH4	1e-163	IDH3A_DROME Probable isocitrate dehydrogenase [NAD] subunit alpha, mitochondrial OS=Drosophila melanogaster GN=l(1)G0156 PE=2 SV=1
BT_B_ZJU_Singletons87214	BT_ZHJ1_ZJU_Unigene26666	0.9757	gi|193603629|ref|XP_001944186.1|	2e-26	PREDICTED: similar to CG2023 CG2023-PA [Acyrthosiphon pisum]	Q12981	3e-20	SEC20_HUMAN Vesicle transport protein SEC20 OS=Homo sapiens GN=BNIP1 PE=1 SV=3
BT_B_ZJU_Singletons99651	BT_ZHJ1_ZJU_Unigene28896	0.9757	gi|156547534|ref|XP_001607285.1|	6e-60	PREDICTED: similar to ENSANGP00000012317 [Nasonia vitripennis]	P51910	2e-25	APOD_MOUSE Apolipoprotein D OS=Mus musculus GN=Apod PE=2 SV=1
BT_B_ZJU_Singletons102604	BT_ZHJ1_ZJU_Unigene52159	0.9757	gi|193652499|ref|XP_001948201.1|	5e-61	PREDICTED: similar to GA19694-PA [Acyrthosiphon pisum]	Q99PL8	3e-42	S19A3_MOUSE Thiamine transporter 2 OS=Mus musculus GN=Slc19a3 PE=2 SV=2
BT_B_ZJU_Singletons17368	BT_ZHJ1_ZJU_Unigene14142	0.9758	gi|239788521|dbj|BAH70935.1|	2e-63	ACYPI006997 [Acyrthosiphon pisum]	Q5HZX7	2e-39	CB043_RAT UPF0554 protein C2orf43 homolog OS=Rattus norvegicus PE=2 SV=1
BT_B_ZJU_Singletons22434	BT_ZHJ1_ZJU_Unigene19307	0.9758	gi|194400538|gb|ACF70480.1|	1e-49	serine proteinase [Rhodnius prolixus]	P21902	5e-39	PCE_TACTR Proclotting enzyme OS=Tachypleus tridentatus PE=1 SV=1
BT_B_ZJU_Singletons26223	BT_ZHJ1_ZJU_Unigene24362	0.9758	gi|156554617|ref|XP_001604889.1|	5e-92	PREDICTED: similar to GA12086-PA [Nasonia vitripennis]	Q8IUH3	3e-64	RBM45_HUMAN RNA-binding protein 45 OS=Homo sapiens GN=RBM45 PE=1 SV=1
BT_B_ZJU_Singletons70382	BT_ZHJ1_ZJU_Unigene15267	0.9758	gi|193678772|ref|XP_001945687.1|	4e-55	PREDICTED: similar to KDEL motif-containing protein 1 [Acyrthosiphon pisum]	A0NDG6	6e-51	CAP10_ANOGA CAP10 family protein AGAP004267 OS=Anopheles gambiae GN=AGAP004267 PE=3 SV=1
BT_B_ZJU_Singletons102688	BT_ZHJ1_ZJU_Unigene50809	0.9758	gi|239792577|dbj|BAH72616.1|	1e-34	ACYPI31162 [Acyrthosiphon pisum]	P10040	2e-07	CRB_DROME Protein crumbs OS=Drosophila melanogaster GN=crb PE=1 SV=3
BT_B_ZJU_Singletons103603	BT_ZHJ1_ZJU_Unigene11217	0.9758	gi|193702257|ref|XP_001946012.1|	1e-123	PREDICTED: similar to AGAP008651-PA [Acyrthosiphon pisum]	Q6ZZY0	1e-92	CRY1_SYLBO Cryptochrome-1 OS=Sylvia borin GN=CRY1 PE=2 SV=1
BT_B_ZJU_Singletons103657	BT_ZHJ1_ZJU_Unigene21480	0.9758	gi|66520053|ref|XP_397108.2|	2e-48	PREDICTED: similar to CycB3 CG5814-PA [Apis mellifera]	Q9I7I0	1e-40	CCNB3_DROME G2/mitotic-specific cyclin-B3 OS=Drosophila melanogaster GN=CycB3 PE=1 SV=1
BT_B_ZJU_Singletons8942	BT_ZHJ1_ZJU_Unigene25138	0.9759	gi|156717746|ref|NP_001096413.1|	3e-49	folylpolyglutamate synthase [Xenopus (Silurana) tropicalis] >gi|134024517|gb|AAI36072.1| LOC100125018 protein [Xenopus (Silurana) tropicalis]	Q05932	2e-46	FOLC_HUMAN Folylpolyglutamate synthase, mitochondrial OS=Homo sapiens GN=FPGS PE=1 SV=3
BT_B_ZJU_Singletons13513	BT_ZHJ1_ZJU_Unigene21571	0.9759	gi|66522238|ref|XP_391955.2|	2e-45	PREDICTED: similar to cyclin-dependent kinase 6 [Apis mellifera]	Q91727	1e-38	CDK4_XENLA Cell division protein kinase 4 OS=Xenopus laevis GN=cdk4 PE=2 SV=1
BT_B_ZJU_Singletons15331	BT_ZHJ1_ZJU_Unigene49901	0.9759	gi|66554042|ref|XP_624949.1|	8e-97	PREDICTED: similar to DNA-directed RNA polymerase II largest subunit (RPB1) [Apis mellifera]	P08775	2e-94	RPB1_MOUSE DNA-directed RNA polymerase II subunit RPB1 OS=Mus musculus GN=Polr2a PE=1 SV=3
BT_B_ZJU_Singletons22202	BT_ZHJ1_ZJU_Unigene48133	0.9759	gi|221106772|ref|XP_002155913.1|	2e-50	PREDICTED: similar to Cniwi [Hydra magnipapillata]	Q96J94	1e-46	PIWL1_HUMAN Piwi-like protein 1 OS=Homo sapiens GN=PIWIL1 PE=1 SV=1
BT_B_ZJU_Singletons24084	BT_ZHJ1_ZJU_Unigene26170	0.9759	gi|170584437|ref|XP_001897006.1|	1e-15	cyanate hydratase family protein [Brugia malayi] >gi|158595596|gb|EDP34138.1| cyanate hydratase family protein [Brugia malayi]	P58703	4e-32	CYNS_ANASP Cyanate hydratase OS=Anabaena sp. (strain PCC 7120) GN=cynS PE=3 SV=1
BT_B_ZJU_Singletons78818	BT_ZHJ1_ZJU_Unigene9727	0.9759	gi|226022668|dbj|BAH36878.1|	6e-53	Ras association family member [Gryllus bimaculatus]	P63255	6e-15	CRIP1_RAT Cysteine-rich protein 1 OS=Rattus norvegicus GN=Crip1 PE=1 SV=2
BT_B_ZJU_Singletons81230	BT_ZHJ1_ZJU_Unigene48837	0.9759	gi|195149141|ref|XP_002015516.1|	4e-64	GL11118 [Drosophila persimilis] >gi|194109363|gb|EDW31406.1| GL11118 [Drosophila persimilis]	Q9V9A7	2e-64	MCCB_DROME Probable methylcrotonoyl-CoA carboxylase beta chain, mitochondrial OS=Drosophila melanogaster GN=L(2)04524 PE=2 SV=1
BT_B_ZJU_Singletons92115	BT_ZHJ1_ZJU_Unigene14417	0.9759	gi|189233817|ref|XP_971502.2|	4e-53	PREDICTED: similar to CG32019-PA [Tribolium castaneum]	Q9I7U4	6e-18	TITIN_DROME Titin OS=Drosophila melanogaster GN=sls PE=1 SV=3
BT_B_ZJU_Singletons95056	BT_ZHJ1_ZJU_Unigene42408	0.9759	gi|193683345|ref|XP_001945852.1|	4e-18	PREDICTED: similar to amino acid transporter [Acyrthosiphon pisum]	Q924A5	7e-07	S36A1_RAT Proton-coupled amino acid transporter 1 OS=Rattus norvegicus GN=Slc36a1 PE=2 SV=1
BT_B_ZJU_Singletons95184	BT_ZHJ1_ZJU_Unigene27665	0.9759	gi|198250388|gb|ACH85196.1|	1e-43	heat shock protein 20 [Bemisia tabaci]	P82147	4e-33	L2EFL_DROME Protein lethal(2)essential for life OS=Drosophila melanogaster GN=l(2)efl PE=1 SV=1
BT_B_ZJU_Singletons101537	BT_ZHJ1_ZJU_Unigene51641	0.9759	gi|239792177|dbj|BAH72459.1|	3e-33	ACYPI002845 [Acyrthosiphon pisum]	Q9NVS2	3e-15	RT18A_HUMAN 28S ribosomal protein S18a, mitochondrial OS=Homo sapiens GN=MRPS18A PE=1 SV=1
BT_B_ZJU_Singletons103114	BT_ZHJ1_ZJU_Unigene52145	0.9759	gi|66521734|ref|XP_623433.1|	4e-90	PREDICTED: similar to CG7197-PA [Apis mellifera]	Q9D4P0	2e-77	ARL5B_MOUSE ADP-ribosylation factor-like protein 5B OS=Mus musculus GN=Arl5b PE=2 SV=3
BT_B_ZJU_Singletons103288	BT_ZHJ1_ZJU_Unigene20667	0.9759	gi|110624800|ref|NP_001036067.1|	0	chitinase 10 [Tribolium castaneum] >gi|109895312|gb|ABG47448.1| chitinase 10 [Tribolium castaneum]	Q9W5U2	0	CHIT3_DROME Probable chitinase 3 OS=Drosophila melanogaster GN=Cht3 PE=2 SV=2
BT_B_ZJU_Singletons103600	BT_ZHJ1_ZJU_Unigene31663	0.9759	gi|66500183|ref|XP_397111.2|	0	PREDICTED: similar to CG2010-PA, isoform A isoform 1 [Apis mellifera]	Q8BH16	1e-13	FBXL2_MOUSE F-box/LRR-repeat protein 2 OS=Mus musculus GN=Fbxl2 PE=2 SV=1
BT_B_ZJU_Singletons97588	BT_ZHJ1_ZJU_Unigene15028	0.9759	gi|156541010|ref|XP_001602744.1|	3e-19	PREDICTED: similar to nuclear pore complex protein nup107 [Nasonia vitripennis]	Q8BH74	2e-14	NU107_MOUSE Nuclear pore complex protein Nup107 OS=Mus musculus GN=Nup107 PE=2 SV=1
BT_B_ZJU_Singletons5322	BT_ZHJ1_ZJU_Unigene22627	0.976	gi|193643531|ref|XP_001944574.1|	2e-70	PREDICTED: similar to AGAP009487-PA [Acyrthosiphon pisum]	Q9VIL0	1e-53	NIBP_DROME NIK- and IKBKB-binding protein homolog OS=Drosophila melanogaster GN=CG2478 PE=1 SV=2
BT_B_ZJU_Singletons91977	BT_ZHJ1_ZJU_Unigene24872	0.976	gi|193716016|ref|XP_001951334.1|	3e-39	PREDICTED: similar to protease, reverse transcriptase and RNase H [Acyrthosiphon pisum]	P10394	1e-11	POL4_DROME Retrovirus-related Pol polyprotein from transposon 412 OS=Drosophila melanogaster GN=POL PE=4 SV=1
BT_B_ZJU_Singletons99591	BT_ZHJ1_ZJU_Unigene20172	0.976	gi|193688096|ref|XP_001948363.1|	2e-81	PREDICTED: similar to AMP dependent coa ligase [Acyrthosiphon pisum]	Q6ETN3	5e-58	4CL3_ORYSJ Probable 4-coumarate--CoA ligase 3 OS=Oryza sativa subsp. japonica GN=4CL3 PE=2 SV=1
BT_B_ZJU_Singletons101169	BT_ZHJ1_ZJU_Unigene48984	0.976	gi|17559068|ref|NP_504682.1|	2e-49	Cysteine PRotease related family member (cpr-4) [Caenorhabditis elegans] >gi|1169085|sp|P43508.1|CPR4_CAEEL RecName: Full=Cathepsin B-like cysteine proteinase 4; AltName: Full=Cysteine protease-related 4; Flags: Precursor >gi|675500|gb|AAA98785.1| cathepsin B-like cysteine proteinase [Caenorhabditis elegans] >gi|695293|gb|AAA98783.1| cathepsin B-like cysteine proteinase [Caenorhabditis elegans] >…	P43508	4e-50	CPR4_CAEEL Cathepsin B-like cysteine proteinase 4 OS=Caenorhabditis elegans GN=cpr-4 PE=2 SV=1
BT_B_ZJU_Singletons103471	BT_ZHJ1_ZJU_Unigene51912	0.9761	gi|193582496|ref|XP_001948683.1|	1e-142	PREDICTED: similar to Stretchin-Mlck CG18255-PA [Acyrthosiphon pisum]	P11799	1e-103	MYLK_CHICK Myosin light chain kinase, smooth muscle OS=Gallus gallus PE=1 SV=2
BT_B_ZJU_Singletons20159	BT_ZHJ1_ZJU_Unigene28039	0.9762	gi|156543431|ref|XP_001600886.1|	5e-53	PREDICTED: similar to aquarius [Nasonia vitripennis]	O60306	7e-52	AQR_HUMAN Intron-binding protein aquarius OS=Homo sapiens GN=AQR PE=1 SV=4
BT_B_ZJU_Singletons21285	BT_ZHJ1_ZJU_Unigene12776	0.9762	gi|91087357|ref|XP_975625.1|	2e-84	PREDICTED: similar to ADP-ribosylation factor-like protein 2 [Tribolium castaneum]	P36404	3e-81	ARL2_HUMAN ADP-ribosylation factor-like protein 2 OS=Homo sapiens GN=ARL2 PE=1 SV=4
BT_B_ZJU_Singletons77366	BT_ZHJ1_ZJU_Unigene29169	0.9762	gi|253735802|ref|NP_001156683.1|	1e-12	cytochrome P450 protein [Acyrthosiphon pisum]	Q27902	5e-09	CP6B4_PAPGL Cytochrome P450 6B4 OS=Papilio glaucus GN=CYP6B4 PE=2 SV=1
BT_B_ZJU_Singletons85588	BT_ZHJ1_ZJU_Unigene30648	0.9762	gi|157128900|ref|XP_001661539.1|	3e-23	phosphatidylethanolamine-binding protein [Aedes aegypti] >gi|108872444|gb|EAT36669.1| phosphatidylethanolamine-binding protein [Aedes aegypti]	O16264	2e-20	PEBPH_CAEEL Phosphatidylethanolamine-binding protein homolog F40A3.3 OS=Caenorhabditis elegans GN=F40A3.3 PE=2 SV=1
BT_B_ZJU_Singletons85794	BT_ZHJ1_ZJU_Unigene51512	0.9762	gi|156548256|ref|XP_001607280.1|	7e-83	PREDICTED: similar to calponin/transgelin [Nasonia vitripennis]	Q24799	3e-45	MYPH_ECHGR Myophilin OS=Echinococcus granulosus PE=2 SV=1
BT_B_ZJU_Singletons85899	BT_ZHJ1_ZJU_Unigene45567	0.9762	gi|189240003|ref|XP_970139.2|	1e-21	PREDICTED: similar to CG17996 CG17996-PA [Tribolium castaneum]	Q3SZM6	5e-17	COXAM_BOVIN COX assembly mitochondrial protein homolog OS=Bos taurus GN=CMC1 PE=3 SV=1
BT_B_ZJU_Singletons88048	BT_ZHJ1_ZJU_Unigene21351	0.9762	gi|195583416|ref|XP_002081518.1|	6e-24	GD25674 [Drosophila simulans] >gi|194193527|gb|EDX07103.1| GD25674 [Drosophila simulans]	P91875	2e-23	RPA1_DROME DNA-directed RNA polymerase I subunit RPA1 OS=Drosophila melanogaster GN=RpI1 PE=1 SV=2
BT_B_ZJU_Singletons89583	BT_ZHJ1_ZJU_Unigene48012	0.9762	gi|194745480|ref|XP_001955216.1|	1e-34	GF18648 [Drosophila ananassae] >gi|190628253|gb|EDV43777.1| GF18648 [Drosophila ananassae]	Q9VNH6	7e-35	EXOC4_DROME Exocyst complex component 4 OS=Drosophila melanogaster GN=sec8 PE=1 SV=3
BT_B_ZJU_Singletons89681	BT_ZHJ1_ZJU_Unigene51243	0.9762	gi|291388331|ref|XP_002710629.1|	3e-35	PREDICTED: heat-responsive protein 12-like [Oryctolagus cuniculus]	P52758	9e-36	UK114_HUMAN Ribonuclease UK114 OS=Homo sapiens GN=HRSP12 PE=1 SV=1
BT_B_ZJU_Singletons98276	BT_ZHJ1_ZJU_Unigene44708	0.9762	gi|193629568|ref|XP_001942596.1|	1e-34	PREDICTED: similar to brain chitinase and chia [Acyrthosiphon pisum]	Q11174	1e-07	CHIT_CAEEL Probable endochitinase OS=Caenorhabditis elegans GN=cht-1 PE=1 SV=1
BT_B_ZJU_Singletons103085	BT_ZHJ1_ZJU_Unigene23034	0.9762	gi|239790397|dbj|BAH71763.1|	1e-105	ACYPI005314 [Acyrthosiphon pisum]	Q99JR1	7e-93	SFXN1_MOUSE Sideroflexin-1 OS=Mus musculus GN=Sfxn1 PE=1 SV=3
BT_B_ZJU_Singletons103491	BT_ZHJ1_ZJU_Unigene15297	0.9762	gi|73987256|ref|XP_854538.1|	6e-53	PREDICTED: similar to Putative ATP-dependent Clp protease proteolytic subunit, mitochondrial precursor (Endopeptidase Clp) [Canis familiaris]	Q16740	1e-53	CLPP_HUMAN Putative ATP-dependent Clp protease proteolytic subunit, mitochondrial OS=Homo sapiens GN=CLPP PE=1 SV=1
BT_B_ZJU_Singletons103502	BT_ZHJ1_ZJU_Unigene25832	0.9762	gi|157131492|ref|XP_001662256.1|	2e-72	vacuolar ATP synthase proteolipid subunit [Aedes aegypti] >gi|108871509|gb|EAT35734.1| vacuolar ATP synthase proteolipid subunit [Aedes aegypti]	Q2TA24	7e-58	VATO_BOVIN V-type proton ATPase 21 kDa proteolipid subunit OS=Bos taurus GN=ATP6V0B PE=2 SV=1
BT_B_ZJU_Singletons98931	BT_ZHJ1_ZJU_Unigene18818	0.9762	gi|110755006|ref|XP_001120383.1|	2e-17	PREDICTED: similar to swiss cheese CG2212-PA, isoform A [Apis mellifera]	Q9U969	1e-12	SWS_DROME Protein Swiss cheese OS=Drosophila melanogaster GN=sws PE=1 SV=2
BT_B_ZJU_Singletons99514	BT_ZHJ1_ZJU_Unigene51611	0.9763	gi|193573527|ref|XP_001946019.1|	9e-43	PREDICTED: similar to oligopeptide transporter [Acyrthosiphon pisum]	P91679	4e-29	OPT1_DROME Oligopeptide transporter 1 OS=Drosophila melanogaster GN=yin PE=1 SV=2
BT_B_ZJU_Singletons101758	BT_ZHJ1_ZJU_Unigene52358	0.9763	gi|91082779|ref|XP_966728.1|	2e-40	PREDICTED: similar to takeout like protein [Tribolium castaneum]	Q9VBV3	1e-15	TAKT_DROME Protein takeout OS=Drosophila melanogaster GN=to PE=2 SV=1
BT_B_ZJU_Singletons103113	BT_ZHJ1_ZJU_Unigene51425	0.9763	gi|122092232|sp|Q0Q028.1|DFP3_ANTMY	6e-23	RecName: Full=Putative defense protein 3; Short=DFP-3; Flags: Precursor	Q0Q028	1e-23	DFP3_ANTMY Putative defense protein 3 OS=Antheraea mylitta PE=2 SV=1
BT_B_ZJU_Singletons7114	BT_ZHJ1_ZJU_Unigene42239	0.9764	gi|91078376|ref|XP_974169.1|	2e-40	PREDICTED: similar to tyramine beta hydroxylase [Tribolium castaneum]	Q86B61	2e-31	TBH1_DROME Tyramine beta-hydroxylase OS=Drosophila melanogaster GN=Tbh PE=1 SV=1
BT_B_ZJU_Singletons97564	BT_ZHJ1_ZJU_Unigene47211	0.9764	gi|172353076|ref|NP_001037801.2|	2e-21	chromosome transmission fidelity factor 8 [Danio rerio] >gi|124481659|gb|AAI33142.1| Si:ch211-218c6.5 protein [Danio rerio]	P0C6T1	1e-19	CTF8_RAT Chromosome transmission fidelity protein 8 homolog OS=Rattus norvegicus GN=Chtf8 PE=3 SV=1
BT_B_ZJU_Singletons102975	BT_ZHJ1_ZJU_Unigene31354	0.9764	gi|91091886|ref|XP_970165.1|	5e-63	PREDICTED: similar to hook protein [Tribolium castaneum]	Q3V6T2	7e-22	GRDN_HUMAN Girdin OS=Homo sapiens GN=CCDC88A PE=1 SV=2
BT_B_ZJU_Singletons103524	BT_ZHJ1_ZJU_Unigene27563	0.9764	gi|193652361|ref|XP_001949600.1|	2e-91	PREDICTED: similar to fumarylacetoacetate hydrolase [Acyrthosiphon pisum]	Q96GK7	7e-74	FAH2A_HUMAN Fumarylacetoacetate hydrolase domain-containing protein 2A OS=Homo sapiens GN=FAHD2A PE=1 SV=1
BT_B_ZJU_Singletons10137	BT_ZHJ1_ZJU_Unigene1557	0.9764	gi|156550655|ref|XP_001605060.1|	3e-43	PREDICTED: similar to mmr1/hsr1 GTP binding protein [Nasonia vitripennis]	P36916	1e-29	GNL1_MOUSE Guanine nucleotide-binding protein-like 1 OS=Mus musculus GN=Gnl1 PE=1 SV=3
BT_B_ZJU_Singletons97159	BT_ZHJ1_ZJU_Unigene51122	0.9764	gi|260604543|gb|ACX47068.1|	8e-33	calcitonin-like diuretic hormone precursor isoform B [Rhodnius prolixus]	Q9VLK4	1e-19	DIUX_DROME Diuretic hormone class 2 OS=Drosophila melanogaster GN=Dh31 PE=3 SV=1
BT_B_ZJU_Singletons2604	BT_ZHJ1_ZJU_Unigene742	0.9765	gi|239791638|dbj|BAH72259.1|	4e-93	ACYPI006757 [Acyrthosiphon pisum]	P07308	6e-47	ACOD1_RAT Acyl-CoA desaturase 1 OS=Rattus norvegicus GN=Scd1 PE=2 SV=2
BT_B_ZJU_Singletons26669	BT_ZHJ1_ZJU_Unigene1911	0.9765	gi|126304265|ref|XP_001382085.1|	3e-19	PREDICTED: similar to GINS complex subunit 1 (Psf1 homolog) [Monodelphis domestica]	Q9CZ15	9e-19	PSF1_MOUSE DNA replication complex GINS protein PSF1 OS=Mus musculus GN=Gins1 PE=2 SV=1
BT_B_ZJU_Singletons77198	BT_ZHJ1_ZJU_Unigene30761	0.9765	gi|156547287|ref|XP_001606343.1|	6e-26	PREDICTED: similar to RE29053p [Nasonia vitripennis]	Q2KHZ2	8e-21	HBS1L_BOVIN HBS1-like protein OS=Bos taurus GN=HBS1L PE=2 SV=1
BT_B_ZJU_Singletons78349	BT_ZHJ1_ZJU_Unigene49639	0.9765	gi|156548151|ref|XP_001606762.1|	8e-46	PREDICTED: similar to microtubule associated protein xmap215, partial [Nasonia vitripennis]	A2AGT5	2e-22	CKAP5_MOUSE Cytoskeleton-associated protein 5 OS=Mus musculus GN=Ckap5 PE=2 SV=1
BT_B_ZJU_Singletons89065	BT_ZHJ1_ZJU_Unigene40218	0.9765	gi|110756810|ref|XP_001122229.1|	8e-13	PREDICTED: similar to Autophagy-specific gene 2 CG1241-PA [Apis mellifera]	Q96BY7	2e-07	ATG2B_HUMAN Autophagy-related protein 2 homolog B OS=Homo sapiens GN=ATG2B PE=1 SV=4
BT_B_ZJU_Singletons98912	BT_ZHJ1_ZJU_Unigene21100	0.9765	gi|124487860|gb|ABN12013.1|	3e-16	gram negative bacteria binding protein 2-like protein [Maconellicoccus hirsutus]	Q9NL89	2e-15	BGBP_BOMMO Beta-1,3-glucan-binding protein OS=Bombyx mori PE=1 SV=1
BT_B_ZJU_Singletons99979	BT_ZHJ1_ZJU_Unigene46987	0.9765	gi|66529683|ref|XP_395511.2|	9e-23	PREDICTED: similar to CG6370-PA [Apis mellifera]	P25235	8e-15	RPN2_RAT Dolichyl-diphosphooligosaccharide--protein glycosyltransferase subunit 2 OS=Rattus norvegicus GN=Rpn2 PE=2 SV=2
BT_B_ZJU_Singletons94101	BT_ZHJ1_ZJU_Unigene31142	0.9765	gi|156537021|ref|XP_001608305.1|	2e-78	PREDICTED: similar to integrin-linked protein kinase 2 (ilk-2) [Nasonia vitripennis]	Q5R5V4	3e-52	ILK_PONAB Integrin-linked protein kinase OS=Pongo abelii GN=ILK PE=2 SV=1
BT_B_ZJU_Singletons87848	BT_ZHJ1_ZJU_Unigene20126	0.9766	gi|158298785|ref|XP_553715.3|	2e-53	AGAP009835-PA [Anopheles gambiae str. PEST] >gi|157014052|gb|EAL39215.3| AGAP009835-PA [Anopheles gambiae str. PEST]	Q8CG09	2e-46	MRP1_RAT Multidrug resistance-associated protein 1 OS=Rattus norvegicus GN=Abcc1 PE=1 SV=2
BT_B_ZJU_Singletons95849	BT_ZHJ1_ZJU_Unigene21383	0.9766	gi|158299706|ref|XP_319758.4|	3e-32	AGAP009010-PA [Anopheles gambiae str. PEST] >gi|157013646|gb|EAA15157.4| AGAP009010-PA [Anopheles gambiae str. PEST]	Q9VJN5	3e-18	WEK_DROME Zinc finger protein weckle OS=Drosophila melanogaster GN=wek PE=1 SV=1
BT_B_ZJU_Singletons96590	BT_ZHJ1_ZJU_Unigene50431	0.9766	gi|198450714|ref|XP_002137145.1|	7e-82	GA27047 [Drosophila pseudoobscura pseudoobscura] >gi|198131158|gb|EDY67703.1| GA27047 [Drosophila pseudoobscura pseudoobscura]	Q9VCR7	2e-79	CTNS_DROME Cystinosin homolog OS=Drosophila melanogaster GN=CG17119 PE=1 SV=2
BT_B_ZJU_Singletons100947	BT_ZHJ1_ZJU_Unigene50908	0.9766	gi|195119973|ref|XP_002004503.1|	5e-42	GI19579 [Drosophila mojavensis] >gi|193909571|gb|EDW08438.1| GI19579 [Drosophila mojavensis]	Q9CY16	2e-28	RT28_MOUSE 28S ribosomal protein S28, mitochondrial OS=Mus musculus GN=Mrps28 PE=2 SV=1
BT_B_ZJU_Singletons101505	BT_ZHJ1_ZJU_Unigene443	0.9766	gi|109102446|ref|XP_001098585.1|	7e-11	PREDICTED: SPTF-associated factor 65 gamma isoform 1 [Macaca mulatta] >gi|109102448|ref|XP_001098788.1| PREDICTED: SPTF-associated factor 65 gamma isoform 2 [Macaca mulatta] >gi|109102450|ref|XP_001099099.1| PREDICTED: SPTF-associated factor 65 gamma isoform 5 [Macaca mulatta]	O94864	1e-11	ST65G_HUMAN STAGA complex 65 subunit gamma OS=Homo sapiens GN=SUPT7L PE=1 SV=1
BT_B_ZJU_Singletons88606	BT_ZHJ1_ZJU_Unigene44208	0.9767	gi|119113554|ref|XP_310556.3|	9e-23	AGAP000531-PA [Anopheles gambiae str. PEST] >gi|116130415|gb|EAA06255.4| AGAP000531-PA [Anopheles gambiae str. PEST]	Q29R99	2e-16	LIPB_DANRE Putative octanoyltransferase, mitochondrial OS=Danio rerio GN=zgc:136925 PE=2 SV=1
BT_B_ZJU_Singletons91893	BT_ZHJ1_ZJU_Unigene45446	0.9767	gi|193698853|ref|XP_001947363.1|	2e-32	PREDICTED: similar to Uncharacterized protein C2orf18 homolog [Acyrthosiphon pisum]	Q5RKH7	6e-26	CB018_RAT Transmembrane protein C2orf18 homolog OS=Rattus norvegicus PE=2 SV=1
BT_B_ZJU_Singletons100093	BT_ZHJ1_ZJU_Unigene31574	0.9767	gi|157130957|ref|XP_001662097.1|	1e-128	oxidase/peroxidase [Aedes aegypti] >gi|108871715|gb|EAT35940.1| oxidase/peroxidase [Aedes aegypti]	Q9VEG6	2e-67	PERC_DROME Chorion peroxidase OS=Drosophila melanogaster GN=pxt PE=2 SV=3
BT_B_ZJU_Singletons101399	BT_ZHJ1_ZJU_Unigene31625	0.9767	gi|58386929|ref|XP_315167.2|	7e-64	AGAP004641-PA [Anopheles gambiae str. PEST] >gi|55239510|gb|EAA10556.2| AGAP004641-PA [Anopheles gambiae str. PEST]	Q66JD1	3e-46	ATPF1_XENTR ATP synthase mitochondrial F1 complex assembly factor 1 OS=Xenopus tropicalis GN=atpaf1 PE=2 SV=1
BT_B_ZJU_Singletons101513	BT_ZHJ1_ZJU_Unigene21033	0.9767	gi|193617887|ref|XP_001946036.1|	4e-54	PREDICTED: similar to c12.2 CG12149-PA [Acyrthosiphon pisum]	B0R0T1	2e-49	K0564_DANRE Uncharacterized protein KIAA0564 homolog OS=Danio rerio GN=si:dkey-18l1.1 PE=4 SV=1
BT_B_ZJU_Singletons101999	BT_ZHJ1_ZJU_Unigene50481	0.9767	gi|239789408|dbj|BAH71330.1|	2e-89	ACYPI004549 [Acyrthosiphon pisum]	P41375	1e-83	IF2B_DROME Eukaryotic translation initiation factor 2 subunit 2 OS=Drosophila melanogaster GN=eIF-2beta PE=1 SV=1
BT_B_ZJU_Singletons103912	BT_ZHJ1_ZJU_Unigene52503	0.9767	gi|58396343|ref|XP_321835.2|	1e-149	AGAP001312-PA [Anopheles gambiae str. PEST] >gi|55234034|gb|EAA01194.2| AGAP001312-PA [Anopheles gambiae str. PEST]	Q94522	1e-142	SUCA_DROME Succinyl-CoA ligase [GDP-forming] subunit alpha, mitochondrial OS=Drosophila melanogaster GN=Scsalpha PE=2 SV=3
BT_B_ZJU_Singletons88687	BT_ZHJ1_ZJU_Unigene48744	0.9768	gi|158302566|ref|XP_560742.5|	7e-23	Anopheles gambiae str. PEST AGAP012802-PA [Anopheles gambiae str. PEST] >gi|157021001|gb|EAL42130.3| AGAP012802-PA [Anopheles gambiae str. PEST]	Q95333	1e-16	XPP2_PIG Xaa-Pro aminopeptidase 2 OS=Sus scrofa GN=XPNPEP2 PE=1 SV=1
BT_B_ZJU_Singletons103080	BT_ZHJ1_ZJU_Unigene51983	0.9768	gi|110764056|ref|XP_001121797.1|	4e-20	PREDICTED: similar to CG32046-PA, isoform A [Apis mellifera]	Q3UHI0	3e-07	GCA14_MOUSE Protein GCAP14 OS=Mus musculus GN=Gcap14 PE=1 SV=1
BT_B_ZJU_Singletons103425	BT_ZHJ1_ZJU_Unigene4	0.9768	gi|224613474|gb|ACN60316.1|	3e-29	Hypoxia up-regulated protein 1 precursor [Salmo salar]	Q5ZLK7	5e-24	HYOU1_CHICK Hypoxia up-regulated protein 1 OS=Gallus gallus GN=HYOU1 PE=2 SV=1
BT_B_ZJU_Singletons103762	BT_ZHJ1_ZJU_Unigene52238	0.9768	gi|109069461|ref|XP_001092690.1|	0	PREDICTED: similar to tubulin, beta isoform 3 [Macaca mulatta] >gi|119575530|gb|EAW55126.1| tubulin, beta 2B, isoform CRA_b [Homo sapiens] >gi|119575531|gb|EAW55127.1| tubulin, beta 2B, isoform CRA_b [Homo sapiens]	Q3KRE8	0	TBB2B_RAT Tubulin beta-2B chain OS=Rattus norvegicus GN=Tubb2b PE=1 SV=1
BT_B_ZJU_Singletons73569	BT_ZHJ1_ZJU_Unigene14555	0.9769	gi|118784349|ref|XP_313680.3|	2e-70	AGAP004396-PA [Anopheles gambiae str. PEST] >gi|116128463|gb|EAA09276.3| AGAP004396-PA [Anopheles gambiae str. PEST]	P38942	2e-41	CAT2_CLOK5 4-hydroxybutyrate coenzyme A transferase OS=Clostridium kluyveri (strain ATCC 8527 / DSM 555 / NCIMB 10680) GN=cat2 PE=3 SV=3
BT_B_ZJU_Singletons74204	BT_ZHJ1_ZJU_Unigene49536	0.9769	gi|226442678|ref|NP_001139872.1|	3e-14	Thioesterase superfamily member 2 [Salmo salar] >gi|221219534|gb|ACM08428.1| Thioesterase superfamily member 2 [Salmo salar]	Q5R833	2e-12	ACO13_PONAB Acyl-coenzyme A thioesterase 13 OS=Pongo abelii GN=ACOT13 PE=2 SV=1
BT_B_ZJU_Singletons75717	BT_ZHJ1_ZJU_Unigene1691	0.9769	gi|58391719|ref|XP_318823.2|	3e-09	glutaredoxin (AGAP009738-PA) [Anopheles gambiae str. PEST] >gi|55235946|gb|EAA14229.2| glutaredoxin (AGAP009738-PA) [Anopheles gambiae str. PEST]	Q6DBT3	3e-06	TXD17_DANRE Thioredoxin domain-containing protein 17 OS=Danio rerio GN=txndc17 PE=2 SV=1
BT_B_ZJU_Singletons92574	BT_ZHJ1_ZJU_Unigene25058	0.9769	gi|193592083|ref|XP_001946873.1|	9e-61	PREDICTED: similar to CG1443 CG1443-PA [Acyrthosiphon pisum]	A1ZAI5	9e-32	FACR1_DROME Putative fatty acyl-CoA reductase CG5065 OS=Drosophila melanogaster GN=CG5065 PE=3 SV=1
BT_B_ZJU_Singletons95010	BT_ZHJ1_ZJU_Unigene14936	0.9769	gi|156555525|ref|XP_001604720.1|	7e-45	PREDICTED: similar to beta-carotene dioxygenase [Nasonia vitripennis]	Q91ZQ5	4e-26	RPE65_MOUSE Retinal pigment epithelium-specific 65 kDa protein OS=Mus musculus GN=Rpe65 PE=1 SV=3
BT_B_ZJU_Singletons96605	BT_ZHJ1_ZJU_Unigene52283	0.9769	gi|33518717|gb|AAQ20841.1|	5e-47	leptin receptor-like protein [Rhodnius prolixus]	Q5RDE9	5e-27	LERL1_PONAB Leptin receptor overlapping transcript-like 1 OS=Pongo abelii GN=LEPROTL1 PE=2 SV=1
BT_B_ZJU_Singletons97050	BT_ZHJ1_ZJU_Unigene50428	0.9769	gi|58377313|ref|XP_309539.2|	6e-33	glutaredoxin (AGAP011107-PA) [Anopheles gambiae str. PEST] >gi|55244888|gb|EAA05108.2| glutaredoxin (AGAP011107-PA) [Anopheles gambiae str. PEST]	Q8LFQ6	9e-25	GRXC4_ARATH Glutaredoxin-C4 OS=Arabidopsis thaliana GN=GRXC4 PE=2 SV=2
BT_B_ZJU_Singletons100004	BT_ZHJ1_ZJU_Unigene52176	0.9769	gi|91076410|ref|XP_969526.1|	1e-127	PREDICTED: similar to AGAP011050-PA [Tribolium castaneum]	P07943	1e-109	ALDR_RAT Aldose reductase OS=Rattus norvegicus GN=Akr1b1 PE=1 SV=3
BT_B_ZJU_Singletons102704	BT_ZHJ1_ZJU_Unigene49593	0.9769	gi|158290190|ref|XP_311764.3|	6e-40	AGAP003475-PA [Anopheles gambiae str. PEST] >gi|157018337|gb|EAA07361.3| AGAP003475-PA [Anopheles gambiae str. PEST]	Q27245	1e-28	YH24_CAEEL Putative aminopeptidase W07G4.4 OS=Caenorhabditis elegans GN=W07G4.4 PE=2 SV=1
BT_B_ZJU_Singletons103467	BT_ZHJ1_ZJU_Unigene29663	0.9769	gi|291415853|ref|XP_002724163.1|	1e-57	PREDICTED: Carbohydrate kinase domain-containing protein-like [Oryctolagus cuniculus]	Q8IW45	2e-54	CARKD_HUMAN Carbohydrate kinase domain-containing protein OS=Homo sapiens GN=CARKD PE=1 SV=1
BT_B_ZJU_Singletons103778	BT_ZHJ1_ZJU_Unigene52399	0.9769	gi|157122017|ref|XP_001659922.1|	0	chaperonin [Aedes aegypti] >gi|108874611|gb|EAT38836.1| chaperonin [Aedes aegypti]	P12613	0	TCPA_DROME T-complex protein 1 subunit alpha OS=Drosophila melanogaster GN=T-cp1 PE=2 SV=2
BT_B_ZJU_Singletons104088	BT_ZHJ1_ZJU_Unigene52249	0.9769	gi|91088235|ref|XP_973797.1|	1e-140	PREDICTED: similar to NADH-ubiquinone oxidoreductase 75 kDa subunit, mitochondrial precursor (Complex I-75kD) (CI-75kD) [Tribolium castaneum]	P28331	1e-136	NDUS1_HUMAN NADH-ubiquinone oxidoreductase 75 kDa subunit, mitochondrial OS=Homo sapiens GN=NDUFS1 PE=1 SV=3
BT_B_ZJU_Singletons19488	BT_ZHJ1_ZJU_Unigene3432	0.9769	gi|91090738|ref|XP_967195.1|	5e-52	PREDICTED: similar to nitric oxide synthase [Tribolium castaneum]	Q26240	2e-51	NOS_RHOPR Nitric oxide synthase, salivary gland OS=Rhodnius prolixus PE=2 SV=1
BT_B_ZJU_Singletons104065	BT_ZHJ1_ZJU_Unigene14201	0.9769	gi|2282473|dbj|BAA21640.1|	0	xanthine dehydrogenase [Bombyx mori]	P08793	0	XDH_CALVI Xanthine dehydrogenase OS=Calliphora vicina GN=XDH PE=2 SV=1
BT_B_ZJU_Singletons25886	BT_ZHJ1_ZJU_Unigene28227	0.977	gi|239790658|dbj|BAH71877.1|	9e-74	ACYPI000717 [Acyrthosiphon pisum] >gi|239790660|dbj|BAH71878.1| ACYPI000717 [Acyrthosiphon pisum] >gi|239790662|dbj|BAH71879.1| ACYPI000717 [Acyrthosiphon pisum]	Q9XT54	1e-65	PDE6D_CANFA Retinal rod rhodopsin-sensitive cGMP 3',5'-cyclic phosphodiesterase subunit delta OS=Canis familiaris GN=PDE6D PE=2 SV=1
BT_B_ZJU_Singletons78998	BT_ZHJ1_ZJU_Unigene30445	0.977	gi|218749850|ref|NP_001136337.1|	1e-159	p38 map kinase [Nasonia vitripennis]	O62618	1e-147	MK14A_DROME Mitogen-activated protein kinase 14A OS=Drosophila melanogaster GN=Mpk2 PE=1 SV=1
BT_B_ZJU_Singletons79844	BT_ZHJ1_ZJU_Unigene42414	0.977	gi|193683487|ref|XP_001948362.1|	4e-20	PREDICTED: similar to Acyl-CoA synthetase family member 3, mitochondrial [Acyrthosiphon pisum]	Q6GLK6	3e-17	ACSF3_XENLA Acyl-CoA synthetase family member 3, mitochondrial OS=Xenopus laevis GN=acsf3 PE=2 SV=1
BT_B_ZJU_Singletons93515	BT_ZHJ1_ZJU_Unigene47787	0.977	gi|239790055|dbj|BAH71613.1|	6e-40	ACYPI006634 [Acyrthosiphon pisum]	Q5NVP3	4e-13	F107A_PONAB Protein FAM107A OS=Pongo abelii GN=FAM107A PE=2 SV=1
BT_B_ZJU_Singletons94516	BT_ZHJ1_ZJU_Unigene50774	0.977	gi|195500057|ref|XP_002097211.1|	2e-58	GE26097 [Drosophila yakuba] >gi|194183312|gb|EDW96923.1| GE26097 [Drosophila yakuba]	Q8K4Y7	8e-54	CANT1_RAT Soluble calcium-activated nucleotidase 1 OS=Rattus norvegicus GN=Cant1 PE=1 SV=1
BT_B_ZJU_Singletons100280	BT_ZHJ1_ZJU_Unigene28202	0.977	gi|50730927|ref|XP_417083.1|	1e-42	PREDICTED: similar to lipoma HMGIC fusion partner [Gallus gallus]	Q5BJS2	1e-42	LHFP_RAT Lipoma HMGIC fusion partner OS=Rattus norvegicus GN=Lhfp PE=2 SV=1
BT_B_ZJU_Singletons101772	BT_ZHJ1_ZJU_Unigene21700	0.977	gi|193683557|ref|XP_001948459.1|	1e-63	PREDICTED: similar to CG32242 CG32242-PA [Acyrthosiphon pisum]	P48607	3e-10	SPZ_DROME Protein spaetzle OS=Drosophila melanogaster GN=spz PE=1 SV=3
BT_B_ZJU_Singletons103885	BT_ZHJ1_ZJU_Unigene52463	0.977	gi|239812350|gb|ACS27494.1|	0	phosphoglucose isomerase [Colias eurytheme]	P52029	0	G6PI_DROME Glucose-6-phosphate isomerase OS=Drosophila melanogaster GN=Pgi PE=2 SV=2
BT_B_ZJU_Singletons104075	BT_ZHJ1_ZJU_Unigene51570	0.977	gi|193613138|ref|XP_001946597.1|	1e-83	PREDICTED: similar to AGAP005710-PA [Acyrthosiphon pisum]	P82295	2e-23	PROML_DROME Prominin-like protein OS=Drosophila melanogaster GN=CG7740 PE=1 SV=1
BT_B_ZJU_Singletons78069	BT_ZHJ1_ZJU_Unigene23862	0.977	gi|156548314|ref|XP_001602770.1|	2e-34	PREDICTED: similar to FLJ11171 protein [Nasonia vitripennis]	Q5RAY7	4e-32	FTSJ1_PONAB FtsJ methyltransferase domain-containing protein 1 OS=Pongo abelii GN=FTSJD1 PE=2 SV=1
BT_B_ZJU_Singletons93345	BT_ZHJ1_ZJU_Unigene30490	0.977	gi|193683724|ref|XP_001949799.1|	2e-42	PREDICTED: similar to AGAP007896-PA [Acyrthosiphon pisum]	Q66IZ4	1e-22	G177A_XENLA Integral membrane protein GPR177-A OS=Xenopus laevis GN=gpr177-A PE=2 SV=1
BT_B_ZJU_Singletons3333	BT_ZHJ1_ZJU_Unigene11489	0.9771	gi|194672809|ref|XP_584630.4|	2e-42	PREDICTED: similar to chromosome 8 open reading frame 1 isoform 1 [Bos taurus]	Q9Y236	4e-43	OSGI2_HUMAN Oxidative stress-induced growth inhibitor 2 OS=Homo sapiens GN=OSGIN2 PE=2 SV=1
BT_B_ZJU_Singletons17130	BT_ZHJ1_ZJU_Unigene52074	0.9771	gi|156542468|ref|XP_001599369.1|	1e-168	PREDICTED: similar to sarcalumenin [Nasonia vitripennis]	P13666	1e-84	SRCA_RABIT Sarcalumenin OS=Oryctolagus cuniculus GN=SRL PE=2 SV=1
BT_B_ZJU_Singletons23975	BT_ZHJ1_ZJU_Unigene2947	0.9771	gi|66505925|ref|XP_623732.1|	1e-170	PREDICTED: similar to CG2807-PA isoform 1 [Apis mellifera]	O57683	1e-127	SF3B1_XENLA Splicing factor 3B subunit 1 OS=Xenopus laevis GN=sf3b1 PE=2 SV=1
BT_B_ZJU_Singletons102336	BT_ZHJ1_ZJU_Unigene18636	0.9771	gi|195396751|ref|XP_002056992.1|	1e-70	GJ16589 [Drosophila virilis] >gi|194146759|gb|EDW62478.1| GJ16589 [Drosophila virilis]	O18404	1e-70	HCD2_DROME 3-hydroxyacyl-CoA dehydrogenase type-2 OS=Drosophila melanogaster GN=scu PE=1 SV=1
BT_B_ZJU_Singletons103469	BT_ZHJ1_ZJU_Unigene49194	0.9771	gi|91087485|ref|XP_968069.1|	5e-38	PREDICTED: similar to CG2145 CG2145-PA [Tribolium castaneum]	P21128	7e-28	PP11_HUMAN Placental protein 11 OS=Homo sapiens PE=1 SV=1
BT_B_ZJU_Singletons104095	BT_ZHJ1_ZJU_Unigene31327	0.9771	gi|156552139|ref|XP_001605562.1|	0	PREDICTED: similar to ENSANGP00000018366 [Nasonia vitripennis]	Q7YU24	0	MARF_DROME Transmembrane GTPase Marf OS=Drosophila melanogaster GN=Marf PE=1 SV=1
BT_B_ZJU_Singletons23571	BT_ZHJ1_ZJU_Unigene16695	0.9772	gi|1706281|sp|P54186.1|D1_ONCVO	2e-08	RecName: Full=Protein D1 >gi|1143527|emb|CAA61244.1| D1 protein [Onchocerca volvulus]	P31729	4e-09	OV16_ONCVO OV-16 antigen OS=Onchocerca volvulus GN=OV16 PE=2 SV=2
BT_B_ZJU_Singletons24234	BT_ZHJ1_ZJU_Unigene28058	0.9772	gi|195117422|ref|XP_002003246.1|	8e-10	GI23560 [Drosophila mojavensis] >gi|193913821|gb|EDW12688.1| GI23560 [Drosophila mojavensis]	Q9VKN7	8e-08	AURKB_DROME Serine/threonine-protein kinase Ial OS=Drosophila melanogaster GN=ial PE=1 SV=1
BT_B_ZJU_Singletons73457	BT_ZHJ1_ZJU_Unigene19391	0.9772	gi|58585096|ref|NP_001011573.1|	1e-45	NMDA receptor 1 [Apis mellifera] >gi|33114005|gb|AAP94623.1| NMDA-type glutamate receptor 1 [Apis mellifera] >gi|68124060|emb|CAJ09700.1| NMDA-type glutamate receptor subunit 1, variant 1 (NR1.1) [Apis mellifera carnica]	B3LZ39	5e-41	NMDA1_DROAN Glutamate [NMDA] receptor subunit 1 OS=Drosophila ananassae GN=Nmdar1 PE=3 SV=1
BT_B_ZJU_Singletons79364	BT_ZHJ1_ZJU_Unigene8951	0.9772	gi|165970367|gb|AAI58204.1|	2e-53	Zgc:175154 protein [Danio rerio]	Q91WM2	7e-49	CECR5_MOUSE Cat eye syndrome critical region protein 5 homolog OS=Mus musculus GN=Cecr5 PE=2 SV=1
BT_B_ZJU_Singletons80427	BT_ZHJ1_ZJU_Unigene35040	0.9772	gi|195375183|ref|XP_002046381.1|	8e-08	GJ12535 [Drosophila virilis] >gi|194153539|gb|EDW68723.1| GJ12535 [Drosophila virilis]	P15869	2e-07	H1B_STRPU Histone H1-beta, late embryonic OS=Strongylocentrotus purpuratus PE=3 SV=1
BT_B_ZJU_Singletons86796	BT_ZHJ1_ZJU_Unigene14591	0.9772	gi|156546707|ref|XP_001604440.1|	1e-51	PREDICTED: similar to phosphomevalonate kinase [Nasonia vitripennis]	Q2KIU2	4e-46	PMVK_BOVIN Phosphomevalonate kinase OS=Bos taurus GN=PMVK PE=2 SV=3
BT_B_ZJU_Singletons100842	BT_ZHJ1_ZJU_Unigene14790	0.9772	gi|112982946|ref|NP_001037094.1|	2e-64	slowmo [Bombyx mori] >gi|46391945|gb|AAS91007.1| kiser [Bombyx mori]	Q9V3U9	1e-58	SLMO_DROME Protein slowmo OS=Drosophila melanogaster GN=slmo PE=1 SV=1
BT_B_ZJU_Singletons99295	BT_ZHJ1_ZJU_Unigene8560	0.9772	gi|91077372|ref|XP_975183.1|	1e-105	PREDICTED: similar to bitesize CG33555-PC [Tribolium castaneum]	Q9R0Q1	1e-60	SYTL4_MOUSE Synaptotagmin-like protein 4 OS=Mus musculus GN=Sytl4 PE=1 SV=1
BT_B_ZJU_Singletons99597	BT_ZHJ1_ZJU_Unigene1005	0.9772	gi|224061745|ref|XP_002192322.1|	2e-12	PREDICTED: similar to transcriptional regulator, SIN3A [Taeniopygia guttata]	Q96ST3	8e-12	SIN3A_HUMAN Paired amphipathic helix protein Sin3a OS=Homo sapiens GN=SIN3A PE=1 SV=2
BT_B_ZJU_Singletons1195	BT_ZHJ1_ZJU_Unigene45452	0.9773	gi|48096527|ref|XP_394704.1|	5e-33	PREDICTED: similar to Zpr1 CG9060-PA [Apis mellifera]	Q62384	5e-29	ZPR1_MOUSE Zinc finger protein ZPR1 OS=Mus musculus GN=Znf259 PE=1 SV=1
BT_B_ZJU_Singletons25507	BT_ZHJ1_ZJU_Unigene51938	0.9773	gi|241896906|ref|NP_001155920.1|	5e-54	methionine sulfoxide reductase B3 isoform 2 [Acyrthosiphon pisum] >gi|239793622|dbj|BAH72919.1| ACYPI007268 [Acyrthosiphon pisum]	Q8INK9	6e-42	MSRB_DROME Methionine-R-sulfoxide reductase B1 OS=Drosophila melanogaster GN=SelR PE=1 SV=3
BT_B_ZJU_Singletons26085	BT_ZHJ1_ZJU_Unigene50199	0.9773	gi|91086195|ref|XP_971475.1|	1e-109	PREDICTED: similar to protein transport protein sec23 [Tribolium castaneum]	Q7SZE5	5e-98	SC23A_DANRE Protein transport protein Sec23A OS=Danio rerio GN=sec23a PE=2 SV=1
BT_B_ZJU_Singletons26484	BT_ZHJ1_ZJU_Unigene27349	0.9773	gi|195494998|ref|XP_002095080.1|	6e-32	GE19877 [Drosophila yakuba] >gi|194181181|gb|EDW94792.1| GE19877 [Drosophila yakuba]	Q99816	8e-22	TS101_HUMAN Tumor susceptibility gene 101 protein OS=Homo sapiens GN=TSG101 PE=1 SV=2
BT_B_ZJU_Singletons26534	BT_ZHJ1_ZJU_Unigene25332	0.9773	gi|158284687|ref|XP_307770.4|	1e-132	AGAP003261-PA [Anopheles gambiae str. PEST] >gi|157020908|gb|EAA03543.4| AGAP003261-PA [Anopheles gambiae str. PEST]	Q9FPQ6	5e-61	GP1_CHLRE Vegetative cell wall protein gp1 OS=Chlamydomonas reinhardtii GN=GP1 PE=2 SV=1
BT_B_ZJU_Singletons81030	BT_ZHJ1_ZJU_Unigene39370	0.9773	gi|270010992|gb|EFA07440.1|	1e-15	hormone receptor in 46-like protein [Tribolium castaneum]	P31396	8e-08	HR3_DROME Probable nuclear hormone receptor HR3 OS=Drosophila melanogaster GN=Hr46 PE=1 SV=1
BT_B_ZJU_Singletons88826	BT_ZHJ1_ZJU_Unigene42735	0.9773	gi|110761643|ref|XP_392633.3|	9e-36	PREDICTED: similar to spermatogenesis associated 13 isoform 1 [Apis mellifera]	Q9NR80	4e-09	ARHG4_HUMAN Rho guanine nucleotide exchange factor 4 OS=Homo sapiens GN=ARHGEF4 PE=1 SV=3
BT_B_ZJU_Singletons92735	BT_ZHJ1_ZJU_Unigene42213	0.9773	gi|194864488|ref|XP_001970964.1|	5e-13	GG10941 [Drosophila erecta] >gi|190662831|gb|EDV60023.1| GG10941 [Drosophila erecta]	Q3ZCU0	4e-09	YK006_HUMAN Putative uncharacterized protein FLJ37770 OS=Homo sapiens PE=2 SV=1
BT_B_ZJU_Singletons97609	BT_ZHJ1_ZJU_Unigene21643	0.9773	gi|170038404|ref|XP_001847040.1|	4e-47	small nuclear ribonucleoprotein SM D3 [Culex quinquefasciatus] >gi|167882083|gb|EDS45466.1| small nuclear ribonucleoprotein SM D3 [Culex quinquefasciatus]	O44437	5e-44	SMD3_DROME Small nuclear ribonucleoprotein Sm D3 OS=Drosophila melanogaster GN=SmD3 PE=1 SV=1
BT_B_ZJU_Singletons7985	BT_ZHJ1_ZJU_Unigene22739	0.9773	gi|149632632|ref|XP_001510540.1|	1e-28	PREDICTED: similar to CDNA sequence BC032265 [Ornithorhynchus anatinus]	Q8K274	8e-27	KT3K_MOUSE Ketosamine-3-kinase OS=Mus musculus GN=Fn3krp PE=2 SV=1
BT_B_ZJU_Singletons98560	BT_ZHJ1_ZJU_Unigene51975	0.9774	gi|195387213|ref|XP_002052293.1|	9e-70	maltase 1 [Drosophila virilis] >gi|194148750|gb|EDW64448.1| maltase 1 [Drosophila virilis]	O16098	2e-70	MAL1_DROVI Maltase 1 OS=Drosophila virilis GN=Mav1 PE=3 SV=1
BT_B_ZJU_Singletons101751	BT_ZHJ1_ZJU_Unigene47548	0.9774	gi|118785995|ref|XP_315053.3|	4e-27	AGAP004955-PA [Anopheles gambiae str. PEST] >gi|116127674|gb|EAA10357.3| AGAP004955-PA [Anopheles gambiae str. PEST]	Q96EH3	2e-11	CG030_HUMAN Uncharacterized protein C7orf30 OS=Homo sapiens GN=C7orf30 PE=2 SV=1
BT_B_ZJU_Singletons103557	BT_ZHJ1_ZJU_Unigene29838	0.9774	gi|66515368|ref|XP_624877.1|	3e-80	PREDICTED: similar to ubiquitin-binding protein homolog [Apis mellifera]	O14562	2e-70	UBFD1_HUMAN Ubiquitin domain-containing protein UBFD1 OS=Homo sapiens GN=UBFD1 PE=1 SV=1
BT_B_ZJU_Singletons8105	BT_ZHJ1_ZJU_Unigene28483	0.9775	gi|110759685|ref|XP_392523.3|	3e-80	PREDICTED: similar to no extended memory CG8772-PA, isoform A isoform 1 [Apis mellifera]	P13264	1e-71	GLSK_RAT Glutaminase kidney isoform, mitochondrial OS=Rattus norvegicus GN=Gls PE=1 SV=2
BT_B_ZJU_Singletons8249	BT_ZHJ1_ZJU_Unigene26536	0.9775	gi|193657083|ref|XP_001945498.1|	1e-27	PREDICTED: similar to AGAP001627-PA [Acyrthosiphon pisum]	Q9WTR6	2e-15	XCT_MOUSE Cystine/glutamate transporter OS=Mus musculus GN=Slc7a11 PE=1 SV=1
BT_B_ZJU_Singletons22843	BT_ZHJ1_ZJU_Unigene9468	0.9775	gi|189235987|ref|XP_971849.2|	8e-58	PREDICTED: similar to BMKETTIN [Tribolium castaneum]	Q9I7U4	6e-55	TITIN_DROME Titin OS=Drosophila melanogaster GN=sls PE=1 SV=3
BT_B_ZJU_Singletons24736	BT_ZHJ1_ZJU_Unigene27185	0.9775	gi|291241827|ref|XP_002740817.1|	6e-58	PREDICTED: Smad nuclear interacting protein-like [Saccoglossus kowalevskii]	Q8BIZ6	4e-53	SNIP1_MOUSE Smad nuclear-interacting protein 1 OS=Mus musculus GN=Snip1 PE=1 SV=1
BT_B_ZJU_Singletons26714	BT_ZHJ1_ZJU_Unigene25202	0.9775	gi|158293345|ref|XP_557743.2|	1e-166	AGAP008604-PA [Anopheles gambiae str. PEST] >gi|157016660|gb|EAL40245.2| AGAP008604-PA [Anopheles gambiae str. PEST]	Q04451	1e-161	SYG_BOMMO Glycyl-tRNA synthetase OS=Bombyx mori PE=1 SV=2
BT_B_ZJU_Singletons83308	BT_ZHJ1_ZJU_Unigene45554	0.9775	gi|193617952|ref|XP_001949752.1|	1e-34	PREDICTED: similar to kinesin family member 21A [Acyrthosiphon pisum]	Q9QXL2	9e-28	KI21A_MOUSE Kinesin-like protein KIF21A OS=Mus musculus GN=Kif21a PE=1 SV=2
BT_B_ZJU_Singletons83313	BT_ZHJ1_ZJU_Unigene6551	0.9775	gi|239790162|dbj|BAH71658.1|	5e-26	ACYPI010094 [Acyrthosiphon pisum]	Q9W429	5e-21	S35B4_DROME UDP-xylose and UDP-N-acetylglucosamine transporter-like OS=Drosophila melanogaster GN=CG3774 PE=2 SV=1
BT_B_ZJU_Singletons93876	BT_ZHJ1_ZJU_Unigene31014	0.9775	gi|229577428|ref|NP_001153375.1|	2e-31	U2-associated SR140 protein [Nasonia vitripennis]	Q5R7X2	2e-15	SR140_PONAB U2-associated protein SR140 OS=Pongo abelii GN=SR140 PE=2 SV=1
BT_B_ZJU_Singletons99490	BT_ZHJ1_ZJU_Unigene8573	0.9775	gi|158284687|ref|XP_307770.4|	5e-51	AGAP003261-PA [Anopheles gambiae str. PEST] >gi|157020908|gb|EAA03543.4| AGAP003261-PA [Anopheles gambiae str. PEST]	Q9FPQ6	6e-20	GP1_CHLRE Vegetative cell wall protein gp1 OS=Chlamydomonas reinhardtii GN=GP1 PE=2 SV=1
BT_B_ZJU_Singletons101078	BT_ZHJ1_ZJU_Unigene51888	0.9775	gi|110763892|ref|XP_625135.2|	1e-127	PREDICTED: similar to Cathepsin L precursor (Cysteine proteinase 1) [Apis mellifera]	Q95029	1e-122	CATL_DROME Cathepsin L OS=Drosophila melanogaster GN=Cp1 PE=1 SV=2
BT_B_ZJU_Singletons13371	BT_ZHJ1_ZJU_Unigene24940	0.9775	gi|115695926|ref|XP_001201841.1|	3e-13	PREDICTED: similar to Retinoic acid induced 12 [Strongylocentrotus purpuratus] >gi|115742099|ref|XP_792171.2| PREDICTED: similar to Retinoic acid induced 12 [Strongylocentrotus purpuratus]	A1A5V9	9e-11	DERP6_DANRE Dermal papilla-derived protein 6 homolog OS=Danio rerio GN=derp6 PE=2 SV=1
BT_B_ZJU_Singletons102864	BT_ZHJ1_ZJU_Unigene1487	0.9775	gi|110754961|ref|XP_393378.3|	8e-37	PREDICTED: similar to Protein KIAA0310 isoform 1 [Apis mellifera]	O15027	2e-20	SC16A_HUMAN Protein transport protein Sec16A OS=Homo sapiens GN=SEC16A PE=1 SV=3
BT_B_ZJU_Cluster390	BT_ZHJ1_ZJU_Unigene49641	0.9776	gi|115923374|ref|XP_001179757.1|	2e-18	PREDICTED: similar to Mars-prov protein [Strongylocentrotus purpuratus] >gi|115926856|ref|XP_001195159.1| PREDICTED: similar to Mars-prov protein [Strongylocentrotus purpuratus]	Q6PF21	2e-10	SYMC_XENLA Methionyl-tRNA synthetase, cytoplasmic OS=Xenopus laevis GN=mars PE=2 SV=1
BT_B_ZJU_Singletons87056	BT_ZHJ1_ZJU_Unigene13626	0.9776	gi|158285687|ref|XP_308418.4|	1e-78	AGAP007420-PA [Anopheles gambiae str. PEST] >gi|157020113|gb|EAA04612.4| AGAP007420-PA [Anopheles gambiae str. PEST]	O01404	2e-70	PHM_DROME Peptidylglycine alpha-hydroxylating monooxygenase OS=Drosophila melanogaster GN=Phm PE=1 SV=2
BT_B_ZJU_Singletons94168	BT_ZHJ1_ZJU_Unigene15705	0.9776	gi|157111536|ref|XP_001651608.1|	3e-36	polyribonucleotide nucleotidyltransferase [Aedes aegypti] >gi|108883782|gb|EAT48007.1| polyribonucleotide nucleotidyltransferase [Aedes aegypti]	Q8TCS8	1e-31	PNPT1_HUMAN Polyribonucleotide nucleotidyltransferase 1, mitochondrial OS=Homo sapiens GN=PNPT1 PE=1 SV=2
BT_B_ZJU_Singletons95210	BT_ZHJ1_ZJU_Unigene8361	0.9776	gi|110764113|ref|XP_394136.3|	9e-38	PREDICTED: similar to CG4840-PA [Apis mellifera]	Q92805	2e-23	GOGA1_HUMAN Golgin subfamily A member 1 OS=Homo sapiens GN=GOLGA1 PE=1 SV=2
BT_B_ZJU_Singletons101308	BT_ZHJ1_ZJU_Unigene25057	0.9776	gi|239787974|dbj|BAH70685.1|	1e-28	ACYPI002634 [Acyrthosiphon pisum]	Q9P0S9	2e-22	TM14C_HUMAN Transmembrane protein 14C OS=Homo sapiens GN=TMEM14C PE=1 SV=1
BT_B_ZJU_Singletons102863	BT_ZHJ1_ZJU_Unigene4528	0.9776	gi|91085683|ref|XP_972028.1|	4e-34	PREDICTED: similar to CG1234 CG1234-PA [Tribolium castaneum]	Q9VI82	2e-32	NOC3L_DROME Nucleolar complex protein 3 homolog OS=Drosophila melanogaster GN=CG1234 PE=1 SV=1
BT_B_ZJU_Singletons89424	BT_ZHJ1_ZJU_Unigene23384	0.9776	gi|66546116|ref|XP_624145.1|	2e-58	PREDICTED: similar to CG13920-PA [Apis mellifera]	A4IGI5	1e-20	TMM35_XENTR Transmembrane protein 35 OS=Xenopus tropicalis GN=tmem35 PE=2 SV=1
BT_B_ZJU_Singletons103560	BT_ZHJ1_ZJU_Unigene8587	0.9777	gi|193211439|ref|NP_001123224.1|	1e-136	negative elongation factor D [Nasonia vitripennis]	Q24134	1e-116	NELFD_DROME Negative elongation factor D OS=Drosophila melanogaster GN=TH1 PE=1 SV=2
BT_B_ZJU_Singletons20241	BT_ZHJ1_ZJU_Unigene12188	0.9778	gi|91080719|ref|XP_975372.1|	3e-20	PREDICTED: similar to WD repeat domain 19 [Tribolium castaneum]	Q3UGF1	2e-17	WDR19_MOUSE WD repeat-containing protein 19 OS=Mus musculus GN=Wdr19 PE=2 SV=1
BT_B_ZJU_Singletons25560	BT_ZHJ1_ZJU_Unigene50074	0.9778	gi|193606283|ref|XP_001943489.1|	2e-43	PREDICTED: similar to g-protein signalling modulator [Acyrthosiphon pisum]	P81274	2e-25	GPSM2_HUMAN G-protein-signaling modulator 2 OS=Homo sapiens GN=GPSM2 PE=1 SV=2
BT_B_ZJU_Singletons85239	BT_ZHJ1_ZJU_Unigene50280	0.9778	gi|158300882|ref|XP_001689283.1|	8e-09	AGAP011825-PA [Anopheles gambiae str. PEST] >gi|157013374|gb|EDO63349.1| AGAP011825-PA [Anopheles gambiae str. PEST]	Q8N5G0	2e-07	YD012_HUMAN Uncharacterized protein LOC389203 OS=Homo sapiens PE=1 SV=2
BT_B_ZJU_Singletons88443	BT_ZHJ1_ZJU_Unigene28237	0.9778	gi|258503806|gb|ACV72655.1|	2e-33	ZAG-1 [Caenorhabditis remanei]	P28166	2e-32	ZFH1_DROME Zinc finger protein 1 OS=Drosophila melanogaster GN=zfh1 PE=1 SV=2
BT_B_ZJU_Singletons93772	BT_ZHJ1_ZJU_Unigene26490	0.9778	gi|58388862|ref|XP_316594.2|	0	AGAP006569-PA [Anopheles gambiae str. PEST] >gi|55239326|gb|EAA11289.2| AGAP006569-PA [Anopheles gambiae str. PEST]	Q9VP61	0	ACSA_DROME Acetyl-coenzyme A synthetase OS=Drosophila melanogaster GN=AcCoAS PE=2 SV=1
BT_B_ZJU_Singletons93865	BT_ZHJ1_ZJU_Unigene52106	0.9778	gi|110760247|ref|XP_001120943.1|	2e-16	PREDICTED: similar to Nopp140 CG7421-PB, isoform B [Apis mellifera]	Q14978	4e-13	NOLC1_HUMAN Nucleolar phosphoprotein p130 OS=Homo sapiens GN=NOLC1 PE=1 SV=2
BT_B_ZJU_Singletons95879	BT_ZHJ1_ZJU_Unigene23302	0.9778	gi|156547931|ref|XP_001604464.1|	2e-15	PREDICTED: similar to farnesyl diphosphate synthase [Nasonia vitripennis]	P05369	1e-11	FPPS_RAT Farnesyl pyrophosphate synthetase OS=Rattus norvegicus GN=Fdps PE=2 SV=2
BT_B_ZJU_Singletons97210	BT_ZHJ1_ZJU_Unigene45587	0.9778	gi|157107715|ref|XP_001649905.1|	1e-36	actin [Aedes aegypti] >gi|108879517|gb|EAT43742.1| actin [Aedes aegypti]	Q9DEE9	3e-34	ARP6_CHICK Actin-related protein 6 OS=Gallus gallus GN=ACTR6 PE=2 SV=1
BT_B_ZJU_Singletons98166	BT_ZHJ1_ZJU_Unigene39898	0.9778	gi|61098426|ref|NP_001012960.1|	4e-31	exportin 7 [Gallus gallus] >gi|75571421|sp|Q5ZLT0.1|XPO7_CHICK RecName: Full=Exportin-7	Q5ZLT0	8e-32	XPO7_CHICK Exportin-7 OS=Gallus gallus GN=XPO7 PE=2 SV=1
BT_B_ZJU_Singletons98682	BT_ZHJ1_ZJU_Unigene51740	0.9778	gi|197245406|ref|NP_001127797.1|	1e-73	translocase of inner mitochondrial membrane 50 homolog [Nasonia vitripennis]	Q9W4V8	3e-64	TI50C_DROME Mitochondrial import inner membrane translocase subunit TIM50-C OS=Drosophila melanogaster GN=ttm50 PE=1 SV=2
BT_B_ZJU_Singletons102026	BT_ZHJ1_ZJU_Unigene45507	0.9778	gi|156542674|ref|XP_001602762.1|	4e-29	PREDICTED: similar to LP09631p [Nasonia vitripennis]	A1ZAI5	2e-12	FACR1_DROME Putative fatty acyl-CoA reductase CG5065 OS=Drosophila melanogaster GN=CG5065 PE=3 SV=1
BT_B_ZJU_Singletons102353	BT_ZHJ1_ZJU_Unigene31589	0.9778	gi|237858753|ref|NP_001153816.1|	2e-41	mitochondrial ribosomal protein L48 [Acyrthosiphon pisum]	Q96GC5	3e-13	RM48_HUMAN 39S ribosomal protein L48, mitochondrial OS=Homo sapiens GN=MRPL48 PE=1 SV=2
BT_B_ZJU_Singletons103730	BT_ZHJ1_ZJU_Unigene49880	0.9778	gi|91090153|ref|XP_972190.1|	2e-80	PREDICTED: similar to carbamoyl-phosphate synthase large chain [Tribolium castaneum]	P05990	7e-78	PYR1_DROME CAD protein OS=Drosophila melanogaster GN=r PE=1 SV=3
BT_B_ZJU_Singletons103894	BT_ZHJ1_ZJU_Unigene52451	0.9778	gi|193704514|ref|XP_001944340.1|	1e-107	PREDICTED: similar to Srp54 CG4602-PA [Acyrthosiphon pisum]	Q8BZX4	8e-65	SFR12_MOUSE Splicing factor, arginine/serine-rich 12 OS=Mus musculus GN=Sfrs12 PE=2 SV=1
BT_B_ZJU_Singletons92144	BT_ZHJ1_ZJU_Unigene14746	0.9779	gi|156541036|ref|XP_001603221.1|	0	PREDICTED: similar to myosin [Nasonia vitripennis]	P10676	0	NINAC_DROME Neither inactivation nor afterpotential protein C OS=Drosophila melanogaster GN=ninaC PE=1 SV=2
BT_B_ZJU_Singletons97611	BT_ZHJ1_ZJU_Unigene50090	0.9779	gi|170048586|ref|XP_001853364.1|	2e-29	39S ribosomal protein L20, mitochondrial [Culex quinquefasciatus] >gi|167870649|gb|EDS34032.1| 39S ribosomal protein L20, mitochondrial [Culex quinquefasciatus]	Q5U4Z8	4e-21	RM20_XENLA 39S ribosomal protein L20, mitochondrial OS=Xenopus laevis GN=mrpl20 PE=2 SV=1
BT_B_ZJU_Singletons100832	BT_ZHJ1_ZJU_Unigene15344	0.9779	gi|66506287|ref|XP_624022.1|	1e-119	PREDICTED: similar to CG16857-PA [Apis mellifera]	Q967D7	7e-66	TUTL_DROME Protein turtle OS=Drosophila melanogaster GN=tutl PE=2 SV=2
BT_B_ZJU_Singletons102795	BT_ZHJ1_ZJU_Unigene51902	0.9779	gi|156541126|ref|XP_001601669.1|	4e-64	PREDICTED: similar to ribophorin ii [Nasonia vitripennis]	P25235	8e-28	RPN2_RAT Dolichyl-diphosphooligosaccharide--protein glycosyltransferase subunit 2 OS=Rattus norvegicus GN=Rpn2 PE=2 SV=2
BT_B_ZJU_Singletons24416	BT_ZHJ1_ZJU_Unigene3152	0.978	gi|66523953|ref|XP_393990.2|	1e-46	PREDICTED: similar to CG12753-PA, isoform A [Apis mellifera]	Q2KHT3	2e-41	CL16A_HUMAN Protein CLEC16A OS=Homo sapiens GN=CLEC16A PE=2 SV=2
BT_B_ZJU_Singletons26136	BT_ZHJ1_ZJU_Unigene12029	0.978	gi|193606113|ref|XP_001949484.1|	0	PREDICTED: similar to matrix metalloproteinase 1 [Acyrthosiphon pisum]	Q9GLE4	1e-80	MMP14_BOVIN Matrix metalloproteinase-14 OS=Bos taurus GN=MMP14 PE=2 SV=1
BT_B_ZJU_Singletons82948	BT_ZHJ1_ZJU_Unigene25937	0.978	gi|110748734|ref|XP_392166.3|	2e-35	PREDICTED: similar to CG5483-PA isoform 1 [Apis mellifera]	Q9TZM3	7e-22	LRK1_CAEEL Leucine-rich repeat serine/threonine-protein kinase 1 OS=Caenorhabditis elegans GN=lrk-1 PE=1 SV=6
BT_B_ZJU_Singletons83590	BT_ZHJ1_ZJU_Unigene12578	0.978	gi|66500463|ref|XP_396550.2|	6e-16	PREDICTED: similar to CG6181-PA, isoform A [Apis mellifera]	Q7ZXT3	2e-13	EDC4_XENLA Enhancer of mRNA-decapping protein 4 OS=Xenopus laevis GN=edc4 PE=2 SV=1
BT_B_ZJU_Singletons94736	BT_ZHJ1_ZJU_Unigene15052	0.978	gi|193662009|ref|XP_001950884.1|	5e-49	PREDICTED: similar to cellular repressor of E1A-stimulated genes 2 [Acyrthosiphon pisum]	Q5ZJ73	7e-35	CREG1_CHICK Protein CREG1 OS=Gallus gallus GN=CREG1 PE=2 SV=1
BT_B_ZJU_Singletons96288	BT_ZHJ1_ZJU_Unigene20783	0.978	gi|66514190|ref|XP_393483.2|	7e-61	PREDICTED: similar to CG14220-PA isoform 1 [Apis mellifera]	Q5RBB8	4e-49	SDS3_PONAB Sin3 histone deacetylase corepressor complex component SDS3 OS=Pongo abelii GN=SUDS3 PE=2 SV=1
BT_B_ZJU_Singletons99420	BT_ZHJ1_ZJU_Unigene48831	0.978	gi|110762628|ref|XP_393968.3|	3e-44	PREDICTED: similar to myosin IIIA [Apis mellifera]	Q1EG27	9e-17	MYO3B_MOUSE Myosin-IIIB OS=Mus musculus GN=Myo3b PE=2 SV=2
BT_B_ZJU_Singletons99574	BT_ZHJ1_ZJU_Unigene25414	0.978	gi|110749234|ref|XP_624014.2|	0	PREDICTED: similar to CG8877-PA [Apis mellifera]	Q6P2Q9	0	PRP8_HUMAN Pre-mRNA-processing-splicing factor 8 OS=Homo sapiens GN=PRPF8 PE=1 SV=2
BT_B_ZJU_Singletons100352	BT_ZHJ1_ZJU_Unigene51491	0.978	gi|193636691|ref|XP_001947140.1|	1e-79	PREDICTED: similar to muscular protein 20 [Acyrthosiphon pisum] >gi|239788012|dbj|BAH70703.1| ACYPI008516 [Acyrthosiphon pisum]	P14318	4e-64	MP20_DROME Muscle-specific protein 20 OS=Drosophila melanogaster GN=Mp20 PE=1 SV=2
BT_B_ZJU_Singletons102185	BT_ZHJ1_ZJU_Unigene52206	0.978	gi|156550807|ref|XP_001600649.1|	1e-100	PREDICTED: similar to eukaryotic translation initiation factor 4 gamma, 2 [Nasonia vitripennis]	Q5R7J9	2e-87	IF4G2_PONAB Eukaryotic translation initiation factor 4 gamma 2 OS=Pongo abelii GN=EIF4G2 PE=2 SV=2
BT_B_ZJU_Singletons25904	BT_ZHJ1_ZJU_Unigene13816	0.978	gi|195444360|ref|XP_002069831.1|	2e-66	GK11732 [Drosophila willistoni] >gi|194165916|gb|EDW80817.1| GK11732 [Drosophila willistoni]	P49735	2e-65	MCM2_DROME DNA replication licensing factor Mcm2 OS=Drosophila melanogaster GN=Mcm2 PE=1 SV=1
BT_B_ZJU_Singletons26921	BT_ZHJ1_ZJU_Unigene14333	0.978	gi|110762380|ref|XP_391944.3|	0	PREDICTED: similar to rhea CG6831-PA, partial [Apis mellifera]	P54939	0	TLN1_CHICK Talin-1 OS=Gallus gallus GN=TLN1 PE=1 SV=2
BT_B_ZJU_Singletons22345	BT_ZHJ1_ZJU_Unigene16995	0.9781	gi|91086967|ref|XP_973235.1|	3e-34	PREDICTED: similar to DnaJ (Hsp40) homolog, subfamily C, member 13 [Tribolium castaneum]	O75165	2e-21	DJC13_HUMAN DnaJ homolog subfamily C member 13 OS=Homo sapiens GN=DNAJC13 PE=1 SV=4
BT_B_ZJU_Singletons22701	BT_ZHJ1_ZJU_Unigene36244	0.9781	gi|195425431|ref|XP_002061011.1|	1e-11	GK19011 [Drosophila willistoni] >gi|194157096|gb|EDW71997.1| GK19011 [Drosophila willistoni]	Q7KQZ4	2e-10	LOLA3_DROME Longitudinals lacking protein, isoforms A/B/D/L OS=Drosophila melanogaster GN=lola PE=1 SV=1
BT_B_ZJU_Singletons23003	BT_ZHJ1_ZJU_Unigene21886	0.9781	gi|156538393|ref|XP_001605616.1|	5e-16	PREDICTED: similar to ATP-dependent RNA helicase [Nasonia vitripennis]	Q6P158	1e-13	DHX57_HUMAN Putative ATP-dependent RNA helicase DHX57 OS=Homo sapiens GN=DHX57 PE=1 SV=2
BT_B_ZJU_Singletons25864	BT_ZHJ1_ZJU_Unigene2494	0.9781	gi|115638735|ref|XP_797418.2|	2e-11	PREDICTED: similar to endonuclease-reverse transcriptase [Strongylocentrotus purpuratus] >gi|115928587|ref|XP_001180087.1| PREDICTED: similar to endonuclease-reverse transcriptase [Strongylocentrotus purpuratus]	Q588U8	3e-09	CFDP2_TRAJA Craniofacial development protein 2 OS=Tragulus javanicus GN=CFDP2 PE=2 SV=1
BT_B_ZJU_Singletons92358	BT_ZHJ1_ZJU_Unigene50612	0.9781	gi|193624742|ref|XP_001950878.1|	3e-79	PREDICTED: similar to 1-acyl-sn-glycerol-3-phosphate acyltransferase [Acyrthosiphon pisum]	Q22267	2e-34	PLC2_CAEEL Putative 1-acyl-sn-glycerol-3-phosphate acyltransferase acl-2 OS=Caenorhabditis elegans GN=acl-2 PE=2 SV=1
BT_B_ZJU_Singletons102386	BT_ZHJ1_ZJU_Unigene52444	0.9781	gi|193592083|ref|XP_001946873.1|	1e-107	PREDICTED: similar to CG1443 CG1443-PA [Acyrthosiphon pisum]	A1ZAI5	3e-72	FACR1_DROME Putative fatty acyl-CoA reductase CG5065 OS=Drosophila melanogaster GN=CG5065 PE=3 SV=1
BT_B_ZJU_Singletons86705	BT_ZHJ1_ZJU_Unigene45102	0.9782	gi|91086921|ref|XP_971865.1|	3e-28	PREDICTED: similar to Probable mitochondrial 28S ribosomal protein S16 (MRP-S16) [Tribolium castaneum]	Q9V6Y3	3e-27	RT16_DROME Probable 28S ribosomal protein S16, mitochondrial OS=Drosophila melanogaster GN=mRpS16 PE=2 SV=1
BT_B_ZJU_Singletons95439	BT_ZHJ1_ZJU_Unigene45354	0.9782	gi|170066897|ref|XP_001868267.1|	1e-42	NHL repeat containing 2 [Culex quinquefasciatus] >gi|167863075|gb|EDS26458.1| NHL repeat containing 2 [Culex quinquefasciatus]	Q8BZW8	2e-37	NHLC2_MOUSE NHL repeat-containing protein 2 OS=Mus musculus GN=Nhlrc2 PE=2 SV=1
BT_B_ZJU_Singletons102546	BT_ZHJ1_ZJU_Unigene50410	0.9782	gi|156537225|ref|XP_001605114.1|	1e-21	PREDICTED: similar to ENSANGP00000019995 [Nasonia vitripennis]	A1L272	1e-08	S29A4_DANRE Equilibrative nucleoside transporter 4 OS=Danio rerio GN=slc29a4 PE=2 SV=1
BT_B_ZJU_Singletons103131	BT_ZHJ1_ZJU_Unigene31578	0.9782	gi|231885|sp|P29981.1|CP4C1_BLADI	0	RecName: Full=Cytochrome P450 4C1; AltName: Full=CYPIVC1 >gi|155947|gb|AAA27819.1| cytochrome P450 [Blaberus discoidalis]	P29981	0	CP4C1_BLADI Cytochrome P450 4C1 OS=Blaberus discoidalis GN=CYP4C1 PE=2 SV=1
BT_B_ZJU_Singletons25720	BT_ZHJ1_ZJU_Unigene40357	0.9783	gi|223649154|gb|ACN11335.1|	6e-26	Peroxisomal 3,2-trans-enoyl-CoA isomerase [Salmo salar]	Q5XIC0	4e-24	PECI_RAT Peroxisomal 3,2-trans-enoyl-CoA isomerase OS=Rattus norvegicus GN=Peci PE=1 SV=1
BT_B_ZJU_Singletons84914	BT_ZHJ1_ZJU_Unigene46600	0.9783	gi|110759899|ref|XP_001119876.1|	9e-39	PREDICTED: similar to CG18591-PA [Apis mellifera]	Q9VLV5	5e-36	RUXE_DROME Probable small nuclear ribonucleoprotein E OS=Drosophila melanogaster GN=CG18591 PE=1 SV=1
BT_B_ZJU_Singletons92789	BT_ZHJ1_ZJU_Unigene24110	0.9783	gi|110759283|ref|XP_397014.3|	3e-97	PREDICTED: similar to absent, small, or homeotic discs 2 CG6677-PC, isoform C [Apis mellifera]	Q91X20	4e-68	ASH2L_MOUSE Set1/Ash2 histone methyltransferase complex subunit ASH2 OS=Mus musculus GN=Ash2l PE=1 SV=1
BT_B_ZJU_Singletons97508	BT_ZHJ1_ZJU_Unigene52075	0.9783	gi|91092198|ref|XP_969360.1|	3e-79	PREDICTED: similar to ubiquitin conjugating enzyme E2 [Tribolium castaneum]	P35128	2e-77	UBE2N_DROME Ubiquitin-conjugating enzyme E2 N OS=Drosophila melanogaster GN=ben PE=2 SV=1
BT_B_ZJU_Singletons101530	BT_ZHJ1_ZJU_Unigene47166	0.9783	gi|195046942|ref|XP_001992240.1|	1e-26	GH24643 [Drosophila grimshawi] >gi|193893081|gb|EDV91947.1| GH24643 [Drosophila grimshawi]	Q9VXY2	2e-26	MADD_DROME MAP kinase-activating death domain protein OS=Drosophila melanogaster GN=rab3-GEF PE=2 SV=1
BT_B_ZJU_Singletons103692	BT_ZHJ1_ZJU_Unigene26154	0.9783	gi|189236526|ref|XP_975464.2|	1e-167	PREDICTED: similar to f-spondin [Tribolium castaneum]	Q9W770	1e-63	SPON1_CHICK Spondin-1 OS=Gallus gallus GN=SPON1 PE=2 SV=1
BT_B_ZJU_Singletons104015	BT_ZHJ1_ZJU_Unigene52350	0.9783	gi|193631923|ref|XP_001947137.1|	3e-54	PREDICTED: similar to subtilisin-related protease SPC3, partial [Acyrthosiphon pisum]	P28840	3e-41	NEC1_RAT Neuroendocrine convertase 1 OS=Rattus norvegicus GN=Pcsk1 PE=2 SV=1
BT_B_ZJU_Singletons102778	BT_ZHJ1_ZJU_Unigene11506	0.9783	gi|193650175|ref|XP_001946611.1|	5e-18	PREDICTED: similar to VPRBP protein [Acyrthosiphon pisum]	Q80TR8	2e-10	VPRBP_MOUSE Protein VPRBP OS=Mus musculus GN=Vprbp PE=2 SV=4
BT_B_ZJU_Singletons1534	BT_ZHJ1_ZJU_Unigene8493	0.9784	gi|193716167|ref|XP_001946745.1|	3e-33	PREDICTED: similar to heterogeneous nuclear ribonucleoprotein [Acyrthosiphon pisum]	Q08473	4e-21	SQD_DROME RNA-binding protein squid OS=Drosophila melanogaster GN=sqd PE=1 SV=3
BT_B_ZJU_Singletons26906	BT_ZHJ1_ZJU_Unigene3378	0.9784	gi|193669274|ref|XP_001951881.1|	3e-82	PREDICTED: similar to AGAP010553-PA [Acyrthosiphon pisum]	Q8T6B9	2e-58	PUF68_DROME Poly(U)-binding-splicing factor half pint OS=Drosophila melanogaster GN=pUf68 PE=1 SV=2
BT_B_ZJU_Singletons99128	BT_ZHJ1_ZJU_Unigene30285	0.9784	gi|37678109|gb|AAQ97603.1|	8e-64	N-acetylglucosaminidase [Manduca sexta]	P49010	1e-63	HEXC_BOMMO Chitooligosaccharidolytic beta-N-acetylglucosaminidase OS=Bombyx mori PE=1 SV=1
BT_B_ZJU_Singletons101151	BT_ZHJ1_ZJU_Unigene21007	0.9784	gi|193606239|ref|XP_001950033.1|	3e-78	PREDICTED: similar to anaphase promoting complex subunit 10 [Acyrthosiphon pisum]	Q9V831	6e-70	APC10_DROME Anaphase-promoting complex subunit 10 OS=Drosophila melanogaster GN=CG11419 PE=1 SV=2
BT_B_ZJU_Singletons26720	BT_ZHJ1_ZJU_Unigene40967	0.9785	gi|193683400|ref|XP_001943944.1|	3e-22	PREDICTED: similar to CG13126 CG13126-PA, partial [Acyrthosiphon pisum]	Q3U2U7	3e-16	M11D1_MOUSE Protein RSM22 homolog, mitochondrial OS=Mus musculus GN=Mett11d1 PE=2 SV=1
BT_B_ZJU_Singletons76123	BT_ZHJ1_ZJU_Unigene28615	0.9785	gi|193664581|ref|XP_001948829.1|	2e-43	PREDICTED: similar to AGAP005546-PA [Acyrthosiphon pisum]	Q5RA75	1e-30	F135A_PONAB Protein FAM135A OS=Pongo abelii GN=FAM135A PE=2 SV=1
BT_B_ZJU_Singletons92768	BT_ZHJ1_ZJU_Unigene52435	0.9785	gi|193598869|ref|XP_001951916.1|	1e-152	PREDICTED: similar to peroxinectin [Acyrthosiphon pisum]	Q01603	1e-95	PERO_DROME Peroxidase OS=Drosophila melanogaster GN=Pxd PE=2 SV=1
BT_B_ZJU_Singletons99179	BT_ZHJ1_ZJU_Unigene18314	0.9785	gi|193613025|ref|XP_001952116.1|	3e-62	PREDICTED: similar to Survival of motor neuron-related-splicing factor 30 (SMN-related protein) (30 kDa splicing factor SMNrp) (Survival motor neuron domain-containing protein 1) [Acyrthosiphon pisum]	Q5R591	2e-47	SPF30_PONAB Survival of motor neuron-related-splicing factor 30 OS=Pongo abelii GN=SMNDC1 PE=2 SV=1
BT_B_ZJU_Singletons101863	BT_ZHJ1_ZJU_Unigene50477	0.9785	gi|169642476|gb|AAI60850.1|	3e-09	Sfrs4 protein [Rattus norvegicus]	Q8VE97	2e-08	SFRS4_MOUSE Splicing factor, arginine/serine-rich 4 OS=Mus musculus GN=Sfrs4 PE=2 SV=1
BT_B_ZJU_Singletons102365	BT_ZHJ1_ZJU_Unigene23181	0.9785	gi|239789534|dbj|BAH71385.1|	1e-105	ACYPI003819 [Acyrthosiphon pisum]	Q3SXM5	8e-69	HSDL1_HUMAN Hydroxysteroid dehydrogenase-like protein 1 OS=Homo sapiens GN=HSDL1 PE=1 SV=2
BT_B_ZJU_Singletons103479	BT_ZHJ1_ZJU_Unigene26123	0.9785	gi|193610701|ref|XP_001951408.1|	1e-97	PREDICTED: similar to U3 small nucleolar RNA (U3 snorna) associated protein [Acyrthosiphon pisum]	Q803X4	1e-82	SOF1_DANRE WD repeat and SOF domain-containing protein 1 OS=Danio rerio GN=wdsof1 PE=2 SV=1
BT_B_ZJU_Singletons103711	BT_ZHJ1_ZJU_Unigene30426	0.9785	gi|237874162|ref|NP_001153853.1|	1e-84	pentatricopeptide repeat domain 1 [Acyrthosiphon pisum]	Q8C2E4	1e-38	PTCD1_MOUSE Pentatricopeptide repeat-containing protein 1 OS=Mus musculus GN=Ptcd1 PE=2 SV=1
BT_B_ZJU_Singletons74466	BT_ZHJ1_ZJU_Unigene45644	0.9786	gi|195027165|ref|XP_001986454.1|	2e-19	GH20522 [Drosophila grimshawi] >gi|193902454|gb|EDW01321.1| GH20522 [Drosophila grimshawi]	A8MXY4	1e-16	ZNF99_HUMAN Zinc finger protein 99 OS=Homo sapiens GN=ZNF99 PE=2 SV=2
BT_B_ZJU_Singletons94342	BT_ZHJ1_ZJU_Unigene41283	0.9786	gi|158299659|ref|XP_319727.3|	1e-20	AGAP008978-PA [Anopheles gambiae str. PEST] >gi|157013623|gb|EAA14881.3| AGAP008978-PA [Anopheles gambiae str. PEST]	Q9W138	2e-18	U532_DROME UPF0532 protein CG3570 OS=Drosophila melanogaster GN=CG3570 PE=2 SV=1
BT_B_ZJU_Singletons98609	BT_ZHJ1_ZJU_Unigene28360	0.9786	gi|91081223|ref|XP_975626.1|	1e-126	PREDICTED: similar to AGAP003014-PA [Tribolium castaneum]	Q9UHY8	2e-57	FEZ2_HUMAN Fasciculation and elongation protein zeta-2 OS=Homo sapiens GN=FEZ2 PE=1 SV=2
BT_B_ZJU_Singletons100227	BT_ZHJ1_ZJU_Unigene52174	0.9786	gi|115928235|ref|XP_798116.2|	1e-120	PREDICTED: similar to galactokinase 1 [Strongylocentrotus purpuratus] >gi|115965341|ref|XP_001187174.1| PREDICTED: similar to galactokinase 1 [Strongylocentrotus purpuratus]	P51570	1e-106	GALK1_HUMAN Galactokinase OS=Homo sapiens GN=GALK1 PE=1 SV=1
BT_B_ZJU_Singletons101639	BT_ZHJ1_ZJU_Unigene11180	0.9786	gi|91082337|ref|XP_966458.1|	7e-75	PREDICTED: similar to GA20722-PA [Tribolium castaneum]	Q24040	1e-71	BGB_DROME Protein big brother OS=Drosophila melanogaster GN=Bgb PE=1 SV=3
BT_B_ZJU_Singletons20134	BT_ZHJ1_ZJU_Unigene31264	0.9787	gi|94469374|gb|ABF18536.1|	1e-27	PA domain-containing protein [Aedes aegypti]	Q9W1W9	2e-24	PAP21_DROME PAP21-like protein OS=Drosophila melanogaster GN=CG9849 PE=2 SV=1
BT_B_ZJU_Singletons80181	BT_ZHJ1_ZJU_Unigene41081	0.9787	gi|66500786|ref|XP_392164.2|	4e-33	PREDICTED: similar to endophilin A CG14296-PA, isoform A isoform 1 [Apis mellifera]	Q8I1C0	1e-27	SH3G3_DROPS Endophilin-A OS=Drosophila pseudoobscura pseudoobscura GN=endoA PE=3 SV=1
BT_B_ZJU_Singletons98950	BT_ZHJ1_ZJU_Unigene46177	0.9787	gi|193624635|ref|XP_001951429.1|	2e-51	PREDICTED: similar to CG5543 CG5543-PA [Acyrthosiphon pisum]	Q9W1J3	2e-48	GAD1_DROME Gastrulation defective protein 1 homolog OS=Drosophila melanogaster GN=CG5543 PE=2 SV=1
BT_B_ZJU_Singletons102244	BT_ZHJ1_ZJU_Unigene30207	0.9787	gi|91094747|ref|XP_971437.1|	1e-101	PREDICTED: similar to s-adenosyl-methyl transferase mraw [Tribolium castaneum]	Q9VGY5	5e-95	ME5D1_DROME Putative S-adenosyl-L-methionine-dependent methyltransferase CG14683 OS=Drosophila melanogaster GN=CG14683 PE=2 SV=2
BT_B_ZJU_Singletons103463	BT_ZHJ1_ZJU_Unigene9164	0.9787	gi|91089465|ref|XP_968623.1|	1e-30	PREDICTED: similar to CG9246 CG9246-PA [Tribolium castaneum]	Q9VIF0	4e-23	NOC2L_DROME Nucleolar complex protein 2 homolog OS=Drosophila melanogaster GN=CG9246 PE=1 SV=1
BT_B_ZJU_Singletons24355	BT_ZHJ1_ZJU_Unigene24250	0.9788	gi|195109807|ref|XP_001999473.1|	6e-40	GI24527 [Drosophila mojavensis] >gi|193916067|gb|EDW14934.1| GI24527 [Drosophila mojavensis]	A1ZAI5	2e-34	FACR1_DROME Putative fatty acyl-CoA reductase CG5065 OS=Drosophila melanogaster GN=CG5065 PE=3 SV=1
BT_B_ZJU_Singletons83157	BT_ZHJ1_ZJU_Unigene51212	0.9788	gi|156549876|ref|XP_001603892.1|	5e-65	PREDICTED: similar to ribosomal protein L24 [Nasonia vitripennis]	Q9VGN9	1e-60	RLP24_DROME Probable ribosome biogenesis protein RLP24 OS=Drosophila melanogaster GN=CG6764 PE=1 SV=1
BT_B_ZJU_Singletons96795	BT_ZHJ1_ZJU_Unigene49145	0.9788	gi|110771256|ref|XP_001123184.1|	4e-36	PREDICTED: similar to CG33713-PB, isoform B [Apis mellifera]	Q66JD7	8e-32	ACBD6_XENTR Acyl-CoA-binding domain-containing protein 6 OS=Xenopus tropicalis GN=acbd6 PE=2 SV=1
BT_B_ZJU_Singletons97775	BT_ZHJ1_ZJU_Unigene48883	0.9788	gi|198250388|gb|ACH85196.1|	1e-81	heat shock protein 20 [Bemisia tabaci]	P82147	1e-30	L2EFL_DROME Protein lethal(2)essential for life OS=Drosophila melanogaster GN=l(2)efl PE=1 SV=1
BT_B_ZJU_Singletons102263	BT_ZHJ1_ZJU_Unigene31386	0.9788	gi|225708796|gb|ACO10244.1|	7e-13	Tumor suppressor candidate 2 [Caligus rogercresseyi]	Q9WVF8	7e-11	TUSC2_MOUSE Tumor suppressor candidate 2 OS=Mus musculus GN=Tusc2 PE=1 SV=3
BT_B_ZJU_Singletons102355	BT_ZHJ1_ZJU_Unigene46269	0.9788	gi|193599066|ref|XP_001944614.1|	5e-20	PREDICTED: similar to enhancer of mRNA decapping 3 [Acyrthosiphon pisum]	Q502M5	2e-10	EDC3_DANRE Enhancer of mRNA-decapping protein 3 OS=Danio rerio GN=edc3 PE=1 SV=1
BT_B_ZJU_Singletons102948	BT_ZHJ1_ZJU_Unigene12331	0.9788	gi|193636717|ref|XP_001949755.1|	2e-26	PREDICTED: similar to CG5414 CG5414-PA [Acyrthosiphon pisum]	Q8BIJ6	1e-24	SYIM_MOUSE Isoleucyl-tRNA synthetase, mitochondrial OS=Mus musculus GN=Iars2 PE=2 SV=1
BT_B_ZJU_Singletons99704	BT_ZHJ1_ZJU_Unigene30908	0.9788	gi|48097910|ref|XP_391971.1|	3e-33	PREDICTED: similar to COP9 signalosome complex subunit 8 (Signalosome subunit 8) (SGN8) (JAB1-containing signalosome subunit 8) (COP9 homolog) [Apis mellifera]	Q7ZUZ0	1e-33	CSN8_DANRE COP9 signalosome complex subunit 8 OS=Danio rerio GN=cops8 PE=2 SV=1
BT_B_ZJU_Singletons103917	BT_ZHJ1_ZJU_Unigene29179	0.9788	gi|66509421|ref|XP_624702.1|	1e-158	PREDICTED: similar to CG12082-PA [Apis mellifera]	P56399	1e-123	UBP5_MOUSE Ubiquitin carboxyl-terminal hydrolase 5 OS=Mus musculus GN=Usp5 PE=1 SV=1
BT_B_ZJU_Singletons25233	BT_ZHJ1_ZJU_Unigene46153	0.9789	gi|291244253|ref|XP_002742012.1|	4e-15	PREDICTED: ABC membrane transporter-like [Saccoglossus kowalevskii]	P45843	2e-13	SCRT_DROME Protein scarlet OS=Drosophila melanogaster GN=st PE=1 SV=3
BT_B_ZJU_Singletons81163	BT_ZHJ1_ZJU_Unigene36721	0.9789	gi|255090215|gb|ACU00433.1|	7e-14	vitellogenin [Bombus hypocrita]	Q16927	2e-10	VIT1_AEDAE Vitellogenin-A1 OS=Aedes aegypti GN=VGA1 PE=1 SV=2
BT_B_ZJU_Singletons85796	BT_ZHJ1_ZJU_Unigene5604	0.9789	gi|193598817|ref|XP_001948335.1|	3e-54	PREDICTED: similar to peter pan homolog [Acyrthosiphon pisum]	Q9NQ55	2e-44	SSF1_HUMAN Suppressor of SWI4 1 homolog OS=Homo sapiens GN=PPAN PE=1 SV=1
BT_B_ZJU_Singletons97370	BT_ZHJ1_ZJU_Unigene48721	0.9789	gi|47778440|gb|AAT38121.1|	3e-22	phosphatidylethanolamine-binding protein [Branchiostoma belcheri tsingtauense]	P31729	2e-21	OV16_ONCVO OV-16 antigen OS=Onchocerca volvulus GN=OV16 PE=2 SV=2
BT_B_ZJU_Singletons101227	BT_ZHJ1_ZJU_Unigene51885	0.9789	gi|91081359|ref|XP_971395.1|	1e-109	PREDICTED: similar to CG7830 CG7830-PA [Tribolium castaneum]	Q13454	2e-90	TUSC3_HUMAN Tumor suppressor candidate 3 OS=Homo sapiens GN=TUSC3 PE=2 SV=1
BT_B_ZJU_Singletons103515	BT_ZHJ1_ZJU_Unigene27441	0.9789	gi|66499419|ref|XP_394245.2|	1e-135	PREDICTED: similar to Puromycin sensitive aminopeptidase CG1009-PC, isoform C isoform 1 [Apis mellifera]	Q11011	1e-113	PSA_MOUSE Puromycin-sensitive aminopeptidase OS=Mus musculus GN=Npepps PE=1 SV=1
BT_B_ZJU_Singletons15304	BT_ZHJ1_ZJU_Unigene11429	0.979	gi|189234177|ref|XP_969094.2|	5e-68	PREDICTED: similar to CG3209 CG3209-PA [Tribolium castaneum]	Q5R6J7	6e-54	GPAT4_PONAB Glycerol-3-phosphate acyltransferase 4 OS=Pongo abelii GN=AGPAT6 PE=2 SV=2
BT_B_ZJU_Singletons85600	BT_ZHJ1_ZJU_Unigene26090	0.979	gi|193606301|ref|XP_001944242.1|	1e-146	PREDICTED: similar to AGAP003261-PA, partial [Acyrthosiphon pisum]	Q9FPQ6	3e-49	GP1_CHLRE Vegetative cell wall protein gp1 OS=Chlamydomonas reinhardtii GN=GP1 PE=2 SV=1
BT_B_ZJU_Singletons90056	BT_ZHJ1_ZJU_Unigene51695	0.979	gi|198412971|ref|XP_002119208.1|	2e-41	PREDICTED: similar to Uncharacterized protein K02A2.6 [Ciona intestinalis]	Q09575	2e-11	YRD6_CAEEL Uncharacterized protein K02A2.6 OS=Caenorhabditis elegans GN=K02A2.6 PE=2 SV=1
BT_B_ZJU_Singletons93702	BT_ZHJ1_ZJU_Unigene2865	0.979	gi|193610443|ref|XP_001952640.1|	1e-41	PREDICTED: similar to AGAP007483-PA [Acyrthosiphon pisum]	P58354	1e-22	GTR8_BOVIN Solute carrier family 2, facilitated glucose transporter member 8 OS=Bos taurus GN=SLC2A8 PE=2 SV=2
BT_B_ZJU_Singletons94333	BT_ZHJ1_ZJU_Unigene46169	0.979	gi|156545671|ref|XP_001604243.1|	1e-23	PREDICTED: similar to GA20501-PA [Nasonia vitripennis]	Q8AYG3	1e-18	TTK_DANRE Dual specificity protein kinase Ttk OS=Danio rerio GN=ttk PE=1 SV=2
BT_B_ZJU_Singletons94367	BT_ZHJ1_ZJU_Unigene46451	0.979	gi|91081887|ref|XP_968962.1|	6e-30	PREDICTED: similar to translation initiation factor 1a [Tribolium castaneum]	Q7SY07	5e-30	EIF1A_DANRE Probable RNA-binding protein EIF1AD OS=Danio rerio GN=eif1ad PE=2 SV=1
BT_B_ZJU_Singletons94720	BT_ZHJ1_ZJU_Unigene20388	0.979	gi|158284429|ref|XP_306983.4|	4e-65	Anopheles gambiae str. PEST AGAP012667-PA [Anopheles gambiae str. PEST] >gi|157021063|gb|EAA02774.4| AGAP012667-PA [Anopheles gambiae str. PEST]	Q9VW43	2e-56	CP305_DROME Probable cytochrome P450 305a1 OS=Drosophila melanogaster GN=Cyp305a1 PE=2 SV=1
BT_B_ZJU_Singletons97009	BT_ZHJ1_ZJU_Unigene9298	0.979	gi|291393039|ref|XP_002713019.1|	6e-50	PREDICTED: suppressor of G2 allele of SKP1 [Oryctolagus cuniculus]	Q9Y2Z0	2e-50	SUGT1_HUMAN Suppressor of G2 allele of SKP1 homolog OS=Homo sapiens GN=SUGT1 PE=1 SV=3
BT_B_ZJU_Singletons20504	BT_ZHJ1_ZJU_Unigene28689	0.979	gi|193699975|ref|XP_001952028.1|	3e-47	PREDICTED: similar to enoyl Coenzyme A hydratase domain containing 1 isoform 1 [Acyrthosiphon pisum]	Q2HJD5	1e-37	ECHD1_BOVIN Enoyl-CoA hydratase domain-containing protein 1 OS=Bos taurus GN=ECHDC1 PE=2 SV=1
BT_B_ZJU_Singletons103251	BT_ZHJ1_ZJU_Unigene15115	0.9791	gi|110756547|ref|XP_392361.3|	0	PREDICTED: similar to CG33519-PB isoform 1 [Apis mellifera]	O01761	6e-66	UNC89_CAEEL Muscle M-line assembly protein unc-89 OS=Caenorhabditis elegans GN=unc-89 PE=1 SV=3
BT_B_ZJU_Singletons103506	BT_ZHJ1_ZJU_Unigene2469	0.9791	gi|34481604|emb|CAE46445.1|	1e-126	79 kDa salivary apyrase precursor [Triatoma infestans]	Q9XZ43	1e-116	5NTD_LUTLO Protein 5NUC OS=Lutzomyia longipalpis GN=5NUC PE=1 SV=1
BT_B_ZJU_Singletons9231	BT_ZHJ1_ZJU_Unigene16345	0.9792	gi|157114744|ref|XP_001652400.1|	8e-72	transcriptional regulator ATRX (X-linked helicase II) [Aedes aegypti] >gi|108883553|gb|EAT47778.1| transcriptional regulator ATRX (X-linked helicase II) [Aedes aegypti]	Q9GQN5	5e-69	ATRX_DROME Transcriptional regulator ATRX homolog OS=Drosophila melanogaster GN=XNP PE=1 SV=2
BT_B_ZJU_Singletons18523	BT_ZHJ1_ZJU_Unigene50580	0.9792	gi|193690619|ref|XP_001946627.1|	7e-57	PREDICTED: similar to CG32645 CG32645-PB [Acyrthosiphon pisum]	Q09225	4e-12	NRF6_CAEEL Nose resistant to fluoxetine protein 6 OS=Caenorhabditis elegans GN=nrf-6 PE=1 SV=3
BT_B_ZJU_Singletons23714	BT_ZHJ1_ZJU_Unigene29252	0.9792	gi|91082033|ref|XP_970590.1|	5e-64	PREDICTED: similar to tyrosine-protein phosphatase non-receptor type 23 [Tribolium castaneum]	Q9H3S7	2e-38	PTN23_HUMAN Tyrosine-protein phosphatase non-receptor type 23 OS=Homo sapiens GN=PTPN23 PE=1 SV=1
BT_B_ZJU_Singletons26644	BT_ZHJ1_ZJU_Unigene20192	0.9792	gi|158288744|ref|XP_310585.4|	5e-20	AGAP000506-PA [Anopheles gambiae str. PEST] >gi|157018717|gb|EAA06599.4| AGAP000506-PA [Anopheles gambiae str. PEST]	P45843	6e-18	SCRT_DROME Protein scarlet OS=Drosophila melanogaster GN=st PE=1 SV=3
BT_B_ZJU_Singletons81665	BT_ZHJ1_ZJU_Unigene50445	0.9792	gi|156545968|ref|XP_001606521.1|	2e-17	PREDICTED: similar to ras [Nasonia vitripennis]	O42277	5e-17	RASK_ORYLA GTPase KRas OS=Oryzias latipes GN=kras1 PE=2 SV=1
BT_B_ZJU_Singletons85624	BT_ZHJ1_ZJU_Unigene23757	0.9792	gi|156546038|ref|XP_001600199.1|	3e-36	PREDICTED: similar to short-chain dehydrogenase [Nasonia vitripennis]	Q80ZF7	2e-21	RDH10_RAT Retinol dehydrogenase 10 OS=Rattus norvegicus GN=Rdh10 PE=1 SV=1
BT_B_ZJU_Singletons85985	BT_ZHJ1_ZJU_Unigene7442	0.9792	gi|193688360|ref|XP_001947556.1|	3e-34	PREDICTED: similar to c-Jun protein [Acyrthosiphon pisum]	P54864	1e-25	JUN_SERCA Transcription factor AP-1 OS=Serinus canaria GN=JUN PE=2 SV=1
BT_B_ZJU_Singletons90007	BT_ZHJ1_ZJU_Unigene21029	0.9792	gi|170046911|ref|XP_001850988.1|	7e-92	zinc carboxypeptidase [Culex quinquefasciatus] >gi|167869496|gb|EDS32879.1| zinc carboxypeptidase [Culex quinquefasciatus]	P04069	1e-58	CBPB_ASTFL Carboxypeptidase B OS=Astacus fluviatilis PE=1 SV=1
BT_B_ZJU_Singletons92387	BT_ZHJ1_ZJU_Unigene41665	0.9792	gi|110760002|ref|XP_001121438.1|	1e-34	PREDICTED: similar to DNA polymerase alpha catalytic subunit [Apis mellifera]	Q9DE46	1e-34	DPOLA_XENLA DNA polymerase alpha catalytic subunit OS=Xenopus laevis GN=pola1 PE=2 SV=1
BT_B_ZJU_Singletons93242	BT_ZHJ1_ZJU_Unigene51886	0.9792	gi|226342882|ref|NP_001139703.1|	5e-46	serine protease inhibitor 10 [Bombyx mori] >gi|195972024|gb|ACG61174.1| serpin-10 [Bombyx mori]	Q5JJ64	4e-24	Y1782_PYRKO Uncharacterized serpin-like protein TK1782 OS=Pyrococcus kodakaraensis GN=TK1782 PE=3 SV=1
BT_B_ZJU_Singletons93337	BT_ZHJ1_ZJU_Unigene31001	0.9792	gi|156546470|ref|XP_001607334.1|	4e-28	PREDICTED: similar to CG17282-PA [Nasonia vitripennis]	Q38931	6e-17	FKB70_ARATH 70 kDa peptidyl-prolyl isomerase OS=Arabidopsis thaliana GN=ROF1 PE=1 SV=2
BT_B_ZJU_Singletons99249	BT_ZHJ1_ZJU_Unigene36345	0.9792	--	--	--	Q7SI68	8e-07	CRYD_NEUCR Putative cryptochrome DASH, mitochondrial OS=Neurospora crassa GN=B22I21.260 PE=3 SV=1
BT_B_ZJU_Singletons99788	BT_ZHJ1_ZJU_Unigene31344	0.9792	gi|193594137|ref|XP_001952759.1|	9e-34	PREDICTED: similar to CG12341 CG12341-PA [Acyrthosiphon pisum] >gi|193598835|ref|XP_001951441.1| PREDICTED: similar to CG12341 CG12341-PA [Acyrthosiphon pisum]	Q9D342	7e-21	T170A_MOUSE Transmembrane protein 170A OS=Mus musculus GN=Tmem170a PE=2 SV=1
BT_B_ZJU_Singletons101643	BT_ZHJ1_ZJU_Unigene19361	0.9792	gi|193681033|ref|XP_001947910.1|	3e-49	PREDICTED: similar to actin [Acyrthosiphon pisum]	Q17GZ9	1e-31	ARP5_AEDAE Actin-related protein 5 OS=Aedes aegypti GN=Arp5 PE=3 SV=1
BT_B_ZJU_Singletons102077	BT_ZHJ1_ZJU_Unigene48737	0.9792	gi|193704745|ref|XP_001945698.1|	2e-60	PREDICTED: similar to CG6750 CG6750-PA [Acyrthosiphon pisum]	Q7SXW4	5e-56	TM111_DANRE Transmembrane protein 111 OS=Danio rerio GN=tmem111 PE=2 SV=1
BT_B_ZJU_Singletons102660	BT_ZHJ1_ZJU_Unigene52452	0.9792	gi|91085287|ref|XP_967752.1|	1e-117	PREDICTED: similar to CG5065 CG5065-PA [Tribolium castaneum]	A1ZAI5	1e-90	FACR1_DROME Putative fatty acyl-CoA reductase CG5065 OS=Drosophila melanogaster GN=CG5065 PE=3 SV=1
BT_B_ZJU_Singletons103214	BT_ZHJ1_ZJU_Unigene36326	0.9792	gi|110765341|ref|XP_392834.3|	5e-19	PREDICTED: similar to CG9104-PA isoform 1 [Apis mellifera]	Q9WUE4	1e-15	TUSC4_MOUSE Tumor suppressor candidate 4 OS=Mus musculus GN=Tusc4 PE=2 SV=1
BT_B_ZJU_Singletons103735	BT_ZHJ1_ZJU_Unigene30729	0.9792	gi|291404119|ref|XP_002718445.1|	2e-26	PREDICTED: polymerase (RNA) III (DNA directed) polypeptide A, 155kDa [Oryctolagus cuniculus]	Q5ZL98	7e-27	RPC1_CHICK DNA-directed RNA polymerase III subunit RPC1 OS=Gallus gallus GN=POLR3A PE=2 SV=1
BT_B_ZJU_Singletons103901	BT_ZHJ1_ZJU_Unigene52205	0.9792	gi|156538301|ref|XP_001603792.1|	1e-144	PREDICTED: similar to ENSANGP00000021964 [Nasonia vitripennis]	Q5R4M8	1e-118	P5CS_PONAB Delta-1-pyrroline-5-carboxylate synthetase OS=Pongo abelii GN=ALDH18A1 PE=2 SV=1
BT_B_ZJU_Singletons103910	BT_ZHJ1_ZJU_Unigene52416	0.9792	gi|189236327|ref|XP_975279.2|	1e-163	PREDICTED: similar to AGAP010331-PA [Tribolium castaneum]	Q61316	1e-132	HSP74_MOUSE Heat shock 70 kDa protein 4 OS=Mus musculus GN=Hspa4 PE=1 SV=1
BT_B_ZJU_Singletons104017	BT_ZHJ1_ZJU_Unigene52462	0.9792	gi|58585196|ref|NP_001011627.1|	0	phenoloxidase subunit A3 [Apis mellifera] >gi|41350389|gb|AAO72539.2| prophenoloxidase [Apis mellifera]	Q9V521	0	PRPA3_DROME Phenoloxidase subunit A3 OS=Drosophila melanogaster GN=proPo-A3 PE=1 SV=1
BT_B_ZJU_Singletons18870	BT_ZHJ1_ZJU_Unigene22149	0.9792	gi|66522059|ref|XP_624043.1|	3e-88	PREDICTED: similar to Syntenin-1 (Syndecan-binding protein 1) (Melanoma differentiation-associated protein 9) (MDA-9) (Scaffold protein Pbp1) (Pro-TGF-alpha cytoplasmic domain-interacting protein 18) (TACIP18) [Apis mellifera]	Q9JI92	2e-76	SDCB1_RAT Syntenin-1 OS=Rattus norvegicus GN=Sdcbp PE=1 SV=1
BT_B_ZJU_Singletons104058	BT_ZHJ1_ZJU_Unigene4276	0.9792	gi|156552297|ref|XP_001600622.1|	2e-75	PREDICTED: similar to LD28101p [Nasonia vitripennis]	Q8K4L0	3e-49	DDX54_MOUSE ATP-dependent RNA helicase DDX54 OS=Mus musculus GN=Ddx54 PE=1 SV=1
BT_B_ZJU_Singletons1030	BT_ZHJ1_ZJU_Unigene18917	0.9793	gi|193713653|ref|XP_001948064.1|	1e-128	PREDICTED: similar to zinc finger protein 608 [Acyrthosiphon pisum]	Q9ULD9	5e-22	ZN608_HUMAN Zinc finger protein 608 OS=Homo sapiens GN=ZNF608 PE=1 SV=3
BT_B_ZJU_Singletons89314	BT_ZHJ1_ZJU_Unigene49606	0.9793	gi|193697821|ref|XP_001943949.1|	1e-105	PREDICTED: similar to DNA-directed RNA polymerase II subunit RPB1 (RNA polymerase II subunit B1) (DNA-directed RNA polymerase III largest subunit) [Acyrthosiphon pisum]	P04052	1e-103	RPB1_DROME DNA-directed RNA polymerase II subunit RPB1 OS=Drosophila melanogaster GN=RpII215 PE=1 SV=4
BT_B_ZJU_Singletons93251	BT_ZHJ1_ZJU_Unigene23428	0.9793	gi|239050479|ref|NP_001155084.1|	1e-100	chitinase 5 [Nasonia vitripennis]	P36362	5e-95	CHIT_MANSE Endochitinase OS=Manduca sexta PE=2 SV=1
BT_B_ZJU_Singletons96075	BT_ZHJ1_ZJU_Unigene47486	0.9793	gi|66533242|ref|XP_624942.1|	3e-16	PREDICTED: similar to TBP-associated factor 7 CG2670-PA isoform 2 [Apis mellifera]	Q9VHY5	7e-10	TAF7_DROME Transcription initiation factor TFIID subunit 7 OS=Drosophila melanogaster GN=Taf7 PE=1 SV=1
BT_B_ZJU_Singletons96118	BT_ZHJ1_ZJU_Unigene19696	0.9793	gi|189239405|ref|XP_001813943.1|	1e-109	PREDICTED: similar to CG11847 CG11847-PA [Tribolium castaneum]	Q8CCP0	2e-86	SDCG1_MOUSE Serologically defined colon cancer antigen 1 homolog OS=Mus musculus GN=Sdccag1 PE=1 SV=2
BT_B_ZJU_Singletons96621	BT_ZHJ1_ZJU_Unigene20830	0.9793	gi|156540017|ref|XP_001600698.1|	5e-51	PREDICTED: similar to GH24474p [Nasonia vitripennis]	Q80V31	4e-26	K0562_MOUSE Uncharacterized protein KIAA0562 OS=Mus musculus GN=Kiaa0562 PE=1 SV=1
BT_B_ZJU_Singletons104010	BT_ZHJ1_ZJU_Unigene23051	0.9793	gi|91087463|ref|XP_975696.1|	3e-36	PREDICTED: similar to B4 CG9239-PA [Tribolium castaneum]	Q54Z23	3e-11	INT6_DICDI Integrator complex subunit 6 homolog OS=Dictyostelium discoideum GN=ints6 PE=3 SV=2
BT_B_ZJU_Singletons14574	BT_ZHJ1_ZJU_Unigene43895	0.9794	gi|156545870|ref|XP_001606513.1|	8e-43	PREDICTED: similar to phosphatidylinositol synthase [Nasonia vitripennis]	O14735	2e-27	CDIPT_HUMAN CDP-diacylglycerol--inositol 3-phosphatidyltransferase OS=Homo sapiens GN=CDIPT PE=1 SV=1
BT_B_ZJU_Singletons75409	BT_ZHJ1_ZJU_Unigene48152	0.9794	gi|91092916|ref|XP_971494.1|	3e-75	PREDICTED: similar to AGAP012123-PA [Tribolium castaneum]	Q8N461	2e-59	FXL16_HUMAN F-box/LRR-repeat protein 16 OS=Homo sapiens GN=FBXL16 PE=1 SV=2
BT_B_ZJU_Singletons81493	BT_ZHJ1_ZJU_Unigene27032	0.9794	gi|193680015|ref|XP_001946057.1|	0	PREDICTED: similar to glucose dehydrogenase [Acyrthosiphon pisum]	P18172	1e-108	DHGL_DROPS Glucose dehydrogenase [acceptor] OS=Drosophila pseudoobscura pseudoobscura GN=Gld PE=3 SV=4
BT_B_ZJU_Singletons85420	BT_ZHJ1_ZJU_Unigene50301	0.9794	gi|187127220|ref|NP_001119628.1|	2e-50	vacuolar ATP synthase subunit G-like protein [Acyrthosiphon pisum] >gi|89574481|gb|ABD76371.1| vacuolar ATP synthase subunit G-like protein [Acyrthosiphon pisum] >gi|239788148|dbj|BAH70766.1| ACYPI000034 [Acyrthosiphon pisum] >gi|239788150|dbj|BAH70767.1| ACYPI000034 [Acyrthosiphon pisum] >gi|239788152|dbj|BAH70768.1| ACYPI000034 [Acyrthosiphon pisum]	Q25532	5e-44	VATG_MANSE V-type proton ATPase subunit G OS=Manduca sexta PE=3 SV=1
BT_B_ZJU_Singletons86059	BT_ZHJ1_ZJU_Unigene52290	0.9794	gi|193603645|ref|XP_001946030.1|	2e-96	PREDICTED: similar to AGAP001477-PA [Acyrthosiphon pisum]	Q9V3W6	5e-83	INX7_DROME Innexin inx7 OS=Drosophila melanogaster GN=inx7 PE=1 SV=1
BT_B_ZJU_Singletons89699	BT_ZHJ1_ZJU_Unigene45410	0.9794	gi|195439308|ref|XP_002067573.1|	6e-53	GK16502 [Drosophila willistoni] >gi|194163658|gb|EDW78559.1| GK16502 [Drosophila willistoni]	A8JUV0	2e-53	SBNO_DROME Protein strawberry notch OS=Drosophila melanogaster GN=sno PE=1 SV=1
BT_B_ZJU_Singletons94613	BT_ZHJ1_ZJU_Unigene30868	0.9794	gi|58387098|ref|XP_315329.2|	1e-35	AGAP005314-PA [Anopheles gambiae str. PEST] >gi|170059581|ref|XP_001865425.1| Lsm6 protein [Culex quinquefasciatus] >gi|55238130|gb|EAA11294.2| AGAP005314-PA [Anopheles gambiae str. PEST] >gi|167878291|gb|EDS41674.1| Lsm6 protein [Culex quinquefasciatus]	P62313	1e-32	LSM6_MOUSE U6 snRNA-associated Sm-like protein LSm6 OS=Mus musculus GN=Lsm6 PE=2 SV=1
BT_B_ZJU_Singletons99853	BT_ZHJ1_ZJU_Unigene18739	0.9794	gi|66513671|ref|XP_624168.1|	3e-54	PREDICTED: similar to CG3556-PA isoform 2 [Apis mellifera]	Q9W4K2	4e-42	Y3556_DROME Uncharacterized protein CG3556 OS=Drosophila melanogaster GN=CG3556 PE=2 SV=1
BT_B_ZJU_Singletons100837	BT_ZHJ1_ZJU_Unigene49311	0.9794	gi|58388728|ref|XP_316497.2|	2e-68	AGAP006456-PA [Anopheles gambiae str. PEST] >gi|55239226|gb|EAA11886.2| AGAP006456-PA [Anopheles gambiae str. PEST]	Q0MQG6	3e-58	NDUS3_PONAB NADH dehydrogenase [ubiquinone] iron-sulfur protein 3, mitochondrial OS=Pongo abelii GN=NDUFS3 PE=2 SV=1
BT_B_ZJU_Singletons101031	BT_ZHJ1_ZJU_Unigene48909	0.9794	gi|195453795|ref|XP_002073946.1|	5e-42	GK14383 [Drosophila willistoni] >gi|194170031|gb|EDW84932.1| GK14383 [Drosophila willistoni]	Q868T3	8e-42	CCAPR_DROME Cardioacceleratory peptide receptor OS=Drosophila melanogaster GN=CcapR PE=1 SV=3
BT_B_ZJU_Singletons101287	BT_ZHJ1_ZJU_Unigene18213	0.9794	gi|110760297|ref|XP_393690.3|	0	PREDICTED: similar to dihydropyrimidine dehydrogenase isoform 1 [Apis mellifera]	Q6NYG8	0	DPYD_DANRE Dihydropyrimidine dehydrogenase [NADP+] OS=Danio rerio GN=dpyd PE=2 SV=1
BT_B_ZJU_Singletons102127	BT_ZHJ1_ZJU_Unigene36791	0.9794	gi|195494935|ref|XP_002095052.1|	4e-18	GE19894 [Drosophila yakuba] >gi|194181153|gb|EDW94764.1| GE19894 [Drosophila yakuba]	Q14692	8e-13	BMS1_HUMAN Ribosome biogenesis protein BMS1 homolog OS=Homo sapiens GN=BMS1 PE=1 SV=1
BT_B_ZJU_Singletons103842	BT_ZHJ1_ZJU_Unigene20831	0.9794	gi|149642929|ref|NP_001092605.1|	3e-67	methyltransferase like 5 [Bos taurus] >gi|148753330|gb|AAI42085.1| METTL5 protein [Bos taurus]	Q8K1A0	2e-66	METL5_MOUSE Methyltransferase-like protein 5 OS=Mus musculus GN=Mettl5 PE=2 SV=2
BT_B_ZJU_Singletons15452	BT_ZHJ1_ZJU_Unigene44181	0.9795	gi|225704388|gb|ACO08040.1|	1e-13	Ran-specific GTPase-activating protein [Oncorhynchus mykiss]	P34022	4e-11	RANG_MOUSE Ran-specific GTPase-activating protein OS=Mus musculus GN=Ranbp1 PE=1 SV=2
BT_B_ZJU_Singletons76743	BT_ZHJ1_ZJU_Unigene44269	0.9795	gi|193627193|ref|XP_001952497.1|	1e-22	PREDICTED: similar to Pantothenate kinase 4 (Pantothenic acid kinase 4) (hPanK4) [Acyrthosiphon pisum]	Q923S8	4e-17	PANK4_RAT Pantothenate kinase 4 OS=Rattus norvegicus GN=Pank4 PE=1 SV=1
BT_B_ZJU_Singletons93380	BT_ZHJ1_ZJU_Unigene50487	0.9795	gi|194856731|ref|XP_001968815.1|	3e-92	GG24297 [Drosophila erecta] >gi|195473856|ref|XP_002089208.1| Hel25E [Drosophila yakuba] >gi|190660682|gb|EDV57874.1| GG24297 [Drosophila erecta] >gi|194175309|gb|EDW88920.1| Hel25E [Drosophila yakuba]	Q27268	6e-93	UAP56_DROME ATP-dependent RNA helicase WM6 OS=Drosophila melanogaster GN=Hel25E PE=1 SV=1
BT_B_ZJU_Singletons94673	BT_ZHJ1_ZJU_Unigene6131	0.9795	gi|189240340|ref|XP_971046.2|	1e-23	PREDICTED: similar to antolefinin [Tribolium castaneum]	Q96GY3	2e-20	LIN37_HUMAN Protein lin-37 homolog OS=Homo sapiens GN=LIN37 PE=1 SV=1
BT_B_ZJU_Singletons96107	BT_ZHJ1_ZJU_Unigene21987	0.9795	gi|158285557|ref|XP_308370.4|	1e-74	AGAP007505-PA [Anopheles gambiae str. PEST] >gi|157020049|gb|EAA04657.4| AGAP007505-PA [Anopheles gambiae str. PEST]	P42660	4e-66	VCP_AEDAE Vitellogenic carboxypeptidase OS=Aedes aegypti GN=VCP PE=1 SV=3
BT_B_ZJU_Singletons100124	BT_ZHJ1_ZJU_Unigene49732	0.9795	gi|66504876|ref|XP_623063.1|	5e-25	PREDICTED: similar to Transcription initiation factor IIA gamma chain (TFIIA P14 subunit) (TFIIA-14) (dTFIIA-S) (TFIIA-gamma) [Apis mellifera]	P52656	2e-23	T2AG_DROME Transcription initiation factor IIA subunit 2 OS=Drosophila melanogaster GN=TfIIA-S PE=1 SV=1
BT_B_ZJU_Singletons101237	BT_ZHJ1_ZJU_Unigene29420	0.9795	gi|193676385|ref|XP_001945335.1|	1e-17	PREDICTED: similar to malonyl coa-acyl carrier protein transacylase [Acyrthosiphon pisum]	Q8T3L6	1e-14	FABD_DROME Probable malonyl CoA-acyl carrier protein transacylase, mitochondrial OS=Drosophila melanogaster GN=beg PE=2 SV=2
BT_B_ZJU_Singletons101613	BT_ZHJ1_ZJU_Unigene52095	0.9795	gi|110758668|ref|XP_001121753.1|	1e-116	PREDICTED: similar to 3-phosphoglycerate dehydrogenase [Apis mellifera]	Q61753	1e-109	SERA_MOUSE D-3-phosphoglycerate dehydrogenase OS=Mus musculus GN=Phgdh PE=1 SV=3
BT_B_ZJU_Singletons102343	BT_ZHJ1_ZJU_Unigene28834	0.9795	gi|193657193|ref|XP_001945442.1|	7e-94	PREDICTED: similar to slit-robo rho GTPase activating protein 1,3 [Acyrthosiphon pisum]	Q7Z6B7	1e-65	SRGP1_HUMAN SLIT-ROBO Rho GTPase-activating protein 1 OS=Homo sapiens GN=SRGAP1 PE=1 SV=1
BT_B_ZJU_Singletons1735	BT_ZHJ1_ZJU_Unigene23286	0.9795	gi|157115226|ref|XP_001658153.1|	4e-89	dynein heavy chain [Aedes aegypti] >gi|108876984|gb|EAT41209.1| dynein heavy chain [Aedes aegypti]	P37276	5e-88	DYHC_DROME Dynein heavy chain, cytoplasmic OS=Drosophila melanogaster GN=Dhc64C PE=2 SV=2
BT_B_ZJU_Singletons26233	BT_ZHJ1_ZJU_Unigene13729	0.9796	gi|112983108|ref|NP_001036937.1|	6e-60	NAD-dependent deacetylase sirtuin 2 homolog [Bombyx mori] >gi|56378067|dbj|BAD74192.1| NAD-dependent deacetylase sirtuin 2 homolog [Bombyx mori]	Q5RJQ4	8e-51	SIRT2_RAT NAD-dependent deacetylase sirtuin-2 OS=Rattus norvegicus GN=Sirt2 PE=1 SV=1
BT_B_ZJU_Singletons26547	BT_ZHJ1_ZJU_Unigene8817	0.9796	gi|193669056|ref|XP_001942657.1|	1e-145	PREDICTED: similar to AGAP011648-PA [Acyrthosiphon pisum]	Q9VBW3	2e-68	CAD96_DROME Tyrosine kinase receptor Cad96Ca OS=Drosophila melanogaster GN=Cad96Ca PE=2 SV=2
BT_B_ZJU_Singletons81562	BT_ZHJ1_ZJU_Unigene7841	0.9796	gi|195453026|ref|XP_002073605.1|	3e-31	GK13056 [Drosophila willistoni] >gi|194169690|gb|EDW84591.1| GK13056 [Drosophila willistoni]	P31729	3e-27	OV16_ONCVO OV-16 antigen OS=Onchocerca volvulus GN=OV16 PE=2 SV=2
BT_B_ZJU_Singletons89467	BT_ZHJ1_ZJU_Unigene26537	0.9796	gi|156543429|ref|XP_001600856.1|	9e-50	PREDICTED: similar to single-strand selective monofunctional uracil DNA glycosylase [Nasonia vitripennis]	Q6P5C5	1e-45	SMUG1_MOUSE Single-strand selective monofunctional uracil DNA glycosylase OS=Mus musculus GN=Smug1 PE=2 SV=1
BT_B_ZJU_Singletons95096	BT_ZHJ1_ZJU_Unigene51752	0.9796	gi|193683680|ref|XP_001946412.1|	1e-163	PREDICTED: similar to AGAP005175-PA [Acyrthosiphon pisum]	P11497	1e-138	ACACA_RAT Acetyl-CoA carboxylase 1 OS=Rattus norvegicus GN=Acaca PE=1 SV=1
BT_B_ZJU_Singletons98260	BT_ZHJ1_ZJU_Unigene51964	0.9796	gi|193676365|ref|XP_001949532.1|	7e-30	PREDICTED: similar to GA21838-PA [Acyrthosiphon pisum]	P18173	2e-13	DHGL_DROME Glucose dehydrogenase [acceptor] OS=Drosophila melanogaster GN=Gld PE=2 SV=3
BT_B_ZJU_Singletons98547	BT_ZHJ1_ZJU_Unigene24701	0.9796	gi|110755068|ref|XP_625025.2|	5e-96	PREDICTED: similar to CG10542-PA [Apis mellifera]	Q9VRP9	9e-92	BRE1_DROME E3 ubiquitin-protein ligase Bre1 OS=Drosophila melanogaster GN=Bre1 PE=1 SV=2
BT_B_ZJU_Singletons98579	BT_ZHJ1_ZJU_Unigene41888	0.9796	gi|66500029|ref|XP_396451.2|	8e-32	PREDICTED: similar to pathetic CG3424-PA, isoform A [Apis mellifera]	Q8K4D3	2e-08	S36A1_MOUSE Proton-coupled amino acid transporter 1 OS=Mus musculus GN=Slc36a1 PE=2 SV=1
BT_B_ZJU_Singletons102059	BT_ZHJ1_ZJU_Unigene30095	0.9796	gi|239789824|dbj|BAH71511.1|	3e-63	ACYPI003467 [Acyrthosiphon pisum]	Q7ZY31	5e-41	SPRE_XENLA Sepiapterin reductase OS=Xenopus laevis GN=spr PE=2 SV=1
BT_B_ZJU_Singletons14316	BT_ZHJ1_ZJU_Unigene48691	0.9797	gi|193666912|ref|XP_001952839.1|	2e-54	PREDICTED: similar to inscuteable [Acyrthosiphon pisum]	Q3HNM7	4e-18	INSC_MOUSE Protein inscuteable homolog OS=Mus musculus GN=Insc PE=1 SV=2
BT_B_ZJU_Singletons84822	BT_ZHJ1_ZJU_Unigene30849	0.9797	gi|239789027|dbj|BAH71163.1|	5e-17	ACYPI002878 [Acyrthosiphon pisum]	P31729	1e-14	OV16_ONCVO OV-16 antigen OS=Onchocerca volvulus GN=OV16 PE=2 SV=2
BT_B_ZJU_Singletons86818	BT_ZHJ1_ZJU_Unigene50999	0.9797	gi|91079628|ref|XP_967731.1|	1e-108	PREDICTED: similar to AGAP002355-PA [Tribolium castaneum]	P20478	1e-102	GLNA2_DROME Glutamine synthetase 2 cytoplasmic OS=Drosophila melanogaster GN=Gs2 PE=2 SV=3
BT_B_ZJU_Singletons90267	BT_ZHJ1_ZJU_Unigene47349	0.9797	gi|198452925|ref|XP_001358999.2|	5e-37	GA14761 [Drosophila pseudoobscura pseudoobscura] >gi|198132136|gb|EAL28142.2| GA14761 [Drosophila pseudoobscura pseudoobscura]	Q9EQM6	1e-25	DGCR8_MOUSE Microprocessor complex subunit DGCR8 OS=Mus musculus GN=Dgcr8 PE=2 SV=2
BT_B_ZJU_Singletons90922	BT_ZHJ1_ZJU_Unigene27152	0.9797	gi|157114946|ref|XP_001652499.1|	3e-41	calsenilin [Aedes aegypti] >gi|108877129|gb|EAT41354.1| calsenilin [Aedes aegypti]	Q8R426	6e-39	KCIP1_RAT Kv channel-interacting protein 1 OS=Rattus norvegicus GN=Kcnip1 PE=1 SV=2
BT_B_ZJU_Singletons95192	BT_ZHJ1_ZJU_Unigene51428	0.9797	gi|224060641|ref|XP_002193452.1|	2e-10	PREDICTED: nucleolin [Taeniopygia guttata]	P19682	5e-06	ROC3_NICSY 28 kDa ribonucleoprotein, chloroplastic OS=Nicotiana sylvestris PE=1 SV=1
BT_B_ZJU_Singletons97553	BT_ZHJ1_ZJU_Unigene50645	0.9797	gi|170041723|ref|XP_001848603.1|	1e-113	l(2)37Cc [Culex quinquefasciatus] >gi|167865263|gb|EDS28646.1| l(2)37Cc [Culex quinquefasciatus]	P24156	1e-108	L2CC_DROME Protein l(2)37Cc OS=Drosophila melanogaster GN=l(2)37Cc PE=1 SV=2
BT_B_ZJU_Singletons97694	BT_ZHJ1_ZJU_Unigene31670	0.9797	gi|193664481|ref|XP_001949072.1|	0	PREDICTED: similar to CG17374 CG17374-PA [Acyrthosiphon pisum]	P19096	9e-94	FAS_MOUSE Fatty acid synthase OS=Mus musculus GN=Fasn PE=1 SV=2
BT_B_ZJU_Singletons98762	BT_ZHJ1_ZJU_Unigene50756	0.9797	gi|110763051|ref|XP_623841.2|	2e-82	PREDICTED: similar to lark CG8597-PA, isoform A isoform 1 [Apis mellifera]	Q94901	1e-71	LARK_DROME RNA-binding protein lark OS=Drosophila melanogaster GN=lark PE=1 SV=1
BT_B_ZJU_Singletons99355	BT_ZHJ1_ZJU_Unigene50870	0.9797	gi|91083623|ref|XP_970124.1|	3e-92	PREDICTED: similar to citrate synthase [Tribolium castaneum]	Q16P20	4e-90	CISY2_AEDAE Probable citrate synthase 2, mitochondrial OS=Aedes aegypti GN=AAEL011789 PE=3 SV=1
BT_B_ZJU_Singletons100041	BT_ZHJ1_ZJU_Unigene4647	0.9797	gi|110756271|ref|XP_001120873.1|	3e-64	PREDICTED: similar to Focal adhesion kinase 1 (FADK 1) (pp125FAK) [Apis mellifera]	O35346	7e-35	FAK1_RAT Focal adhesion kinase 1 OS=Rattus norvegicus GN=Ptk2 PE=1 SV=1
BT_B_ZJU_Singletons101345	BT_ZHJ1_ZJU_Unigene51990	0.9797	gi|146196714|emb|CAB51918.2|	5e-57	apolipophorin precursor [Locusta migratoria]	Q9U943	1e-57	APLP_LOCMI Apolipophorins OS=Locusta migratoria PE=1 SV=2
BT_B_ZJU_Singletons102657	BT_ZHJ1_ZJU_Unigene50956	0.9797	gi|54311494|gb|AAH84821.1|	7e-43	LOC495357 protein [Xenopus laevis]	Q3ZBD2	2e-43	ARP10_BOVIN Actin-related protein 10 OS=Bos taurus GN=ACTR10 PE=2 SV=1
BT_B_ZJU_Singletons102871	BT_ZHJ1_ZJU_Unigene52377	0.9797	gi|91081777|ref|XP_973493.1|	1e-161	PREDICTED: similar to abc transporter [Tribolium castaneum]	Q9H172	1e-111	ABCG4_HUMAN ATP-binding cassette sub-family G member 4 OS=Homo sapiens GN=ABCG4 PE=2 SV=2
BT_B_ZJU_Singletons15996	BT_ZHJ1_ZJU_Unigene25801	0.9797	gi|195399638|ref|XP_002058426.1|	1e-110	GJ14407 [Drosophila virilis] >gi|194141986|gb|EDW58394.1| GJ14407 [Drosophila virilis]	O17444	1e-106	VACHT_DROME Vesicular acetylcholine transporter OS=Drosophila melanogaster GN=VAChT PE=2 SV=2
BT_B_ZJU_Singletons98300	BT_ZHJ1_ZJU_Unigene10837	0.9797	gi|193676302|ref|XP_001950376.1|	8e-75	PREDICTED: similar to queuine tRNA-ribosyltransferase [Acyrthosiphon pisum]	Q9VPY8	6e-70	TGT_DROME Probable queuine tRNA-ribosyltransferase OS=Drosophila melanogaster GN=Tgt PE=2 SV=1
BT_B_ZJU_Singletons23115	BT_ZHJ1_ZJU_Unigene19371	0.9798	gi|91086227|ref|XP_972385.1|	5e-48	PREDICTED: similar to gpi-anchor transamidase [Tribolium castaneum]	Q8T4E1	5e-47	GPI8_DROME Putative GPI-anchor transamidase OS=Drosophila melanogaster GN=CG4406 PE=2 SV=1
BT_B_ZJU_Singletons75336	BT_ZHJ1_ZJU_Unigene16035	0.9798	gi|91080717|ref|XP_975367.1|	1e-70	PREDICTED: similar to beadex/dLMO protein [Tribolium castaneum]	Q0P5B3	7e-46	RBTN1_BOVIN Rhombotin-1 OS=Bos taurus GN=LMO1 PE=2 SV=1
BT_B_ZJU_Singletons76774	BT_ZHJ1_ZJU_Unigene47219	0.9798	gi|58395078|ref|XP_320985.2|	2e-28	AGAP002062-PA [Anopheles gambiae str. PEST] >gi|122064187|sp|Q7PYQ5.2|FAM50_ANOGA RecName: Full=Protein FAM50 homolog >gi|55233319|gb|EAA01068.2| AGAP002062-PA [Anopheles gambiae str. PEST]	Q7PYQ5	5e-29	FAM50_ANOGA Protein FAM50 homolog OS=Anopheles gambiae GN=AGAP002062 PE=3 SV=2
BT_B_ZJU_Singletons87556	BT_ZHJ1_ZJU_Unigene21281	0.9798	gi|156555861|ref|XP_001603144.1|	7e-39	PREDICTED: similar to LOC495958 protein [Nasonia vitripennis]	Q9BV19	2e-38	CA050_HUMAN Uncharacterized protein C1orf50 OS=Homo sapiens GN=C1orf50 PE=2 SV=2
BT_B_ZJU_Singletons90262	BT_ZHJ1_ZJU_Unigene47641	0.9798	gi|114052370|ref|NP_001040518.1|	3e-29	S-phase kinase-associated protein [Bombyx mori] >gi|95102716|gb|ABF51299.1| S-phase kinase-associated protein [Bombyx mori]	Q71U00	2e-24	SKP1_XENLA S-phase kinase-associated protein 1 OS=Xenopus laevis GN=skp1 PE=1 SV=3
BT_B_ZJU_Singletons95366	BT_ZHJ1_ZJU_Unigene18833	0.9798	gi|193613134|ref|XP_001951023.1|	2e-79	PREDICTED: similar to icarus CG9031-PA [Acyrthosiphon pisum]	Q5E9C0	2e-67	RSU1_BOVIN Ras suppressor protein 1 OS=Bos taurus GN=RSU1 PE=2 SV=1
BT_B_ZJU_Singletons96676	BT_ZHJ1_ZJU_Unigene10809	0.9798	gi|158287947|ref|XP_309824.4|	2e-71	AGAP010877-PA [Anopheles gambiae str. PEST] >gi|157019433|gb|EAA05527.4| AGAP010877-PA [Anopheles gambiae str. PEST]	Q9VWP4	2e-62	SUOX_DROME Probable sulfite oxidase, mitochondrial OS=Drosophila melanogaster GN=CG7280 PE=2 SV=1
BT_B_ZJU_Singletons97750	BT_ZHJ1_ZJU_Unigene47781	0.9798	gi|183985996|gb|AAI66309.1|	2e-35	LOC100158598 protein [Xenopus (Silurana) tropicalis]	A2VE52	2e-35	ORN_BOVIN Oligoribonuclease, mitochondrial OS=Bos taurus GN=REXO2 PE=2 SV=1
BT_B_ZJU_Singletons98383	BT_ZHJ1_ZJU_Unigene51528	0.9798	gi|66519267|ref|XP_625217.1|	1e-96	PREDICTED: similar to 26S proteasome non-ATPase regulatory subunit 8 (26S proteasome regulatory subunit S14) (p31) [Apis mellifera]	P48556	3e-87	PSMD8_HUMAN 26S proteasome non-ATPase regulatory subunit 8 OS=Homo sapiens GN=PSMD8 PE=1 SV=1
BT_B_ZJU_Singletons98846	BT_ZHJ1_ZJU_Unigene48224	0.9798	gi|206597767|gb|ACI15853.1|	1e-44	small heat shock protein [Trialeurodes vaporariorum]	P82147	4e-31	L2EFL_DROME Protein lethal(2)essential for life OS=Drosophila melanogaster GN=l(2)efl PE=1 SV=1
BT_B_ZJU_Singletons97583	BT_ZHJ1_ZJU_Unigene12147	0.9798	gi|189238819|ref|XP_967914.2|	2e-52	PREDICTED: similar to n6-adenosine-methyltransferase ime4 [Tribolium castaneum]	Q9VCE6	9e-52	MTA70_DROME Probable N6-adenosine-methyltransferase MT-A70-like protein OS=Drosophila melanogaster GN=CG5933 PE=1 SV=1
BT_B_ZJU_Singletons89710	BT_ZHJ1_ZJU_Unigene49539	0.9799	gi|123496806|ref|XP_001327041.1|	4e-24	neurofilament protein [Trichomonas vaginalis G3]	P12036	3e-19	NFH_HUMAN Neurofilament heavy polypeptide OS=Homo sapiens GN=NEFH PE=1 SV=4
BT_B_ZJU_Singletons94715	BT_ZHJ1_ZJU_Unigene45722	0.9799	gi|114052310|ref|NP_001040516.1|	1e-49	TBP-associated factor 13 isoform 2 [Bombyx mori] >gi|95102664|gb|ABF51270.1| transcription initiation factor TFIID 18 kDa subunit isoform 2 [Bombyx mori]	Q5R9W6	2e-43	TAF13_PONAB Transcription initiation factor TFIID subunit 13 OS=Pongo abelii GN=TAF13 PE=2 SV=1
BT_B_ZJU_Singletons95681	BT_ZHJ1_ZJU_Unigene19539	0.9799	gi|110769159|ref|XP_624844.2|	8e-50	PREDICTED: similar to spenito CG2910-PB, isoform B [Apis mellifera]	Q96T37	1e-09	RBM15_HUMAN Putative RNA-binding protein 15 OS=Homo sapiens GN=RBM15 PE=1 SV=2
BT_B_ZJU_Singletons95992	BT_ZHJ1_ZJU_Unigene28682	0.9799	gi|110762756|ref|XP_393996.3|	0	PREDICTED: similar to CG31145-PA, isoform A [Apis mellifera]	Q5MJS3	1e-117	DMP4_MOUSE Dentin matrix protein 4 OS=Mus musculus GN=Fam20c PE=2 SV=1
BT_B_ZJU_Singletons96551	BT_ZHJ1_ZJU_Unigene45113	0.9799	gi|91090782|ref|XP_969864.1|	5e-44	PREDICTED: similar to AGAP006264-PA [Tribolium castaneum]	O00628	7e-31	PEX7_HUMAN Peroxisomal targeting signal 2 receptor OS=Homo sapiens GN=PEX7 PE=1 SV=1
BT_B_ZJU_Singletons97119	BT_ZHJ1_ZJU_Unigene51418	0.9799	gi|193606149|ref|XP_001944900.1|	1e-90	PREDICTED: similar to fk506-binding protein [Acyrthosiphon pisum]	Q5R941	1e-37	FKB14_PONAB FK506-binding protein 14 OS=Pongo abelii GN=FKBP14 PE=2 SV=1
BT_B_ZJU_Singletons97740	BT_ZHJ1_ZJU_Unigene49723	0.9799	gi|91091720|ref|XP_966874.1|	3e-49	PREDICTED: similar to kynurenine aminotransferase [Tribolium castaneum]	Q71RI9	8e-37	KAT3_MOUSE Kynurenine--oxoglutarate transaminase 3 OS=Mus musculus GN=Ccbl2 PE=1 SV=1
BT_B_ZJU_Singletons98416	BT_ZHJ1_ZJU_Unigene5135	0.9799	gi|193652730|ref|XP_001949657.1|	1e-126	PREDICTED: similar to CG9485-PA [Acyrthosiphon pisum]	Q2PQH8	2e-94	GDE_CANFA Glycogen debranching enzyme OS=Canis familiaris GN=AGL PE=2 SV=1
BT_B_ZJU_Singletons98991	BT_ZHJ1_ZJU_Unigene49437	0.9799	gi|195427030|ref|XP_002061582.1|	2e-76	GK20976 [Drosophila willistoni] >gi|194157667|gb|EDW72568.1| GK20976 [Drosophila willistoni]	P49028	4e-76	MGN_DROME Protein mago nashi OS=Drosophila melanogaster GN=mago PE=1 SV=1
BT_B_ZJU_Singletons99235	BT_ZHJ1_ZJU_Unigene14014	0.9799	gi|193606281|ref|XP_001943152.1|	4e-44	PREDICTED: similar to RECQL1 protein [Acyrthosiphon pisum]	Q6AYJ1	2e-34	RECQ1_RAT ATP-dependent DNA helicase Q1 OS=Rattus norvegicus GN=Recql PE=2 SV=1
BT_B_ZJU_Singletons99568	BT_ZHJ1_ZJU_Unigene49835	0.9799	gi|10720059|sp|Q9XYN0.1|INX1_SCHAM	5e-84	RecName: Full=Innexin inx1; Short=Innexin-1; AltName: Full=G-Inx1 >gi|4761286|gb|AAD29305.1|AF115853_1 innexin-1 [Schistocerca americana]	Q9XYN0	1e-84	INX1_SCHAM Innexin inx1 OS=Schistocerca americana GN=inx1 PE=1 SV=1
BT_B_ZJU_Singletons99991	BT_ZHJ1_ZJU_Unigene17763	0.9799	gi|110761565|ref|XP_001120035.1|	8e-50	PREDICTED: similar to neuralized CG11988-PB, isoform B [Apis mellifera]	P29503	2e-41	NEUR_DROME Protein neuralized OS=Drosophila melanogaster GN=neur PE=1 SV=2
BT_B_ZJU_Singletons101671	BT_ZHJ1_ZJU_Unigene50554	0.9799	gi|156551031|ref|XP_001603448.1|	5e-71	PREDICTED: similar to ENSANGP00000016107 [Nasonia vitripennis]	Q9Z0V7	2e-60	TI17B_MOUSE Mitochondrial import inner membrane translocase subunit Tim17-B OS=Mus musculus GN=Timm17b PE=2 SV=1
BT_B_ZJU_Singletons102500	BT_ZHJ1_ZJU_Unigene50372	0.9799	gi|170042978|ref|XP_001849182.1|	1e-51	mitochondrial ribosomal protein S11 [Culex quinquefasciatus] >gi|167866384|gb|EDS29767.1| mitochondrial ribosomal protein S11 [Culex quinquefasciatus]	Q9DCA2	7e-27	RT11_MOUSE 28S ribosomal protein S11, mitochondrial OS=Mus musculus GN=Mrps11 PE=2 SV=2
BT_B_ZJU_Singletons26370	BT_ZHJ1_ZJU_Unigene47959	0.98	gi|91081317|ref|XP_969842.1|	2e-63	PREDICTED: similar to dribble CG4258-PA [Tribolium castaneum]	Q13601	4e-54	KRR1_HUMAN KRR1 small subunit processome component homolog OS=Homo sapiens GN=KRR1 PE=1 SV=4
BT_B_ZJU_Singletons26926	BT_ZHJ1_ZJU_Unigene26014	0.98	gi|239792807|dbj|BAH72702.1|	9e-32	ACYPI001034 [Acyrthosiphon pisum]	A7MD70	2e-22	SPDLY_DANRE Protein Spindly OS=Danio rerio GN=ccdc99 PE=2 SV=1
BT_B_ZJU_Singletons82416	BT_ZHJ1_ZJU_Unigene24564	0.98	gi|125776883|ref|XP_001359425.1|	1e-71	GA10892 [Drosophila pseudoobscura pseudoobscura] >gi|195152692|ref|XP_002017270.1| GL21618 [Drosophila persimilis] >gi|121990043|sp|Q295Y7.1|GMPPB_DROPS RecName: Full=Mannose-1-phosphate guanyltransferase beta; AltName: Full=GTP-mannose-1-phosphate guanylyltransferase beta; AltName: Full=GDP-mannose pyrophosphorylase B >gi|54639169|gb|EAL28571.1| GA10892 [Drosophila pseudoobscura pseudoobscura] >…	Q295Y7	3e-72	GMPPB_DROPS Mannose-1-phosphate guanyltransferase beta OS=Drosophila pseudoobscura pseudoobscura GN=GA10892 PE=3 SV=1
BT_B_ZJU_Singletons82743	BT_ZHJ1_ZJU_Unigene32371	0.98	gi|291239055|ref|XP_002739440.1|	8e-08	PREDICTED: SR protein related family member (rsr-2)-like [Saccoglossus kowalevskii]	Q8BKA3	8e-08	K1853_MOUSE Uncharacterized protein KIAA1853 homolog OS=Mus musculus PE=2 SV=1
BT_B_ZJU_Singletons95335	BT_ZHJ1_ZJU_Unigene51270	0.98	gi|91078426|ref|XP_974745.1|	1e-120	PREDICTED: similar to AGAP005777-PA [Tribolium castaneum]	P51793	2e-93	CLCN4_HUMAN H(+)/Cl(-) exchange transporter 4 OS=Homo sapiens GN=CLCN4 PE=1 SV=2
BT_B_ZJU_Singletons100561	BT_ZHJ1_ZJU_Unigene51750	0.98	gi|67043769|gb|AAY63983.1|	1e-129	succinate dehydrogenase iron sulfur subunit B [Lysiphlebus testaceipes]	P21914	1e-119	DHSB_DROME Succinate dehydrogenase [ubiquinone] iron-sulfur subunit, mitochondrial OS=Drosophila melanogaster GN=SdhB PE=2 SV=2
BT_B_ZJU_Singletons102075	BT_ZHJ1_ZJU_Unigene3819	0.98	gi|156541008|ref|XP_001602687.1|	1e-43	PREDICTED: similar to ENSANGP00000021006 [Nasonia vitripennis]	Q9MYM7	2e-36	B3GT1_PONPY Beta-1,3-galactosyltransferase 1 OS=Pongo pygmaeus GN=B3GALT1 PE=3 SV=1
BT_B_ZJU_Singletons103838	BT_ZHJ1_ZJU_Unigene18968	0.98	gi|91085011|ref|XP_973467.1|	1e-109	PREDICTED: similar to CG8306 CG8306-PA [Tribolium castaneum]	Q960W6	1e-101	FACR3_DROME Putative fatty acyl-CoA reductase CG8306 OS=Drosophila melanogaster GN=CG8306 PE=2 SV=1
BT_B_ZJU_Singletons15831	BT_ZHJ1_ZJU_Unigene20308	0.9801	gi|158297636|ref|XP_317835.4|	5e-53	AGAP011471-PA [Anopheles gambiae str. PEST] >gi|157014671|gb|EAA13064.4| AGAP011471-PA [Anopheles gambiae str. PEST]	Q9W590	4e-50	LSG1_DROME Large subunit GTPase 1 homolog OS=Drosophila melanogaster GN=ns3 PE=1 SV=1
BT_B_ZJU_Singletons26340	BT_ZHJ1_ZJU_Unigene51613	0.9801	gi|110759783|ref|XP_395212.3|	1e-116	PREDICTED: similar to Spectrin beta chain [Apis mellifera]	Q00963	1e-114	SPTCB_DROME Spectrin beta chain OS=Drosophila melanogaster GN=beta-Spec PE=1 SV=2
BT_B_ZJU_Singletons91927	BT_ZHJ1_ZJU_Unigene13439	0.9801	gi|239789462|dbj|BAH71356.1|	2e-25	ACYPI009877 [Acyrthosiphon pisum]	Q5E951	2e-22	TBCB_BOVIN Tubulin-folding cofactor B OS=Bos taurus GN=TBCB PE=2 SV=1
BT_B_ZJU_Singletons92195	BT_ZHJ1_ZJU_Unigene5196	0.9801	gi|195435804|ref|XP_002065869.1|	1e-149	GK20514 [Drosophila willistoni] >gi|194161954|gb|EDW76855.1| GK20514 [Drosophila willistoni]	P13395	1e-149	SPTCA_DROME Spectrin alpha chain OS=Drosophila melanogaster GN=alpha-Spec PE=1 SV=2
BT_B_ZJU_Singletons93848	BT_ZHJ1_ZJU_Unigene20318	0.9801	gi|193613262|ref|XP_001952282.1|	2e-52	PREDICTED: similar to suppressor of ty [Acyrthosiphon pisum]	Q5HZ97	8e-46	SPT4H_XENLA Transcription elongation factor SPT4 OS=Xenopus laevis GN=supt4h1 PE=3 SV=1
BT_B_ZJU_Singletons97176	BT_ZHJ1_ZJU_Unigene48412	0.9801	gi|156551820|ref|XP_001604074.1|	1e-29	PREDICTED: similar to Rho GDP-dissociation inhibitor [Nasonia vitripennis]	Q4R4J0	4e-19	GDIR1_MACFA Rho GDP-dissociation inhibitor 1 OS=Macaca fascicularis GN=ARHGDIA PE=2 SV=1
BT_B_ZJU_Singletons101384	BT_ZHJ1_ZJU_Unigene45292	0.9801	gi|206276|gb|AAA41900.1|	1e-36	polymerase beta [Rattus norvegicus]	P06766	2e-37	DPOLB_RAT DNA polymerase beta OS=Rattus norvegicus GN=Polb PE=1 SV=4
BT_B_ZJU_Singletons101413	BT_ZHJ1_ZJU_Unigene46855	0.9801	gi|194245566|gb|ACF35393.1|	1e-62	RNA polymerase II large subunit [Bembidion integrum]	P04052	1e-53	RPB1_DROME DNA-directed RNA polymerase II subunit RPB1 OS=Drosophila melanogaster GN=RpII215 PE=1 SV=4
BT_B_ZJU_Singletons102798	BT_ZHJ1_ZJU_Unigene45264	0.9801	gi|158254287|gb|AAI54198.1|	9e-20	Polymerase (DNA directed), epsilon 2 [Danio rerio] >gi|183985608|gb|AAI66105.1| LOC100158493 protein [Xenopus (Silurana) tropicalis]	Q5ZKQ6	2e-19	DPOE2_CHICK DNA polymerase epsilon subunit 2 OS=Gallus gallus GN=POLE2 PE=2 SV=1
BT_B_ZJU_Singletons103209	BT_ZHJ1_ZJU_Unigene6231	0.9801	gi|187179337|ref|NP_001119606.1|	8e-75	membrane alanyl aminopeptidase N [Acyrthosiphon pisum] >gi|90656783|gb|ABD96614.1| membrane alanyl aminopeptidase N [Acyrthosiphon pisum]	P91887	4e-64	AMPN_PLUXY Aminopeptidase N OS=Plutella xylostella GN=APN1 PE=1 SV=1
BT_B_ZJU_Singletons103278	BT_ZHJ1_ZJU_Unigene29532	0.9801	gi|66514673|ref|XP_394758.2|	0	PREDICTED: similar to Muscle LIM protein at 84B CG1019-PA, isoform A isoform 1 [Apis mellifera]	Q24400	1e-168	MLP2_DROME Muscle LIM protein Mlp84B OS=Drosophila melanogaster GN=Mlp84B PE=1 SV=1
BT_B_ZJU_Singletons103713	BT_ZHJ1_ZJU_Unigene51461	0.9801	gi|193645813|ref|XP_001942650.1|	1e-103	PREDICTED: similar to thioredoxin reductase [Acyrthosiphon pisum]	P91938	1e-100	TRXR1_DROME Thioredoxin reductase 1, mitochondrial OS=Drosophila melanogaster GN=Trxr-1 PE=1 SV=2
BT_B_ZJU_Singletons24108	BT_ZHJ1_ZJU_Unigene52535	0.9802	gi|209571429|dbj|BAG75121.1|	0	lipophorin precursor [Nilaparvata lugens]	Q9U943	0	APLP_LOCMI Apolipophorins OS=Locusta migratoria PE=1 SV=2
BT_B_ZJU_Singletons84861	BT_ZHJ1_ZJU_Unigene41096	0.9802	gi|255522809|ref|NP_001157317.1|	2e-11	longitudinals lacking isoform 8 [Tribolium castaneum]	P42283	1e-08	LOLA1_DROME Longitudinals lacking protein, isoform G OS=Drosophila melanogaster GN=lola PE=1 SV=1
BT_B_ZJU_Singletons90388	BT_ZHJ1_ZJU_Unigene41307	0.9802	gi|78101808|tpg|DAA05524.1|	4e-26	TPA: TPA_inf: troponin H isoform 2 [Apis mellifera]	P17437	1e-18	XP2_XENLA Skin secretory protein xP2 OS=Xenopus laevis GN=p2 PE=2 SV=2
BT_B_ZJU_Singletons94610	BT_ZHJ1_ZJU_Unigene49207	0.9802	gi|86198335|ref|NP_079815.2|	7e-22	bis(5'-nucleosyl)-tetraphosphatase [Mus musculus] >gi|67476788|sp|P56380.3|AP4A_MOUSE RecName: Full=Bis(5'-nucleosyl)-tetraphosphatase [asymmetrical]; AltName: Full=Diadenosine 5',5'''-P1,P4-tetraphosphate asymmetrical hydrolase; Short=Diadenosine tetraphosphatase; Short=Ap4A hydrolase; Short=Ap4Aase; AltName: Full=Nucleoside diphosphate-linked moiety X motif 2; Short=Nudix motif 2 >gi|19263795|g…	P56380	2e-22	AP4A_MOUSE Bis(5'-nucleosyl)-tetraphosphatase [asymmetrical] OS=Mus musculus GN=Nudt2 PE=1 SV=3
BT_B_ZJU_Singletons97272	BT_ZHJ1_ZJU_Unigene43324	0.9802	gi|195146758|ref|XP_002014351.1|	8e-19	GL18996 [Drosophila persimilis] >gi|198461902|ref|XP_002135741.1| GA22482 [Drosophila pseudoobscura pseudoobscura] >gi|194106304|gb|EDW28347.1| GL18996 [Drosophila persimilis] >gi|198142481|gb|EDY71221.1| GA22482 [Drosophila pseudoobscura pseudoobscura]	P62775	2e-15	MTPN_RAT Myotrophin OS=Rattus norvegicus GN=Mtpn PE=1 SV=2
BT_B_ZJU_Singletons98441	BT_ZHJ1_ZJU_Unigene47442	0.9802	gi|289741943|gb|ADD19719.1|	1e-13	hydroxyacyl-CoA dehydrogenase/enoyl-CoA hydratase [Glossina morsitans morsitans]	P42125	2e-07	D3D2_MOUSE 3,2-trans-enoyl-CoA isomerase, mitochondrial OS=Mus musculus GN=Dci PE=2 SV=1
BT_B_ZJU_Singletons100418	BT_ZHJ1_ZJU_Unigene22616	0.9802	gi|194746922|ref|XP_001955903.1|	7e-43	GF24924 [Drosophila ananassae] >gi|190623185|gb|EDV38709.1| GF24924 [Drosophila ananassae]	Q8N0Z8	3e-28	PUSL1_HUMAN tRNA pseudouridine synthase-like 1 OS=Homo sapiens GN=PUSL1 PE=2 SV=1
BT_B_ZJU_Singletons101038	BT_ZHJ1_ZJU_Unigene52225	0.9802	gi|66544546|ref|XP_623093.1|	1e-104	PREDICTED: similar to RAD23a homolog isoform 2 [Apis mellifera]	Q29RK4	4e-90	RD23B_BOVIN UV excision repair protein RAD23 homolog B OS=Bos taurus GN=RAD23B PE=2 SV=1
BT_B_ZJU_Singletons103575	BT_ZHJ1_ZJU_Unigene19788	0.9802	gi|189239451|ref|XP_974990.2|	1e-149	PREDICTED: similar to papilin [Tribolium castaneum]	Q496M8	1e-31	CI094_HUMAN Uncharacterized Ig-like domain-containing protein C9orf94 OS=Homo sapiens GN=C9orf94 PE=2 SV=1
BT_B_ZJU_Singletons99283	BT_ZHJ1_ZJU_Unigene50948	0.9803	gi|156545150|ref|XP_001602794.1|	4e-26	PREDICTED: similar to CG4170-PA [Nasonia vitripennis]	Q9CY58	9e-11	PAIRB_MOUSE Plasminogen activator inhibitor 1 RNA-binding protein OS=Mus musculus GN=Serbp1 PE=1 SV=2
BT_B_ZJU_Singletons102284	BT_ZHJ1_ZJU_Unigene31510	0.9803	gi|283135236|ref|NP_001164373.1|	0	mitochondrial-processing peptidase subunit alpha [Nasonia vitripennis]	Q9DC61	1e-151	MPPA_MOUSE Mitochondrial-processing peptidase subunit alpha OS=Mus musculus GN=Pmpca PE=1 SV=1
BT_B_ZJU_Singletons102371	BT_ZHJ1_ZJU_Unigene52338	0.9803	gi|193676231|ref|XP_001943996.1|	0	PREDICTED: similar to malic enzyme [Acyrthosiphon pisum]	P28227	0	MAOX_ANAPL NADP-dependent malic enzyme OS=Anas platyrhynchos GN=ME1 PE=1 SV=1
BT_B_ZJU_Singletons102756	BT_ZHJ1_ZJU_Unigene51193	0.9803	gi|263173502|gb|ACY69956.1|	1e-85	mitochondrial phosphate carrier protein [Cimex lectularius]	Q5R7W2	7e-76	MPCP_PONAB Phosphate carrier protein, mitochondrial OS=Pongo abelii GN=SLC25A3 PE=2 SV=1
BT_B_ZJU_Singletons550	BT_ZHJ1_ZJU_Unigene46260	0.9804	gi|58332524|ref|NP_001011336.1|	1e-25	ribokinase [Xenopus (Silurana) tropicalis]	Q9H477	4e-26	RBSK_HUMAN Ribokinase OS=Homo sapiens GN=RBKS PE=1 SV=1
BT_B_ZJU_Singletons25725	BT_ZHJ1_ZJU_Unigene42718	0.9804	gi|193605977|ref|XP_001949683.1|	1e-37	PREDICTED: similar to AGAP005515-PA [Acyrthosiphon pisum]	Q7ZXF5	4e-22	FACR1_XENLA Fatty acyl-CoA reductase 1 OS=Xenopus laevis GN=far1 PE=2 SV=1
BT_B_ZJU_Singletons70283	BT_ZHJ1_ZJU_Unigene30665	0.9804	gi|91090336|ref|XP_966924.1|	4e-45	PREDICTED: similar to sulfotransferase (sult) [Tribolium castaneum]	P19217	2e-18	ST1E1_BOVIN Estrogen sulfotransferase OS=Bos taurus GN=SULT1E1 PE=1 SV=1
BT_B_ZJU_Singletons89615	BT_ZHJ1_ZJU_Unigene21245	0.9804	gi|189233817|ref|XP_971502.2|	1e-92	PREDICTED: similar to CG32019-PA [Tribolium castaneum]	A2ASS6	5e-33	TITIN_MOUSE Titin OS=Mus musculus GN=Ttn PE=1 SV=1
BT_B_ZJU_Singletons89651	BT_ZHJ1_ZJU_Unigene19900	0.9804	gi|110755716|ref|XP_397110.3|	8e-30	PREDICTED: similar to scribbled CG5462-PD, isoform D [Apis mellifera]	Q7KRY7	2e-16	LAP4_DROME Protein lap4 OS=Drosophila melanogaster GN=scrib PE=1 SV=1
BT_B_ZJU_Singletons94052	BT_ZHJ1_ZJU_Unigene38218	0.9804	gi|194757070|ref|XP_001960788.1|	3e-39	GF13537 [Drosophila ananassae] >gi|190622086|gb|EDV37610.1| GF13537 [Drosophila ananassae]	P15999	5e-39	ATPA_RAT ATP synthase subunit alpha, mitochondrial OS=Rattus norvegicus GN=Atp5a1 PE=1 SV=2
BT_B_ZJU_Singletons94261	BT_ZHJ1_ZJU_Unigene40429	0.9804	gi|189233947|ref|XP_974111.2|	3e-39	PREDICTED: similar to AGAP003572-PA [Tribolium castaneum]	P58659	2e-13	CU063_MOUSE Uncharacterized protein C21orf63 homolog OS=Mus musculus PE=1 SV=2
BT_B_ZJU_Singletons94391	BT_ZHJ1_ZJU_Unigene48931	0.9804	gi|193610498|ref|XP_001946246.1|	7e-79	PREDICTED: similar to n-myc downstream regulated [Acyrthosiphon pisum]	O02485	2e-37	YDJ1_CAEEL Uncharacterized protein ZK1073.1 OS=Caenorhabditis elegans GN=ZK1073.1 PE=2 SV=1
BT_B_ZJU_Singletons94518	BT_ZHJ1_ZJU_Unigene19675	0.9804	gi|110764076|ref|XP_395810.3|	3e-22	PREDICTED: similar to CG11137-PA isoform 1 [Apis mellifera]	Q6GR43	5e-13	TMM85_XENLA Transmembrane protein 85 OS=Xenopus laevis GN=tmem85 PE=2 SV=1
BT_B_ZJU_Singletons98855	BT_ZHJ1_ZJU_Unigene9361	0.9804	gi|110756251|ref|XP_624756.2|	5e-64	PREDICTED: similar to CG11490-PA [Apis mellifera]	Q8TC07	1e-43	TBC15_HUMAN TBC1 domain family member 15 OS=Homo sapiens GN=TBC1D15 PE=1 SV=2
BT_B_ZJU_Singletons100410	BT_ZHJ1_ZJU_Unigene51173	0.9804	gi|157112032|ref|XP_001657383.1|	3e-59	coatomer [Aedes aegypti] >gi|108878214|gb|EAT42439.1| coatomer [Aedes aegypti]	O62621	5e-50	COPB2_DROME Coatomer subunit beta' OS=Drosophila melanogaster GN=beta'Cop PE=2 SV=2
BT_B_ZJU_Singletons100975	BT_ZHJ1_ZJU_Unigene50776	0.9804	gi|269969079|gb|ACZ54769.1|	7e-76	ENSANGP00000031746-like protein [Nasonia longicornis] >gi|269969081|gb|ACZ54770.1| ENSANGP00000031746-like protein [Nasonia longicornis] >gi|269969083|gb|ACZ54771.1| ENSANGP00000031746-like protein [Nasonia longicornis] >gi|269969085|gb|ACZ54772.1| ENSANGP00000031746-like protein [Nasonia longicornis] >gi|269969087|gb|ACZ54773.1| ENSANGP00000031746-like protein [Nasonia longicornis] >gi|269969089…	Q9D0W5	4e-66	PPIL1_MOUSE Peptidyl-prolyl cis-trans isomerase-like 1 OS=Mus musculus GN=Ppil1 PE=2 SV=1
BT_B_ZJU_Singletons87062	BT_ZHJ1_ZJU_Unigene1579	0.9804	gi|189233881|ref|XP_970343.2|	3e-74	PREDICTED: similar to Chromodomain-helicase-DNA-binding protein [Tribolium castaneum]	O14647	3e-48	CHD2_HUMAN Chromodomain-helicase-DNA-binding protein 2 OS=Homo sapiens GN=CHD2 PE=1 SV=2
BT_B_ZJU_Singletons95852	BT_ZHJ1_ZJU_Unigene9154	0.9805	gi|204022106|dbj|BAG71150.1|	2e-80	cathepsin B-N [Astegopteryx spinocephala]	P00787	4e-69	CATB_RAT Cathepsin B OS=Rattus norvegicus GN=Ctsb PE=1 SV=2
BT_B_ZJU_Singletons99250	BT_ZHJ1_ZJU_Unigene20425	0.9805	gi|193598807|ref|XP_001951128.1|	1e-120	PREDICTED: similar to BMS1-like, ribosome assembly protein [Acyrthosiphon pisum]	Q14692	8e-91	BMS1_HUMAN Ribosome biogenesis protein BMS1 homolog OS=Homo sapiens GN=BMS1 PE=1 SV=1
BT_B_ZJU_Singletons101912	BT_ZHJ1_ZJU_Unigene51086	0.9805	gi|125777990|ref|XP_001359797.1|	7e-49	GA15542 [Drosophila pseudoobscura pseudoobscura] >gi|195157368|ref|XP_002019568.1| GL12144 [Drosophila persimilis] >gi|54639547|gb|EAL28949.1| GA15542 [Drosophila pseudoobscura pseudoobscura] >gi|194116159|gb|EDW38202.1| GL12144 [Drosophila persimilis]	Q58DQ5	2e-37	RT09_BOVIN 28S ribosomal protein S9, mitochondrial OS=Bos taurus GN=MRPS9 PE=1 SV=3
BT_B_ZJU_Singletons95345	BT_ZHJ1_ZJU_Unigene48228	0.9805	gi|193624650|ref|XP_001952213.1|	3e-76	PREDICTED: similar to muscle myosin heavy chain isoform 2 [Acyrthosiphon pisum]	P05661	1e-73	MYSA_DROME Myosin heavy chain, muscle OS=Drosophila melanogaster GN=Mhc PE=1 SV=4
BT_B_ZJU_Singletons103998	BT_ZHJ1_ZJU_Unigene11161	0.9805	gi|156550675|ref|XP_001605377.1|	1e-103	PREDICTED: similar to DCAPL3 [Nasonia vitripennis]	O94875	5e-56	SRBS2_HUMAN Sorbin and SH3 domain-containing protein 2 OS=Homo sapiens GN=SORBS2 PE=1 SV=3
BT_B_ZJU_Singletons21841	BT_ZHJ1_ZJU_Unigene51595	0.9806	gi|66506397|ref|XP_624715.1|	4e-81	PREDICTED: similar to CG8209-PA [Apis mellifera]	Q499N6	3e-53	UBXN1_RAT UBX domain-containing protein 1 OS=Rattus norvegicus GN=Ubxn1 PE=2 SV=2
BT_B_ZJU_Singletons23047	BT_ZHJ1_ZJU_Unigene5511	0.9806	gi|170040111|ref|XP_001847855.1|	0	elongation factor G 1, mitochondrial [Culex quinquefasciatus] >gi|261263143|sp|B0WGM1.1|EFGM_CULQU RecName: Full=Elongation factor G, mitochondrial; Short=EF-Gmt; AltName: Full=Elongation factor G 1, mitochondrial; Short=mEF-G 1; AltName: Full=Elongation factor G1; Flags: Precursor >gi|167863667|gb|EDS27050.1| elongation factor G 1, mitochondrial [Culex quinquefasciatus]	Q9VM33	0	EFGM_DROME Probable elongation factor G, mitochondrial OS=Drosophila melanogaster GN=CG4567 PE=2 SV=2
BT_B_ZJU_Singletons24249	BT_ZHJ1_ZJU_Unigene8601	0.9806	gi|193587043|ref|XP_001944940.1|	1e-69	PREDICTED: similar to Dynactin subunit 1 (150 kDa dynein-associated polypeptide) (DP-150) (DAP-150) (Protein glued) [Acyrthosiphon pisum]	Q6PCJ1	8e-39	DCTN1_XENLA Dynactin subunit 1 OS=Xenopus laevis GN=dctn1 PE=2 SV=1
BT_B_ZJU_Singletons26836	BT_ZHJ1_ZJU_Unigene15268	0.9806	gi|189234299|ref|XP_971260.2|	3e-15	PREDICTED: similar to CG9004 CG9004-PA [Tribolium castaneum]	Q5C9Z4	2e-10	NOM1_HUMAN Nucleolar MIF4G domain-containing protein 1 OS=Homo sapiens GN=NOM1 PE=1 SV=1
BT_B_ZJU_Singletons85487	BT_ZHJ1_ZJU_Unigene51160	0.9806	gi|66530114|ref|XP_624001.1|	4e-51	PREDICTED: similar to DNA-directed RNA polymerase II subunit J (DNA-directed RNA polymerase II 13.3 kDa polypeptide) (RPB11) [Apis mellifera]	Q9VJE4	9e-52	RPB11_DROME DNA-directed RNA polymerase II subunit RPB11 OS=Drosophila melanogaster GN=Rpb11 PE=1 SV=1
BT_B_ZJU_Singletons92976	BT_ZHJ1_ZJU_Unigene23625	0.9806	gi|156549654|ref|XP_001604539.1|	6e-68	PREDICTED: similar to ENSANGP00000008858 [Nasonia vitripennis]	Q6ICG6	1e-29	CV009_HUMAN Uncharacterized protein C22orf9 OS=Homo sapiens GN=C22orf9 PE=1 SV=1
BT_B_ZJU_Singletons96252	BT_ZHJ1_ZJU_Unigene51280	0.9806	gi|201023321|ref|NP_001128402.1|	4e-41	cathepsin B-1874 [Acyrthosiphon pisum]	P43508	5e-35	CPR4_CAEEL Cathepsin B-like cysteine proteinase 4 OS=Caenorhabditis elegans GN=cpr-4 PE=2 SV=1
BT_B_ZJU_Singletons101690	BT_ZHJ1_ZJU_Unigene20406	0.9806	gi|193681217|ref|XP_001952107.1|	4e-94	PREDICTED: similar to nad dehydrogenase, partial [Acyrthosiphon pisum]	Q7TSQ8	4e-36	PDPR_MOUSE Pyruvate dehydrogenase phosphatase regulatory subunit, mitochondrial OS=Mus musculus GN=Pdpr PE=2 SV=1
BT_B_ZJU_Singletons103925	BT_ZHJ1_ZJU_Unigene28783	0.9806	gi|91077840|ref|XP_971447.1|	2e-33	PREDICTED: similar to set domain protein [Tribolium castaneum]	Q9VW15	3e-29	ASH1_DROME Histone-lysine N-methyltransferase ash1 OS=Drosophila melanogaster GN=ash1 PE=1 SV=3
BT_B_ZJU_Singletons90532	BT_ZHJ1_ZJU_Unigene47475	0.9807	gi|156549634|ref|XP_001604186.1|	4e-26	PREDICTED: similar to rCG33798 [Nasonia vitripennis]	P08111	9e-17	L2GL_DROME Lethal(2) giant larvae protein OS=Drosophila melanogaster GN=l(2)gl PE=1 SV=2
BT_B_ZJU_Singletons91677	BT_ZHJ1_ZJU_Unigene49772	0.9807	gi|158287675|ref|XP_001237245.2|	5e-54	AGAP003509-PA [Anopheles gambiae str. PEST] >gi|157019472|gb|EAU77492.2| AGAP003509-PA [Anopheles gambiae str. PEST]	Q8IPM8	4e-50	CPLX_DROME Complexin OS=Drosophila melanogaster GN=cpx PE=2 SV=1
BT_B_ZJU_Singletons98630	BT_ZHJ1_ZJU_Unigene29921	0.9807	gi|289740739|gb|ADD19117.1|	1e-144	26S proteasome regulatory complex ATPase RPT3 [Glossina morsitans morsitans]	P46507	1e-142	PRS6B_MANSE 26S protease regulatory subunit 6B OS=Manduca sexta PE=2 SV=1
BT_B_ZJU_Singletons99265	BT_ZHJ1_ZJU_Unigene51947	0.9807	gi|110774433|ref|XP_625002.2|	8e-58	PREDICTED: similar to F08G12.1 [Apis mellifera]	Q08DA0	1e-46	PARF_BOVIN Putative GTP-binding protein Parf OS=Bos taurus GN=PARF PE=2 SV=1
BT_B_ZJU_Singletons101978	BT_ZHJ1_ZJU_Unigene51843	0.9807	gi|91090364|ref|XP_968231.1|	2e-46	PREDICTED: similar to CG12099 CG12099-PB [Tribolium castaneum]	Q32NQ8	3e-41	RNF10_XENLA RING finger protein 10 OS=Xenopus laevis GN=rnf10 PE=2 SV=1
BT_B_ZJU_Singletons103300	BT_ZHJ1_ZJU_Unigene31134	0.9807	gi|91093306|ref|XP_967617.1|	3e-89	PREDICTED: similar to AGAP009119-PA [Tribolium castaneum]	Q5ZLF0	5e-84	F10A1_CHICK Hsc70-interacting protein OS=Gallus gallus GN=ST13 PE=2 SV=1
BT_B_ZJU_Singletons104042	BT_ZHJ1_ZJU_Unigene25419	0.9807	gi|193625017|ref|XP_001950501.1|	0	PREDICTED: similar to GA12802-PA [Acyrthosiphon pisum]	Q04499	0	PROD_DROME Proline dehydrogenase, mitochondrial OS=Drosophila melanogaster GN=slgA PE=1 SV=2
BT_B_ZJU_Singletons15821	BT_ZHJ1_ZJU_Unigene43073	0.9808	gi|193580075|ref|XP_001952324.1|	4e-27	PREDICTED: similar to Inositol 1,4,5-triphosphate kinase 1 CG4026-PA [Acyrthosiphon pisum]	P23677	1e-07	IP3KA_HUMAN Inositol-trisphosphate 3-kinase A OS=Homo sapiens GN=ITPKA PE=1 SV=1
BT_B_ZJU_Singletons23229	BT_ZHJ1_ZJU_Unigene19822	0.9808	gi|195500502|ref|XP_002097401.1|	7e-15	GE26200 [Drosophila yakuba] >gi|194183502|gb|EDW97113.1| GE26200 [Drosophila yakuba]	Q6PB15	4e-09	MFS11_XENLA UNC93-like protein MFSD11 OS=Xenopus laevis GN=mfsd11 PE=2 SV=1
BT_B_ZJU_Singletons81723	BT_ZHJ1_ZJU_Unigene13416	0.9808	gi|193662105|ref|XP_001947442.1|	9e-09	PREDICTED: similar to AGAP005245-PK [Acyrthosiphon pisum]	Q7KQZ4	2e-07	LOLA3_DROME Longitudinals lacking protein, isoforms A/B/D/L OS=Drosophila melanogaster GN=lola PE=1 SV=1
BT_B_ZJU_Singletons89923	BT_ZHJ1_ZJU_Unigene42855	0.9808	gi|193582598|ref|XP_001951649.1|	9e-22	PREDICTED: similar to integrin alpha FG-GAP repeat containing 2 [Acyrthosiphon pisum]	Q91WI7	4e-15	ITFG2_MOUSE Integrin-alpha FG-GAP repeat-containing protein 2 OS=Mus musculus GN=Itfg2 PE=2 SV=1
BT_B_ZJU_Singletons92999	BT_ZHJ1_ZJU_Unigene23113	0.9808	gi|195061663|ref|XP_001996041.1|	3e-17	GH14040 [Drosophila grimshawi] >gi|193891833|gb|EDV90699.1| GH14040 [Drosophila grimshawi]	P31729	6e-14	OV16_ONCVO OV-16 antigen OS=Onchocerca volvulus GN=OV16 PE=2 SV=2
BT_B_ZJU_Singletons94194	BT_ZHJ1_ZJU_Unigene2623	0.9808	gi|193641230|ref|XP_001952006.1|	3e-58	PREDICTED: similar to plekhh1 [Acyrthosiphon pisum]	Q9W5D0	3e-25	Y34F_DROME Uncharacterized protein CG42248 OS=Drosophila melanogaster GN=CG42248 PE=1 SV=4
BT_B_ZJU_Singletons94376	BT_ZHJ1_ZJU_Unigene49299	0.9808	gi|189234578|ref|XP_974655.2|	2e-22	PREDICTED: similar to glucosidase 2 subunit beta [Tribolium castaneum]	O08795	2e-22	GLU2B_MOUSE Glucosidase 2 subunit beta OS=Mus musculus GN=Prkcsh PE=1 SV=1
BT_B_ZJU_Singletons99826	BT_ZHJ1_ZJU_Unigene47388	0.9808	gi|156537009|ref|XP_001608297.1|	1e-17	PREDICTED: similar to prefoldin subunit [Nasonia vitripennis]	Q9VCZ8	2e-12	PFD5_DROME Probable prefoldin subunit 5 OS=Drosophila melanogaster GN=CG7048 PE=1 SV=1
BT_B_ZJU_Singletons101164	BT_ZHJ1_ZJU_Unigene779	0.9808	gi|270002790|gb|EEZ99237.1|	1e-134	held out wings [Tribolium castaneum]	O01367	1e-115	HOW_DROME Protein held out wings OS=Drosophila melanogaster GN=how PE=1 SV=1
BT_B_ZJU_Singletons101802	BT_ZHJ1_ZJU_Unigene49117	0.9808	gi|157131660|ref|XP_001655912.1|	7e-61	methylthioadenosine phosphorylase [Aedes aegypti] >gi|157131662|ref|XP_001655913.1| methylthioadenosine phosphorylase [Aedes aegypti] >gi|108871452|gb|EAT35677.1| methylthioadenosine phosphorylase [Aedes aegypti] >gi|108871453|gb|EAT35678.1| methylthioadenosine phosphorylase [Aedes aegypti]	Q9CQ65	5e-51	MTAP_MOUSE S-methyl-5'-thioadenosine phosphorylase OS=Mus musculus GN=Mtap PE=2 SV=1
BT_B_ZJU_Singletons102486	BT_ZHJ1_ZJU_Unigene28823	0.9808	gi|91091060|ref|XP_966576.1|	2e-91	PREDICTED: similar to AGAP003843-PA [Tribolium castaneum]	Q5F339	2e-73	CCHL_CHICK Cytochrome c-type heme lyase OS=Gallus gallus GN=HCCS PE=2 SV=1
BT_B_ZJU_Singletons103670	BT_ZHJ1_ZJU_Unigene28839	0.9808	gi|194860372|ref|XP_001969568.1|	3e-26	GG10178 [Drosophila erecta] >gi|190661435|gb|EDV58627.1| GG10178 [Drosophila erecta]	P34748	4e-20	YO67_CAEEL Uncharacterized protein ZK1098.7 OS=Caenorhabditis elegans GN=ZK1098.7 PE=2 SV=1
BT_B_ZJU_Singletons203	BT_ZHJ1_ZJU_Unigene50260	0.9809	gi|156551573|ref|XP_001601849.1|	3e-50	PREDICTED: similar to CG5065-PA [Nasonia vitripennis]	A1ZAI5	1e-47	FACR1_DROME Putative fatty acyl-CoA reductase CG5065 OS=Drosophila melanogaster GN=CG5065 PE=3 SV=1
BT_B_ZJU_Singletons25077	BT_ZHJ1_ZJU_Unigene28085	0.9809	gi|156555851|ref|XP_001602974.1|	1e-56	PREDICTED: similar to GCN5 [Nasonia vitripennis]	Q9JHD2	2e-44	KAT2A_MOUSE Histone acetyltransferase KAT2A OS=Mus musculus GN=Kat2a PE=2 SV=1
BT_B_ZJU_Singletons96164	BT_ZHJ1_ZJU_Unigene30667	0.9809	gi|66501038|ref|XP_623954.1|	6e-52	PREDICTED: similar to Signal sequence receptor CG5474-PA [Apis mellifera]	Q5E9E4	7e-43	SSRB_BOVIN Translocon-associated protein subunit beta OS=Bos taurus GN=SSR2 PE=2 SV=1
BT_B_ZJU_Singletons98302	BT_ZHJ1_ZJU_Unigene51606	0.9809	gi|110759486|ref|XP_624668.2|	1e-134	PREDICTED: similar to CG11266-PB, isoform B [Apis mellifera]	Q5RC80	1e-114	RBM39_PONAB RNA-binding protein 39 OS=Pongo abelii GN=RBM39 PE=2 SV=1
BT_B_ZJU_Singletons102090	BT_ZHJ1_ZJU_Unigene3646	0.9809	gi|157103517|ref|XP_001648014.1|	1e-165	aldehyde dehydrogenase [Aedes aegypti] >gi|108869413|gb|EAT33638.1| aldehyde dehydrogenase [Aedes aegypti]	P27463	1e-147	AL1A1_CHICK Retinal dehydrogenase 1 OS=Gallus gallus GN=ALDH1A1 PE=2 SV=1
BT_B_ZJU_Singletons103252	BT_ZHJ1_ZJU_Unigene6095	0.9809	gi|66507739|ref|XP_395533.2|	9e-85	PREDICTED: similar to CHORD CG6198-PA [Apis mellifera]	Q6NUA0	2e-80	CHRD1_XENLA Cysteine and histidine-rich domain-containing protein 1 OS=Xenopus laevis GN=chordc1 PE=2 SV=1
BT_B_ZJU_Singletons24726	BT_ZHJ1_ZJU_Unigene43431	0.981	gi|170037469|ref|XP_001846580.1|	1e-26	armadillo repeat-containing protein 6 [Culex quinquefasciatus] >gi|167880688|gb|EDS44071.1| armadillo repeat-containing protein 6 [Culex quinquefasciatus]	Q7K486	5e-15	ARMC6_DROME Armadillo repeat-containing protein 6 homolog OS=Drosophila melanogaster GN=CG5721 PE=1 SV=1
BT_B_ZJU_Singletons70853	BT_ZHJ1_ZJU_Unigene31293	0.981	gi|156540980|ref|XP_001599298.1|	1e-91	PREDICTED: similar to ENSANGP00000009625 [Nasonia vitripennis]	Q9VUV9	7e-85	U520_DROME Putative U5 small nuclear ribonucleoprotein 200 kDa helicase OS=Drosophila melanogaster GN=CG5931 PE=2 SV=4
BT_B_ZJU_Singletons88023	BT_ZHJ1_ZJU_Unigene30957	0.981	gi|193652409|ref|XP_001943228.1|	1e-64	PREDICTED: similar to thrombospondin, type I, domain containing 7A [Acyrthosiphon pisum]	Q9C0I4	9e-27	THS7B_HUMAN Thrombospondin type-1 domain-containing protein 7B OS=Homo sapiens GN=THSD7B PE=2 SV=2
BT_B_ZJU_Singletons88621	BT_ZHJ1_ZJU_Unigene47614	0.981	gi|156552323|ref|XP_001601374.1|	5e-42	PREDICTED: similar to ENSANGP00000009664 [Nasonia vitripennis]	Q8BI36	5e-27	JAMP_MOUSE JNK1-associated membrane protein OS=Mus musculus GN=Jamp PE=1 SV=2
BT_B_ZJU_Singletons88986	BT_ZHJ1_ZJU_Unigene46392	0.981	gi|170046272|ref|XP_001850696.1|	8e-16	RNA binding motif protein 4,lark [Culex quinquefasciatus] >gi|167869088|gb|EDS32471.1| RNA binding motif protein 4,lark [Culex quinquefasciatus]	Q94901	2e-13	LARK_DROME RNA-binding protein lark OS=Drosophila melanogaster GN=lark PE=1 SV=1
BT_B_ZJU_Singletons92943	BT_ZHJ1_ZJU_Unigene25863	0.981	gi|195384876|ref|XP_002051138.1|	8e-23	GJ13883 [Drosophila virilis] >gi|194147595|gb|EDW63293.1| GJ13883 [Drosophila virilis]	Q9VKU7	2e-21	GCP4_DROME Gamma-tubulin complex component 4 homolog OS=Drosophila melanogaster GN=Grip75 PE=1 SV=2
BT_B_ZJU_Singletons93257	BT_ZHJ1_ZJU_Unigene51794	0.981	gi|195035279|ref|XP_001989105.1|	6e-30	GH11540 [Drosophila grimshawi] >gi|193905105|gb|EDW03972.1| GH11540 [Drosophila grimshawi]	Q29NV5	4e-29	RM10_DROPS 39S ribosomal protein L10, mitochondrial OS=Drosophila pseudoobscura pseudoobscura GN=mRpL10 PE=3 SV=1
BT_B_ZJU_Singletons97628	BT_ZHJ1_ZJU_Unigene29616	0.981	gi|195120149|ref|XP_002004591.1|	3e-55	GI20015 [Drosophila mojavensis] >gi|193909659|gb|EDW08526.1| GI20015 [Drosophila mojavensis]	Q95KE5	6e-24	RM43_BOVIN 39S ribosomal protein L43, mitochondrial OS=Bos taurus GN=MRPL43 PE=2 SV=2
BT_B_ZJU_Singletons97661	BT_ZHJ1_ZJU_Unigene23727	0.981	gi|239791665|dbj|BAH72269.1|	3e-22	ACYPI005377 [Acyrthosiphon pisum]	Q5R8Z6	6e-16	MCFD2_PONAB Multiple coagulation factor deficiency protein 2 homolog OS=Pongo abelii GN=MCFD2 PE=2 SV=1
BT_B_ZJU_Singletons98384	BT_ZHJ1_ZJU_Unigene50472	0.981	gi|66560996|ref|XP_624918.1|	2e-43	PREDICTED: similar to CG9099-PA [Apis mellifera]	Q5ZJ39	2e-32	DENR_CHICK Density-regulated protein OS=Gallus gallus GN=DENR PE=2 SV=1
BT_B_ZJU_Singletons100706	BT_ZHJ1_ZJU_Unigene31641	0.981	gi|193676387|ref|XP_001943881.1|	1e-95	PREDICTED: similar to AGAP005784-PA [Acyrthosiphon pisum]	Q9W1L5	5e-86	PAL2_DROME Peptidyl-alpha-hydroxyglycine alpha-amidating lyase 2 OS=Drosophila melanogaster GN=Pal PE=1 SV=2
BT_B_ZJU_Singletons101859	BT_ZHJ1_ZJU_Unigene20940	0.981	gi|66533059|ref|XP_395449.2|	1e-116	PREDICTED: similar to CG1443-PA isoform 1 [Apis mellifera]	A1ZAI5	6e-98	FACR1_DROME Putative fatty acyl-CoA reductase CG5065 OS=Drosophila melanogaster GN=CG5065 PE=3 SV=1
BT_B_ZJU_Singletons102303	BT_ZHJ1_ZJU_Unigene20763	0.981	gi|239789820|dbj|BAH71509.1|	8e-34	ACYPI002576 [Acyrthosiphon pisum]	A5D8P8	2e-25	CS063_XENLA UPF0510 protein C19orf63 homolog OS=Xenopus laevis PE=2 SV=1
BT_B_ZJU_Singletons102687	BT_ZHJ1_ZJU_Unigene4258	0.981	gi|156546086|ref|XP_001601227.1|	1e-170	PREDICTED: similar to glycerol-3-phosphate acyltransferase [Nasonia vitripennis]	Q9HCL2	7e-98	GPAT1_HUMAN Glycerol-3-phosphate acyltransferase 1, mitochondrial OS=Homo sapiens GN=GPAM PE=1 SV=3
BT_B_ZJU_Singletons103914	BT_ZHJ1_ZJU_Unigene52442	0.981	gi|193643545|ref|XP_001948247.1|	0	PREDICTED: similar to CG7430 CG7430-PA [Acyrthosiphon pisum]	P09623	0	DLDH_PIG Dihydrolipoyl dehydrogenase, mitochondrial OS=Sus scrofa GN=DLD PE=1 SV=1
BT_B_ZJU_Singletons104084	BT_ZHJ1_ZJU_Unigene51421	0.981	gi|189238706|ref|XP_001811763.1|	1e-82	PREDICTED: similar to intracellular membrane-associated calcium-independent phospholipase A2 gamma [Tribolium castaneum]	Q5XTS1	9e-64	PLPL8_RABIT Calcium-independent phospholipase A2-gamma OS=Oryctolagus cuniculus GN=PNPLA8 PE=1 SV=1
BT_B_ZJU_Singletons25220	BT_ZHJ1_ZJU_Unigene50766	0.9811	gi|119114549|ref|XP_319335.3|	4e-94	AGAP010164-PA [Anopheles gambiae str. PEST] >gi|116118469|gb|EAA13810.3| AGAP010164-PA [Anopheles gambiae str. PEST]	Q92523	5e-65	CPT1B_HUMAN Carnitine O-palmitoyltransferase 1, muscle isoform OS=Homo sapiens GN=CPT1B PE=2 SV=2
BT_B_ZJU_Singletons80794	BT_ZHJ1_ZJU_Unigene41250	0.9811	gi|110760480|ref|XP_393661.2|	2e-37	PREDICTED: similar to CG6509-PB, isoform B [Apis mellifera]	Q8TDM6	3e-16	DLG5_HUMAN Disks large homolog 5 OS=Homo sapiens GN=DLG5 PE=1 SV=4
BT_B_ZJU_Singletons99762	BT_ZHJ1_ZJU_Unigene49867	0.9811	gi|58393228|ref|XP_319913.2|	8e-31	AGAP009152-PA [Anopheles gambiae str. PEST] >gi|55235489|gb|EAA14685.2| AGAP009152-PA [Anopheles gambiae str. PEST]	P82921	2e-21	RT21_HUMAN 28S ribosomal protein S21, mitochondrial OS=Homo sapiens GN=MRPS21 PE=1 SV=2
BT_B_ZJU_Singletons102480	BT_ZHJ1_ZJU_Unigene51712	0.9811	gi|225382096|gb|ACN89260.1|	1e-121	protein disulfide isomerase [Litopenaeus vannamei]	P54399	1e-108	PDI_DROME Protein disulfide-isomerase OS=Drosophila melanogaster GN=Pdi PE=2 SV=1
BT_B_ZJU_Singletons102785	BT_ZHJ1_ZJU_Unigene52243	0.9811	gi|66556116|ref|XP_624727.1|	5e-84	PREDICTED: similar to CG5013-PA [Apis mellifera]	A2AA28	2e-50	CQ095_MOUSE UPF0563 protein C17orf95 homolog OS=Mus musculus PE=2 SV=1
BT_B_ZJU_Singletons103111	BT_ZHJ1_ZJU_Unigene262	0.9811	gi|193699922|ref|XP_001950974.1|	1e-131	PREDICTED: similar to RNA m5u methyltransferase [Acyrthosiphon pisum]	Q8IZ69	9e-49	TRM2A_HUMAN tRNA (uracil-5-)-methyltransferase homolog A OS=Homo sapiens GN=TRMT2A PE=1 SV=2
BT_B_ZJU_Singletons103668	BT_ZHJ1_ZJU_Unigene7190	0.9811	gi|156554222|ref|XP_001600909.1|	5e-57	PREDICTED: similar to GA18098-PA [Nasonia vitripennis]	P54961	8e-56	HMCS1_BLAGE Hydroxymethylglutaryl-CoA synthase 1 OS=Blattella germanica GN=HMGCS-1 PE=2 SV=1
BT_B_ZJU_Singletons12899	BT_ZHJ1_ZJU_Unigene12795	0.9812	gi|91094431|ref|XP_969591.1|	1e-30	PREDICTED: similar to AGAP008909-PA [Tribolium castaneum]	P31729	6e-26	OV16_ONCVO OV-16 antigen OS=Onchocerca volvulus GN=OV16 PE=2 SV=2
BT_B_ZJU_Singletons71463	BT_ZHJ1_ZJU_Unigene37889	0.9812	gi|110768523|ref|XP_393240.3|	1e-18	PREDICTED: similar to MON2 homolog [Apis mellifera]	Q9VLT1	8e-16	MON2_DROME Protein MON2 homolog OS=Drosophila melanogaster GN=CG8683 PE=1 SV=4
BT_B_ZJU_Singletons83325	BT_ZHJ1_ZJU_Unigene43660	0.9812	gi|193652452|ref|XP_001949070.1|	3e-13	PREDICTED: similar to succinic semialdehyde dehydrogenase isoform 2 [Acyrthosiphon pisum]	P25526	8e-10	GABD_ECOLI Succinate-semialdehyde dehydrogenase [NADP+] OS=Escherichia coli (strain K12) GN=gabD PE=3 SV=1
BT_B_ZJU_Singletons87136	BT_ZHJ1_ZJU_Unigene42034	0.9812	gi|58332646|ref|NP_001011395.1|	5e-26	sugar phosphate exchanger 2 [Xenopus (Silurana) tropicalis] >gi|82179373|sp|Q5M7K3.1|SPX2_XENTR RecName: Full=Sugar phosphate exchanger 2; AltName: Full=Solute carrier family 37 member 2 >gi|56788873|gb|AAH88593.1| solute carrier family 37 (glycerol-3-phosphate transporter), member 2 [Xenopus (Silurana) tropicalis] >gi|89269065|emb|CAJ83734.1| solute carrier family 37 (glycerol 3 phosphate transp…	Q5M7K3	1e-26	SPX2_XENTR Sugar phosphate exchanger 2 OS=Xenopus tropicalis GN=slc37a2 PE=2 SV=1
BT_B_ZJU_Singletons93907	BT_ZHJ1_ZJU_Unigene22000	0.9812	gi|91080547|ref|XP_972956.1|	5e-31	PREDICTED: similar to phosphatidylinositol-binding clathrin assembly protein [Tribolium castaneum]	Q4V9Z5	3e-10	SE6L2_MOUSE Seizure 6-like protein 2 OS=Mus musculus GN=Sez6l2 PE=2 SV=1
BT_B_ZJU_Singletons96244	BT_ZHJ1_ZJU_Unigene51816	0.9812	gi|91077186|ref|XP_972614.1|	5e-99	PREDICTED: similar to cyclin-K [Tribolium castaneum]	O75909	3e-81	CCNK_HUMAN Cyclin-K OS=Homo sapiens GN=CCNK PE=1 SV=2
BT_B_ZJU_Singletons97652	BT_ZHJ1_ZJU_Unigene229	0.9812	gi|193716249|ref|XP_001943256.1|	6e-35	PREDICTED: similar to Protein dopey-1 homolog [Acyrthosiphon pisum]	Q292H2	1e-22	DOP1_DROPS Protein dopey-1 homolog OS=Drosophila pseudoobscura pseudoobscura GN=GA13490 PE=3 SV=1
BT_B_ZJU_Singletons99488	BT_ZHJ1_ZJU_Unigene49811	0.9812	gi|110758091|ref|XP_001120253.1|	5e-48	PREDICTED: similar to CG5454-PA [Apis mellifera]	Q03369	3e-40	RU1C_XENLA U1 small nuclear ribonucleoprotein C OS=Xenopus laevis GN=snrp1c PE=2 SV=1
BT_B_ZJU_Singletons100473	BT_ZHJ1_ZJU_Unigene49638	0.9812	gi|238231399|ref|NP_001153944.1|	3e-15	heme A:farnesyltransferase [Acyrthosiphon pisum] >gi|239790803|dbj|BAH71938.1| ACYPI009141 [Acyrthosiphon pisum]	Q5R460	1e-13	COX10_PONAB Protoheme IX farnesyltransferase, mitochondrial OS=Pongo abelii GN=COX10 PE=2 SV=1
BT_B_ZJU_Singletons101985	BT_ZHJ1_ZJU_Unigene51743	0.9812	gi|91089133|ref|XP_972853.1|	3e-34	PREDICTED: similar to THO complex subunit 5 homolog (Fms-interacting protein) [Tribolium castaneum]	Q6NY52	1e-32	THOC5_DANRE THO complex subunit 5 homolog OS=Danio rerio GN=thoc5 PE=2 SV=1
BT_B_ZJU_Singletons102818	BT_ZHJ1_ZJU_Unigene29189	0.9812	gi|193697685|ref|XP_001950534.1|	0	PREDICTED: similar to actin [Acyrthosiphon pisum]	P45888	0	ARP2_DROME Actin-related protein 2 OS=Drosophila melanogaster GN=Arp14D PE=2 SV=2
BT_B_ZJU_Singletons102949	BT_ZHJ1_ZJU_Unigene21616	0.9812	gi|66500359|ref|XP_393202.2|	0	PREDICTED: similar to hiiragi CG9854-PA, isoform A [Apis mellifera]	P51003	1e-180	PAPOA_HUMAN Poly(A) polymerase alpha OS=Homo sapiens GN=PAPOLA PE=1 SV=4
BT_B_ZJU_Singletons103395	BT_ZHJ1_ZJU_Unigene47479	0.9812	gi|193596613|ref|XP_001952115.1|	4e-47	PREDICTED: similar to AGAP000652-PA [Acyrthosiphon pisum]	Q3ZBF3	5e-32	RM38_BOVIN 39S ribosomal protein L38, mitochondrial OS=Bos taurus GN=MRPL38 PE=1 SV=2
BT_B_ZJU_Singletons104074	BT_ZHJ1_ZJU_Unigene47525	0.9812	gi|156547798|ref|XP_001606202.1|	5e-41	PREDICTED: similar to organic anion transporter [Nasonia vitripennis]	Q9H2Y9	1e-15	SO5A1_HUMAN Solute carrier organic anion transporter family member 5A1 OS=Homo sapiens GN=SLCO5A1 PE=2 SV=1
BT_B_ZJU_Singletons11108	BT_ZHJ1_ZJU_Unigene28395	0.9812	gi|17647971|ref|NP_523680.1|	1e-26	synaptobrevin, isoform A [Drosophila melanogaster] >gi|7303772|gb|AAF58820.1| synaptobrevin, isoform A [Drosophila melanogaster] >gi|33589288|gb|AAQ22411.1| SD05285p [Drosophila melanogaster] >gi|38048159|gb|AAR09982.1| similar to Drosophila melanogaster Syb [Drosophila yakuba] >gi|220952104|gb|ACL88595.1| Syb-PA [synthetic construct]	P18489	3e-26	SYB_DROME Synaptobrevin OS=Drosophila melanogaster GN=Syb PE=2 SV=3
BT_B_ZJU_Singletons99089	BT_ZHJ1_ZJU_Unigene15250	0.9812	gi|110760831|ref|XP_392900.3|	1e-37	PREDICTED: similar to HECT, C2 and WW domain containing E3 ubiquitin protein ligase 2 isoform 1 [Apis mellifera]	Q6I6G8	2e-33	HECW2_MOUSE E3 ubiquitin-protein ligase HECW2 OS=Mus musculus GN=Hecw2 PE=2 SV=1
BT_B_ZJU_Singletons19732	BT_ZHJ1_ZJU_Unigene31637	0.9813	gi|193573508|ref|XP_001943643.1|	1e-131	PREDICTED: similar to AGAP004993-PA, partial [Acyrthosiphon pisum]	Q00174	2e-80	LAMA_DROME Laminin subunit alpha OS=Drosophila melanogaster GN=LanA PE=1 SV=2
BT_B_ZJU_Singletons101480	BT_ZHJ1_ZJU_Unigene51500	0.9813	gi|158298972|ref|XP_319104.4|	8e-49	AGAP009967-PA [Anopheles gambiae str. PEST] >gi|157014144|gb|EAA14522.5| AGAP009967-PA [Anopheles gambiae str. PEST]	Q7ZVJ8	6e-45	CP13A_DANRE UPF0585 protein C16orf13 homolog A OS=Danio rerio GN=zgc:56719 PE=2 SV=3
BT_B_ZJU_Singletons101640	BT_ZHJ1_ZJU_Unigene25547	0.9813	gi|156547002|ref|XP_001600439.1|	1e-100	PREDICTED: similar to IP14452p [Nasonia vitripennis]	Q5ZI03	2e-64	CIR1_CHICK Corepressor interacting with RBPJ 1 OS=Gallus gallus GN=CIR1 PE=2 SV=1
BT_B_ZJU_Singletons102510	BT_ZHJ1_ZJU_Unigene24041	0.9813	gi|156549389|ref|XP_001602288.1|	8e-83	PREDICTED: similar to diacylglycerol o-acyltransferase [Nasonia vitripennis]	Q2KHS5	5e-82	MOG2A_XENLA 2-acylglycerol O-acyltransferase 2-A OS=Xenopus laevis GN=mogat2-A PE=2 SV=1
BT_B_ZJU_Singletons103612	BT_ZHJ1_ZJU_Unigene23779	0.9813	gi|66512914|ref|XP_623446.1|	4e-70	PREDICTED: similar to Tetratricopeptide repeat protein 1 (TPR repeat protein 1) [Apis mellifera]	Q91Z38	1e-62	TTC1_MOUSE Tetratricopeptide repeat protein 1 OS=Mus musculus GN=Ttc1 PE=2 SV=1
BT_B_ZJU_Singletons88420	BT_ZHJ1_ZJU_Unigene9131	0.9813	gi|193697432|ref|XP_001952734.1|	1e-107	PREDICTED: similar to short gastrulation CG9224-PA [Acyrthosiphon pisum]	Q24025	1e-104	SOG_DROME Dorsal-ventral patterning protein Sog OS=Drosophila melanogaster GN=sog PE=1 SV=1
BT_B_ZJU_Singletons100272	BT_ZHJ1_ZJU_Unigene4495	0.9814	gi|156537474|ref|XP_001607183.1|	3e-39	PREDICTED: similar to nuclear pore complex protein nup93 (nucleoporin nup93) (dead eye protein) [Nasonia vitripennis]	Q6NX12	5e-32	NUP93_XENTR Nuclear pore complex protein Nup93 OS=Xenopus tropicalis GN=nup93 PE=2 SV=1
BT_B_ZJU_Singletons100952	BT_ZHJ1_ZJU_Unigene50565	0.9814	gi|91086609|ref|XP_973998.1|	3e-98	PREDICTED: similar to dolichyl-phosphate mannosyltransferase [Tribolium castaneum]	O60762	4e-90	DPM1_HUMAN Dolichol-phosphate mannosyltransferase OS=Homo sapiens GN=DPM1 PE=1 SV=1
BT_B_ZJU_Singletons101711	BT_ZHJ1_ZJU_Unigene16237	0.9814	gi|238814365|ref|NP_001154943.1|	2e-63	structural maintenance of chromosomes 2 [Nasonia vitripennis]	O95347	3e-53	SMC2_HUMAN Structural maintenance of chromosomes protein 2 OS=Homo sapiens GN=SMC2 PE=1 SV=2
BT_B_ZJU_Singletons102872	BT_ZHJ1_ZJU_Unigene51844	0.9814	gi|91077504|ref|XP_966852.1|	1e-58	PREDICTED: similar to saposin isoform 1 [Tribolium castaneum]	O13035	4e-24	SAP_CHICK Proactivator polypeptide OS=Gallus gallus GN=PSAP PE=1 SV=1
BT_B_ZJU_Singletons104081	BT_ZHJ1_ZJU_Unigene52531	0.9814	gi|110756547|ref|XP_392361.3|	0	PREDICTED: similar to CG33519-PB isoform 1 [Apis mellifera]	O01761	4e-60	UNC89_CAEEL Muscle M-line assembly protein unc-89 OS=Caenorhabditis elegans GN=unc-89 PE=1 SV=3
BT_B_ZJU_Singletons7135	BT_ZHJ1_ZJU_Unigene7264	0.9814	gi|110762628|ref|XP_393968.3|	1e-156	PREDICTED: similar to myosin IIIA [Apis mellifera]	Q1EG27	1e-106	MYO3B_MOUSE Myosin-IIIB OS=Mus musculus GN=Myo3b PE=2 SV=2
BT_B_ZJU_Singletons7564	BT_ZHJ1_ZJU_Unigene50269	0.9815	gi|48103765|ref|XP_395643.1|	1e-103	PREDICTED: similar to Septin-1 (DIFF6 protein homolog) (Protein innocent bystander) [Apis mellifera]	P42207	2e-96	SEPT1_DROME Septin-1 OS=Drosophila melanogaster GN=Sep1 PE=1 SV=1
BT_B_ZJU_Singletons8331	BT_ZHJ1_ZJU_Unigene50531	0.9815	gi|193650175|ref|XP_001946611.1|	1e-38	PREDICTED: similar to VPRBP protein [Acyrthosiphon pisum]	Q9W2F2	2e-34	VPRBP_DROME VPRBP-like protein OS=Drosophila melanogaster GN=CG10080 PE=1 SV=2
BT_B_ZJU_Singletons10103	BT_ZHJ1_ZJU_Unigene9705	0.9815	gi|193683325|ref|XP_001948746.1|	1e-140	PREDICTED: similar to DEAD box RNA helicase [Acyrthosiphon pisum]	Q62780	1e-106	DDX46_RAT Probable ATP-dependent RNA helicase DDX46 OS=Rattus norvegicus GN=Ddx46 PE=1 SV=1
BT_B_ZJU_Singletons16507	BT_ZHJ1_ZJU_Unigene13140	0.9815	gi|110764940|ref|XP_001122019.1|	1e-73	PREDICTED: similar to Mitochondrial carrier homolog 1 CG6851-PA, isoform A [Apis mellifera]	Q5R5M0	8e-56	MTCH2_PONAB Mitochondrial carrier homolog 2 OS=Pongo abelii GN=MTCH2 PE=2 SV=2
BT_B_ZJU_Singletons19389	BT_ZHJ1_ZJU_Unigene16277	0.9815	gi|240247227|emb|CAX68236.1|	3e-29	dicer-1 [Blattella germanica]	Q9VCU9	4e-26	DCR1_DROME Endoribonuclease Dcr-1 OS=Drosophila melanogaster GN=Dcr-1 PE=1 SV=1
BT_B_ZJU_Singletons79032	BT_ZHJ1_ZJU_Unigene16950	0.9815	gi|156549088|ref|XP_001607528.1|	4e-32	PREDICTED: similar to Samui [Nasonia vitripennis]	Q9BLJ6	7e-21	BAGS_BOMMO BAG domain-containing protein Samui OS=Bombyx mori GN=Samui PE=2 SV=1
BT_B_ZJU_Singletons80111	BT_ZHJ1_ZJU_Unigene20014	0.9815	gi|66513610|ref|XP_394713.2|	5e-28	PREDICTED: similar to Conserved oligomeric Golgi complex component 7 [Apis mellifera]	Q9VAD6	3e-12	COG7_DROME Conserved oligomeric Golgi complex subunit 7 OS=Drosophila melanogaster GN=Cog7 PE=1 SV=2
BT_B_ZJU_Singletons83672	BT_ZHJ1_ZJU_Unigene43858	0.9815	gi|176866331|ref|NP_001116519.1|	3e-11	S phase cyclin A-associated protein in the ER [Danio rerio] >gi|169806782|gb|AAI60657.1| Scaper protein [Danio rerio]	Q9BY12	4e-09	SCAPE_HUMAN S phase cyclin A-associated protein in the endoplasmic reticulum OS=Homo sapiens GN=SCAPER PE=1 SV=1
BT_B_ZJU_Singletons95700	BT_ZHJ1_ZJU_Unigene11408	0.9815	gi|110757471|ref|XP_623264.2|	6e-21	PREDICTED: similar to CG11146-PA isoform 2 [Apis mellifera]	Q7M4L6	1e-14	SHF_HUMAN SH2 domain-containing adapter protein F OS=Homo sapiens GN=SHF PE=1 SV=1
BT_B_ZJU_Singletons96837	BT_ZHJ1_ZJU_Unigene22306	0.9815	gi|170062754|ref|XP_001866806.1|	2e-46	glycine cleavage system h protein [Culex quinquefasciatus] >gi|167880571|gb|EDS43954.1| glycine cleavage system h protein [Culex quinquefasciatus]	Q9U616	1e-40	GCSH_DROME Glycine cleavage system H protein, mitochondrial OS=Drosophila melanogaster GN=ppl PE=2 SV=1
BT_B_ZJU_Singletons97149	BT_ZHJ1_ZJU_Unigene51323	0.9815	gi|156085982|ref|XP_001610400.1|	5e-67	translation elongation factor G (EF-G) [Babesia bovis T2Bo]	Q1R0H8	7e-98	EFG_CHRSD Elongation factor G OS=Chromohalobacter salexigens (strain DSM 3043 / ATCC BAA-138 / NCIMB 13768) GN=fusA PE=3 SV=1
BT_B_ZJU_Singletons99771	BT_ZHJ1_ZJU_Unigene51062	0.9815	gi|193654837|ref|XP_001951546.1|	5e-87	PREDICTED: similar to retinol dehydrogenase 11 [Acyrthosiphon pisum]	Q9QYF1	4e-66	RDH11_MOUSE Retinol dehydrogenase 11 OS=Mus musculus GN=Rdh11 PE=2 SV=2
BT_B_ZJU_Singletons100862	BT_ZHJ1_ZJU_Unigene51310	0.9815	gi|283993133|gb|ADB57042.1|	1e-63	acyl-CoA dehydrogenase [Heliothis virescens]	Q9VSA3	4e-60	ACADM_DROME Probable medium-chain specific acyl-CoA dehydrogenase, mitochondrial OS=Drosophila melanogaster GN=CG12262 PE=1 SV=1
BT_B_ZJU_Singletons102985	BT_ZHJ1_ZJU_Unigene22940	0.9815	gi|189240528|ref|XP_972141.2|	3e-91	PREDICTED: similar to nucleoporin 85 [Tribolium castaneum]	Q6DBY0	1e-62	NUP85_DANRE Nucleoporin NUP85 OS=Danio rerio GN=nup85 PE=2 SV=1
BT_B_ZJU_Singletons103038	BT_ZHJ1_ZJU_Unigene30536	0.9815	gi|91082217|ref|XP_972523.1|	6e-16	PREDICTED: similar to AGAP008432-PA [Tribolium castaneum]	Q9D8B6	7e-13	CT108_MOUSE Transmembrane protein C20orf108 homolog OS=Mus musculus PE=2 SV=2
BT_B_ZJU_Singletons20785	BT_ZHJ1_ZJU_Unigene15351	0.9815	gi|156543800|ref|XP_001606461.1|	1e-130	PREDICTED: similar to signal recognition particle [Nasonia vitripennis]	O76094	1e-84	SRP72_HUMAN Signal recognition particle 72 kDa protein OS=Homo sapiens GN=SRP72 PE=1 SV=3
BT_B_ZJU_Singletons10304	BT_ZHJ1_ZJU_Unigene10038	0.9816	gi|170062865|ref|XP_001866855.1|	2e-84	toll [Culex quinquefasciatus] >gi|167880620|gb|EDS44003.1| toll [Culex quinquefasciatus]	Q52KR2	3e-24	LRIG2_MOUSE Leucine-rich repeats and immunoglobulin-like domains protein 2 OS=Mus musculus GN=Lrig2 PE=2 SV=1
BT_B_ZJU_Singletons26805	BT_ZHJ1_ZJU_Unigene19664	0.9816	gi|239787925|dbj|BAH70664.1|	2e-59	ACYPI33427 [Acyrthosiphon pisum]	Q94913	1e-21	REG5_DROME Rhythmically expressed gene 5 protein OS=Drosophila melanogaster GN=Reg-5 PE=2 SV=2
BT_B_ZJU_Singletons93452	BT_ZHJ1_ZJU_Unigene28607	0.9816	gi|170045388|ref|XP_001850293.1|	1e-107	f-spondin [Culex quinquefasciatus] >gi|167868453|gb|EDS31836.1| f-spondin [Culex quinquefasciatus]	Q9W770	3e-48	SPON1_CHICK Spondin-1 OS=Gallus gallus GN=SPON1 PE=2 SV=1
BT_B_ZJU_Singletons96920	BT_ZHJ1_ZJU_Unigene51878	0.9816	gi|91085035|ref|XP_974101.1|	1e-134	PREDICTED: similar to prohibitin [Tribolium castaneum]	Q5XIH7	1e-112	PHB2_RAT Prohibitin-2 OS=Rattus norvegicus GN=Phb2 PE=1 SV=1
BT_B_ZJU_Singletons905	BT_ZHJ1_ZJU_Unigene51424	0.9817	gi|66551610|ref|XP_392658.2|	3e-85	PREDICTED: similar to CG6359-PA, isoform A isoform 1 [Apis mellifera]	Q9UMY4	8e-68	SNX12_HUMAN Sorting nexin-12 OS=Homo sapiens GN=SNX12 PE=1 SV=3
BT_B_ZJU_Singletons9407	BT_ZHJ1_ZJU_Unigene29149	0.9817	gi|193596507|ref|XP_001944612.1|	2e-66	PREDICTED: similar to AGAP005728-PA [Acyrthosiphon pisum]	P55786	3e-54	PSA_HUMAN Puromycin-sensitive aminopeptidase OS=Homo sapiens GN=NPEPPS PE=1 SV=2
BT_B_ZJU_Singletons14555	BT_ZHJ1_ZJU_Unigene43220	0.9817	gi|67473956|ref|XP_652727.1|	2e-09	actin [Entamoeba histolytica HM-1:IMSS]	Q10475	3e-08	IF4G_SCHPO Eukaryotic translation initiation factor 4 gamma OS=Schizosaccharomyces pombe GN=tif471 PE=1 SV=1
BT_B_ZJU_Singletons19636	BT_ZHJ1_ZJU_Unigene19799	0.9817	gi|110764402|ref|XP_001122387.1|	1e-55	PREDICTED: similar to Mediator complex subunit 28 CG5121-PA [Apis mellifera]	Q17P98	3e-41	MED28_AEDAE Mediator of RNA polymerase II transcription subunit 28 OS=Aedes aegypti GN=MED28 PE=3 SV=1
BT_B_ZJU_Singletons22391	BT_ZHJ1_ZJU_Unigene31141	0.9817	gi|195342073|ref|XP_002037626.1|	2e-56	GM18364 [Drosophila sechellia] >gi|194132476|gb|EDW54044.1| GM18364 [Drosophila sechellia]	Q9VQG2	1e-56	APH1_DROME Gamma-secretase subunit Aph-1 OS=Drosophila melanogaster GN=aph-1 PE=1 SV=1
BT_B_ZJU_Singletons26787	BT_ZHJ1_ZJU_Unigene26747	0.9817	gi|110761801|ref|XP_391938.3|	2e-82	PREDICTED: similar to CG12342-PA, isoform A [Apis mellifera]	Q9Y2G4	3e-40	ANKR6_HUMAN Ankyrin repeat domain-containing protein 6 OS=Homo sapiens GN=ANKRD6 PE=1 SV=2
BT_B_ZJU_Singletons97327	BT_ZHJ1_ZJU_Unigene44351	0.9817	gi|157115413|ref|XP_001652597.1|	1e-49	synbindin [Aedes aegypti] >gi|108876919|gb|EAT41144.1| synbindin [Aedes aegypti]	Q5R9J9	3e-43	TPPC4_PONAB Trafficking protein particle complex subunit 4 OS=Pongo abelii GN=TRAPPC4 PE=2 SV=1
BT_B_ZJU_Singletons100106	BT_ZHJ1_ZJU_Unigene51706	0.9817	gi|109127749|ref|XP_001084051.1|	4e-36	PREDICTED: similar to membrane interacting protein of RGS16 [Macaca mulatta]	Q9NZC3	1e-36	GDE1_HUMAN Glycerophosphodiester phosphodiesterase 1 OS=Homo sapiens GN=GDE1 PE=1 SV=1
BT_B_ZJU_Singletons101082	BT_ZHJ1_ZJU_Unigene6148	0.9817	gi|110761748|ref|XP_001121654.1|	6e-40	PREDICTED: similar to mitogen-activated protein kinase kinase 1 interacting protein 1 [Apis mellifera]	Q7T0V2	2e-34	MPKSA_XENLA Mitogen-activated protein kinase scaffold protein 1-A OS=Xenopus laevis GN=mapksp1-A PE=2 SV=1
BT_B_ZJU_Singletons101692	BT_ZHJ1_ZJU_Unigene52158	0.9817	gi|56412194|gb|AAV88596.1|	1e-110	Sparc [Schistocerca gregaria]	P34714	9e-54	SPRC_CAEEL SPARC OS=Caenorhabditis elegans GN=ost-1 PE=1 SV=1
BT_B_ZJU_Singletons101809	BT_ZHJ1_ZJU_Unigene4198	0.9817	gi|94468696|gb|ABF18197.1|	5e-30	inner mitochondrial membrane translocase [Aedes aegypti]	Q9VTN3	6e-29	TIM13_DROME Mitochondrial import inner membrane translocase subunit Tim13 OS=Drosophila melanogaster GN=Tim13 PE=3 SV=1
BT_B_ZJU_Singletons102665	BT_ZHJ1_ZJU_Unigene15371	0.9817	gi|66553719|ref|XP_396577.2|	0	PREDICTED: similar to serine/threonine protein kinase TAO1 [Apis mellifera]	O88664	1e-122	TAOK1_RAT Serine/threonine-protein kinase TAO1 OS=Rattus norvegicus GN=Taok1 PE=1 SV=1
BT_B_ZJU_Singletons4069	BT_ZHJ1_ZJU_Unigene1202	0.9818	gi|193643608|ref|XP_001943928.1|	3e-33	PREDICTED: similar to Mannose-P-dolichol utilization defect 1 protein homolog [Acyrthosiphon pisum]	Q9VMW8	9e-30	MPU1_DROME Mannose-P-dolichol utilization defect 1 protein homolog OS=Drosophila melanogaster GN=CG3792 PE=1 SV=2
BT_B_ZJU_Singletons5890	BT_ZHJ1_ZJU_Unigene18928	0.9818	gi|193617819|ref|XP_001946819.1|	0	PREDICTED: similar to mCG142699 [Acyrthosiphon pisum]	Q99NH0	1e-178	ANR17_MOUSE Ankyrin repeat domain-containing protein 17 OS=Mus musculus GN=Ankrd17 PE=1 SV=2
BT_B_ZJU_Singletons85395	BT_ZHJ1_ZJU_Unigene26408	0.9818	gi|156550809|ref|XP_001600681.1|	2e-33	PREDICTED: similar to GA11557-PA [Nasonia vitripennis]	Q5RFQ3	2e-26	PWP2_PONAB Periodic tryptophan protein 2 homolog OS=Pongo abelii GN=PWP2 PE=2 SV=1
BT_B_ZJU_Singletons88856	BT_ZHJ1_ZJU_Unigene19340	0.9818	gi|189234535|ref|XP_972911.2|	1e-65	PREDICTED: similar to futsch CG34387-PC [Tribolium castaneum]	Q9W596	1e-57	FUTSC_DROME Microtubule-associated protein futsch OS=Drosophila melanogaster GN=futsch PE=1 SV=4
BT_B_ZJU_Singletons99445	BT_ZHJ1_ZJU_Unigene52263	0.9818	gi|110761895|ref|XP_001121958.1|	3e-62	PREDICTED: similar to CG17100-PA [Apis mellifera]	Q7KM13	4e-15	HEY_DROME Hairy/enhancer-of-split related with YRPW motif protein OS=Drosophila melanogaster GN=Hey PE=2 SV=1
BT_B_ZJU_Singletons99630	BT_ZHJ1_ZJU_Unigene22291	0.9818	gi|91082015|ref|XP_969976.1|	4e-60	PREDICTED: similar to sin3a-associated protein sap130 [Tribolium castaneum]	Q9H0E3	1e-29	SP130_HUMAN Histone deacetylase complex subunit SAP130 OS=Homo sapiens GN=SAP130 PE=1 SV=1
BT_B_ZJU_Singletons99715	BT_ZHJ1_ZJU_Unigene52415	0.9818	gi|58377512|ref|XP_309682.2|	6e-75	AGAP003485-PA [Anopheles gambiae str. PEST] >gi|55244531|gb|EAA05402.2| AGAP003485-PA [Anopheles gambiae str. PEST]	O14530	4e-67	TXND9_HUMAN Thioredoxin domain-containing protein 9 OS=Homo sapiens GN=TXNDC9 PE=1 SV=2
BT_B_ZJU_Singletons100365	BT_ZHJ1_ZJU_Unigene23193	0.9818	gi|193683408|ref|XP_001944333.1|	1e-14	PREDICTED: similar to Laminin B2 CG3322-PA [Acyrthosiphon pisum]	P15215	5e-13	LAMC1_DROME Laminin subunit gamma-1 OS=Drosophila melanogaster GN=LanB2 PE=1 SV=2
BT_B_ZJU_Singletons103995	BT_ZHJ1_ZJU_Unigene4643	0.9818	gi|158286793|ref|XP_308927.4|	1e-157	AGAP006818-PA [Anopheles gambiae str. PEST] >gi|157020637|gb|EAA04227.4| AGAP006818-PA [Anopheles gambiae str. PEST]	P11157	1e-158	RIR2_MOUSE Ribonucleoside-diphosphate reductase subunit M2 OS=Mus musculus GN=Rrm2 PE=1 SV=1
BT_B_ZJU_Singletons96601	BT_ZHJ1_ZJU_Unigene31211	0.9818	gi|193641068|ref|XP_001945783.1|	1e-148	PREDICTED: similar to spinster CG8428-PD [Acyrthosiphon pisum]	Q9GQQ0	1e-137	SPIN_DROME Protein spinster OS=Drosophila melanogaster GN=spin PE=1 SV=1
BT_B_ZJU_Singletons7327	BT_ZHJ1_ZJU_Unigene5241	0.9819	gi|156544570|ref|XP_001602861.1|	1e-13	PREDICTED: similar to 13S condensin XCAP-D2 subunit [Nasonia vitripennis]	Q9YHY6	6e-08	CND1_XENLA Condensin complex subunit 1 OS=Xenopus laevis GN=ncapd2 PE=1 SV=1
BT_B_ZJU_Singletons26817	BT_ZHJ1_ZJU_Unigene40764	0.9819	gi|193601320|ref|XP_001952822.1|	3e-22	PREDICTED: similar to coiled-coil and C2 domain containing 2A, partial [Acyrthosiphon pisum]	Q8CFW7	5e-13	C2D2A_MOUSE Coiled-coil and C2 domain-containing protein 2A OS=Mus musculus GN=Cc2d2a PE=2 SV=1
BT_B_ZJU_Singletons79935	BT_ZHJ1_ZJU_Unigene28479	0.9819	gi|189234810|ref|XP_969391.2|	1e-30	PREDICTED: similar to AGAP007743-PA [Tribolium castaneum]	Q91Y77	3e-24	MOT10_RAT Monocarboxylate transporter 10 OS=Rattus norvegicus GN=Slc16a10 PE=1 SV=1
BT_B_ZJU_Singletons80232	BT_ZHJ1_ZJU_Unigene30717	0.9819	gi|189240103|ref|XP_972765.2|	2e-53	PREDICTED: similar to CG8841 CG8841-PA [Tribolium castaneum]	Q8R1F6	3e-45	CQ028_MOUSE UPF0663 transmembrane protein C17orf28 homolog OS=Mus musculus PE=1 SV=1
BT_B_ZJU_Singletons82234	BT_ZHJ1_ZJU_Unigene40775	0.9819	gi|91088017|ref|XP_974079.1|	8e-37	PREDICTED: similar to AGAP011308-PA [Tribolium castaneum]	Q01888	1e-15	GDC_BOVIN Graves disease carrier protein OS=Bos taurus GN=SLC25A16 PE=2 SV=1
BT_B_ZJU_Singletons83458	BT_ZHJ1_ZJU_Unigene20576	0.9819	gi|193676430|ref|XP_001946003.1|	5e-54	PREDICTED: similar to CG9467 CG9467-PA [Acyrthosiphon pisum]	Q8BFX3	1e-41	KCTD3_MOUSE BTB/POZ domain-containing protein KCTD3 OS=Mus musculus GN=Kctd3 PE=2 SV=1
BT_B_ZJU_Singletons93984	BT_ZHJ1_ZJU_Unigene50661	0.9819	gi|156548582|ref|XP_001607513.1|	3e-70	PREDICTED: similar to bifunctional purine biosynthesis protein [Nasonia vitripennis]	Q0VCK0	4e-67	PUR9_BOVIN Bifunctional purine biosynthesis protein PURH OS=Bos taurus GN=ATIC PE=2 SV=1
BT_B_ZJU_Singletons96058	BT_ZHJ1_ZJU_Unigene51919	0.9819	gi|66500008|ref|XP_624121.1|	2e-62	PREDICTED: similar to DNA polymerase interacting tpr containing protein of 47kD CG3189-PA [Apis mellifera]	Q5EA11	7e-45	TTC4_BOVIN Tetratricopeptide repeat protein 4 OS=Bos taurus GN=TTC4 PE=2 SV=2
BT_B_ZJU_Singletons98948	BT_ZHJ1_ZJU_Unigene25819	0.9819	gi|66531373|ref|XP_393041.2|	3e-30	PREDICTED: similar to ZK697.8 [Apis mellifera]	Q9CRB3	2e-21	HIUH_MOUSE 5-hydroxyisourate hydrolase OS=Mus musculus GN=Urah PE=1 SV=1
BT_B_ZJU_Singletons102553	BT_ZHJ1_ZJU_Unigene51987	0.9819	gi|156537211|ref|XP_001604902.1|	3e-93	PREDICTED: similar to purine nucleoside phosphorylase [Nasonia vitripennis]	P55859	1e-70	PNPH_BOVIN Purine nucleoside phosphorylase OS=Bos taurus GN=NP PE=1 SV=3
BT_B_ZJU_Singletons103540	BT_ZHJ1_ZJU_Unigene46579	0.9819	gi|239792933|dbj|BAH72744.1|	1e-42	ACYPI004419 [Acyrthosiphon pisum]	Q5U3V9	7e-33	SNF8_DANRE Vacuolar-sorting protein SNF8 OS=Danio rerio GN=snf8 PE=2 SV=2
BT_B_ZJU_Singletons24430	BT_ZHJ1_ZJU_Unigene48966	0.982	gi|189237932|ref|XP_001810838.1|	5e-30	PREDICTED: similar to AGAP005037-PB [Tribolium castaneum]	Q7KW14	1e-25	CCDCX_DROME Coiled-coil domain-containing protein CG32809 OS=Drosophila melanogaster GN=CG32809 PE=1 SV=1
BT_B_ZJU_Singletons72537	BT_ZHJ1_ZJU_Unigene10639	0.982	gi|156549439|ref|XP_001603249.1|	9e-47	PREDICTED: similar to DEAD box ATP-dependent RNA helicase [Nasonia vitripennis]	Q5F485	4e-36	DDX42_CHICK ATP-dependent RNA helicase DDX42 OS=Gallus gallus GN=DDX42 PE=2 SV=1
BT_B_ZJU_Singletons77402	BT_ZHJ1_ZJU_Unigene23488	0.982	gi|66556295|ref|XP_395730.2|	3e-26	PREDICTED: similar to Transcription factor IIA L CG5930-PA, isoform A [Apis mellifera]	P52654	3e-19	TF2AA_DROME Transcription initiation factor IIA subunit 1 OS=Drosophila melanogaster GN=TfIIA-L PE=1 SV=2
BT_B_ZJU_Singletons92119	BT_ZHJ1_ZJU_Unigene23500	0.982	gi|189237667|ref|XP_001812410.1|	8e-32	PREDICTED: similar to GA20785-PA [Tribolium castaneum]	Q7RYZ1	8e-14	CAF17_NEUCR Putative transferase caf-17, mitochondrial OS=Neurospora crassa GN=caf-17 PE=3 SV=1
BT_B_ZJU_Singletons92563	BT_ZHJ1_ZJU_Unigene51775	0.982	gi|193636685|ref|XP_001946604.1|	1e-69	PREDICTED: similar to glutathione S-transferase-like protein isoform 2 [Acyrthosiphon pisum] >gi|193636687|ref|XP_001946539.1| PREDICTED: similar to glutathione S-transferase-like protein isoform 1 [Acyrthosiphon pisum]	O18598	1e-66	GST1_BLAGE Glutathione S-transferase OS=Blattella germanica PE=1 SV=3
BT_B_ZJU_Singletons97941	BT_ZHJ1_ZJU_Unigene31118	0.982	gi|416656|sp|P32122.1|ARRH_LOCMI	0	RecName: Full=Arrestin homolog >gi|298756|gb|AAB25860.1| arrestin homolog [Locusta migratoria]	P32122	0	ARRH_LOCMI Arrestin homolog OS=Locusta migratoria PE=2 SV=1
BT_B_ZJU_Singletons98068	BT_ZHJ1_ZJU_Unigene50786	0.982	gi|170046878|ref|XP_001850972.1|	1e-27	46 kDa FK506-binding nuclear protein [Culex quinquefasciatus] >gi|167869480|gb|EDS32863.1| 46 kDa FK506-binding nuclear protein [Culex quinquefasciatus]	Q26486	1e-24	FKBP4_SPOFR 46 kDa FK506-binding nuclear protein OS=Spodoptera frugiperda GN=FKBP46 PE=2 SV=1
BT_B_ZJU_Singletons101682	BT_ZHJ1_ZJU_Unigene21723	0.982	gi|244790030|ref|NP_001156431.1|	1e-67	phospholipase A2, group VII [Acyrthosiphon pisum] >gi|239792892|dbj|BAH72732.1| ACYPI001545 [Acyrthosiphon pisum]	P70683	5e-45	PAFA_CAVPO Platelet-activating factor acetylhydrolase OS=Cavia porcellus GN=PLA2G7 PE=2 SV=1
BT_B_ZJU_Singletons102654	BT_ZHJ1_ZJU_Unigene15996	0.982	gi|193700076|ref|XP_001946922.1|	1e-137	PREDICTED: similar to amidase [Acyrthosiphon pisum]	Q6GMR7	1e-93	FAAH2_HUMAN Fatty-acid amide hydrolase 2 OS=Homo sapiens GN=FAAH2 PE=2 SV=1
BT_B_ZJU_Singletons103330	BT_ZHJ1_ZJU_Unigene31666	0.982	gi|66564237|ref|XP_623924.1|	1e-65	PREDICTED: similar to G protein pathway suppressor 2 [Apis mellifera]	Q13227	3e-17	GPS2_HUMAN G protein pathway suppressor 2 OS=Homo sapiens GN=GPS2 PE=1 SV=3
BT_B_ZJU_Singletons103759	BT_ZHJ1_ZJU_Unigene44374	0.982	gi|157138708|ref|XP_001664300.1|	1e-14	activating signal cointegrator 1 complex subunit 3, helc1 [Aedes aegypti] >gi|108869431|gb|EAT33656.1| activating signal cointegrator 1 complex subunit 3, helc1 [Aedes aegypti]	Q8N3C0	2e-08	HELC1_HUMAN Activating signal cointegrator 1 complex subunit 3 OS=Homo sapiens GN=ASCC3 PE=1 SV=3
BT_B_ZJU_Singletons12216	BT_ZHJ1_ZJU_Unigene21913	0.9821	gi|91076152|ref|XP_970705.1|	4e-36	PREDICTED: similar to CG8931 CG8931-PA [Tribolium castaneum]	Q96AG3	5e-24	S2546_HUMAN Solute carrier family 25 member 46 OS=Homo sapiens GN=SLC25A46 PE=1 SV=1
BT_B_ZJU_Singletons80155	BT_ZHJ1_ZJU_Unigene1166	0.9821	gi|123433448|ref|XP_001308622.1|	1e-16	trichohyalin [Trichomonas vaginalis G3]	Q5RG44	1e-14	K1211_DANRE Uncharacterized protein KIAA1211 homolog OS=Danio rerio GN=si:dkeyp-117h8.2 PE=4 SV=3
BT_B_ZJU_Singletons84196	BT_ZHJ1_ZJU_Unigene50979	0.9821	gi|194764715|ref|XP_001964474.1|	5e-46	GF23199 [Drosophila ananassae] >gi|190614746|gb|EDV30270.1| GF23199 [Drosophila ananassae]	Q9VF89	1e-44	RM09_DROME 39S ribosomal protein L9, mitochondrial OS=Drosophila melanogaster GN=mRpL9 PE=2 SV=1
BT_B_ZJU_Singletons85645	BT_ZHJ1_ZJU_Unigene51730	0.9821	gi|225706066|gb|ACO08879.1|	3e-29	methyltransferase Mb3374 [Osmerus mordax]	Q9UTA9	1e-07	YL89_SCHPO Uncharacterized methyltransferase C25B8.09 OS=Schizosaccharomyces pombe GN=SPAC25B8.09 PE=2 SV=1
BT_B_ZJU_Singletons94849	BT_ZHJ1_ZJU_Unigene19408	0.9821	gi|156538054|ref|XP_001607049.1|	1e-110	PREDICTED: similar to mitochondrial sideroflexin tricarboxylate transporter [Nasonia vitripennis]	Q96NB2	7e-87	SFXN2_HUMAN Sideroflexin-2 OS=Homo sapiens GN=SFXN2 PE=1 SV=2
BT_B_ZJU_Singletons95737	BT_ZHJ1_ZJU_Unigene51941	0.9821	gi|194902066|ref|XP_001980572.1|	8e-50	GG18100 [Drosophila erecta] >gi|190652275|gb|EDV49530.1| GG18100 [Drosophila erecta]	Q9NQ50	1e-30	RM40_HUMAN 39S ribosomal protein L40, mitochondrial OS=Homo sapiens GN=MRPL40 PE=1 SV=1
BT_B_ZJU_Singletons96142	BT_ZHJ1_ZJU_Unigene49474	0.9821	gi|193704554|ref|XP_001950262.1|	2e-40	PREDICTED: similar to AGAP006366-PC [Acyrthosiphon pisum]	O61199	1e-22	ODO1_CAEEL 2-oxoglutarate dehydrogenase E1 component, mitochondrial OS=Caenorhabditis elegans GN=T22B11.5 PE=1 SV=2
BT_B_ZJU_Singletons98770	BT_ZHJ1_ZJU_Unigene5303	0.9821	gi|195118154|ref|XP_002003605.1|	3e-29	GI21863 [Drosophila mojavensis] >gi|193914180|gb|EDW13047.1| GI21863 [Drosophila mojavensis]	P28517	2e-31	CYPR_CALVI Peptidyl-prolyl cis-trans isomerase, rhodopsin-specific isozyme OS=Calliphora vicina GN=NINAA PE=2 SV=1
BT_B_ZJU_Singletons98881	BT_ZHJ1_ZJU_Unigene50212	0.9821	gi|66516213|ref|XP_624839.1|	1e-70	PREDICTED: similar to CG10795-PA [Apis mellifera]	Q9W2H1	4e-58	TM2D1_DROME TM2 domain-containing protein CG10795 OS=Drosophila melanogaster GN=CG10795 PE=2 SV=1
BT_B_ZJU_Singletons100200	BT_ZHJ1_ZJU_Unigene51765	0.9821	gi|91083101|ref|XP_969476.1|	1e-69	PREDICTED: similar to MGC88883 protein [Tribolium castaneum]	Q9HC24	3e-57	TMBI4_HUMAN Transmembrane BAX inhibitor motif-containing protein 4 OS=Homo sapiens GN=TMBIM4 PE=1 SV=2
BT_B_ZJU_Singletons100341	BT_ZHJ1_ZJU_Unigene44456	0.9821	gi|158298463|ref|XP_318637.4|	3e-35	AGAP009608-PA [Anopheles gambiae str. PEST] >gi|157013893|gb|EAA14492.4| AGAP009608-PA [Anopheles gambiae str. PEST]	Q3SWY8	1e-23	ZUFSP_BOVIN Zinc finger with UFM1-specific peptidase domain protein OS=Bos taurus GN=ZUFSP PE=2 SV=1
BT_B_ZJU_Singletons100746	BT_ZHJ1_ZJU_Unigene48910	0.9821	gi|158291084|ref|XP_312591.4|	2e-33	AGAP002364-PA [Anopheles gambiae str. PEST] >gi|157018205|gb|EAA07457.4| AGAP002364-PA [Anopheles gambiae str. PEST]	P91928	2e-30	IMMT_DROME Putative mitochondrial inner membrane protein OS=Drosophila melanogaster GN=CG6455 PE=2 SV=4
BT_B_ZJU_Singletons101585	BT_ZHJ1_ZJU_Unigene50559	0.9821	gi|239788286|dbj|BAH70830.1|	3e-61	ACYPI38240 [Acyrthosiphon pisum]	O04922	2e-43	GPX2_ARATH Probable glutathione peroxidase 2 OS=Arabidopsis thaliana GN=GPX2 PE=1 SV=1
BT_B_ZJU_Singletons101757	BT_ZHJ1_ZJU_Unigene23993	0.9821	gi|91092978|ref|XP_967458.1|	3e-90	PREDICTED: similar to GA19800-PA [Tribolium castaneum]	Q5EAU3	9e-56	TM55A_XENLA Transmembrane protein 55A OS=Xenopus laevis GN=tmem55a PE=2 SV=1
BT_B_ZJU_Singletons101783	BT_ZHJ1_ZJU_Unigene17812	0.9821	gi|66508517|ref|XP_624862.1|	6e-67	PREDICTED: similar to F-actin capping protein subunit alpha [Apis mellifera]	Q9W2N0	4e-64	CAPZA_DROME F-actin-capping protein subunit alpha OS=Drosophila melanogaster GN=cpa PE=1 SV=1
BT_B_ZJU_Singletons102194	BT_ZHJ1_ZJU_Unigene28088	0.9821	gi|110762464|ref|XP_397129.3|	9e-99	PREDICTED: similar to RNA polymerase III 80 kDa subunit RPC5 [Apis mellifera]	Q9CZT4	2e-70	RPC5_MOUSE DNA-directed RNA polymerase III subunit RPC5 OS=Mus musculus GN=Polr3e PE=1 SV=2
BT_B_ZJU_Singletons102503	BT_ZHJ1_ZJU_Unigene30611	0.9821	gi|66509665|ref|XP_397030.2|	1e-134	PREDICTED: similar to bystin isoform 1 [Apis mellifera]	O54825	1e-115	BYST_MOUSE Bystin OS=Mus musculus GN=Bysl PE=1 SV=3
BT_B_ZJU_Singletons102855	BT_ZHJ1_ZJU_Unigene14368	0.9821	gi|110762178|ref|XP_396991.3|	1e-20	PREDICTED: similar to CG9220-PC isoform 1 [Apis mellifera]	Q86X52	1e-18	CHSS1_HUMAN Chondroitin sulfate synthase 1 OS=Homo sapiens GN=CHSY1 PE=1 SV=3
BT_B_ZJU_Singletons103677	BT_ZHJ1_ZJU_Unigene30805	0.9821	gi|48095590|ref|XP_392325.1|	0	PREDICTED: similar to Dead-box-1 CG9054-PA isoform 1 [Apis mellifera]	Q9VNV3	0	DDX1_DROME ATP-dependent RNA helicase Ddx1 OS=Drosophila melanogaster GN=Ddx1 PE=2 SV=1
BT_B_ZJU_Singletons20740	BT_ZHJ1_ZJU_Unigene52319	0.9822	gi|157137180|ref|XP_001663924.1|	1e-128	electron transport oxidoreductase [Aedes aegypti] >gi|108869776|gb|EAT34001.1| electron transport oxidoreductase [Aedes aegypti]	Q8HXY0	1e-113	ETFA_MACFA Electron transfer flavoprotein subunit alpha, mitochondrial OS=Macaca fascicularis GN=ETFA PE=2 SV=1
BT_B_ZJU_Singletons25070	BT_ZHJ1_ZJU_Unigene11649	0.9822	gi|91081319|ref|XP_969902.1|	1e-129	PREDICTED: similar to AGAP005894-PA [Tribolium castaneum]	Q5RDD3	1e-116	ETFD_PONAB Electron transfer flavoprotein-ubiquinone oxidoreductase, mitochondrial OS=Pongo abelii GN=ETFDH PE=2 SV=1
BT_B_ZJU_Singletons25773	BT_ZHJ1_ZJU_Unigene31429	0.9822	gi|193625063|ref|XP_001946601.1|	3e-95	PREDICTED: similar to choline o-acyltransferase, partial [Acyrthosiphon pisum]	P07668	4e-90	CLAT_DROME Choline O-acetyltransferase OS=Drosophila melanogaster GN=Cha PE=1 SV=3
BT_B_ZJU_Singletons82970	BT_ZHJ1_ZJU_Unigene8465	0.9822	gi|195126160|ref|XP_002007542.1|	2e-42	GI12332 [Drosophila mojavensis] >gi|193919151|gb|EDW18018.1| GI12332 [Drosophila mojavensis]	Q9BV35	1e-39	SCMC3_HUMAN Calcium-binding mitochondrial carrier protein SCaMC-3 OS=Homo sapiens GN=SLC25A23 PE=1 SV=2
BT_B_ZJU_Singletons97375	BT_ZHJ1_ZJU_Unigene49161	0.9822	gi|156548198|ref|XP_001607014.1|	2e-39	PREDICTED: similar to keratinocyte-associated protein 2 [Nasonia vitripennis]	Q1HQF8	8e-38	KTAP2_AEDAE Protein KRTCAP2 homolog OS=Aedes aegypti GN=AAEL007634 PE=2 SV=1
BT_B_ZJU_Singletons99123	BT_ZHJ1_ZJU_Unigene9885	0.9822	gi|91078286|ref|XP_971953.1|	4e-44	PREDICTED: similar to Negative elongation factor E CG5994-PA [Tribolium castaneum]	P92204	3e-38	NELFE_DROME Negative elongation factor E OS=Drosophila melanogaster GN=Nelf-E PE=1 SV=1
BT_B_ZJU_Singletons100155	BT_ZHJ1_ZJU_Unigene18716	0.9822	gi|66517228|ref|XP_393656.2|	6e-49	PREDICTED: similar to CG11642-PA, isoform A [Apis mellifera]	Q91V04	1e-40	TRAM1_MOUSE Translocating chain-associated membrane protein 1 OS=Mus musculus GN=Tram1 PE=1 SV=3
BT_B_ZJU_Singletons100933	BT_ZHJ1_ZJU_Unigene31616	0.9822	gi|193704668|ref|XP_001946332.1|	1e-129	PREDICTED: similar to spectrin [Acyrthosiphon pisum]	P13395	1e-121	SPTCA_DROME Spectrin alpha chain OS=Drosophila melanogaster GN=alpha-Spec PE=1 SV=2
BT_B_ZJU_Singletons103071	BT_ZHJ1_ZJU_Unigene4908	0.9822	gi|193636566|ref|XP_001948821.1|	1e-128	PREDICTED: similar to CG30427 CG30427-PC [Acyrthosiphon pisum]	A1ZAI5	5e-75	FACR1_DROME Putative fatty acyl-CoA reductase CG5065 OS=Drosophila melanogaster GN=CG5065 PE=3 SV=1
BT_B_ZJU_Singletons103174	BT_ZHJ1_ZJU_Unigene31463	0.9822	gi|193620149|ref|XP_001952683.1|	1e-163	PREDICTED: similar to alpha-glucosidase [Acyrthosiphon pisum]	Q6NSJ0	1e-108	K1161_HUMAN Uncharacterized family 31 glucosidase KIAA1161 OS=Homo sapiens GN=KIAA1161 PE=1 SV=2
BT_B_ZJU_Singletons23564	BT_ZHJ1_ZJU_Unigene7356	0.9823	gi|193610586|ref|XP_001948134.1|	5e-31	PREDICTED: similar to hCG1774522 [Acyrthosiphon pisum]	A8E0R9	6e-25	GRIP2_XENLA Glutamate receptor-interacting protein 2 OS=Xenopus laevis GN=grip2 PE=2 SV=2
BT_B_ZJU_Singletons80338	BT_ZHJ1_ZJU_Unigene49293	0.9823	gi|193606011|ref|XP_001942745.1|	7e-86	PREDICTED: similar to ras gtpase activating protein [Acyrthosiphon pisum]	P20936	5e-53	RASA1_HUMAN Ras GTPase-activating protein 1 OS=Homo sapiens GN=RASA1 PE=1 SV=1
BT_B_ZJU_Singletons85894	BT_ZHJ1_ZJU_Unigene48490	0.9823	gi|94158626|ref|NP_001035323.1|	2e-59	cytochrome P450 4G11 [Apis mellifera] >gi|78217419|gb|ABB36785.1| cytochrome P450 monooxygenase [Apis mellifera]	Q9VYY4	1e-55	C4G15_DROME Cytochrome P450 4g15 OS=Drosophila melanogaster GN=Cyp4g15 PE=2 SV=1
BT_B_ZJU_Singletons88840	BT_ZHJ1_ZJU_Unigene44637	0.9823	gi|91086581|ref|XP_973438.1|	1e-38	PREDICTED: similar to Der1-like domain family member 1 [Tribolium castaneum]	Q5R9W3	1e-30	DERL1_PONAB Derlin-1 OS=Pongo abelii GN=DERL1 PE=2 SV=1
BT_B_ZJU_Singletons95478	BT_ZHJ1_ZJU_Unigene21887	0.9823	gi|156545970|ref|XP_001606869.1|	2e-35	PREDICTED: similar to ENSANGP00000022340 isoform 1 [Nasonia vitripennis]	P97536	3e-28	CAND1_RAT Cullin-associated NEDD8-dissociated protein 1 OS=Rattus norvegicus GN=Cand1 PE=1 SV=1
BT_B_ZJU_Singletons101911	BT_ZHJ1_ZJU_Unigene51661	0.9823	gi|195121594|ref|XP_002005305.1|	9e-28	GI20408 [Drosophila mojavensis] >gi|193910373|gb|EDW09240.1| GI20408 [Drosophila mojavensis]	Q3TZX8	1e-16	NOL9_MOUSE Nucleolar protein 9 OS=Mus musculus GN=Nol9 PE=2 SV=1
BT_B_ZJU_Singletons102134	BT_ZHJ1_ZJU_Unigene18348	0.9823	gi|193592002|ref|XP_001949287.1|	1e-58	PREDICTED: similar to CG5873 CG5873-PA [Acyrthosiphon pisum]	Q9VEG6	1e-21	PERC_DROME Chorion peroxidase OS=Drosophila melanogaster GN=pxt PE=2 SV=3
BT_B_ZJU_Singletons102338	BT_ZHJ1_ZJU_Unigene46813	0.9823	gi|91081011|ref|XP_975211.1|	2e-34	PREDICTED: similar to nucleoporin 50kDa [Tribolium castaneum]	Q9JIH2	4e-28	NUP50_MOUSE Nucleoporin 50 kDa OS=Mus musculus GN=Nup50 PE=1 SV=1
BT_B_ZJU_Singletons102856	BT_ZHJ1_ZJU_Unigene51804	0.9823	gi|156551832|ref|XP_001604230.1|	3e-68	PREDICTED: similar to GA18941-PA [Nasonia vitripennis]	Q9H446	7e-47	RWDD1_HUMAN RWD domain-containing protein 1 OS=Homo sapiens GN=RWDD1 PE=1 SV=1
BT_B_ZJU_Singletons103723	BT_ZHJ1_ZJU_Unigene52496	0.9823	gi|91086241|ref|XP_972593.1|	0	PREDICTED: similar to AGAP002176-PA [Tribolium castaneum]	Q5REC2	0	NEC2_PONAB Neuroendocrine convertase 2 OS=Pongo abelii GN=PCSK2 PE=2 SV=1
BT_B_ZJU_Singletons103731	BT_ZHJ1_ZJU_Unigene49096	0.9823	gi|193704761|ref|XP_001947608.1|	2e-44	PREDICTED: similar to estradiol 17 beta-dehydrogenase [Acyrthosiphon pisum]	P97852	2e-25	DHB4_RAT Peroxisomal multifunctional enzyme type 2 OS=Rattus norvegicus GN=Hsd17b4 PE=1 SV=3
BT_B_ZJU_Singletons2054	BT_ZHJ1_ZJU_Unigene25602	0.9824	gi|110757005|ref|XP_394595.3|	1e-92	PREDICTED: similar to WD repeat domain 48 [Apis mellifera]	Q5F3K4	9e-83	WDR48_CHICK WD repeat-containing protein 48 OS=Gallus gallus GN=WDR48 PE=2 SV=1
BT_B_ZJU_Singletons103464	BT_ZHJ1_ZJU_Unigene52439	0.9824	gi|91085589|ref|XP_968685.1|	0	PREDICTED: similar to selenophosphate synthetase [Tribolium castaneum]	O18373	0	SPS1_DROME Selenide, water dikinase OS=Drosophila melanogaster GN=SelD PE=1 SV=1
BT_B_ZJU_Singletons2804	BT_ZHJ1_ZJU_Unigene22615	0.9825	gi|66513194|ref|XP_623623.1|	0	PREDICTED: similar to Bx42 CG8264-PA [Apis mellifera]	P39736	0	BX42_DROME Puff-specific protein Bx42 OS=Drosophila melanogaster GN=Bx42 PE=1 SV=1
BT_B_ZJU_Singletons13753	BT_ZHJ1_ZJU_Unigene43265	0.9825	gi|149044862|gb|EDL98048.1|	5e-20	rCG23342, isoform CRA_b [Rattus norvegicus]	Q5SSW2	2e-20	PSME4_MOUSE Proteasome activator complex subunit 4 OS=Mus musculus GN=Psme4 PE=1 SV=1
BT_B_ZJU_Singletons23843	BT_ZHJ1_ZJU_Unigene51754	0.9825	gi|189240639|ref|XP_001809361.1|	6e-65	PREDICTED: similar to MICAL-like CG11259-PA [Tribolium castaneum]	Q8N3F8	1e-25	MILK1_HUMAN MICAL-like protein 1 OS=Homo sapiens GN=MICALL1 PE=1 SV=2
BT_B_ZJU_Singletons100154	BT_ZHJ1_ZJU_Unigene51148	0.9825	gi|91092850|ref|XP_968855.1|	1e-86	PREDICTED: similar to proteasome beta subunit [Tribolium castaneum]	P40304	1e-70	PSB1_DROME Proteasome subunit beta type-1 OS=Drosophila melanogaster GN=Pros26 PE=1 SV=2
BT_B_ZJU_Singletons102458	BT_ZHJ1_ZJU_Unigene726	0.9825	gi|189235581|ref|XP_001807277.1|	4e-30	PREDICTED: similar to virilizer CG3496-PA [Tribolium castaneum]	A2AIV2	3e-24	VIR_MOUSE Protein virilizer homolog OS=Mus musculus GN=Kiaa1429 PE=1 SV=1
BT_B_ZJU_Singletons102739	BT_ZHJ1_ZJU_Unigene5605	0.9825	gi|124001107|ref|XP_001276974.1|	6e-11	ankyrin repeat protein [Trichomonas vaginalis G3]	Q4UMH6	5e-12	Y381_RICFE Putative ankyrin repeat protein RF_0381 OS=Rickettsia felis GN=RF_0381 PE=4 SV=1
BT_B_ZJU_Singletons103190	BT_ZHJ1_ZJU_Unigene1267	0.9825	gi|91094221|ref|XP_973281.1|	1e-107	PREDICTED: similar to COP9 complex homolog subunit 6 CG6932-PA [Tribolium castaneum]	A6QQ21	1e-101	CSN6_BOVIN COP9 signalosome complex subunit 6 OS=Bos taurus GN=COPS6 PE=2 SV=1
BT_B_ZJU_Singletons103324	BT_ZHJ1_ZJU_Unigene16355	0.9825	gi|66559524|ref|XP_393057.2|	1e-151	PREDICTED: similar to Eukaryotic initiation factor 3 p66 subunit CG10161-PB [Apis mellifera]	Q16UF8	1e-139	EIF3D_AEDAE Eukaryotic translation initiation factor 3 subunit D OS=Aedes aegypti GN=eIF3-S7 PE=3 SV=1
BT_B_ZJU_Singletons103626	BT_ZHJ1_ZJU_Unigene51127	0.9825	gi|193586961|ref|XP_001951159.1|	2e-47	PREDICTED: similar to AGAP003802-PA [Acyrthosiphon pisum]	Q8BJM3	4e-38	GIDRP_MOUSE Growth inhibition and differentiation-related protein 88 homolog OS=Mus musculus GN=Gidrp88 PE=2 SV=1
BT_B_ZJU_Singletons103935	BT_ZHJ1_ZJU_Unigene29226	0.9825	gi|156538569|ref|XP_001607450.1|	3e-68	PREDICTED: similar to interleukin enhancer binding factor [Nasonia vitripennis]	Q5RFJ1	1e-67	ILF2_PONAB Interleukin enhancer-binding factor 2 OS=Pongo abelii GN=ILF2 PE=2 SV=1
BT_B_ZJU_Singletons8735	BT_ZHJ1_ZJU_Unigene49269	0.9826	gi|193666918|ref|XP_001952854.1|	2e-48	PREDICTED: similar to Zinc finger homeobox protein 3 (Zinc finger homeodomain protein 3) (ZFH-3) (Alpha-fetoprotein enhancer-binding protein) (AT motif-binding factor) (AT-binding transcription factor 1) [Acyrthosiphon pisum]	P28167	6e-40	ZFH2_DROME Zinc finger protein 2 OS=Drosophila melanogaster GN=zfh2 PE=1 SV=2
BT_B_ZJU_Singletons23548	BT_ZHJ1_ZJU_Unigene10808	0.9826	gi|157124465|ref|XP_001660473.1|	1e-110	protein-tyrosine sulfotransferase [Aedes aegypti] >gi|108873984|gb|EAT38209.1| protein-tyrosine sulfotransferase [Aedes aegypti]	Q9VYB7	1e-109	TPST_DROME Protein-tyrosine sulfotransferase OS=Drosophila melanogaster GN=Tango13 PE=2 SV=2
BT_B_ZJU_Singletons26606	BT_ZHJ1_ZJU_Unigene22057	0.9826	gi|193599064|ref|XP_001945768.1|	7e-46	PREDICTED: similar to heat shock protein 14 [Acyrthosiphon pisum]	Q6AYB4	3e-25	HSP7E_RAT Heat shock 70 kDa protein 14 OS=Rattus norvegicus GN=Hspa14 PE=2 SV=1
BT_B_ZJU_Singletons89977	BT_ZHJ1_ZJU_Unigene19249	0.9826	gi|113050|sp|P23414.1|ACH1_SCHGR	1e-132	RecName: Full=Acetylcholine receptor subunit alpha-L1; Flags: Precursor >gi|10134|emb|CAA39081.1| neuronal nicotinic acetylcholine receptor alpha subunit [Schistocerca gregaria]	P23414	1e-133	ACH1_SCHGR Acetylcholine receptor subunit alpha-L1 OS=Schistocerca gregaria PE=2 SV=1
BT_B_ZJU_Singletons94869	BT_ZHJ1_ZJU_Unigene49241	0.9826	gi|91078482|ref|XP_975769.1|	1e-43	PREDICTED: similar to AGAP006099-PA isoform 2 [Tribolium castaneum]	P32551	3e-25	QCR2_RAT Cytochrome b-c1 complex subunit 2, mitochondrial OS=Rattus norvegicus GN=Uqcrc2 PE=1 SV=2
BT_B_ZJU_Singletons100723	BT_ZHJ1_ZJU_Unigene51966	0.9826	gi|66520282|ref|XP_393786.2|	9e-51	PREDICTED: similar to Transcription initiation factor TFIID subunit 12 (Transcription initiation factor TFIID 20 kDa subunits) (TAFII-20) (TAFII20) [Apis mellifera]	Q8VE65	6e-43	TAF12_MOUSE Transcription initiation factor TFIID subunit 12 OS=Mus musculus GN=Taf12 PE=1 SV=1
BT_B_ZJU_Singletons101216	BT_ZHJ1_ZJU_Unigene49133	0.9826	gi|110758273|ref|XP_395831.3|	3e-81	PREDICTED: similar to CG3626-PA [Apis mellifera]	O46504	9e-60	PDPR_BOVIN Pyruvate dehydrogenase phosphatase regulatory subunit, mitochondrial OS=Bos taurus GN=PDPR PE=1 SV=1
BT_B_ZJU_Singletons103002	BT_ZHJ1_ZJU_Unigene51225	0.9826	gi|3024084|sp|Q26474.1|LACH_SCHAM	3e-81	RecName: Full=Lachesin; Flags: Precursor >gi|294841|gb|AAC37185.1| lachesin [Schistocerca americana]	Q26474	7e-82	LACH_SCHAM Lachesin OS=Schistocerca americana GN=LAC PE=1 SV=1
BT_B_ZJU_Singletons96320	BT_ZHJ1_ZJU_Unigene45086	0.9826	gi|110751137|ref|XP_392217.3|	5e-50	PREDICTED: similar to Ryanodine receptor 44F CG10844-PA, isoform A [Apis mellifera]	Q24498	6e-43	RY44_DROME Ryanodine receptor 44F OS=Drosophila melanogaster GN=Rya-r44F PE=1 SV=3
BT_B_ZJU_Singletons16079	BT_ZHJ1_ZJU_Unigene10619	0.9827	gi|91093473|ref|XP_967857.1|	1e-174	PREDICTED: similar to hepatocyte growth factor-regulated tyrosine kinase substrate (hgs) [Tribolium castaneum]	Q960X8	1e-156	HRS_DROME Hepatocyte growth factor-regulated tyrosine kinase substrate OS=Drosophila melanogaster GN=Hrs PE=1 SV=1
BT_B_ZJU_Singletons97460	BT_ZHJ1_ZJU_Unigene28734	0.9827	gi|158302427|ref|XP_001689384.1|	6e-17	AGAP001179-PA [Anopheles gambiae str. PEST] >gi|157012947|gb|EDO63289.1| AGAP001179-PA [Anopheles gambiae str. PEST]	Q9GYU8	4e-13	NUP88_DROME Nuclear pore complex protein Nup88 OS=Drosophila melanogaster GN=mbo PE=1 SV=2
BT_B_ZJU_Singletons98348	BT_ZHJ1_ZJU_Unigene28355	0.9827	gi|193690595|ref|XP_001949004.1|	1e-154	PREDICTED: similar to GA21318-PA [Acyrthosiphon pisum]	Q9VW26	1e-137	OAT_DROME Ornithine aminotransferase, mitochondrial OS=Drosophila melanogaster GN=Oat PE=2 SV=1
BT_B_ZJU_Singletons100547	BT_ZHJ1_ZJU_Unigene48884	0.9827	gi|91083439|ref|XP_969846.1|	3e-34	PREDICTED: similar to serpin B6 [Tribolium castaneum]	P29508	1e-20	SPB3_HUMAN Serpin B3 OS=Homo sapiens GN=SERPINB3 PE=1 SV=2
BT_B_ZJU_Singletons101283	BT_ZHJ1_ZJU_Unigene20125	0.9827	gi|91078880|ref|XP_972914.1|	2e-52	PREDICTED: similar to THUMP domain-containing protein 1 [Tribolium castaneum]	Q9VZD8	7e-47	THUM1_DROME THUMP domain-containing protein 1 homolog OS=Drosophila melanogaster GN=CG15014 PE=1 SV=2
BT_B_ZJU_Singletons13610	BT_ZHJ1_ZJU_Unigene25725	0.9828	gi|110763671|ref|XP_623194.2|	6e-25	PREDICTED: similar to CG6180-PA isoform 2 [Apis mellifera]	P31729	2e-20	OV16_ONCVO OV-16 antigen OS=Onchocerca volvulus GN=OV16 PE=2 SV=2
BT_B_ZJU_Singletons16932	BT_ZHJ1_ZJU_Unigene31532	0.9828	gi|66554865|ref|XP_624816.1|	2e-49	PREDICTED: similar to anti-silencing factor 1 CG9383-PA [Apis mellifera]	Q9V464	5e-46	ASF1_DROME Histone chaperone asf1 OS=Drosophila melanogaster GN=asf1 PE=1 SV=1
BT_B_ZJU_Singletons17740	BT_ZHJ1_ZJU_Unigene2173	0.9828	gi|193706844|ref|XP_001945291.1|	2e-22	PREDICTED: similar to AGAP002409-PA [Acyrthosiphon pisum]	Q4KM92	9e-17	TRUA_RAT tRNA pseudouridine synthase A OS=Rattus norvegicus GN=Pus1 PE=2 SV=2
BT_B_ZJU_Singletons23847	BT_ZHJ1_ZJU_Unigene51209	0.9828	gi|66526662|ref|XP_392102.2|	3e-60	PREDICTED: similar to CG1837-PA isoform 1 [Apis mellifera]	Q91W90	6e-46	TXND5_MOUSE Thioredoxin domain-containing protein 5 OS=Mus musculus GN=Txndc5 PE=1 SV=2
BT_B_ZJU_Singletons81024	BT_ZHJ1_ZJU_Unigene4960	0.9828	gi|48097450|ref|XP_391898.1|	1e-49	PREDICTED: similar to CG6066-PA isoform 1 [Apis mellifera]	Q9VB74	5e-47	U396_DROME UPF0396 protein CG6066 OS=Drosophila melanogaster GN=CG6066 PE=1 SV=1
BT_B_ZJU_Singletons97096	BT_ZHJ1_ZJU_Unigene50755	0.9828	gi|193624930|ref|XP_001951714.1|	2e-37	PREDICTED: similar to CG7530 CG7530-PA [Acyrthosiphon pisum]	Q6TCG8	5e-19	PAQR3_MOUSE Progestin and adipoQ receptor family member 3 OS=Mus musculus GN=Paqr3 PE=2 SV=1
BT_B_ZJU_Singletons97481	BT_ZHJ1_ZJU_Unigene50773	0.9828	gi|189236619|ref|XP_001816527.1|	3e-82	PREDICTED: similar to n-acetyltransferase [Tribolium castaneum]	Q58ED9	9e-72	NAT5_DANRE N-terminal acetyltransferase B complex catalytic subunit NAT5 OS=Danio rerio GN=nat5 PE=2 SV=1
BT_B_ZJU_Singletons98519	BT_ZHJ1_ZJU_Unigene45054	0.9828	gi|195123339|ref|XP_002006165.1|	1e-30	GI20886 [Drosophila mojavensis] >gi|193911233|gb|EDW10100.1| GI20886 [Drosophila mojavensis]	Q5R4K9	5e-24	KPCI_PONAB Protein kinase C iota type OS=Pongo abelii GN=PRKCI PE=2 SV=2
BT_B_ZJU_Singletons100037	BT_ZHJ1_ZJU_Unigene15726	0.9828	gi|193603340|ref|XP_001942960.1|	9e-31	PREDICTED: similar to TBC domain-containing protein kinase-like protein [Acyrthosiphon pisum]	Q8TEA7	9e-16	TBCK_HUMAN TBC domain-containing protein kinase-like protein OS=Homo sapiens GN=TBCK PE=2 SV=2
BT_B_ZJU_Singletons100809	BT_ZHJ1_ZJU_Unigene24261	0.9828	gi|91088131|ref|XP_975884.1|	1e-104	PREDICTED: similar to CG17928 CG17928-PA isoform 2 [Tribolium castaneum]	P19967	8e-92	CYB5R_DROME Cytochrome b5-related protein OS=Drosophila melanogaster GN=Cyt-b5-r PE=1 SV=2
BT_B_ZJU_Singletons104045	BT_ZHJ1_ZJU_Unigene52434	0.9828	gi|156544986|ref|XP_001607995.1|	0	PREDICTED: similar to clathrin heavy chain [Nasonia vitripennis]	P29742	0	CLH_DROME Clathrin heavy chain OS=Drosophila melanogaster GN=Chc PE=1 SV=1
BT_B_ZJU_Singletons4940	BT_ZHJ1_ZJU_Unigene22794	0.9829	gi|91094431|ref|XP_969591.1|	2e-20	PREDICTED: similar to AGAP008909-PA [Tribolium castaneum]	P31729	2e-16	OV16_ONCVO OV-16 antigen OS=Onchocerca volvulus GN=OV16 PE=2 SV=2
BT_B_ZJU_Singletons22548	BT_ZHJ1_ZJU_Unigene51053	0.9829	gi|193659873|ref|XP_001945557.1|	6e-76	PREDICTED: similar to semaphorin [Acyrthosiphon pisum]	Q60519	5e-42	SEM5B_MOUSE Semaphorin-5B OS=Mus musculus GN=Sema5b PE=2 SV=1
BT_B_ZJU_Singletons25383	BT_ZHJ1_ZJU_Unigene35943	0.9829	gi|238657361|emb|CAZ28438.1|	9e-28	katanin-related [Schistosoma mansoni]	O61577	5e-28	KTNA1_STRPU Katanin p60 ATPase-containing subunit OS=Strongylocentrotus purpuratus GN=KATNA1 PE=1 SV=1
BT_B_ZJU_Singletons75376	BT_ZHJ1_ZJU_Unigene46059	0.9829	gi|223951435|gb|ACN29682.1|	9e-17	alakaline phosphatase 1 [Nilaparvata lugens]	Q29486	1e-11	PPBT_FELCA Alkaline phosphatase, tissue-nonspecific isozyme OS=Felis catus GN=ALPL PE=1 SV=1
BT_B_ZJU_Singletons94621	BT_ZHJ1_ZJU_Unigene52295	0.9829	gi|239789413|dbj|BAH71332.1|	1e-58	ACYPI23752 [Acyrthosiphon pisum]	Q8UWA5	7e-31	CAH2_TRIHK Carbonic anhydrase 2 OS=Tribolodon hakonensis GN=ca2 PE=2 SV=3
BT_B_ZJU_Singletons94685	BT_ZHJ1_ZJU_Unigene31651	0.9829	gi|189240851|ref|XP_001812556.1|	0	PREDICTED: similar to chromodomain helicase-DNA-binding protein 3 [Tribolium castaneum]	O97159	0	CHDM_DROME Chromodomain-helicase-DNA-binding protein Mi-2 homolog OS=Drosophila melanogaster GN=Mi-2 PE=1 SV=2
BT_B_ZJU_Singletons98990	BT_ZHJ1_ZJU_Unigene23338	0.9829	gi|283135218|ref|NP_001164364.1|	1e-78	fumarylacetoacetase [Nasonia vitripennis]	A5PKH3	9e-71	FAAA_BOVIN Fumarylacetoacetase OS=Bos taurus GN=FAH PE=2 SV=1
BT_B_ZJU_Singletons99368	BT_ZHJ1_ZJU_Unigene38855	0.9829	gi|193688300|ref|XP_001943122.1|	3e-24	PREDICTED: similar to nad dehydrogenase [Acyrthosiphon pisum]	Q8NCN5	2e-06	PDPR_HUMAN Pyruvate dehydrogenase phosphatase regulatory subunit, mitochondrial OS=Homo sapiens GN=PDPR PE=1 SV=2
BT_B_ZJU_Singletons100695	BT_ZHJ1_ZJU_Unigene30779	0.9829	gi|156547363|ref|XP_001603154.1|	9e-74	PREDICTED: similar to 6-phosphogluconolactonase [Nasonia vitripennis]	P85971	8e-57	6PGL_RAT 6-phosphogluconolactonase OS=Rattus norvegicus GN=Pgls PE=1 SV=1
BT_B_ZJU_Singletons101222	BT_ZHJ1_ZJU_Unigene23317	0.9829	gi|156544419|ref|XP_001607535.1|	3e-78	PREDICTED: similar to DEAD (Asp-Glu-Ala-Asp) box polypeptide 52 [Nasonia vitripennis]	A5D7C1	1e-66	DDX52_BOVIN Probable ATP-dependent RNA helicase DDX52 OS=Bos taurus GN=DDX52 PE=2 SV=1
BT_B_ZJU_Singletons101781	BT_ZHJ1_ZJU_Unigene31066	0.9829	gi|91090139|ref|XP_971650.1|	1e-77	PREDICTED: similar to cornetto CG32386-PA [Tribolium castaneum]	P25386	1e-15	USO1_YEAST Intracellular protein transport protein USO1 OS=Saccharomyces cerevisiae GN=USO1 PE=1 SV=2
BT_B_ZJU_Singletons102429	BT_ZHJ1_ZJU_Unigene51145	0.9829	gi|157117782|ref|XP_001658935.1|	4e-62	ubiquinone/menaquinone biosynthesis methyltransferase [Aedes aegypti] >gi|108884602|gb|EAT48827.1| ubiquinone/menaquinone biosynthesis methyltransferase [Aedes aegypti]	Q9VYF8	4e-59	COQ5_DROME Ubiquinone biosynthesis methyltransferase COQ5, mitochondrial OS=Drosophila melanogaster GN=coq5 PE=1 SV=1
BT_B_ZJU_Singletons103448	BT_ZHJ1_ZJU_Unigene31237	0.9829	gi|66515345|ref|XP_624761.1|	1e-146	PREDICTED: similar to COP9 constitutive photomorphogenic homolog subunit 3 [Apis mellifera]	Q6P2U9	1e-143	CSN3_DANRE COP9 signalosome complex subunit 3 OS=Danio rerio GN=cops3 PE=2 SV=1
BT_B_ZJU_Singletons103614	BT_ZHJ1_ZJU_Unigene52406	0.9829	gi|270010967|gb|EFA07415.1|	2e-69	brain peptide ITGQGNRIF-like protein [Tribolium castaneum]	P85828	3e-64	PROH3_APIME Prohormone-3 OS=Apis mellifera PE=1 SV=1
BT_B_ZJU_Singletons21336	BT_ZHJ1_ZJU_Unigene18942	0.983	gi|241729581|ref|XP_002404605.1|	5e-52	secreted protein [Ixodes scapularis] >gi|215505493|gb|EEC14987.1| secreted protein [Ixodes scapularis]	Q32LM2	3e-44	SGTA_BOVIN Small glutamine-rich tetratricopeptide repeat-containing protein alpha OS=Bos taurus GN=SGTA PE=2 SV=1
BT_B_ZJU_Singletons82088	BT_ZHJ1_ZJU_Unigene25276	0.983	gi|193625063|ref|XP_001946601.1|	2e-78	PREDICTED: similar to choline o-acyltransferase, partial [Acyrthosiphon pisum]	P07668	5e-68	CLAT_DROME Choline O-acetyltransferase OS=Drosophila melanogaster GN=Cha PE=1 SV=3
BT_B_ZJU_Singletons93671	BT_ZHJ1_ZJU_Unigene17952	0.983	gi|290792623|gb|ADD63783.1|	4e-43	cytochrome P450 [Litopenaeus vannamei]	P29981	3e-43	CP4C1_BLADI Cytochrome P450 4C1 OS=Blaberus discoidalis GN=CYP4C1 PE=2 SV=1
BT_B_ZJU_Singletons96894	BT_ZHJ1_ZJU_Unigene47079	0.983	gi|2282473|dbj|BAA21640.1|	2e-62	xanthine dehydrogenase [Bombyx mori]	P10351	2e-56	XDH_DROME Xanthine dehydrogenase OS=Drosophila melanogaster GN=ry PE=2 SV=2
BT_B_ZJU_Singletons98028	BT_ZHJ1_ZJU_Unigene29079	0.983	gi|195061666|ref|XP_001996042.1|	2e-32	GH14039 [Drosophila grimshawi] >gi|193891834|gb|EDV90700.1| GH14039 [Drosophila grimshawi]	P31729	2e-28	OV16_ONCVO OV-16 antigen OS=Onchocerca volvulus GN=OV16 PE=2 SV=2
BT_B_ZJU_Singletons98051	BT_ZHJ1_ZJU_Unigene41934	0.983	gi|193596505|ref|XP_001945593.1|	3e-48	PREDICTED: similar to 26S protease regulatory subunit 6B [Acyrthosiphon pisum]	P46507	6e-47	PRS6B_MANSE 26S protease regulatory subunit 6B OS=Manduca sexta PE=2 SV=1
BT_B_ZJU_Singletons98287	BT_ZHJ1_ZJU_Unigene17201	0.983	gi|193606181|ref|XP_001946388.1|	1e-173	PREDICTED: similar to wd40 protein [Acyrthosiphon pisum]	Q6DFF9	1e-131	MABP1_XENLA Mitogen-activated protein kinase-binding protein 1 OS=Xenopus laevis GN=mapkbp1 PE=2 SV=1
BT_B_ZJU_Singletons98341	BT_ZHJ1_ZJU_Unigene22368	0.983	gi|189234722|ref|XP_973140.2|	1e-164	PREDICTED: similar to abl interactor 2 [Tribolium castaneum]	P62484	4e-91	ABI2_MOUSE Abl interactor 2 OS=Mus musculus GN=Abi2 PE=1 SV=1
BT_B_ZJU_Singletons102281	BT_ZHJ1_ZJU_Unigene30056	0.983	gi|156551157|ref|XP_001604290.1|	6e-25	PREDICTED: similar to zinc finger protein [Nasonia vitripennis]	Q9NRL2	6e-14	BAZ1A_HUMAN Bromodomain adjacent to zinc finger domain protein 1A OS=Homo sapiens GN=BAZ1A PE=1 SV=2
BT_B_ZJU_Singletons103893	BT_ZHJ1_ZJU_Unigene50476	0.983	gi|270011142|gb|EFA07590.1|	3e-41	roadblock [Tribolium castaneum]	Q9DAJ5	3e-37	DLRB2_MOUSE Dynein light chain roadblock-type 2 OS=Mus musculus GN=Dynlrb2 PE=2 SV=1
BT_B_ZJU_Singletons104122	BT_ZHJ1_ZJU_Unigene52515	0.983	gi|189239298|ref|XP_971413.2|	8e-80	PREDICTED: similar to lingerer [Tribolium castaneum]	Q16VD3	2e-74	LIG_AEDAE Protein lingerer OS=Aedes aegypti GN=lig PE=3 SV=1
BT_B_ZJU_Singletons17038	BT_ZHJ1_ZJU_Unigene6534	0.9831	gi|193669175|ref|XP_001945618.1|	1e-120	PREDICTED: similar to Lipoic acid synthase CG5231-PA [Acyrthosiphon pisum]	Q99M04	1e-106	LIAS_MOUSE Lipoyl synthase, mitochondrial OS=Mus musculus GN=Lias PE=2 SV=1
BT_B_ZJU_Singletons20635	BT_ZHJ1_ZJU_Unigene31226	0.9831	gi|193697585|ref|XP_001948269.1|	7e-88	PREDICTED: similar to transcription factor ap-2 [Acyrthosiphon pisum]	Q9N0N3	1e-73	AP2A_SHEEP Transcription factor AP-2 alpha OS=Ovis aries GN=TFAP2A PE=2 SV=1
BT_B_ZJU_Singletons25533	BT_ZHJ1_ZJU_Unigene52053	0.9831	gi|291235450|ref|XP_002737657.1|	1e-24	PREDICTED: nuclear fragile X mental retardation protein interacting protein-like [Saccoglossus kowalevskii]	Q641W3	4e-18	NUFP1_RAT Nuclear fragile X mental retardation-interacting protein 1 OS=Rattus norvegicus GN=Nufip1 PE=2 SV=1
BT_B_ZJU_Singletons26185	BT_ZHJ1_ZJU_Unigene10340	0.9831	gi|158299213|ref|XP_319339.4|	1e-43	AGAP010167-PA [Anopheles gambiae str. PEST] >gi|157014257|gb|EAA13831.4| AGAP010167-PA [Anopheles gambiae str. PEST]	P16554	6e-37	NUMB_DROME Protein numb OS=Drosophila melanogaster GN=numb PE=1 SV=2
BT_B_ZJU_Singletons26786	BT_ZHJ1_ZJU_Unigene28047	0.9831	gi|156543589|ref|XP_001604059.1|	3e-16	PREDICTED: similar to MGC97807 protein [Nasonia vitripennis]	Q9DAT2	3e-09	MRGBP_MOUSE MRG-binding protein OS=Mus musculus GN=Mrgbp PE=2 SV=1
BT_B_ZJU_Singletons74956	BT_ZHJ1_ZJU_Unigene10615	0.9831	gi|193617859|ref|XP_001942639.1|	8e-58	PREDICTED: similar to CG7097 CG7097-PB [Acyrthosiphon pisum]	Q924I2	1e-42	M4K3_RAT Mitogen-activated protein kinase kinase kinase kinase 3 OS=Rattus norvegicus GN=Map4k3 PE=1 SV=2
BT_B_ZJU_Singletons85573	BT_ZHJ1_ZJU_Unigene42544	0.9831	gi|193603574|ref|XP_001948604.1|	1e-30	PREDICTED: similar to tyrosine-protein kinase transmembrane receptor [Acyrthosiphon pisum]	Q9Z139	3e-25	ROR1_MOUSE Tyrosine-protein kinase transmembrane receptor ROR1 OS=Mus musculus GN=Ror1 PE=2 SV=1
BT_B_ZJU_Singletons90793	BT_ZHJ1_ZJU_Unigene51253	0.9831	gi|149689082|gb|ABR27872.1|	3e-77	eukaryotic translation initiation factor 3 subunit 12-like protein [Triatoma infestans]	Q1HPS4	6e-69	EIF3K_BOMMO Eukaryotic translation initiation factor 3 subunit K OS=Bombyx mori PE=2 SV=1
BT_B_ZJU_Singletons95003	BT_ZHJ1_ZJU_Unigene48025	0.9831	gi|195397923|ref|XP_002057577.1|	1e-36	GJ18022 [Drosophila virilis] >gi|194141231|gb|EDW57650.1| GJ18022 [Drosophila virilis]	Q9P241	4e-14	AT10D_HUMAN Probable phospholipid-transporting ATPase VD OS=Homo sapiens GN=ATP10D PE=2 SV=2
BT_B_ZJU_Singletons97349	BT_ZHJ1_ZJU_Unigene51658	0.9831	gi|193610498|ref|XP_001946246.1|	7e-68	PREDICTED: similar to n-myc downstream regulated [Acyrthosiphon pisum]	O02485	3e-22	YDJ1_CAEEL Uncharacterized protein ZK1073.1 OS=Caenorhabditis elegans GN=ZK1073.1 PE=2 SV=1
BT_B_ZJU_Singletons98076	BT_ZHJ1_ZJU_Unigene51126	0.9831	gi|48098562|ref|XP_394104.1|	2e-37	PREDICTED: similar to Dipeptidase B CG9285-PA, isoform A [Apis mellifera]	Q27245	2e-23	YH24_CAEEL Putative aminopeptidase W07G4.4 OS=Caenorhabditis elegans GN=W07G4.4 PE=2 SV=1
BT_B_ZJU_Singletons99581	BT_ZHJ1_ZJU_Unigene41781	0.9831	gi|268561116|ref|XP_002646367.1|	5e-18	C. briggsae CBR-ARS-2 protein [Caenorhabditis briggsae] >gi|187029911|emb|CAP31121.1| C. briggsae CBR-ARS-2 protein [Caenorhabditis briggsae]	P21894	4e-18	SYAC_BOMMO Alanyl-tRNA synthetase, cytoplasmic OS=Bombyx mori PE=1 SV=1
BT_B_ZJU_Singletons101806	BT_ZHJ1_ZJU_Unigene7933	0.9831	gi|110758638|ref|XP_393458.3|	1e-108	PREDICTED: similar to dihydrouridine synthase 3-like [Apis mellifera]	Q7ZWS1	7e-97	DUS3L_XENLA tRNA-dihydrouridine synthase 3-like OS=Xenopus laevis GN=dus3l PE=2 SV=1
BT_B_ZJU_Singletons102312	BT_ZHJ1_ZJU_Unigene29750	0.9831	gi|195476481|ref|XP_002086146.1|	5e-37	GE17254 [Drosophila yakuba] >gi|194185813|gb|EDW99424.1| GE17254 [Drosophila yakuba]	Q9W5U2	7e-31	CHIT3_DROME Probable chitinase 3 OS=Drosophila melanogaster GN=Cht3 PE=2 SV=2
BT_B_ZJU_Singletons102651	BT_ZHJ1_ZJU_Unigene51480	0.9831	gi|193697420|ref|XP_001952264.1|	1e-102	PREDICTED: similar to uroporphyrinogen decarboxylase [Acyrthosiphon pisum]	Q9PTS2	9e-91	DCUP_DANRE Uroporphyrinogen decarboxylase OS=Danio rerio GN=urod PE=2 SV=1
BT_B_ZJU_Singletons102996	BT_ZHJ1_ZJU_Unigene52351	0.9831	gi|193683398|ref|XP_001945690.1|	4e-91	PREDICTED: similar to mitochondrial ribosomal protein S35 CG2101-PA [Acyrthosiphon pisum]	Q2YDF6	3e-71	RT35_BOVIN 28S ribosomal protein S35, mitochondrial OS=Bos taurus GN=MRPS35 PE=1 SV=1
BT_B_ZJU_Singletons103566	BT_ZHJ1_ZJU_Unigene52052	0.9831	gi|48118852|ref|XP_396437.1|	1e-109	PREDICTED: similar to CG30427-PC, isoform C [Apis mellifera]	A1ZAI5	2e-69	FACR1_DROME Putative fatty acyl-CoA reductase CG5065 OS=Drosophila melanogaster GN=CG5065 PE=3 SV=1
BT_B_ZJU_Singletons103798	BT_ZHJ1_ZJU_Unigene22085	0.9831	gi|91078042|ref|XP_966587.1|	1e-59	PREDICTED: similar to Lipid storage droplet-1 CG10374-PC isoform 1 [Tribolium castaneum]	Q9VCI3	6e-46	LSD1_DROME Lipid storage droplets surface-binding protein 1 OS=Drosophila melanogaster GN=Lsd-1 PE=1 SV=2
BT_B_ZJU_Singletons104011	BT_ZHJ1_ZJU_Unigene52526	0.9831	gi|156543493|ref|XP_001601953.1|	0	PREDICTED: similar to LD24485p [Nasonia vitripennis]	Q9XTL9	0	PYG_DROME Glycogen phosphorylase OS=Drosophila melanogaster GN=GlyP PE=2 SV=2
BT_B_ZJU_Singletons19334	BT_ZHJ1_ZJU_Unigene29458	0.9831	gi|193641230|ref|XP_001952006.1|	1e-65	PREDICTED: similar to plekhh1 [Acyrthosiphon pisum]	Q9W5D0	6e-32	Y34F_DROME Uncharacterized protein CG42248 OS=Drosophila melanogaster GN=CG42248 PE=1 SV=4
BT_B_ZJU_Singletons11552	BT_ZHJ1_ZJU_Unigene8735	0.9832	gi|195052700|ref|XP_001993352.1|	1e-36	GH13758 [Drosophila grimshawi] >gi|193900411|gb|EDV99277.1| GH13758 [Drosophila grimshawi]	P97363	5e-36	SPTC2_MOUSE Serine palmitoyltransferase 2 OS=Mus musculus GN=Sptlc2 PE=2 SV=2
BT_B_ZJU_Singletons14611	BT_ZHJ1_ZJU_Unigene7817	0.9832	gi|189234003|ref|XP_972510.2|	2e-18	PREDICTED: similar to Uncharacterized MFS-type transporter C19orf28 homolog [Tribolium castaneum]	Q3U481	1e-14	CS028_MOUSE Uncharacterized MFS-type transporter C19orf28 homolog OS=Mus musculus PE=2 SV=1
BT_B_ZJU_Singletons25352	BT_ZHJ1_ZJU_Unigene16287	0.9832	gi|193690649|ref|XP_001951741.1|	4e-93	PREDICTED: similar to suppressor of actin (sac) [Acyrthosiphon pisum]	A1L244	8e-76	SAC1A_DANRE Phosphatidylinositide phosphatase SAC1-A OS=Danio rerio GN=sacm1la PE=2 SV=1
BT_B_ZJU_Singletons97688	BT_ZHJ1_ZJU_Unigene24155	0.9832	gi|91081457|ref|XP_974014.1|	0	PREDICTED: similar to AGAP006082-PA [Tribolium castaneum] >gi|270006458|gb|EFA02906.1| cytochrome P450 301A1 [Tribolium castaneum]	Q9V6D6	1e-179	CP301_DROME Probable cytochrome P450 301a1, mitochondrial OS=Drosophila melanogaster GN=Cyp301a1 PE=2 SV=1
BT_B_ZJU_Singletons99962	BT_ZHJ1_ZJU_Unigene52332	0.9832	gi|110759922|ref|XP_001120574.1|	4e-11	PREDICTED: similar to oxidative stress responsive 1 [Apis mellifera]	Q9D722	1e-06	CT111_MOUSE Uncharacterized protein C20orf111 homolog OS=Mus musculus PE=2 SV=1
BT_B_ZJU_Singletons99964	BT_ZHJ1_ZJU_Unigene43867	0.9832	gi|158287296|ref|XP_309356.4|	9e-52	AGAP011292-PA [Anopheles gambiae str. PEST] >gi|157019583|gb|EAA05158.4| AGAP011292-PA [Anopheles gambiae str. PEST]	Q24020	4e-46	FLII_DROME Protein flightless-1 OS=Drosophila melanogaster GN=fliI PE=2 SV=1
BT_B_ZJU_Singletons100120	BT_ZHJ1_ZJU_Unigene21294	0.9832	gi|66505329|ref|XP_392968.2|	1e-151	PREDICTED: similar to CG17514-PA.3 [Apis mellifera]	Q92616	1e-92	GCN1L_HUMAN Translational activator GCN1 OS=Homo sapiens GN=GCN1L1 PE=1 SV=5
BT_B_ZJU_Singletons103159	BT_ZHJ1_ZJU_Unigene50318	0.9832	gi|225709874|gb|ACO10783.1|	6e-39	Viral IAP-associated factor homolog [Caligus rogercresseyi]	Q8MR62	4e-32	VIAF1_DROME Viral IAP-associated factor homolog OS=Drosophila melanogaster GN=viaf PE=1 SV=1
BT_B_ZJU_Singletons103887	BT_ZHJ1_ZJU_Unigene52340	0.9832	gi|432542|gb|AAB28239.1|	0	sodium pump alpha subunit [Ctenocephalides felis]	P13607	0	ATNA_DROME Sodium/potassium-transporting ATPase subunit alpha OS=Drosophila melanogaster GN=Atpalpha PE=1 SV=3
BT_B_ZJU_Singletons103496	BT_ZHJ1_ZJU_Unigene28514	0.9832	gi|156552266|ref|XP_001599139.1|	0	PREDICTED: similar to ENSANGP00000019824 [Nasonia vitripennis]	Q2M146	0	ST7_DROPS Protein ST7 homolog OS=Drosophila pseudoobscura pseudoobscura GN=GA17575 PE=3 SV=2
BT_B_ZJU_Singletons946	BT_ZHJ1_ZJU_Unigene37010	0.9833	gi|110762354|ref|XP_623763.2|	1e-13	PREDICTED: similar to CG3279-PA [Apis mellifera]	O89116	1e-10	VTI1A_MOUSE Vesicle transport through interaction with t-SNAREs homolog 1A OS=Mus musculus GN=Vti1a PE=1 SV=1
BT_B_ZJU_Singletons8135	BT_ZHJ1_ZJU_Unigene28651	0.9833	gi|90568831|gb|ABD94316.1|	4e-34	iduronate 2-sulfatase precursor [Anopheles merus]	Q08890	2e-29	IDS_MOUSE Iduronate 2-sulfatase OS=Mus musculus GN=Ids PE=2 SV=2
BT_B_ZJU_Singletons12050	BT_ZHJ1_ZJU_Unigene24876	0.9833	gi|195449724|ref|XP_002072196.1|	8e-30	GK22453 [Drosophila willistoni] >gi|194168281|gb|EDW83182.1| GK22453 [Drosophila willistoni]	Q6GMR7	3e-22	FAAH2_HUMAN Fatty-acid amide hydrolase 2 OS=Homo sapiens GN=FAAH2 PE=2 SV=1
BT_B_ZJU_Singletons21815	BT_ZHJ1_ZJU_Unigene48391	0.9833	gi|156547329|ref|XP_001602102.1|	3e-55	PREDICTED: similar to calcineurin A [Nasonia vitripennis]	Q27889	8e-48	PP2B2_DROME Serine/threonine-protein phosphatase 2B catalytic subunit 2 OS=Drosophila melanogaster GN=Pp2B-14D PE=1 SV=2
BT_B_ZJU_Singletons25464	BT_ZHJ1_ZJU_Unigene3030	0.9833	gi|156554665|ref|XP_001605548.1|	3e-57	PREDICTED: similar to odd Oz protein [Nasonia vitripennis]	Q9WTS6	2e-13	TEN3_MOUSE Teneurin-3 OS=Mus musculus GN=Odz3 PE=2 SV=1
BT_B_ZJU_Singletons25672	BT_ZHJ1_ZJU_Unigene43310	0.9833	gi|91081505|ref|XP_974589.1|	3e-37	PREDICTED: similar to arsenical pump-driving atpase [Tribolium castaneum]	Q6IQE5	2e-37	ARSA1_DANRE Arsenical pump-driving ATPase OS=Danio rerio GN=asna1 PE=1 SV=1
BT_B_ZJU_Singletons97445	BT_ZHJ1_ZJU_Unigene46355	0.9833	gi|158294864|ref|XP_315863.3|	6e-27	AGAP005839-PA [Anopheles gambiae str. PEST] >gi|157015763|gb|EAA11941.4| AGAP005839-PA [Anopheles gambiae str. PEST]	Q9UPI3	3e-24	FLVC2_HUMAN Feline leukemia virus subgroup C receptor-related protein 2 OS=Homo sapiens GN=FLVCR2 PE=1 SV=1
BT_B_ZJU_Singletons99120	BT_ZHJ1_ZJU_Unigene51962	0.9833	gi|193685996|ref|XP_001943472.1|	1e-139	PREDICTED: similar to procollagen-lysine,2-oxoglutarate 5-dioxygenase 3 [Acyrthosiphon pisum]	Q5U367	1e-112	PLOD3_RAT Procollagen-lysine,2-oxoglutarate 5-dioxygenase 3 OS=Rattus norvegicus GN=Plod3 PE=2 SV=1
BT_B_ZJU_Singletons101533	BT_ZHJ1_ZJU_Unigene21420	0.9833	gi|66513627|ref|XP_623997.1|	1e-108	PREDICTED: similar to Rab-protein 11 CG5771-PB, isoform B [Apis mellifera]	Q5ZJN2	4e-97	RB11A_CHICK Ras-related protein Rab-11A OS=Gallus gallus GN=RAB11A PE=2 SV=1
BT_B_ZJU_Singletons102111	BT_ZHJ1_ZJU_Unigene51420	0.9833	gi|91094403|ref|XP_967038.1|	4e-59	PREDICTED: similar to Stress-induced-phosphoprotein 1 (Hsp70/Hsp90-organizing protein), partial [Tribolium castaneum]	Q4R8N7	2e-57	STIP1_MACFA Stress-induced-phosphoprotein 1 OS=Macaca fascicularis GN=STIP1 PE=2 SV=1
BT_B_ZJU_Singletons103223	BT_ZHJ1_ZJU_Unigene8209	0.9833	gi|156544080|ref|XP_001605370.1|	1e-119	PREDICTED: similar to ubiquitin fusion degradaton protein [Nasonia vitripennis]	Q9ES53	3e-97	UFD1_RAT Ubiquitin fusion degradation protein 1 homolog OS=Rattus norvegicus GN=Ufd1l PE=1 SV=1
BT_B_ZJU_Singletons95441	BT_ZHJ1_ZJU_Unigene27673	0.9834	gi|91083097|ref|XP_969333.1|	1e-115	PREDICTED: similar to CG6664 CG6664-PA [Tribolium castaneum]	Q16204	1e-73	CCDC6_HUMAN Coiled-coil domain-containing protein 6 OS=Homo sapiens GN=CCDC6 PE=1 SV=1
BT_B_ZJU_Singletons103610	BT_ZHJ1_ZJU_Unigene52190	0.9834	gi|91086167|ref|XP_970329.1|	1e-150	PREDICTED: similar to PRP39 pre-mRNA processing factor 39 homolog (yeast) [Tribolium castaneum]	Q1JPZ7	1e-106	PRP39_DANRE Pre-mRNA-processing factor 39 OS=Danio rerio GN=prpf39 PE=2 SV=2
BT_B_ZJU_Singletons103685	BT_ZHJ1_ZJU_Unigene1648	0.9834	gi|193622526|ref|XP_001945720.1|	0	PREDICTED: similar to Thiolester containing protein II CG7052-PD [Acyrthosiphon pisum]	Q6YHK3	1e-128	CD109_HUMAN CD109 antigen OS=Homo sapiens GN=CD109 PE=1 SV=2
BT_B_ZJU_Singletons103312	BT_ZHJ1_ZJU_Unigene31587	0.9834	gi|193589588|ref|XP_001948328.1|	0	PREDICTED: similar to eukaryotic release factor 1 CG5605-PA isoform 1 [Acyrthosiphon pisum]	Q9VPH7	0	ERF1_DROME Eukaryotic peptide chain release factor subunit 1 OS=Drosophila melanogaster GN=eRF1 PE=1 SV=2
BT_B_ZJU_Singletons26283	BT_ZHJ1_ZJU_Unigene18016	0.9835	gi|189532215|ref|XP_001344155.2|	6e-55	PREDICTED: zinc finger protein 347-like [Danio rerio]	Q9N003	1e-54	ZN425_MACFA Zinc finger protein 425 (Fragment) OS=Macaca fascicularis GN=ZNF425 PE=2 SV=2
BT_B_ZJU_Singletons75686	BT_ZHJ1_ZJU_Unigene44857	0.9835	gi|292617556|ref|XP_002663395.1|	1e-30	PREDICTED: myosin-Ib-like [Danio rerio]	O88329	7e-30	MYO1A_MOUSE Myosin-Ia OS=Mus musculus GN=Myo1a PE=2 SV=2
BT_B_ZJU_Singletons84572	BT_ZHJ1_ZJU_Unigene49280	0.9835	gi|293349791|ref|XP_002727271.1|	2e-29	PREDICTED: rCG47273-like [Rattus norvegicus] >gi|293361678|ref|XP_001066513.2| PREDICTED: rCG47273-like [Rattus norvegicus]	Q76LT9	8e-30	NEF1_CHICK Protein NEF1 OS=Gallus gallus GN=NEF1 PE=3 SV=1
BT_B_ZJU_Singletons88167	BT_ZHJ1_ZJU_Unigene45583	0.9835	gi|91080697|ref|XP_975270.1|	1e-38	PREDICTED: similar to calcineurin B [Tribolium castaneum]	Q24214	6e-39	CANB2_DROME Calcineurin subunit B type 2 OS=Drosophila melanogaster GN=CanB2 PE=1 SV=2
BT_B_ZJU_Singletons92973	BT_ZHJ1_ZJU_Unigene29460	0.9835	gi|170589802|ref|XP_001899662.1|	2e-18	OV-16 antigen precursor [Brugia malayi]	O16264	1e-14	PEBPH_CAEEL Phosphatidylethanolamine-binding protein homolog F40A3.3 OS=Caenorhabditis elegans GN=F40A3.3 PE=2 SV=1
BT_B_ZJU_Singletons95483	BT_ZHJ1_ZJU_Unigene19312	0.9835	gi|195430958|ref|XP_002063515.1|	1e-48	GK21951 [Drosophila willistoni] >gi|194159600|gb|EDW74501.1| GK21951 [Drosophila willistoni]	O61491	4e-48	FLOT1_DROME Flotillin-1 OS=Drosophila melanogaster GN=Flo PE=1 SV=1
BT_B_ZJU_Singletons97922	BT_ZHJ1_ZJU_Unigene37746	0.9835	gi|126335115|ref|XP_001365236.1|	3e-23	PREDICTED: similar to asparagine-linked glycosylation 2 homolog (S. cerevisiae, alpha-1,3-mannosyltransferase) [Monodelphis domestica]	Q9DBE8	2e-22	ALG2_MOUSE Alpha-1,3-mannosyltransferase ALG2 OS=Mus musculus GN=Alg2 PE=2 SV=2
BT_B_ZJU_Singletons98981	BT_ZHJ1_ZJU_Unigene50316	0.9835	gi|156554532|ref|XP_001605403.1|	1e-100	PREDICTED: similar to LOC556764 protein, partial [Nasonia vitripennis]	Q501J6	1e-91	DDX17_MOUSE Probable ATP-dependent RNA helicase DDX17 OS=Mus musculus GN=Ddx17 PE=2 SV=1
BT_B_ZJU_Singletons101467	BT_ZHJ1_ZJU_Unigene47345	0.9835	gi|66553024|ref|XP_623333.1|	2e-48	PREDICTED: similar to splicing factor 3b, subunit 3 isoform 1 [Apis mellifera]	Q1LVE8	2e-46	SF3B3_DANRE Splicing factor 3B subunit 3 OS=Danio rerio GN=sf3b3 PE=2 SV=1
BT_B_ZJU_Singletons102094	BT_ZHJ1_ZJU_Unigene31336	0.9835	gi|193683523|ref|XP_001944270.1|	2e-78	PREDICTED: similar to excision repair cross-complementing 1 ercc1 [Acyrthosiphon pisum]	Q1LZ75	1e-69	ERCC1_BOVIN DNA excision repair protein ERCC-1 OS=Bos taurus GN=ERCC1 PE=2 SV=1
BT_B_ZJU_Singletons103270	BT_ZHJ1_ZJU_Unigene52035	0.9835	gi|193683325|ref|XP_001948746.1|	1e-154	PREDICTED: similar to DEAD box RNA helicase [Acyrthosiphon pisum]	Q7L014	1e-125	DDX46_HUMAN Probable ATP-dependent RNA helicase DDX46 OS=Homo sapiens GN=DDX46 PE=1 SV=2
BT_B_ZJU_Singletons103728	BT_ZHJ1_ZJU_Unigene2044	0.9835	gi|170048553|ref|XP_001853240.1|	0	methylmalonate-semialdehyde dehydrogenase, mitochondrial [Culex quinquefasciatus] >gi|167870633|gb|EDS34016.1| methylmalonate-semialdehyde dehydrogenase, mitochondrial [Culex quinquefasciatus]	Q17M80	0	MMSA_AEDAE Probable methylmalonate-semialdehyde dehydrogenase [acylating], mitochondrial OS=Aedes aegypti GN=AAEL001134 PE=3 SV=1
BT_B_ZJU_Singletons93592	BT_ZHJ1_ZJU_Unigene6257	0.9835	--	--	--	Q7S5R1	2e-06	DBP3_NEUCR ATP-dependent RNA helicase dbp-3 OS=Neurospora crassa GN=dbp-3 PE=3 SV=1
BT_B_ZJU_Singletons101915	BT_ZHJ1_ZJU_Unigene1682	0.9835	gi|193610860|ref|XP_001944619.1|	0	PREDICTED: similar to polybromo-1 [Acyrthosiphon pisum]	Q86U86	1e-135	PB1_HUMAN Protein polybromo-1 OS=Homo sapiens GN=PBRM1 PE=1 SV=1
BT_B_ZJU_Singletons26950	BT_ZHJ1_ZJU_Unigene19299	0.9836	gi|194744759|ref|XP_001954860.1|	1e-94	GF18480 [Drosophila ananassae] >gi|190627897|gb|EDV43421.1| GF18480 [Drosophila ananassae]	Q9QX47	4e-36	SON_MOUSE SON protein OS=Mus musculus GN=Son PE=1 SV=1
BT_B_ZJU_Singletons87784	BT_ZHJ1_ZJU_Unigene26052	0.9836	gi|195109362|ref|XP_001999256.1|	2e-16	GI24414 [Drosophila mojavensis] >gi|193915850|gb|EDW14717.1| GI24414 [Drosophila mojavensis]	O16264	1e-15	PEBPH_CAEEL Phosphatidylethanolamine-binding protein homolog F40A3.3 OS=Caenorhabditis elegans GN=F40A3.3 PE=2 SV=1
BT_B_ZJU_Singletons94648	BT_ZHJ1_ZJU_Unigene48784	0.9836	gi|226342882|ref|NP_001139703.1|	1e-31	serine protease inhibitor 10 [Bombyx mori] >gi|195972024|gb|ACG61174.1| serpin-10 [Bombyx mori]	P07759	4e-07	SPA3K_MOUSE Serine protease inhibitor A3K OS=Mus musculus GN=Serpina3k PE=1 SV=2
BT_B_ZJU_Singletons94747	BT_ZHJ1_ZJU_Unigene52270	0.9836	gi|156538623|ref|XP_001608180.1|	1e-118	PREDICTED: similar to short-chain dehydrogenase [Nasonia vitripennis]	Q9ERI6	6e-62	RDH14_MOUSE Retinol dehydrogenase 14 OS=Mus musculus GN=Rdh14 PE=1 SV=1
BT_B_ZJU_Singletons98957	BT_ZHJ1_ZJU_Unigene15236	0.9836	gi|187097094|ref|NP_001119607.1|	9e-84	sucrase [Acyrthosiphon pisum] >gi|81159208|gb|ABB55878.1| sucrase [Acyrthosiphon pisum]	P07190	2e-72	MAL2_DROME Probable maltase H OS=Drosophila melanogaster GN=LvpH PE=2 SV=2
BT_B_ZJU_Singletons103879	BT_ZHJ1_ZJU_Unigene52519	0.9836	gi|193636433|ref|XP_001950956.1|	0	PREDICTED: similar to abc transporter [Acyrthosiphon pisum]	P45844	1e-170	ABCG1_HUMAN ATP-binding cassette sub-family G member 1 OS=Homo sapiens GN=ABCG1 PE=2 SV=3
BT_B_ZJU_Singletons104024	BT_ZHJ1_ZJU_Unigene52527	0.9836	gi|193606237|ref|XP_001949485.1|	0	PREDICTED: similar to AGAP010734-PA, partial [Acyrthosiphon pisum]	Q01603	1e-180	PERO_DROME Peroxidase OS=Drosophila melanogaster GN=Pxd PE=2 SV=1
BT_B_ZJU_Singletons101369	BT_ZHJ1_ZJU_Unigene5747	0.9836	gi|156548510|ref|XP_001605921.1|	1e-110	PREDICTED: similar to GH01517p [Nasonia vitripennis]	Q62718	1e-06	NTRI_RAT Neurotrimin OS=Rattus norvegicus GN=Ntm PE=1 SV=1
BT_B_ZJU_Singletons11232	BT_ZHJ1_ZJU_Unigene12003	0.9837	gi|291391305|ref|XP_002712159.1|	2e-13	PREDICTED: component of oligomeric golgi complex 5 [Oryctolagus cuniculus]	Q8C0L8	4e-13	COG5_MOUSE Conserved oligomeric Golgi complex subunit 5 OS=Mus musculus GN=Cog5 PE=2 SV=2
BT_B_ZJU_Singletons76031	BT_ZHJ1_ZJU_Unigene50789	0.9837	gi|189235669|ref|XP_971017.2|	8e-70	PREDICTED: similar to solute carrier family 39 [Tribolium castaneum]	Q28J44	3e-61	S39AB_XENTR Zinc transporter ZIP11 OS=Xenopus tropicalis GN=slc39a11 PE=2 SV=1
BT_B_ZJU_Singletons78643	BT_ZHJ1_ZJU_Unigene14383	0.9837	gi|91078086|ref|XP_972265.1|	2e-81	PREDICTED: similar to AGAP002793-PA [Tribolium castaneum]	P24014	6e-75	SLIT_DROME Protein slit OS=Drosophila melanogaster GN=sli PE=1 SV=2
BT_B_ZJU_Singletons83312	BT_ZHJ1_ZJU_Unigene10764	0.9837	gi|289742257|gb|ADD19876.1|	4e-19	secreted phosphatidylethanolamine binding protein [Glossina morsitans morsitans]	P31729	3e-17	OV16_ONCVO OV-16 antigen OS=Onchocerca volvulus GN=OV16 PE=2 SV=2
BT_B_ZJU_Singletons89167	BT_ZHJ1_ZJU_Unigene50161	0.9837	gi|156550027|ref|XP_001604755.1|	6e-45	PREDICTED: similar to heat shock protein 70 (hsp70)-interacting protein [Nasonia vitripennis]	O94826	3e-35	TOM70_HUMAN Mitochondrial import receptor subunit TOM70 OS=Homo sapiens GN=TOMM70A PE=1 SV=1
BT_B_ZJU_Singletons91879	BT_ZHJ1_ZJU_Unigene34630	0.9837	gi|121543991|gb|ABM55659.1|	2e-10	lethal(2)essential for life protein-like protein [Maconellicoccus hirsutus]	P82147	9e-09	L2EFL_DROME Protein lethal(2)essential for life OS=Drosophila melanogaster GN=l(2)efl PE=1 SV=1
BT_B_ZJU_Singletons92434	BT_ZHJ1_ZJU_Unigene22823	0.9837	gi|193643606|ref|XP_001943499.1|	8e-33	PREDICTED: similar to Transposable element P transposase (P-element transposase) [Acyrthosiphon pisum]	Q7M3K2	7e-25	PELET_DROME Transposable element P transposase OS=Drosophila melanogaster GN=T PE=2 SV=2
BT_B_ZJU_Singletons95408	BT_ZHJ1_ZJU_Unigene37511	0.9837	gi|193594270|ref|XP_001942800.1|	1e-39	PREDICTED: similar to S-adenosylmethionine synthetase [Acyrthosiphon pisum]	P40320	3e-37	METK_DROME S-adenosylmethionine synthetase OS=Drosophila melanogaster GN=M(2)21AB PE=1 SV=2
BT_B_ZJU_Singletons95999	BT_ZHJ1_ZJU_Unigene28582	0.9837	gi|110749888|ref|XP_394154.3|	1e-47	PREDICTED: similar to dystrophin CG31175-PA, isoform A [Apis mellifera]	Q7YU29	2e-39	DMDE_DROME Dystrophin, isoform E OS=Drosophila melanogaster GN=Dys PE=1 SV=1
BT_B_ZJU_Singletons98020	BT_ZHJ1_ZJU_Unigene45838	0.9837	gi|66504524|ref|XP_623875.1|	4e-30	PREDICTED: similar to CG11781-PA [Apis mellifera]	Q9CQW0	9e-17	TMM93_MOUSE Transmembrane protein 93 OS=Mus musculus GN=Tmem93 PE=2 SV=1
BT_B_ZJU_Singletons100238	BT_ZHJ1_ZJU_Unigene22855	0.9837	gi|213515198|ref|NP_001133575.1|	5e-94	iron/zinc purple acid phosphatase-like protein [Salmo salar] >gi|209154552|gb|ACI33508.1| Iron/zinc purple acid phosphatase-like protein precursor [Salmo salar]	A5D6U8	6e-92	PAPL_DANRE Iron/zinc purple acid phosphatase-like protein OS=Danio rerio GN=papl PE=2 SV=1
BT_B_ZJU_Singletons103025	BT_ZHJ1_ZJU_Unigene31113	0.9837	gi|66547365|ref|XP_392692.2|	1e-137	PREDICTED: similar to proteasome (prosome, macropain) 26S subunit, non-ATPase, 13 [Apis mellifera]	B0BN93	1e-109	PSD13_RAT 26S proteasome non-ATPase regulatory subunit 13 OS=Rattus norvegicus GN=Psmd13 PE=1 SV=1
BT_B_ZJU_Singletons103693	BT_ZHJ1_ZJU_Unigene26146	0.9837	gi|109081984|ref|XP_001104297.1|	1e-06	PREDICTED: similar to F-box only protein 22 isoform a [Macaca mulatta]	Q5RE08	4e-07	FBX22_PONAB F-box only protein 22 OS=Pongo abelii GN=FBXO22 PE=2 SV=1
BT_B_ZJU_Singletons24898	BT_ZHJ1_ZJU_Unigene3735	0.9838	gi|66522818|ref|XP_393627.2|	1e-81	PREDICTED: similar to Rac GTPase-activating protein 1 [Apis mellifera]	Q9H0H5	2e-59	RGAP1_HUMAN Rac GTPase-activating protein 1 OS=Homo sapiens GN=RACGAP1 PE=1 SV=1
BT_B_ZJU_Singletons83154	BT_ZHJ1_ZJU_Unigene29849	0.9838	gi|126329475|ref|XP_001365337.1|	7e-69	PREDICTED: similar to Ube2j2 protein [Monodelphis domestica]	Q6P073	4e-68	UB2J2_MOUSE Ubiquitin-conjugating enzyme E2 J2 OS=Mus musculus GN=Ube2j2 PE=1 SV=1
BT_B_ZJU_Singletons92715	BT_ZHJ1_ZJU_Unigene48506	0.9838	gi|270037305|gb|ACZ58350.1|	1e-25	phosphatidylethanolamine-binding protein [Aedes albopictus]	P31729	1e-23	OV16_ONCVO OV-16 antigen OS=Onchocerca volvulus GN=OV16 PE=2 SV=2
BT_B_ZJU_Singletons95446	BT_ZHJ1_ZJU_Unigene13276	0.9838	gi|239792721|dbj|BAH72669.1|	7e-37	ACYPI001868 [Acyrthosiphon pisum]	P00818	3e-21	ACYP2_HORSE Acylphosphatase-2 OS=Equus caballus GN=ACYP2 PE=1 SV=2
BT_B_ZJU_Singletons97891	BT_ZHJ1_ZJU_Unigene44024	0.9838	gi|189235978|ref|XP_970849.2|	2e-50	PREDICTED: similar to CG32030 CG32030-PA [Tribolium castaneum]	Q76LL6	2e-35	FHOD3_MOUSE FH1/FH2 domain-containing protein 3 OS=Mus musculus GN=Fhod3 PE=2 SV=1
BT_B_ZJU_Singletons99833	BT_ZHJ1_ZJU_Unigene26800	0.9838	gi|189241159|ref|XP_974566.2|	0	PREDICTED: similar to receptor-type tyrosine-protein phosphatase N2 [Tribolium castaneum]	P80560	1e-149	PTPR2_MOUSE Receptor-type tyrosine-protein phosphatase N2 OS=Mus musculus GN=Ptprn2 PE=1 SV=1
BT_B_ZJU_Singletons102615	BT_ZHJ1_ZJU_Unigene28841	0.9838	gi|66531173|ref|XP_395737.2|	8e-60	PREDICTED: similar to CG8768-PA [Apis mellifera]	Q17QH8	8e-44	D39U1_BOVIN Epimerase family protein SDR39U1 OS=Bos taurus GN=SDR39U1 PE=2 SV=1
BT_B_ZJU_Singletons103482	BT_ZHJ1_ZJU_Unigene28592	0.9838	gi|239792483|dbj|BAH72579.1|	2e-35	ACYPI000682 [Acyrthosiphon pisum]	A4IGK3	5e-22	CRBL2_XENTR cAMP-responsive element-binding protein-like 2 OS=Xenopus tropicalis GN=crebl2 PE=3 SV=1
BT_B_ZJU_Singletons25789	BT_ZHJ1_ZJU_Unigene5472	0.9839	gi|158297879|ref|XP_001689084.1|	7e-73	AGAP004775-PA [Anopheles gambiae str. PEST] >gi|158297881|ref|XP_318039.3| AGAP004775-PB [Anopheles gambiae str. PEST] >gi|157014539|gb|EDO63501.1| AGAP004775-PA [Anopheles gambiae str. PEST] >gi|157014540|gb|EAA13255.4| AGAP004775-PB [Anopheles gambiae str. PEST]	P12955	3e-67	PEPD_HUMAN Xaa-Pro dipeptidase OS=Homo sapiens GN=PEPD PE=1 SV=3
BT_B_ZJU_Singletons76485	BT_ZHJ1_ZJU_Unigene50364	0.9839	gi|260908459|gb|ACX53949.1|	4e-24	60S ribosomal protein L14 [Rhipicephalus sanguineus]	Q95ZE8	2e-21	RL14_DROVI 60S ribosomal protein L14 OS=Drosophila virilis GN=RpL14 PE=3 SV=1
BT_B_ZJU_Singletons81037	BT_ZHJ1_ZJU_Unigene17433	0.9839	gi|156541590|ref|XP_001600256.1|	1e-103	PREDICTED: similar to CG14900-PA [Nasonia vitripennis]	Q9VEU1	4e-61	CAD89_DROME Cadherin-89D OS=Drosophila melanogaster GN=Cad89D PE=2 SV=2
BT_B_ZJU_Singletons93199	BT_ZHJ1_ZJU_Unigene48503	0.9839	gi|91082167|ref|XP_970790.1|	3e-40	PREDICTED: similar to Arp2/3 complex subunit ARPC5 [Tribolium castaneum]	Q4KLF8	2e-27	ARPC5_RAT Actin-related protein 2/3 complex subunit 5 OS=Rattus norvegicus GN=Arpc5 PE=1 SV=3
BT_B_ZJU_Singletons95784	BT_ZHJ1_ZJU_Unigene27156	0.9839	gi|157119359|ref|XP_001659377.1|	1e-131	cdk5 [Aedes aegypti] >gi|108875338|gb|EAT39563.1| cdk5 [Aedes aegypti]	Q03114	1e-123	CDK5_RAT Cell division protein kinase 5 OS=Rattus norvegicus GN=Cdk5 PE=1 SV=1
BT_B_ZJU_Singletons96614	BT_ZHJ1_ZJU_Unigene20301	0.9839	gi|239789040|dbj|BAH71169.1|	2e-43	ACYPI003436 [Acyrthosiphon pisum]	P12426	1e-39	APT_DROME Adenine phosphoribosyltransferase OS=Drosophila melanogaster GN=Aprt PE=1 SV=3
BT_B_ZJU_Singletons97010	BT_ZHJ1_ZJU_Unigene49066	0.9839	gi|48145553|emb|CAG32999.1|	3e-42	TOMM20 [Homo sapiens]	Q5RA31	6e-43	TOM20_PONAB Mitochondrial import receptor subunit TOM20 homolog OS=Pongo abelii GN=TOMM20 PE=2 SV=1
BT_B_ZJU_Singletons102005	BT_ZHJ1_ZJU_Unigene5401	0.9839	gi|156537003|ref|XP_001608292.1|	7e-24	PREDICTED: similar to GA11009-PA [Nasonia vitripennis]	O76878	4e-16	RIPL_DROME RILP-like protein homolog OS=Drosophila melanogaster GN=CG11448 PE=1 SV=1
BT_B_ZJU_Singletons102158	BT_ZHJ1_ZJU_Unigene47672	0.9839	gi|237874226|ref|NP_001153870.1|	2e-30	component of oligomeric golgi complex 6 [Acyrthosiphon pisum]	Q9V564	3e-24	COG6_DROME Conserved oligomeric Golgi complex subunit 6 OS=Drosophila melanogaster GN=CG1968 PE=1 SV=1
BT_B_ZJU_Singletons102191	BT_ZHJ1_ZJU_Unigene52313	0.9839	gi|158289891|ref|XP_311518.4|	0	AGAP010429-PA [Anopheles gambiae str. PEST] >gi|157018376|gb|EAA07202.4| AGAP010429-PA [Anopheles gambiae str. PEST]	Q94523	0	DHSA_DROME Succinate dehydrogenase [ubiquinone] flavoprotein subunit, mitochondrial OS=Drosophila melanogaster GN=Scs-fp PE=2 SV=3
BT_B_ZJU_Singletons102991	BT_ZHJ1_ZJU_Unigene51803	0.9839	gi|48097748|ref|XP_393876.1|	1e-131	PREDICTED: similar to CG5028-PA [Apis mellifera]	P51553	4e-89	IDH3G_HUMAN Isocitrate dehydrogenase [NAD] subunit gamma, mitochondrial OS=Homo sapiens GN=IDH3G PE=1 SV=1
BT_B_ZJU_Singletons103133	BT_ZHJ1_ZJU_Unigene4275	0.9839	gi|193584708|ref|XP_001951973.1|	1e-64	PREDICTED: similar to Protein on ecdysone puffs CG6143-PB [Acyrthosiphon pisum]	P41073	8e-52	PEP_DROME Zinc finger protein on ecdysone puffs OS=Drosophila melanogaster GN=Pep PE=1 SV=1
BT_B_ZJU_Singletons103598	BT_ZHJ1_ZJU_Unigene30905	0.9839	gi|66555617|ref|XP_396788.2|	2e-61	PREDICTED: similar to nucleoporin 37 [Apis mellifera]	Q8NFH4	3e-48	NUP37_HUMAN Nucleoporin Nup37 OS=Homo sapiens GN=NUP37 PE=1 SV=1
BT_B_ZJU_Singletons103665	BT_ZHJ1_ZJU_Unigene31364	0.9839	gi|193659847|ref|XP_001944102.1|	1e-146	PREDICTED: similar to CG31116 CG31116-PE [Acyrthosiphon pisum]	Q9VGH7	1e-131	CLCN2_DROME Chloride channel protein 2 OS=Drosophila melanogaster GN=CG31116 PE=2 SV=3
BT_B_ZJU_Singletons103666	BT_ZHJ1_ZJU_Unigene29461	0.9839	gi|193713639|ref|XP_001946744.1|	1e-93	PREDICTED: similar to cytochrome P450 [Acyrthosiphon pisum]	Q9V5L3	5e-67	C49A1_DROME Probable cytochrome P450 49a1 OS=Drosophila melanogaster GN=Cyp49a1 PE=2 SV=3
BT_B_ZJU_Singletons103844	BT_ZHJ1_ZJU_Unigene52478	0.9839	gi|193627302|ref|XP_001946944.1|	1e-168	PREDICTED: similar to AGAP004315-PA [Acyrthosiphon pisum]	Q9BXM7	6e-72	PINK1_HUMAN Serine/threonine-protein kinase PINK1, mitochondrial OS=Homo sapiens GN=PINK1 PE=1 SV=1
BT_B_ZJU_Singletons103989	BT_ZHJ1_ZJU_Unigene30814	0.9839	gi|195336800|ref|XP_002035021.1|	1e-139	GM14147 [Drosophila sechellia] >gi|194128114|gb|EDW50157.1| GM14147 [Drosophila sechellia]	Q9I7U4	2e-74	TITIN_DROME Titin OS=Drosophila melanogaster GN=sls PE=1 SV=3
BT_B_ZJU_Singletons25785	BT_ZHJ1_ZJU_Unigene29424	0.984	gi|156555189|ref|XP_001603682.1|	1e-101	PREDICTED: similar to dihydropyrimidine amidohydrolase [Nasonia vitripennis]	Q60Q85	2e-75	DHP1_CAEBR Dihydropyrimidinase 1 OS=Caenorhabditis briggsae GN=dhp-1 PE=3 SV=1
BT_B_ZJU_Singletons95697	BT_ZHJ1_ZJU_Unigene24756	0.984	gi|197131003|gb|ACH47049.1|	1e-103	target of rapamycin [Blattella germanica]	P42346	9e-92	FRAP_RAT Serine/threonine-protein kinase mTOR OS=Rattus norvegicus GN=Frap1 PE=1 SV=1
BT_B_ZJU_Singletons98241	BT_ZHJ1_ZJU_Unigene28367	0.984	gi|110767768|ref|XP_001119891.1|	8e-53	PREDICTED: similar to UPF0315 protein [Apis mellifera]	Q9DCG9	5e-32	TR112_MOUSE TRM112-like protein OS=Mus musculus PE=2 SV=1
BT_B_ZJU_Singletons99035	BT_ZHJ1_ZJU_Unigene18940	0.984	gi|91092222|ref|XP_970406.1|	1e-125	PREDICTED: similar to golgi phosphoprotein 3 (coat-protein GPP34) [Tribolium castaneum]	Q9ERE4	1e-114	GOLP3_RAT Golgi phosphoprotein 3 OS=Rattus norvegicus GN=Golph3 PE=1 SV=1
BT_B_ZJU_Singletons102579	BT_ZHJ1_ZJU_Unigene50768	0.984	gi|24640547|ref|NP_572466.1|	9e-20	sniffer [Drosophila melanogaster] >gi|7290912|gb|AAF46353.1| sniffer [Drosophila melanogaster] >gi|21428532|gb|AAM49926.1| LD36273p [Drosophila melanogaster] >gi|220944666|gb|ACL84876.1| sni-PA [synthetic construct] >gi|220954468|gb|ACL89777.1| sni-PA [synthetic construct]	Q7Z9I4	2e-10	YCP6_SCHPO Uncharacterized oxidoreductase C663.06c OS=Schizosaccharomyces pombe GN=SPCC663.06c PE=2 SV=1
BT_B_ZJU_Singletons103161	BT_ZHJ1_ZJU_Unigene26641	0.984	gi|193647927|ref|XP_001947240.1|	5e-73	PREDICTED: similar to AGAP005038-PA [Acyrthosiphon pisum]	P06205	1e-11	CRP1_LIMPO C-reactive protein 1.1 OS=Limulus polyphemus PE=1 SV=1
BT_B_ZJU_Singletons104046	BT_ZHJ1_ZJU_Unigene31642	0.984	gi|193688092|ref|XP_001947406.1|	1e-155	PREDICTED: similar to Midasin (MIDAS-containing protein) [Acyrthosiphon pisum]	Q9NU22	2e-96	MDN1_HUMAN Midasin OS=Homo sapiens GN=MDN1 PE=1 SV=2
BT_B_ZJU_Singletons10276	BT_ZHJ1_ZJU_Unigene26865	0.9841	gi|170065334|ref|XP_001867896.1|	2e-57	serine/threonine-protein phosphatase 2A regulatory subunit B' [Culex quinquefasciatus] >gi|167882413|gb|EDS45796.1| serine/threonine-protein phosphatase 2A regulatory subunit B' [Culex quinquefasciatus]	Q28717	3e-56	PTPA_RABIT Serine/threonine-protein phosphatase 2A regulatory subunit B' OS=Oryctolagus cuniculus GN=PPP2R4 PE=2 SV=1
BT_B_ZJU_Singletons26103	BT_ZHJ1_ZJU_Unigene51326	0.9841	gi|148694968|gb|EDL26915.1|	2e-69	PRP40 pre-mRNA processing factor 40 homolog A (yeast), isoform CRA_a [Mus musculus]	Q9R1C7	4e-70	PR40A_MOUSE Pre-mRNA-processing factor 40 homolog A OS=Mus musculus GN=Prpf40a PE=1 SV=1
BT_B_ZJU_Singletons26146	BT_ZHJ1_ZJU_Unigene49525	0.9841	gi|195132318|ref|XP_002010590.1|	1e-31	GI21630 [Drosophila mojavensis] >gi|193907378|gb|EDW06245.1| GI21630 [Drosophila mojavensis]	Q9P7E8	2e-30	APP1_SCHPO Protein app1 OS=Schizosaccharomyces pombe GN=app1 PE=2 SV=1
BT_B_ZJU_Singletons26746	BT_ZHJ1_ZJU_Unigene845	0.9841	gi|193587007|ref|XP_001942903.1|	3e-27	PREDICTED: similar to pre-mRNA splicing factor ATP-dependent RNA helicase PRP16 [Acyrthosiphon pisum]	Q17R09	9e-17	PRP16_BOVIN Pre-mRNA-splicing factor ATP-dependent RNA helicase PRP16 OS=Bos taurus GN=DHX38 PE=2 SV=1
BT_B_ZJU_Singletons76855	BT_ZHJ1_ZJU_Unigene22454	0.9841	gi|193650217|ref|XP_001951113.1|	1e-126	PREDICTED: similar to dual oxidase 1 [Acyrthosiphon pisum]	Q9VQH2	1e-126	DUOX_DROME Dual oxidase OS=Drosophila melanogaster GN=Duox PE=1 SV=1
BT_B_ZJU_Singletons88614	BT_ZHJ1_ZJU_Unigene29830	0.9841	gi|110777805|ref|XP_001122792.1|	9e-46	PREDICTED: similar to CG11438-PA, partial [Apis mellifera]	Q10022	4e-19	YSX3_CAEEL Uncharacterized protein T28D9.3 OS=Caenorhabditis elegans GN=T28D9.3 PE=1 SV=1
BT_B_ZJU_Singletons95149	BT_ZHJ1_ZJU_Unigene43373	0.9841	gi|66556682|ref|XP_395304.2|	1e-34	PREDICTED: similar to TatD DNase domain containing 1 [Apis mellifera]	Q9UUF1	3e-28	YNF8_SCHPO Deoxyribonuclease Tat-D OS=Schizosaccharomyces pombe GN=SPBC17A3.08 PE=2 SV=1
BT_B_ZJU_Singletons97566	BT_ZHJ1_ZJU_Unigene48952	0.9841	gi|239792965|dbj|BAH72756.1|	3e-13	ACYPI003546 [Acyrthosiphon pisum]	P05790	2e-08	FIBH_BOMMO Fibroin heavy chain OS=Bombyx mori GN=FIBH PE=1 SV=4
BT_B_ZJU_Singletons99881	BT_ZHJ1_ZJU_Unigene31452	0.9841	gi|91089827|ref|XP_969424.1|	1e-116	PREDICTED: similar to AGAP002956-PA [Tribolium castaneum]	Q94535	1e-112	U2AF1_DROME Splicing factor U2af 38 kDa subunit OS=Drosophila melanogaster GN=U2af38 PE=1 SV=2
BT_B_ZJU_Singletons101553	BT_ZHJ1_ZJU_Unigene52421	0.9841	gi|110765081|ref|XP_623502.2|	1e-164	PREDICTED: similar to lethal (1) G0334 CG7010-PC, isoform C isoform 1 [Apis mellifera]	P52899	1e-140	ODPA_CAEEL Probable pyruvate dehydrogenase E1 component subunit alpha, mitochondrial OS=Caenorhabditis elegans GN=T05H10.6 PE=3 SV=1
BT_B_ZJU_Singletons103064	BT_ZHJ1_ZJU_Unigene28375	0.9841	gi|91092070|ref|XP_970936.1|	3e-49	PREDICTED: similar to AGAP005113-PA [Tribolium castaneum]	Q29RM1	4e-48	TPC_BOVIN Mitochondrial thiamine pyrophosphate carrier OS=Bos taurus GN=SLC25A19 PE=2 SV=1
BT_B_ZJU_Singletons103748	BT_ZHJ1_ZJU_Unigene52448	0.9841	gi|118638436|gb|ABL09376.1|	0	catalase [Anopheles gambiae] >gi|118638438|gb|ABL09377.1| catalase [Anopheles gambiae]	O62839	0	CATA_PIG Catalase OS=Sus scrofa GN=CAT PE=1 SV=4
BT_B_ZJU_Singletons103756	BT_ZHJ1_ZJU_Unigene51376	0.9841	gi|110769266|ref|XP_623801.2|	3e-20	PREDICTED: similar to CG1461-PA, partial [Apis mellifera]	Q8QZR1	7e-16	ATTY_MOUSE Tyrosine aminotransferase OS=Mus musculus GN=Tat PE=2 SV=1
BT_B_ZJU_Singletons104135	BT_ZHJ1_ZJU_Unigene52520	0.9841	gi|66549049|ref|XP_395686.2|	4e-19	PREDICTED: similar to CG32226-PA [Apis mellifera]	Q29058	2e-14	LEG4_PIG Galectin-4 OS=Sus scrofa GN=LGALS4 PE=2 SV=1
BT_B_ZJU_Singletons96674	BT_ZHJ1_ZJU_Unigene51772	0.9842	gi|66517558|ref|XP_624836.1|	1e-137	PREDICTED: similar to RNA polymerase II 33kD subunit CG7885-PA, isoform A [Apis mellifera]	Q3T0Q3	1e-115	RPB3_BOVIN DNA-directed RNA polymerase II subunit RPB3 OS=Bos taurus GN=POLR2C PE=2 SV=1
BT_B_ZJU_Singletons99145	BT_ZHJ1_ZJU_Unigene51403	0.9842	gi|157127037|ref|XP_001654772.1|	2e-63	superoxide dismutase [Aedes aegypti] >gi|157129493|ref|XP_001661702.1| superoxide dismutase [Aedes aegypti] >gi|94468490|gb|ABF18094.1| Cu2+/Zn2+ superoxide dismutase [Aedes aegypti] >gi|108872199|gb|EAT36424.1| superoxide dismutase [Aedes aegypti] >gi|108884477|gb|EAT48702.1| superoxide dismutase [Aedes aegypti]	P10791	9e-59	SODC_DROVI Superoxide dismutase [Cu-Zn] OS=Drosophila virilis GN=Sod PE=3 SV=2
BT_B_ZJU_Singletons100322	BT_ZHJ1_ZJU_Unigene31579	0.9842	gi|189234206|ref|XP_970568.2|	2e-99	PREDICTED: similar to HRP130 protein [Tribolium castaneum]	Q8CGF7	2e-37	TCRG1_MOUSE Transcription elongation regulator 1 OS=Mus musculus GN=Tcerg1 PE=1 SV=2
BT_B_ZJU_Singletons101080	BT_ZHJ1_ZJU_Unigene31428	0.9842	gi|193629582|ref|XP_001944091.1|	6e-37	PREDICTED: similar to phosphatidylinositol transfer protein [Acyrthosiphon pisum]	Q8BG92	4e-14	RLBL2_MOUSE Retinaldehyde-binding protein 1-like protein 2 OS=Mus musculus GN=Rlbp1l2 PE=2 SV=1
BT_B_ZJU_Singletons103795	BT_ZHJ1_ZJU_Unigene23344	0.9842	gi|157136759|ref|XP_001663831.1|	1e-160	homogentisate 1,2-dioxygenase [Aedes aegypti] >gi|108869866|gb|EAT34091.1| homogentisate 1,2-dioxygenase [Aedes aegypti]	Q9VKJ0	1e-154	HGD_DROME Homogentisate 1,2-dioxygenase OS=Drosophila melanogaster GN=hgo PE=1 SV=3
BT_B_ZJU_Singletons122	BT_ZHJ1_ZJU_Unigene6172	0.9843	gi|66500686|ref|XP_393429.2|	4e-26	PREDICTED: similar to neither inactivation nor afterpotential C CG5125-PB, isoform B isoform 1 [Apis mellifera]	P10676	3e-14	NINAC_DROME Neither inactivation nor afterpotential protein C OS=Drosophila melanogaster GN=ninaC PE=1 SV=2
BT_B_ZJU_Singletons1075	BT_ZHJ1_ZJU_Unigene20806	0.9843	gi|156546058|ref|XP_001600608.1|	8e-40	PREDICTED: similar to kinesin light chain 1 and [Nasonia vitripennis]	P46824	1e-36	KLC_DROME Kinesin light chain OS=Drosophila melanogaster GN=Klc PE=1 SV=1
BT_B_ZJU_Singletons26621	BT_ZHJ1_ZJU_Unigene22989	0.9843	gi|110762542|ref|XP_001120950.1|	4e-47	PREDICTED: similar to CG8009-PA, isoform A [Apis mellifera]	Q5M8F7	6e-40	TM188_XENTR Transmembrane protein 188 OS=Xenopus tropicalis GN=tmem188 PE=2 SV=1
BT_B_ZJU_Singletons89807	BT_ZHJ1_ZJU_Unigene43835	0.9843	gi|157112761|ref|XP_001651859.1|	4e-23	superoxide dismutase [Aedes aegypti] >gi|108877935|gb|EAT42160.1| superoxide dismutase [Aedes aegypti]	Q55GQ5	2e-22	SODC1_DICDI Superoxide dismutase [Cu-Zn] 1 OS=Dictyostelium discoideum GN=sodA PE=2 SV=1
BT_B_ZJU_Singletons91008	BT_ZHJ1_ZJU_Unigene8481	0.9843	gi|66505499|ref|XP_394399.2|	1e-150	PREDICTED: similar to shibire CG18102-PD, isoform D isoform 1 [Apis mellifera]	P27619	1e-144	DYN_DROME Dynamin OS=Drosophila melanogaster GN=shi PE=1 SV=2
BT_B_ZJU_Singletons95014	BT_ZHJ1_ZJU_Unigene4141	0.9843	gi|47778440|gb|AAT38121.1|	5e-13	phosphatidylethanolamine-binding protein [Branchiostoma belcheri tsingtauense]	P31729	7e-11	OV16_ONCVO OV-16 antigen OS=Onchocerca volvulus GN=OV16 PE=2 SV=2
BT_B_ZJU_Singletons99196	BT_ZHJ1_ZJU_Unigene43453	0.9843	gi|66504768|ref|XP_624304.1|	8e-40	PREDICTED: similar to CG1707-PA [Apis mellifera]	Q9CPU0	7e-38	LGUL_MOUSE Lactoylglutathione lyase OS=Mus musculus GN=Glo1 PE=1 SV=3
BT_B_ZJU_Singletons99489	BT_ZHJ1_ZJU_Unigene48376	0.9843	gi|158302439|ref|XP_321994.4|	9e-11	AGAP001167-PA [Anopheles gambiae str. PEST] >gi|157012953|gb|EAA01496.4| AGAP001167-PA [Anopheles gambiae str. PEST]	Q3KPN2	5e-07	TSR2_XENLA Pre-rRNA-processing protein TSR2 homolog OS=Xenopus laevis GN=tsr2 PE=2 SV=2
BT_B_ZJU_Singletons101307	BT_ZHJ1_ZJU_Unigene51732	0.9843	gi|156538144|ref|XP_001608266.1|	8e-45	PREDICTED: similar to 16 kDa salivary protein [Nasonia vitripennis]	Q07984	3e-33	SSRD_RAT Translocon-associated protein subunit delta OS=Rattus norvegicus GN=Ssr4 PE=2 SV=1
BT_B_ZJU_Singletons101431	BT_ZHJ1_ZJU_Unigene27142	0.9843	gi|193716042|ref|XP_001952289.1|	1e-63	PREDICTED: similar to CDC45L CG3658-PA [Acyrthosiphon pisum]	O75419	9e-45	CC45L_HUMAN CDC45-related protein OS=Homo sapiens GN=CDC45L PE=1 SV=1
BT_B_ZJU_Singletons101448	BT_ZHJ1_ZJU_Unigene51176	0.9843	gi|91087635|ref|XP_973117.1|	1e-116	PREDICTED: similar to proteasome zeta subunit [Tribolium castaneum]	Q9Z2U1	1e-103	PSA5_MOUSE Proteasome subunit alpha type-5 OS=Mus musculus GN=Psma5 PE=1 SV=1
BT_B_ZJU_Singletons101654	BT_ZHJ1_ZJU_Unigene52498	0.9843	gi|193605907|ref|XP_001951356.1|	0	PREDICTED: similar to GA17427-PA [Acyrthosiphon pisum]	O17449	0	TBB1_MANSE Tubulin beta-1 chain OS=Manduca sexta PE=2 SV=1
BT_B_ZJU_Singletons102117	BT_ZHJ1_ZJU_Unigene49470	0.9843	gi|66539262|ref|XP_392649.2|	3e-32	PREDICTED: similar to crossveinless CG12410-PA [Apis mellifera]	P54356	5e-22	TSG_DROME Protein twisted gastrulation OS=Drosophila melanogaster GN=tsg PE=1 SV=1
BT_B_ZJU_Singletons16879	BT_ZHJ1_ZJU_Unigene51623	0.9844	gi|195447452|ref|XP_002071220.1|	3e-50	GK25675 [Drosophila willistoni] >gi|194167305|gb|EDW82206.1| GK25675 [Drosophila willistoni]	Q9WUK2	6e-30	IF4H_MOUSE Eukaryotic translation initiation factor 4H OS=Mus musculus GN=Eif4h PE=1 SV=3
BT_B_ZJU_Singletons18089	BT_ZHJ1_ZJU_Unigene43643	0.9844	gi|189240038|ref|XP_972683.2|	1e-34	PREDICTED: similar to RNA polymerase I 135kD subunit CG4033-PA [Tribolium castaneum]	P20028	1e-28	RPA2_DROME DNA-directed RNA polymerase I subunit RPA2 OS=Drosophila melanogaster GN=RpI135 PE=2 SV=2
BT_B_ZJU_Singletons18090	BT_ZHJ1_ZJU_Unigene40273	0.9844	gi|156541306|ref|XP_001599134.1|	8e-11	PREDICTED: similar to sodium-dependent excitatory amino acid transporter 2 [Nasonia vitripennis]	P31597	5e-07	EAA3_RABIT Excitatory amino acid transporter 3 OS=Oryctolagus cuniculus GN=SLC1A1 PE=2 SV=1
BT_B_ZJU_Singletons93527	BT_ZHJ1_ZJU_Unigene14421	0.9844	gi|110764388|ref|XP_625172.2|	1e-124	PREDICTED: similar to Mediator complex subunit 14 CG12031-PA, isoform A [Apis mellifera]	Q16U49	2e-86	MED14_AEDAE Mediator of RNA polymerase II transcription subunit 14 OS=Aedes aegypti GN=MED14 PE=3 SV=2
BT_B_ZJU_Singletons99478	BT_ZHJ1_ZJU_Unigene52371	0.9844	gi|66500205|ref|XP_393509.2|	0	PREDICTED: similar to CG3731-PB, isoform B [Apis mellifera]	Q3SZ71	1e-164	MPPB_BOVIN Mitochondrial-processing peptidase subunit beta OS=Bos taurus GN=PMPCB PE=2 SV=1
BT_B_ZJU_Singletons100245	BT_ZHJ1_ZJU_Unigene24067	0.9844	gi|47778440|gb|AAT38121.1|	5e-15	phosphatidylethanolamine-binding protein [Branchiostoma belcheri tsingtauense]	P31729	2e-14	OV16_ONCVO OV-16 antigen OS=Onchocerca volvulus GN=OV16 PE=2 SV=2
BT_B_ZJU_Singletons102288	BT_ZHJ1_ZJU_Unigene52412	0.9844	gi|66563290|ref|XP_392814.2|	0	PREDICTED: similar to T-complex protein 1 subunit gamma (TCP-1-gamma) (CCT-gamma) [Apis mellifera]	P48605	0	TCPG_DROME T-complex protein 1 subunit gamma OS=Drosophila melanogaster GN=Cctgamma PE=2 SV=2
BT_B_ZJU_Singletons102640	BT_ZHJ1_ZJU_Unigene22009	0.9844	gi|239788290|dbj|BAH70834.1|	4e-66	ACYPI001085 [Acyrthosiphon pisum]	Q9NPD3	3e-59	EXOS4_HUMAN Exosome complex exonuclease RRP41 OS=Homo sapiens GN=EXOSC4 PE=1 SV=3
BT_B_ZJU_Singletons102858	BT_ZHJ1_ZJU_Unigene3625	0.9844	gi|193603697|ref|XP_001950356.1|	1e-168	PREDICTED: similar to sec6 CG5341-PA [Acyrthosiphon pisum]	Q9V8K2	1e-116	EXOC3_DROME Exocyst complex component 3 OS=Drosophila melanogaster GN=sec6 PE=1 SV=2
BT_B_ZJU_Singletons104079	BT_ZHJ1_ZJU_Unigene52532	0.9844	gi|110768018|ref|XP_623323.2|	0	PREDICTED: similar to zipper CG15792-PD, isoform D [Apis mellifera]	Q99323	0	MYSN_DROME Myosin heavy chain, non-muscle OS=Drosophila melanogaster GN=zip PE=1 SV=2
BT_B_ZJU_Singletons104126	BT_ZHJ1_ZJU_Unigene6294	0.9844	gi|158291888|ref|XP_313416.3|	1e-152	AGAP003648-PA [Anopheles gambiae str. PEST] >gi|157017504|gb|EAA08858.3| AGAP003648-PA [Anopheles gambiae str. PEST]	P08266	1e-151	RPB2_DROME DNA-directed RNA polymerase II subunit RPB2 OS=Drosophila melanogaster GN=RpII140 PE=2 SV=2
BT_B_ZJU_Singletons97699	BT_ZHJ1_ZJU_Unigene27263	0.9844	gi|110755009|ref|XP_397251.3|	1e-84	PREDICTED: similar to Cip4 CG15015-PA [Apis mellifera]	Q96RU3	5e-47	FNBP1_HUMAN Formin-binding protein 1 OS=Homo sapiens GN=FNBP1 PE=1 SV=2
BT_B_ZJU_Singletons24112	BT_ZHJ1_ZJU_Unigene8404	0.9845	gi|193673870|ref|XP_001944375.1|	0	PREDICTED: similar to alpha Catenin CG17947-PA [Acyrthosiphon pisum]	P35220	0	CTNA_DROME Catenin alpha OS=Drosophila melanogaster GN=alpha-Cat PE=1 SV=2
BT_B_ZJU_Singletons77360	BT_ZHJ1_ZJU_Unigene22373	0.9845	gi|170045236|ref|XP_001850222.1|	2e-20	phosphatidylethanolamine-binding protein [Culex quinquefasciatus] >gi|167868209|gb|EDS31592.1| phosphatidylethanolamine-binding protein [Culex quinquefasciatus]	P54186	9e-18	D1_ONCVO Protein D1 (Fragment) OS=Onchocerca volvulus GN=D1 PE=2 SV=1
BT_B_ZJU_Singletons95342	BT_ZHJ1_ZJU_Unigene19544	0.9845	gi|66523390|ref|XP_392776.2|	1e-126	PREDICTED: similar to Glutamate dehydrogenase CG5320-PF, isoform F isoform 1 [Apis mellifera]	P54385	1e-120	DHE3_DROME Glutamate dehydrogenase, mitochondrial OS=Drosophila melanogaster GN=Gdh PE=1 SV=2
BT_B_ZJU_Singletons95402	BT_ZHJ1_ZJU_Unigene19247	0.9845	gi|110766368|ref|XP_001122583.1|	6e-51	PREDICTED: similar to CG4225-PA [Apis mellifera]	Q08D64	2e-48	ABCB6_XENTR ATP-binding cassette sub-family B member 6, mitochondrial OS=Xenopus tropicalis GN=abcb6 PE=2 SV=1
BT_B_ZJU_Singletons95929	BT_ZHJ1_ZJU_Unigene29245	0.9845	gi|193685941|ref|XP_001952631.1|	8e-72	PREDICTED: similar to acid alpha-glucosidase [Acyrthosiphon pisum]	P70699	4e-64	LYAG_MOUSE Lysosomal alpha-glucosidase OS=Mus musculus GN=Gaa PE=1 SV=2
BT_B_ZJU_Singletons100857	BT_ZHJ1_ZJU_Unigene11987	0.9845	gi|110757793|ref|XP_001120416.1|	1e-128	PREDICTED: similar to RNA polymerase I 135kD subunit CG4033-PA [Apis mellifera]	P20028	1e-124	RPA2_DROME DNA-directed RNA polymerase I subunit RPA2 OS=Drosophila melanogaster GN=RpI135 PE=2 SV=2
BT_B_ZJU_Singletons102676	BT_ZHJ1_ZJU_Unigene28184	0.9845	gi|66499186|ref|XP_395748.2|	1e-114	PREDICTED: similar to FK506-binding protein FKBP59 CG4535-PA [Apis mellifera]	Q13451	1e-104	FKBP5_HUMAN FK506-binding protein 5 OS=Homo sapiens GN=FKBP5 PE=1 SV=2
BT_B_ZJU_Singletons24300	BT_ZHJ1_ZJU_Unigene11162	0.9846	gi|66525042|ref|XP_397370.2|	1e-71	PREDICTED: similar to 150 kDa dynein-associated polypeptide (DP-150) (DAP-150) (Protein glued) [Apis mellifera]	P13496	1e-64	DCTN1_DROME Dynactin subunit 1 OS=Drosophila melanogaster GN=Gl PE=1 SV=2
BT_B_ZJU_Singletons24487	BT_ZHJ1_ZJU_Unigene6873	0.9846	gi|193671787|ref|XP_001949158.1|	1e-53	PREDICTED: similar to Protein FAM82A [Acyrthosiphon pisum]	Q0P4W3	2e-25	RMD2_XENTR Regulator of microtubule dynamics protein 2 OS=Xenopus tropicalis GN=fam82a1 PE=2 SV=1
BT_B_ZJU_Singletons26465	BT_ZHJ1_ZJU_Unigene7443	0.9846	gi|91091098|ref|XP_968555.1|	9e-65	PREDICTED: similar to AGAP002051-PA [Tribolium castaneum]	Q9H222	5e-14	ABCG5_HUMAN ATP-binding cassette sub-family G member 5 OS=Homo sapiens GN=ABCG5 PE=1 SV=1
BT_B_ZJU_Singletons84693	BT_ZHJ1_ZJU_Unigene21377	0.9846	gi|189234206|ref|XP_970568.2|	1e-168	PREDICTED: similar to HRP130 protein [Tribolium castaneum]	Q8CGF7	1e-121	TCRG1_MOUSE Transcription elongation regulator 1 OS=Mus musculus GN=Tcerg1 PE=1 SV=2
BT_B_ZJU_Singletons85404	BT_ZHJ1_ZJU_Unigene23571	0.9846	gi|91077436|ref|XP_966791.1|	5e-25	PREDICTED: similar to wd-repeat protein [Tribolium castaneum]	Q8NI36	6e-16	WDR36_HUMAN WD repeat-containing protein 36 OS=Homo sapiens GN=WDR36 PE=1 SV=1
BT_B_ZJU_Singletons89197	BT_ZHJ1_ZJU_Unigene50350	0.9846	gi|91085473|ref|XP_970453.1|	5e-50	PREDICTED: similar to AGAP001677-PA [Tribolium castaneum]	Q5I0H5	1e-48	CCNL2_RAT Cyclin-L2 OS=Rattus norvegicus GN=Ccnl2 PE=2 SV=2
BT_B_ZJU_Singletons89269	BT_ZHJ1_ZJU_Unigene15930	0.9846	gi|66566203|ref|XP_623341.1|	1e-84	PREDICTED: similar to ataxin 3 isoform 1 isoform 2 [Apis mellifera]	Q9CVD2	3e-72	ATX3_MOUSE Ataxin-3 OS=Mus musculus GN=Atxn3 PE=1 SV=2
BT_B_ZJU_Singletons93699	BT_ZHJ1_ZJU_Unigene30146	0.9846	gi|66535729|ref|XP_623539.1|	4e-84	PREDICTED: similar to Signal transducing adaptor molecule CG6521-PA [Apis mellifera]	Q92783	3e-74	STAM1_HUMAN Signal transducing adapter molecule 1 OS=Homo sapiens GN=STAM PE=1 SV=3
BT_B_ZJU_Singletons94301	BT_ZHJ1_ZJU_Unigene26145	0.9846	gi|66504971|ref|XP_393072.2|	1e-156	PREDICTED: similar to Snf5-related 1 CG1064-PA [Apis mellifera]	Q6DFM1	1e-132	SNF5_XENTR SWI/SNF-related matrix-associated actin-dependent regulator of chromatin subfamily B member 1 OS=Xenopus tropicalis GN=smarcb1 PE=2 SV=1
BT_B_ZJU_Singletons97615	BT_ZHJ1_ZJU_Unigene51797	0.9846	gi|157816442|gb|ABJ16998.2|	3e-38	IP07570p [Drosophila melanogaster]	Q7M4F2	6e-27	CUD8_SCHGR Endocuticle structural glycoprotein SgAbd-8 OS=Schistocerca gregaria PE=1 SV=1
BT_B_ZJU_Singletons98230	BT_ZHJ1_ZJU_Unigene50148	0.9846	gi|239792402|dbj|BAH72550.1|	2e-94	ACYPI003261 [Acyrthosiphon pisum]	P48148	3e-92	RHO1_DROME Ras-like GTP-binding protein Rho1 OS=Drosophila melanogaster GN=Rho1 PE=1 SV=1
BT_B_ZJU_Singletons99319	BT_ZHJ1_ZJU_Unigene5969	0.9846	gi|91089337|ref|XP_972494.1|	0	PREDICTED: similar to fascin [Tribolium castaneum]	Q24524	0	SING_DROME Protein singed OS=Drosophila melanogaster GN=sn PE=2 SV=1
BT_B_ZJU_Singletons99499	BT_ZHJ1_ZJU_Unigene52460	0.9846	gi|91077396|ref|XP_975299.1|	0	PREDICTED: similar to chaperonin [Tribolium castaneum]	Q5RAP1	0	TCPQ_PONAB T-complex protein 1 subunit theta OS=Pongo abelii GN=CCT8 PE=2 SV=3
BT_B_ZJU_Singletons100210	BT_ZHJ1_ZJU_Unigene9256	0.9846	gi|193657175|ref|XP_001943616.1|	1e-124	PREDICTED: similar to trehalose 6-phosphate synthase [Acyrthosiphon pisum]	Q00075	2e-35	TPSA_ASPNG Alpha,alpha-trehalose-phosphate synthase [UDP-forming] 1 OS=Aspergillus niger GN=tpsA PE=3 SV=1
BT_B_ZJU_Singletons100502	BT_ZHJ1_ZJU_Unigene15680	0.9846	gi|158297948|ref|XP_318071.4|	1e-154	AGAP004747-PA [Anopheles gambiae str. PEST] >gi|157014572|gb|EAA13257.4| AGAP004747-PA [Anopheles gambiae str. PEST]	P48053	3e-88	YPD1_CAEEL Uncharacterized protein C05D11.1 OS=Caenorhabditis elegans GN=C05D11.1 PE=2 SV=2
BT_B_ZJU_Singletons100881	BT_ZHJ1_ZJU_Unigene52001	0.9846	gi|91093274|ref|XP_971370.1|	1e-41	PREDICTED: similar to LSM1-like protein [Tribolium castaneum]	O15116	3e-36	LSM1_HUMAN U6 snRNA-associated Sm-like protein LSm1 OS=Homo sapiens GN=LSM1 PE=1 SV=1
BT_B_ZJU_Singletons101450	BT_ZHJ1_ZJU_Unigene51653	0.9846	gi|91078198|ref|XP_968342.1|	9e-65	PREDICTED: similar to aquaporin [Tribolium castaneum]	Q9NHW7	1e-49	AQP_AEDAE Aquaporin AQPAe.a OS=Aedes aegypti GN=AAEL003512 PE=2 SV=2
BT_B_ZJU_Singletons102966	BT_ZHJ1_ZJU_Unigene52197	0.9846	gi|282848151|ref|NP_001164294.1|	2e-64	kayak isoform C [Tribolium castaneum]	B4G652	1e-32	FOSL_DROPE Transcription factor kayak OS=Drosophila persimilis GN=kay PE=3 SV=1
BT_B_ZJU_Singletons103268	BT_ZHJ1_ZJU_Unigene31644	0.9846	gi|110758168|ref|XP_001121572.1|	3e-48	PREDICTED: similar to sallimus CG1915-PC, isoform C [Apis mellifera]	Q9I7U4	2e-20	TITIN_DROME Titin OS=Drosophila melanogaster GN=sls PE=1 SV=3
BT_B_ZJU_Singletons104013	BT_ZHJ1_ZJU_Unigene10554	0.9846	gi|195375509|ref|XP_002046543.1|	1e-96	GJ12942 [Drosophila virilis] >gi|194153701|gb|EDW68885.1| GJ12942 [Drosophila virilis]	Q2KHZ2	3e-81	HBS1L_BOVIN HBS1-like protein OS=Bos taurus GN=HBS1L PE=2 SV=1
BT_B_ZJU_Singletons26953	BT_ZHJ1_ZJU_Unigene31569	0.9846	gi|193659649|ref|XP_001944152.1|	3e-65	PREDICTED: similar to vitellogenin receptor, partial [Acyrthosiphon pisum]	Q6X0I2	1e-48	VGR_SOLIN Vitellogenin receptor OS=Solenopsis invicta GN=VgR PE=2 SV=1
BT_B_ZJU_Singletons24514	BT_ZHJ1_ZJU_Unigene19485	0.9847	gi|193606033|ref|XP_001945211.1|	6e-23	PREDICTED: similar to DEP domain containing 1 [Acyrthosiphon pisum]	Q4R623	9e-21	DEP1B_MACFA DEP domain-containing protein 1B OS=Macaca fascicularis GN=DEPDC1B PE=2 SV=1
BT_B_ZJU_Singletons26454	BT_ZHJ1_ZJU_Unigene27297	0.9847	gi|91090546|ref|XP_971052.1|	2e-28	PREDICTED: similar to tumor protein p63 regulated 1-like [Tribolium castaneum]	Q5T0D9	3e-11	TPRGL_HUMAN Tumor protein p63-regulated gene 1-like protein OS=Homo sapiens GN=TPRG1L PE=1 SV=1
BT_B_ZJU_Singletons77631	BT_ZHJ1_ZJU_Unigene48509	0.9847	gi|193659690|ref|XP_001950251.1|	6e-79	PREDICTED: similar to AGAP007642-PA [Acyrthosiphon pisum]	P52034	3e-63	K6PF_DROME 6-phosphofructokinase OS=Drosophila melanogaster GN=Pfk PE=2 SV=2
BT_B_ZJU_Singletons77970	BT_ZHJ1_ZJU_Unigene38752	0.9847	gi|70673205|gb|AAZ06771.1|	1e-17	vitellogenin [Homalodisca vitripennis]	Q16927	4e-12	VIT1_AEDAE Vitellogenin-A1 OS=Aedes aegypti GN=VGA1 PE=1 SV=2
BT_B_ZJU_Singletons80746	BT_ZHJ1_ZJU_Unigene38728	0.9847	gi|157169499|ref|XP_001657869.1|	4e-11	ikappab kinase complex-associated protein [Aedes aegypti] >gi|108883649|gb|EAT47874.1| ikappab kinase complex-associated protein [Aedes aegypti]	Q8WND5	2e-11	ELP1_RABIT Elongator complex protein 1 OS=Oryctolagus cuniculus GN=IKBKAP PE=2 SV=1
BT_B_ZJU_Singletons84697	BT_ZHJ1_ZJU_Unigene29092	0.9847	gi|91088143|ref|XP_971229.1|	3e-42	PREDICTED: similar to dimmed CG8667-PA [Tribolium castaneum]	P70562	2e-20	BHA15_RAT Class A basic helix-loop-helix protein 15 OS=Rattus norvegicus GN=Bhlha15 PE=1 SV=1
BT_B_ZJU_Singletons84785	BT_ZHJ1_ZJU_Unigene427	0.9847	gi|149588608|ref|NP_001092298.1|	9e-36	beta-N-acetylglucosaminidase NAG2 [Tribolium castaneum] >gi|148611478|gb|ABQ95983.1| beta-N-acetylglucosaminidase NAG2 [Tribolium castaneum]	P49010	1e-18	HEXC_BOMMO Chitooligosaccharidolytic beta-N-acetylglucosaminidase OS=Bombyx mori PE=1 SV=1
BT_B_ZJU_Singletons86170	BT_ZHJ1_ZJU_Unigene2212	0.9847	gi|193659754|ref|XP_001946896.1|	1e-51	PREDICTED: similar to mystery 45A isoform 2 [Acyrthosiphon pisum]	Q7KKH3	9e-43	SDA1_DROME Protein SDA1 homolog OS=Drosophila melanogaster GN=Mys45A PE=1 SV=1
BT_B_ZJU_Singletons94049	BT_ZHJ1_ZJU_Unigene48890	0.9847	gi|66563505|ref|XP_623598.1|	3e-43	PREDICTED: similar to CG15525-PA isoform 1 [Apis mellifera]	Q8WUD4	1e-32	CCD12_HUMAN Coiled-coil domain-containing protein 12 OS=Homo sapiens GN=CCDC12 PE=1 SV=1
BT_B_ZJU_Singletons95822	BT_ZHJ1_ZJU_Unigene44127	0.9847	gi|91085315|ref|XP_969412.1|	9e-39	PREDICTED: similar to histone-lysine n-methyltransferase [Tribolium castaneum]	Q297V5	1e-36	SETD8_DROPS Histone-lysine N-methyltransferase pr-set7 OS=Drosophila pseudoobscura pseudoobscura GN=pr-set7 PE=3 SV=2
BT_B_ZJU_Singletons96210	BT_ZHJ1_ZJU_Unigene31357	0.9847	gi|239789839|dbj|BAH71518.1|	1e-31	ACYPI004304 [Acyrthosiphon pisum]	Q6ING7	3e-28	FLAD1_XENLA FAD synthetase OS=Xenopus laevis GN=flad1 PE=2 SV=1
BT_B_ZJU_Singletons96996	BT_ZHJ1_ZJU_Unigene46664	0.9847	gi|157133341|ref|XP_001656210.1|	9e-57	citrate synthase [Aedes aegypti] >gi|122095223|sp|Q17GM7.1|CISY1_AEDAE RecName: Full=Probable citrate synthase 1, mitochondrial; Flags: Precursor >gi|108881547|gb|EAT45772.1| citrate synthase [Aedes aegypti]	Q16P20	2e-57	CISY2_AEDAE Probable citrate synthase 2, mitochondrial OS=Aedes aegypti GN=AAEL011789 PE=3 SV=1
[truncated: 1,530 more rows]
