# Supplementary material for: Analysis of a native whitefly transcriptome and its sequence divergence with two invasive whitefly species
Source: BMC Genomics. 2012 Oct 4;13:529. doi: 10.1186/1471-2164-13-529 (PMC3478168; doi:10.1186/1471-2164-13-529)
Supplement: Additional file 7 — Ka and Ks of each orthologous gene pairs between Asia II 3 and MEAM1. Ka: nonsynonymous substitution rate; Ks: synonymous substitution rate. [file 1471-2164-13-529-S7.xls]

## Sheet: 1
MEAM1 sequences	Asia II 3 sequence	Ka	Ks	Ka/Ks	P-Value (Fisher's exact test)	Asia II 3 Nr hit	Nr Evalue	Nr annotation	Asia II 3 Swissprot hit	Swissprot Evalue	Swissprot annotation
BT_B_ZJU_Singletons95783	BT_ZHJ1_ZJU_Unigene50209	0.051254	0.00623129	8.22526	0.0138758	gi|237838763|ref|XP_002368679.1|	8e-08	voltage gated chloride channel domain-containing protein [Toxoplasma gondii ME49] >gi|211966343|gb|EEB01539.1| voltage gated chloride channel domain-containing protein [Toxoplasma gondii ME49]	Q9FPQ6	2e-08	GP1_CHLRE Vegetative cell wall protein gp1 OS=Chlamydomonas reinhardtii GN=GP1 PE=2 SV=1
BT_B_ZJU_Singletons96981	BT_ZHJ1_ZJU_Unigene50223	0.103052	0.0175267	5.8797	0.0684737	gi|118781983|ref|XP_311987.3|	3e-08	AGAP002917-PA [Anopheles gambiae str. PEST] >gi|116129354|gb|EAA07565.3| AGAP002917-PA [Anopheles gambiae str. PEST]	Q0E959	2e-07	RM34_DROME 39S ribosomal protein L34, mitochondrial OS=Drosophila melanogaster GN=mRpL34 PE=3 SV=1
BT_B_ZJU_Singletons102472	BT_ZHJ1_ZJU_Unigene52036	0.0368361	0.0112544	3.27303	0.284853	gi|118780782|ref|XP_310421.3|	2e-43	AGAP003861-PA [Anopheles gambiae str. PEST] >gi|116131029|gb|EAA06035.3| AGAP003861-PA [Anopheles gambiae str. PEST]	Q9HBH1	3e-36	DEFM_HUMAN Peptide deformylase, mitochondrial OS=Homo sapiens GN=PDF PE=1 SV=1
BT_B_ZJU_Singletons85588	BT_ZHJ1_ZJU_Unigene30648	0.0295463	0.0107646	2.74476	0.406448	gi|157128900|ref|XP_001661539.1|	3e-23	phosphatidylethanolamine-binding protein [Aedes aegypti] >gi|108872444|gb|EAT36669.1| phosphatidylethanolamine-binding protein [Aedes aegypti]	O16264	2e-20	PEBPH_CAEEL Phosphatidylethanolamine-binding protein homolog F40A3.3 OS=Caenorhabditis elegans GN=F40A3.3 PE=2 SV=1
BT_B_ZJU_Singletons93699	BT_ZHJ1_ZJU_Unigene30146	0.019091	0.00730811	2.6123	0.629857	gi|66535729|ref|XP_623539.1|	4e-84	PREDICTED: similar to Signal transducing adaptor molecule CG6521-PA [Apis mellifera]	Q92783	3e-74	STAM1_HUMAN Signal transducing adapter molecule 1 OS=Homo sapiens GN=STAM PE=1 SV=3
BT_B_ZJU_Singletons92735	BT_ZHJ1_ZJU_Unigene42213	0.0287718	0.0117159	2.4558	0.608821	gi|194864488|ref|XP_001970964.1|	5e-13	GG10941 [Drosophila erecta] >gi|190662831|gb|EDV60023.1| GG10941 [Drosophila erecta]	Q3ZCU0	4e-09	YK006_HUMAN Putative uncharacterized protein FLJ37770 OS=Homo sapiens PE=2 SV=1
BT_B_ZJU_Singletons87852	BT_ZHJ1_ZJU_Unigene13010	0.080298	0.040189	1.99801	0.518603	gi|45822205|emb|CAE47499.1|	4e-10	cathepsin L-like proteinase [Diabrotica virgifera virgifera]	Q8BM88	7e-09	CATO_MOUSE Cathepsin O OS=Mus musculus GN=Ctso PE=2 SV=1
BT_B_ZJU_Singletons96306	BT_ZHJ1_ZJU_Unigene25232	0.43594	0.260759	1.67181	0.0678553	gi|268638031|ref|XP_641970.2|	4e-18	SAP DNA-binding domain-containing protein [Dictyostelium discoideum AX4] >gi|256012979|gb|EAL68069.2| SAP DNA-binding domain-containing protein [Dictyostelium discoideum AX4]	Q55BB8	6e-17	COG8_DICDI Conserved oligomeric Golgi complex subunit 8 OS=Dictyostelium discoideum GN=cog8 PE=3 SV=1
BT_B_ZJU_Singletons93331	BT_ZHJ1_ZJU_Unigene33355	0.0277532	0.0177748	1.56139	0.878929	gi|239789236|dbj|BAH71255.1|	3e-28	ACYPI007810 [Acyrthosiphon pisum]	Q9N2W7	2e-14	NDUAC_CAEEL Probable NADH dehydrogenase [ubiquinone] 1 alpha subcomplex subunit 12 OS=Caenorhabditis elegans GN=Y94H6A.8 PE=2 SV=2
BT_B_ZJU_Singletons103700	BT_ZHJ1_ZJU_Unigene18950	0.0427941	0.0304045	1.40749	0.720142	gi|193665791|ref|XP_001949374.1|	1e-15	PREDICTED: similar to OMA1 homolog, zinc metallopeptidase (S. cerevisiae) [Acyrthosiphon pisum]	Q96E52	1e-12	OMA1_HUMAN Metalloendopeptidase OMA1, mitochondrial OS=Homo sapiens GN=OMA1 PE=2 SV=1
BT_B_ZJU_Singletons100947	BT_ZHJ1_ZJU_Unigene50908	0.0259064	0.0192415	1.34638	0.755683	gi|195119973|ref|XP_002004503.1|	5e-42	GI19579 [Drosophila mojavensis] >gi|193909571|gb|EDW08438.1| GI19579 [Drosophila mojavensis]	Q9CY16	2e-28	RT28_MOUSE 28S ribosomal protein S28, mitochondrial OS=Mus musculus GN=Mrps28 PE=2 SV=1
BT_B_ZJU_Singletons102353	BT_ZHJ1_ZJU_Unigene31589	0.0244325	0.0182965	1.33536	0.966306	gi|237858753|ref|NP_001153816.1|	2e-41	mitochondrial ribosomal protein L48 [Acyrthosiphon pisum]	Q96GC5	3e-13	RM48_HUMAN 39S ribosomal protein L48, mitochondrial OS=Homo sapiens GN=MRPL48 PE=1 SV=2
BT_B_ZJU_Singletons79331	BT_ZHJ1_ZJU_Unigene51074	0.0362014	0.0284727	1.27144	0.962389	gi|31232346|ref|XP_318689.1|	5e-30	AGAP009652-PA [Anopheles gambiae str. PEST] >gi|21301688|gb|EAA13833.1| AGAP009652-PA [Anopheles gambiae str. PEST]	Q95KV7	6e-11	NDUAD_BOVIN NADH dehydrogenase [ubiquinone] 1 alpha subcomplex subunit 13 OS=Bos taurus GN=NDUFA13 PE=1 SV=3
BT_B_ZJU_Singletons73380	BT_ZHJ1_ZJU_Unigene6037	0.0535591	0.0426395	1.25609	0.991737	gi|149692913|ref|XP_001491097.1|	8e-17	PREDICTED: similar to KIAA0391 [Equus caballus]	Q8JZY4	2e-16	MRRP3_MOUSE Mitochondrial ribonuclease P protein 3 OS=Mus musculus GN=Kiaa0391 PE=2 SV=1
BT_B_ZJU_Singletons95857	BT_ZHJ1_ZJU_Unigene49287	0.0272455	0.0224586	1.21315	0.997997	gi|194766039|ref|XP_001965132.1|	1e-10	GF23569 [Drosophila ananassae] >gi|190617742|gb|EDV33266.1| GF23569 [Drosophila ananassae]	Q1HVH9	6e-11	DUB_EBVA8 Ubiquitin thiolesterase BPLF1 OS=Epstein-Barr virus (strain AG876) GN=BPLF1 PE=3 SV=1
BT_B_ZJU_Singletons102739	BT_ZHJ1_ZJU_Unigene5605	0.0184863	0.0154516	1.19639	0.829713	gi|124001107|ref|XP_001276974.1|	6e-11	ankyrin repeat protein [Trichomonas vaginalis G3]	Q4UMH6	5e-12	Y381_RICFE Putative ankyrin repeat protein RF_0381 OS=Rickettsia felis GN=RF_0381 PE=4 SV=1
BT_B_ZJU_Singletons26720	BT_ZHJ1_ZJU_Unigene40967	0.0224594	0.0191153	1.17494	0.823592	gi|193683400|ref|XP_001943944.1|	3e-22	PREDICTED: similar to CG13126 CG13126-PA, partial [Acyrthosiphon pisum]	Q3U2U7	3e-16	M11D1_MOUSE Protein RSM22 homolog, mitochondrial OS=Mus musculus GN=Mett11d1 PE=2 SV=1
BT_B_ZJU_Singletons95108	BT_ZHJ1_ZJU_Unigene50957	0.0117676	0.0100717	1.16839	0.827765	gi|158295182|ref|XP_316061.3|	3e-42	AGAP006023-PA [Anopheles gambiae str. PEST] >gi|157015912|gb|EAA44132.3| AGAP006023-PA [Anopheles gambiae str. PEST]	P18459	2e-41	TY3H_DROME Tyrosine 3-monooxygenase OS=Drosophila melanogaster GN=ple PE=1 SV=2
BT_B_ZJU_Singletons84196	BT_ZHJ1_ZJU_Unigene50979	0.0186345	0.0165474	1.12613	0.817906	gi|194764715|ref|XP_001964474.1|	5e-46	GF23199 [Drosophila ananassae] >gi|190614746|gb|EDV30270.1| GF23199 [Drosophila ananassae]	Q9VF89	1e-44	RM09_DROME 39S ribosomal protein L9, mitochondrial OS=Drosophila melanogaster GN=mRpL9 PE=2 SV=1
BT_B_ZJU_Singletons103326	BT_ZHJ1_ZJU_Unigene51723	0.0787882	0.0706735	1.11482	0.999734	gi|195040357|ref|XP_001991053.1|	2e-15	GH12463 [Drosophila grimshawi] >gi|193900811|gb|EDV99677.1| GH12463 [Drosophila grimshawi]	Q9BW72	5e-11	HIG2A_HUMAN HIG1 domain family member 2A OS=Homo sapiens GN=HIGD2A PE=1 SV=1
BT_B_ZJU_Singletons102899	BT_ZHJ1_ZJU_Unigene51813	0.0384055	0.0349719	1.09818	0.844293	gi|224055445|ref|XP_002191041.1|	3e-55	PREDICTED: similar to NIF3-like protein 1 [Taeniopygia guttata]	Q9GZT8	3e-53	NIF3L_HUMAN NIF3-like protein 1 OS=Homo sapiens GN=NIF3L1 PE=1 SV=2
BT_B_ZJU_Singletons96221	BT_ZHJ1_ZJU_Unigene50836	0.0285642	0.0268353	1.06443	0.983732	gi|193577865|ref|XP_001944395.1|	4e-44	PREDICTED: similar to AGAP003770-PA [Acyrthosiphon pisum] >gi|193720539|ref|XP_001949776.1| PREDICTED: similar to AGAP003770-PA [Acyrthosiphon pisum]	Q9VLJ9	3e-38	RM51_DROME 39S ribosomal protein L51, mitochondrial OS=Drosophila melanogaster GN=mRpL51 PE=1 SV=2
BT_B_ZJU_Singletons91737	BT_ZHJ1_ZJU_Unigene43149	0.0138569	0.0133642	1.03687	0.805915	gi|244790097|ref|NP_001156454.1|	1e-11	cathepsin F isoform 2 [Acyrthosiphon pisum]	Q9LXW3	7e-14	CPR2_ARATH Probable cysteine proteinase At3g43960 OS=Arabidopsis thaliana GN=At3g43960 PE=2 SV=1
BT_B_ZJU_Singletons99068	BT_ZHJ1_ZJU_Unigene48451	0.0549053	0.0531901	1.03225	0.999049	gi|239788444|dbj|BAH70904.1|	7e-38	ACYPI31744 [Acyrthosiphon pisum]	Q9W021	1e-36	RM23_DROME 39S ribosomal protein L23, mitochondrial OS=Drosophila melanogaster GN=mRpL23 PE=2 SV=1
BT_B_ZJU_Singletons100388	BT_ZHJ1_ZJU_Unigene45084	0.0351381	0.0348365	1.00866	0.981807	gi|91079626|ref|XP_967654.1|	9e-25	PREDICTED: similar to mitochondrial ribosomal protein S29 CG3633-PA [Tribolium castaneum]	P82922	3e-22	RT29_BOVIN 28S ribosomal protein S29, mitochondrial OS=Bos taurus GN=DAP3 PE=1 SV=3
BT_B_ZJU_Singletons20342	BT_ZHJ1_ZJU_Unigene43419	0.0126978	0.0131823	0.963244	0.791565	gi|189234102|ref|XP_967485.2|	1e-30	PREDICTED: similar to cell-cycle and apoptosis regulatory protein 1 [Tribolium castaneum]	Q8CH18	9e-27	CCAR1_MOUSE Cell division cycle and apoptosis regulator protein 1 OS=Mus musculus GN=Ccar1 PE=1 SV=1
BT_B_ZJU_Singletons95159	BT_ZHJ1_ZJU_Unigene27851	0.0128474	0.0137626	0.933503	0.785942	gi|189235868|ref|XP_001811347.1|	6e-16	PREDICTED: similar to transcription initiation factor TFIID subunit 1 [Tribolium castaneum]	P51123	1e-09	TAF1_DROME Transcription initiation factor TFIID subunit 1 OS=Drosophila melanogaster GN=Taf1 PE=1 SV=3
BT_B_ZJU_Singletons96334	BT_ZHJ1_ZJU_Unigene51829	0.060762	0.0657253	0.924484	0.803425	gi|91091864|ref|XP_968949.1|	6e-28	PREDICTED: similar to NADH-ubiquinone oxidoreductase ashi subunit [Tribolium castaneum] >gi|270001295|gb|EEZ97742.1| NADH dehydrogenase (ubiquinone) 1 beta subcomplex, 8 [Tribolium castaneum]	Q5R4A8	1e-18	NDUB8_PONAB NADH dehydrogenase [ubiquinone] 1 beta subcomplex subunit 8, mitochondrial OS=Pongo abelii GN=NDUFB8 PE=2 SV=1
BT_B_ZJU_Singletons103518	BT_ZHJ1_ZJU_Unigene21572	0.0151657	0.0165468	0.916534	0.782282	gi|123530|sp|P04929.1|HRPX_PLALO	1e-07	RecName: Full=Histidine-rich glycoprotein; Flags: Precursor >gi|9999|emb|CAA25698.1| histidine-rich protein [Plasmodium lophurae] >gi|224316|prf||1101401A protein,His rich	P04929	2e-08	HRPX_PLALO Histidine-rich glycoprotein OS=Plasmodium lophurae PE=4 SV=1
BT_B_ZJU_Singletons102559	BT_ZHJ1_ZJU_Unigene22591	0.0343449	0.0391744	0.876718	0.828547	gi|161343861|tpg|DAA06111.1|	2e-40	TPA: TPA_inf: cathepsin B [Myzus persicae]	P43508	2e-29	CPR4_CAEEL Cathepsin B-like cysteine proteinase 4 OS=Caenorhabditis elegans GN=cpr-4 PE=2 SV=1
BT_B_ZJU_Singletons24073	BT_ZHJ1_ZJU_Unigene17039	0.0126102	0.0146148	0.86284	0.770128	gi|66507431|ref|XP_393288.2|	2e-61	PREDICTED: similar to ubiquitin-conjugating enzyme E2, J1 [Apis mellifera]	Q9Y385	4e-55	UB2J1_HUMAN Ubiquitin-conjugating enzyme E2 J1 OS=Homo sapiens GN=UBE2J1 PE=1 SV=2
BT_B_ZJU_Singletons102201	BT_ZHJ1_ZJU_Unigene52242	0.0323272	0.0379965	0.850794	0.673685	gi|239789330|dbj|BAH71295.1|	5e-94	ACYPI008057 [Acyrthosiphon pisum]	Q9VCX3	1e-86	RM45_DROME Probable 39S ribosomal protein L45, mitochondrial OS=Drosophila melanogaster GN=mRpL45 PE=1 SV=1
BT_B_ZJU_Singletons79844	BT_ZHJ1_ZJU_Unigene42414	0.0221034	0.0264975	0.834169	0.923467	gi|193683487|ref|XP_001948362.1|	4e-20	PREDICTED: similar to Acyl-CoA synthetase family member 3, mitochondrial [Acyrthosiphon pisum]	Q6GLK6	3e-17	ACSF3_XENLA Acyl-CoA synthetase family member 3, mitochondrial OS=Xenopus laevis GN=acsf3 PE=2 SV=1
BT_B_ZJU_Singletons25845	BT_ZHJ1_ZJU_Unigene11061	0.0259208	0.0315114	0.822583	0.742628	gi|195121776|ref|XP_002005395.1|	4e-62	GI19096 [Drosophila mojavensis] >gi|193910463|gb|EDW09330.1| GI19096 [Drosophila mojavensis]	O16810	2e-60	ORC1_DROME Origin recognition complex subunit 1 OS=Drosophila melanogaster GN=Orc1 PE=1 SV=2
BT_B_ZJU_Singletons102075	BT_ZHJ1_ZJU_Unigene3819	0.0191499	0.0233379	0.820549	0.744021	gi|156541008|ref|XP_001602687.1|	1e-43	PREDICTED: similar to ENSANGP00000021006 [Nasonia vitripennis]	Q9MYM7	2e-36	B3GT1_PONPY Beta-1,3-galactosyltransferase 1 OS=Pongo pygmaeus GN=B3GALT1 PE=3 SV=1
BT_B_ZJU_Singletons103038	BT_ZHJ1_ZJU_Unigene30536	0.0181342	0.0222772	0.814026	0.759282	gi|91082217|ref|XP_972523.1|	6e-16	PREDICTED: similar to AGAP008432-PA [Tribolium castaneum]	Q9D8B6	7e-13	CT108_MOUSE Transmembrane protein C20orf108 homolog OS=Mus musculus PE=2 SV=2
BT_B_ZJU_Singletons102138	BT_ZHJ1_ZJU_Unigene49211	0.0494497	0.0608094	0.813191	0.612734	gi|158290304|ref|XP_311912.3|	4e-21	AGAP002981-PA [Anopheles gambiae str. PEST] >gi|157017829|gb|EAA07588.3| AGAP002981-PA [Anopheles gambiae str. PEST]	Q9CR63	3e-17	COX16_MOUSE Cytochrome c oxidase assembly protein COX16 homolog, mitochondrial OS=Mus musculus GN=Cox16 PE=2 SV=1
BT_B_ZJU_Singletons96678	BT_ZHJ1_ZJU_Unigene51042	0.0358356	0.044644	0.802697	0.535447	gi|170044504|ref|XP_001849885.1|	7e-39	30S ribosomal protein S12 [Culex quinquefasciatus] >gi|167867625|gb|EDS31008.1| 30S ribosomal protein S12 [Culex quinquefasciatus]	P10735	6e-37	RT12_DROME 40S ribosomal protein S12, mitochondrial OS=Drosophila melanogaster GN=tko PE=1 SV=1
BT_B_ZJU_Singletons100941	BT_ZHJ1_ZJU_Unigene11440	0.0507519	0.0650607	0.78007	0.482912	gi|194763357|ref|XP_001963799.1|	3e-21	GF21209 [Drosophila ananassae] >gi|190618724|gb|EDV34248.1| GF21209 [Drosophila ananassae]	Q5T200	5e-17	ZC3HD_HUMAN Zinc finger CCCH domain-containing protein 13 OS=Homo sapiens GN=ZC3H13 PE=1 SV=1
BT_B_ZJU_Singletons12899	BT_ZHJ1_ZJU_Unigene12795	0.0177679	0.0235243	0.755301	0.568121	gi|91094431|ref|XP_969591.1|	1e-30	PREDICTED: similar to AGAP008909-PA [Tribolium castaneum]	P31729	6e-26	OV16_ONCVO OV-16 antigen OS=Onchocerca volvulus GN=OV16 PE=2 SV=2
BT_B_ZJU_Singletons101973	BT_ZHJ1_ZJU_Unigene20782	0.0076531	0.0101674	0.752713	0.566525	gi|195107935|ref|XP_001998549.1|	1e-178	GI23575 [Drosophila mojavensis] >gi|193915143|gb|EDW14010.1| GI23575 [Drosophila mojavensis]	P15505	1e-164	GCSP_CHICK Glycine dehydrogenase [decarboxylating], mitochondrial OS=Gallus gallus GN=GLDC PE=1 SV=2
BT_B_ZJU_Singletons102423	BT_ZHJ1_ZJU_Unigene24152	0.0539646	0.0740407	0.728851	0.239583	gi|193603428|ref|XP_001951049.1|	3e-69	PREDICTED: similar to RNA (guanine-9-)-methyltransferase domain-containing protein 1 homolog, mitochondrial [Acyrthosiphon pisum]	Q7JUX9	1e-61	MRRP1_DROME Mitochondrial ribonuclease P protein 1 homolog OS=Drosophila melanogaster GN=CG5190 PE=1 SV=1
BT_B_ZJU_Singletons22626	BT_ZHJ1_ZJU_Unigene50109	0.0369594	0.052438	0.704821	0.454945	gi|289742257|gb|ADD19876.1|	9e-25	secreted phosphatidylethanolamine binding protein [Glossina morsitans morsitans]	P54185	6e-19	OBA5_DROME Putative odorant-binding protein A5 OS=Drosophila melanogaster GN=a5 PE=1 SV=2
BT_B_ZJU_Singletons88072	BT_ZHJ1_ZJU_Unigene47519	0.0113465	0.0162642	0.697638	0.733326	gi|189234206|ref|XP_970568.2|	8e-26	PREDICTED: similar to HRP130 protein [Tribolium castaneum]	Q8CGF7	2e-23	TCRG1_MOUSE Transcription elongation regulator 1 OS=Mus musculus GN=Tcerg1 PE=1 SV=2
BT_B_ZJU_Singletons83290	BT_ZHJ1_ZJU_Unigene22177	0.0105239	0.0151628	0.694058	0.732523	gi|94732482|emb|CAK05092.1|	1e-11	novel protein similar to vertebrate BTB (POZ) domain containing protein [Danio rerio]	P58544	6e-11	BTBD1_MOUSE BTB/POZ domain-containing protein 1 OS=Mus musculus GN=Btbd1 PE=2 SV=2
BT_B_ZJU_Singletons100249	BT_ZHJ1_ZJU_Unigene48364	0.0385402	0.0562636	0.684994	0.496277	gi|126297721|ref|XP_001367068.1|	3e-07	PREDICTED: similar to hCG18570, [Monodelphis domestica]	Q1ZZU3	3e-06	CI119_HUMAN Uncharacterized protein C9orf119 OS=Homo sapiens GN=C9orf119 PE=2 SV=1
BT_B_ZJU_Singletons91989	BT_ZHJ1_ZJU_Unigene30400	0.0103668	0.015146	0.684459	0.730019	gi|193641230|ref|XP_001952006.1|	9e-31	PREDICTED: similar to plekhh1 [Acyrthosiphon pisum]	Q9W5D0	1e-20	Y34F_DROME Uncharacterized protein CG42248 OS=Drosophila melanogaster GN=CG42248 PE=1 SV=4
BT_B_ZJU_Singletons10188	BT_ZHJ1_ZJU_Unigene48345	0.0253149	0.0371342	0.681714	0.541729	gi|119578690|gb|EAW58286.1|	1e-15	glyoxylate reductase/hydroxypyruvate reductase, isoform CRA_d [Homo sapiens]	Q9UBQ7	3e-16	GRHPR_HUMAN Glyoxylate reductase/hydroxypyruvate reductase OS=Homo sapiens GN=GRHPR PE=1 SV=1
BT_B_ZJU_Singletons91251	BT_ZHJ1_ZJU_Unigene49826	0.0519909	0.0763995	0.680513	0.528092	gi|24642084|ref|NP_572993.1|	3e-26	CG5548 [Drosophila melanogaster] >gi|7293029|gb|AAF48416.1| CG5548 [Drosophila melanogaster] >gi|42415401|gb|AAS15670.1| LP22717p [Drosophila melanogaster] >gi|220947666|gb|ACL86376.1| CG5548-PA [synthetic construct] >gi|220956996|gb|ACL91041.1| CG5548-PA [synthetic construct]	P90789	4e-19	NDUB7_CAEEL NADH dehydrogenase [ubiquinone] 1 beta subcomplex subunit 7 OS=Caenorhabditis elegans GN=D2030.4 PE=2 SV=1
BT_B_ZJU_Singletons94183	BT_ZHJ1_ZJU_Unigene48631	0.0481816	0.0713299	0.675476	0.366053	gi|195503104|ref|XP_002098512.1|	4e-08	GE10412 [Drosophila yakuba] >gi|194184613|gb|EDW98224.1| GE10412 [Drosophila yakuba]	P19334	2e-08	TRP_DROME Transient receptor potential protein OS=Drosophila melanogaster GN=trp PE=1 SV=3
BT_B_ZJU_Singletons22434	BT_ZHJ1_ZJU_Unigene19307	0.0217042	0.0321943	0.674163	0.422873	gi|194400538|gb|ACF70480.1|	1e-49	serine proteinase [Rhodnius prolixus]	P21902	5e-39	PCE_TACTR Proclotting enzyme OS=Tachypleus tridentatus PE=1 SV=1
BT_B_ZJU_Singletons103577	BT_ZHJ1_ZJU_Unigene29963	0.0392424	0.0583371	0.672683	0.323965	gi|71980419|ref|NP_001020958.1|	1e-15	human XNP gene related family member (xnp-1) [Caenorhabditis elegans] >gi|3253105|gb|AAC24256.1| Human xnp gene related protein 1 [Caenorhabditis elegans]	Q9U7E0	2e-16	ATRX_CAEEL Transcriptional regulator ATRX homolog OS=Caenorhabditis elegans GN=xnp-1 PE=1 SV=1
BT_B_ZJU_Singletons101740	BT_ZHJ1_ZJU_Unigene51954	0.0256411	0.0381334	0.672403	0.266179	gi|48098273|ref|XP_392037.1|	2e-26	PREDICTED: similar to mitochondrial ribosomal protein S34 CG13037-PA [Apis mellifera]	P82929	2e-09	RT34_BOVIN 28S ribosomal protein S34, mitochondrial OS=Bos taurus GN=MRPS34 PE=1 SV=2
BT_B_ZJU_Singletons101912	BT_ZHJ1_ZJU_Unigene51086	0.0182685	0.0273488	0.667983	0.409055	gi|125777990|ref|XP_001359797.1|	7e-49	GA15542 [Drosophila pseudoobscura pseudoobscura] >gi|195157368|ref|XP_002019568.1| GL12144 [Drosophila persimilis] >gi|54639547|gb|EAL28949.1| GA15542 [Drosophila pseudoobscura pseudoobscura] >gi|194116159|gb|EDW38202.1| GL12144 [Drosophila persimilis]	Q58DQ5	2e-37	RT09_BOVIN 28S ribosomal protein S9, mitochondrial OS=Bos taurus GN=MRPS9 PE=1 SV=3
BT_B_ZJU_Singletons86676	BT_ZHJ1_ZJU_Unigene44437	0.00951111	0.0143792	0.661447	0.723744	gi|66823961|ref|XP_645335.1|	5e-08	Kelch repeat-containing protein [Dictyostelium discoideum AX4] >gi|74861676|sp|Q86L99.1|GACHH_DICDI RecName: Full=Rho GTPase-activating protein gacHH; AltName: Full=GTPase activating factor for raC protein HH >gi|60473456|gb|EAL71401.1| Kelch repeat-containing protein [Dictyostelium discoideum AX4]	Q86L99	9e-09	GACHH_DICDI Rho GTPase-activating protein gacHH OS=Dictyostelium discoideum GN=gacHH PE=3 SV=1
BT_B_ZJU_Singletons88009	BT_ZHJ1_ZJU_Unigene49881	0.00725142	0.0109716	0.660925	0.723284	gi|91077326|ref|XP_974776.1|	1e-50	PREDICTED: similar to GA19292-PA [Tribolium castaneum]	P74572	1e-37	P5CR_SYNY3 Pyrroline-5-carboxylate reductase OS=Synechocystis sp. (strain PCC 6803) GN=proC PE=3 SV=1
BT_B_ZJU_Singletons96103	BT_ZHJ1_ZJU_Unigene52303	0.00804104	0.0121676	0.660854	0.723632	gi|231885|sp|P29981.1|CP4C1_BLADI	4e-82	RecName: Full=Cytochrome P450 4C1; AltName: Full=CYPIVC1 >gi|155947|gb|AAA27819.1| cytochrome P450 [Blaberus discoidalis]	P29981	8e-83	CP4C1_BLADI Cytochrome P450 4C1 OS=Blaberus discoidalis GN=CYP4C1 PE=2 SV=1
BT_B_ZJU_Singletons25005	BT_ZHJ1_ZJU_Unigene9300	0.0667912	0.101458	0.658316	0.335298	gi|291221175|ref|XP_002730599.1|	8e-41	PREDICTED: zinc finger protein 197-like [Saccoglossus kowalevskii]	Q6ZMW2	4e-39	ZN782_HUMAN Zinc finger protein 782 OS=Homo sapiens GN=ZNF782 PE=2 SV=1
BT_B_ZJU_Singletons95090	BT_ZHJ1_ZJU_Unigene27931	0.013432	0.0206003	0.652029	0.525145	gi|66499419|ref|XP_394245.2|	3e-38	PREDICTED: similar to Puromycin sensitive aminopeptidase CG1009-PC, isoform C isoform 1 [Apis mellifera]	Q11011	1e-29	PSA_MOUSE Puromycin-sensitive aminopeptidase OS=Mus musculus GN=Npepps PE=1 SV=1
BT_B_ZJU_Singletons92055	BT_ZHJ1_ZJU_Unigene44617	0.00854581	0.0131644	0.649162	0.720381	gi|42542728|gb|AAH66431.1|	2e-10	Zgc:77287 [Danio rerio]	Q96L50	8e-08	LLR1_HUMAN Peptidylprolyl isomerase-like 5 OS=Homo sapiens GN=PPIL5 PE=1 SV=2
BT_B_ZJU_Singletons96252	BT_ZHJ1_ZJU_Unigene51280	0.0176801	0.0276502	0.63942	0.510347	gi|201023321|ref|NP_001128402.1|	4e-41	cathepsin B-1874 [Acyrthosiphon pisum]	P43508	5e-35	CPR4_CAEEL Cathepsin B-like cysteine proteinase 4 OS=Caenorhabditis elegans GN=cpr-4 PE=2 SV=1
BT_B_ZJU_Singletons81485	BT_ZHJ1_ZJU_Unigene48608	0.0125342	0.0196196	0.638858	0.718211	gi|170053011|ref|XP_001862481.1|	1e-28	p31A [Culex quinquefasciatus] >gi|167873703|gb|EDS37086.1| p31A [Culex quinquefasciatus]	Q9VLR5	2e-23	TCP4_DROME RNA polymerase II transcriptional coactivator OS=Drosophila melanogaster GN=Ssb-c31a PE=2 SV=1
BT_B_ZJU_Singletons102019	BT_ZHJ1_ZJU_Unigene51348	0.0307164	0.048807	0.629344	0.471945	gi|17933656|ref|NP_524445.1|	1e-50	NADH:ubiquinone reductase 42kD subunit precursor, isoform A [Drosophila melanogaster] >gi|24648886|ref|NP_732692.1| NADH:ubiquinone reductase 42kD subunit precursor, isoform B [Drosophila melanogaster] >gi|12644364|sp|P91929.2|NDUAA_DROME RecName: Full=NADH dehydrogenase [ubiquinone] 1 alpha subcomplex subunit 10, mitochondrial; AltName: Full=NADH-ubiquinone oxidoreductase 42 kDa subunit; AltName…	P91929	3e-51	NDUAA_DROME NADH dehydrogenase [ubiquinone] 1 alpha subcomplex subunit 10, mitochondrial OS=Drosophila melanogaster GN=ND42 PE=1 SV=2
BT_B_ZJU_Cluster424	BT_ZHJ1_ZJU_Unigene10635	0.00543355	0.00887026	0.612558	0.709295	gi|239789025|dbj|BAH71162.1|	5e-21	ACYPI002878 [Acyrthosiphon pisum]	P31729	5e-20	OV16_ONCVO OV-16 antigen OS=Onchocerca volvulus GN=OV16 PE=2 SV=2
BT_B_ZJU_Singletons92119	BT_ZHJ1_ZJU_Unigene23500	0.015844	0.0261826	0.605137	0.500464	gi|189237667|ref|XP_001812410.1|	8e-32	PREDICTED: similar to GA20785-PA [Tribolium castaneum]	Q7RYZ1	8e-14	CAF17_NEUCR Putative transferase caf-17, mitochondrial OS=Neurospora crassa GN=caf-17 PE=3 SV=1
BT_B_ZJU_Singletons102500	BT_ZHJ1_ZJU_Unigene50372	0.0178218	0.0295606	0.602891	0.202017	gi|170042978|ref|XP_001849182.1|	1e-51	mitochondrial ribosomal protein S11 [Culex quinquefasciatus] >gi|167866384|gb|EDS29767.1| mitochondrial ribosomal protein S11 [Culex quinquefasciatus]	Q9DCA2	7e-27	RT11_MOUSE 28S ribosomal protein S11, mitochondrial OS=Mus musculus GN=Mrps11 PE=2 SV=2
BT_B_ZJU_Singletons97992	BT_ZHJ1_ZJU_Unigene48024	0.0230311	0.038605	0.596583	0.460204	gi|91079640|ref|XP_968044.1|	2e-09	PREDICTED: similar to asrij CG13533-PA [Tribolium castaneum]	Q9W1X9	4e-08	OCAD1_DROME OCIA domain-containing protein 1 OS=Drosophila melanogaster GN=asrij PE=1 SV=1
BT_B_ZJU_Singletons76131	BT_ZHJ1_ZJU_Unigene48704	0.0628816	0.105709	0.594855	0.285145	gi|149641868|ref|XP_001511431.1|	7e-15	PREDICTED: similar to low molecular mass ubiquinone-binding protein, partial [Ornithorhynchus anatinus]	Q9CQ69	5e-14	QCR8_MOUSE Cytochrome b-c1 complex subunit 8 OS=Mus musculus GN=Uqcrq PE=1 SV=3
BT_B_ZJU_Singletons100639	BT_ZHJ1_ZJU_Unigene19920	0.0431361	0.0725177	0.594836	0.128248	gi|195122358|ref|XP_002005678.1|	1e-20	GI20602 [Drosophila mojavensis] >gi|193910746|gb|EDW09613.1| GI20602 [Drosophila mojavensis]	Q9CZD5	3e-10	IF3M_MOUSE Translation initiation factor IF-3, mitochondrial OS=Mus musculus GN=Mtif3 PE=1 SV=1
BT_B_ZJU_Singletons104078	BT_ZHJ1_ZJU_Unigene52349	0.0209975	0.0353607	0.593808	0.151927	gi|206558249|sp|Q555D2.2|Y6503_DICDI	3e-39	RecName: Full=Uncharacterized protein DDB_G0274915	Q555D2	5e-40	Y6503_DICDI Uncharacterized protein DDB_G0274915 OS=Dictyostelium discoideum GN=DDB_G0274915 PE=4 SV=2
BT_B_ZJU_Singletons3516	BT_ZHJ1_ZJU_Unigene50002	0.0090511	0.0154358	0.586369	0.702074	gi|48101875|ref|XP_392719.1|	2e-38	PREDICTED: similar to CG30152-PA [Apis mellifera]	Q9V968	1e-37	U195B_DROME UPF0195 protein CG30152 OS=Drosophila melanogaster GN=CG30152 PE=1 SV=1
BT_B_ZJU_Singletons103670	BT_ZHJ1_ZJU_Unigene28839	0.0162945	0.0278684	0.584695	0.456123	gi|194860372|ref|XP_001969568.1|	3e-26	GG10178 [Drosophila erecta] >gi|190661435|gb|EDV58627.1| GG10178 [Drosophila erecta]	P34748	4e-20	YO67_CAEEL Uncharacterized protein ZK1098.7 OS=Caenorhabditis elegans GN=ZK1098.7 PE=2 SV=1
BT_B_ZJU_Singletons24939	BT_ZHJ1_ZJU_Unigene45412	0.0239823	0.0414749	0.578237	0.453142	gi|195502397|ref|XP_002098206.1|	4e-12	GE10249 [Drosophila yakuba] >gi|194184307|gb|EDW97918.1| GE10249 [Drosophila yakuba]	--	--	--
BT_B_ZJU_Singletons97677	BT_ZHJ1_ZJU_Unigene49932	0.045251	0.078814	0.574149	0.278524	gi|158286623|ref|XP_001688106.1|	4e-24	AGAP006916-PA [Anopheles gambiae str. PEST] >gi|157020556|gb|EDO64755.1| AGAP006916-PA [Anopheles gambiae str. PEST]	Q6P161	4e-15	RM54_HUMAN 39S ribosomal protein L54, mitochondrial OS=Homo sapiens GN=MRPL54 PE=1 SV=1
BT_B_ZJU_Singletons72009	BT_ZHJ1_ZJU_Unigene10653	0.0119738	0.0213196	0.561635	0.69508	gi|91086747|ref|XP_971978.1|	9e-80	PREDICTED: similar to AGAP007599-PA [Tribolium castaneum]	Q9V6G5	1e-69	TAZ_DROME Tafazzin homolog OS=Drosophila melanogaster GN=Taz PE=1 SV=2
BT_B_ZJU_Singletons101537	BT_ZHJ1_ZJU_Unigene51641	0.0204492	0.0367408	0.556581	0.327799	gi|239792177|dbj|BAH72459.1|	3e-33	ACYPI002845 [Acyrthosiphon pisum]	Q9NVS2	3e-15	RT18A_HUMAN 28S ribosomal protein S18a, mitochondrial OS=Homo sapiens GN=MRPS18A PE=1 SV=1
BT_B_ZJU_Singletons93204	BT_ZHJ1_ZJU_Unigene48333	0.00985727	0.017903	0.550594	0.690873	gi|197245406|ref|NP_001127797.1|	6e-28	translocase of inner mitochondrial membrane 50 homolog [Nasonia vitripennis]	Q9W4V8	2e-24	TI50C_DROME Mitochondrial import inner membrane translocase subunit TIM50-C OS=Drosophila melanogaster GN=ttm50 PE=1 SV=2
BT_B_ZJU_Singletons102913	BT_ZHJ1_ZJU_Unigene51372	0.0298367	0.0544889	0.547574	0.204768	gi|91077554|ref|XP_972108.1|	6e-56	PREDICTED: similar to AGAP010450-PA [Tribolium castaneum]	Q9D773	2e-40	RM02_MOUSE 39S ribosomal protein L2, mitochondrial OS=Mus musculus GN=Mrpl2 PE=2 SV=1
BT_B_ZJU_Singletons98265	BT_ZHJ1_ZJU_Unigene19198	0.0113044	0.0206993	0.546123	0.365559	gi|157105119|ref|XP_001648726.1|	5e-55	cytochrome P450 [Aedes aegypti] >gi|108869082|gb|EAT33307.1| cytochrome P450 [Aedes aegypti]	Q9VG17	1e-50	CP304_DROME Probable cytochrome P450 304a1 OS=Drosophila melanogaster GN=Cyp304a1 PE=1 SV=2
BT_B_ZJU_Singletons86705	BT_ZHJ1_ZJU_Unigene45102	0.019444	0.0357228	0.544303	0.459286	gi|91086921|ref|XP_971865.1|	3e-28	PREDICTED: similar to Probable mitochondrial 28S ribosomal protein S16 (MRP-S16) [Tribolium castaneum]	Q9V6Y3	3e-27	RT16_DROME Probable 28S ribosomal protein S16, mitochondrial OS=Drosophila melanogaster GN=mRpS16 PE=2 SV=1
BT_B_ZJU_Singletons100300	BT_ZHJ1_ZJU_Unigene26422	0.0389936	0.0719402	0.542027	0.124576	gi|110749513|ref|XP_001121472.1|	3e-33	PREDICTED: similar to polymerase (RNA) III (DNA directed) polypeptide G (32kD) like [Apis mellifera]	Q8R0C0	4e-25	RPC7L_MOUSE DNA-directed RNA polymerase III subunit RPC7-like OS=Mus musculus GN=Polr3gl PE=1 SV=2
BT_B_ZJU_Singletons102490	BT_ZHJ1_ZJU_Unigene27313	0.031252	0.0578049	0.540646	0.06853	gi|71980604|ref|NP_001020990.1|	3e-22	UNCoordinated family member (unc-89) [Caenorhabditis elegans] >gi|54607254|gb|AAV34801.1| Uncoordinated protein 89, isoform g, partially confirmed by transcript evidence [Caenorhabditis elegans]	O01761	6e-23	UNC89_CAEEL Muscle M-line assembly protein unc-89 OS=Caenorhabditis elegans GN=unc-89 PE=1 SV=3
BT_B_ZJU_Singletons99375	BT_ZHJ1_ZJU_Unigene30952	0.0110666	0.0205645	0.538142	0.476634	gi|91083645|ref|XP_966555.1|	2e-27	PREDICTED: similar to CG11699 CG11699-PA [Tribolium castaneum]	Q4V8S3	1e-19	CF035_DANRE UPF0463 transmembrane protein C6orf35 homolog OS=Danio rerio GN=si:dkey-60a16.5 PE=2 SV=2
BT_B_ZJU_Singletons25298	BT_ZHJ1_ZJU_Unigene26565	0.0740749	0.138066	0.536518	0.127724	gi|110762991|ref|XP_001122942.1|	5e-47	PREDICTED: similar to CG10737-PB, isoform B [Apis mellifera]	Q02111	3e-07	KPCT_MOUSE Protein kinase C theta type OS=Mus musculus GN=Prkcq PE=1 SV=1
BT_B_ZJU_Singletons96456	BT_ZHJ1_ZJU_Unigene25369	0.0115235	0.0215352	0.535101	0.686316	gi|158285343|ref|XP_308253.4|	3e-23	AGAP007618-PA [Anopheles gambiae str. PEST] >gi|157019946|gb|EAA03957.4| AGAP007618-PA [Anopheles gambiae str. PEST]	Q28X44	2e-10	OCAD1_DROPS OCIA domain-containing protein 1 OS=Drosophila pseudoobscura pseudoobscura GN=GA12348 PE=3 SV=1
BT_B_ZJU_Singletons102643	BT_ZHJ1_ZJU_Unigene52251	0.026799	0.0505677	0.529963	0.0630584	gi|91080689|ref|XP_975235.1|	1e-114	PREDICTED: similar to NADH-ubiquinone oxidoreductase 39 kda subunit [Tribolium castaneum]	Q9DC69	5e-68	NDUA9_MOUSE NADH dehydrogenase [ubiquinone] 1 alpha subcomplex subunit 9, mitochondrial OS=Mus musculus GN=Ndufa9 PE=1 SV=1
BT_B_ZJU_Singletons91452	BT_ZHJ1_ZJU_Unigene13754	0.0247174	0.0466475	0.529877	0.182825	gi|195388038|ref|XP_002052699.1|	7e-72	GJ17699 [Drosophila virilis] >gi|194149156|gb|EDW64854.1| GJ17699 [Drosophila virilis]	A4IGF3	5e-40	ATP23_DANRE Mitochondrial inner membrane protease ATP23 homolog OS=Danio rerio GN=zgc:162885 PE=2 SV=1
BT_B_ZJU_Singletons81019	BT_ZHJ1_ZJU_Unigene25149	0.0344897	0.0654218	0.52719	0.312855	gi|199584541|gb|ACH90395.1|	1e-70	glutathione-S-transferase [Bemisia tabaci]	O18598	4e-52	GST1_BLAGE Glutathione S-transferase OS=Blattella germanica PE=1 SV=3
BT_B_ZJU_Singletons102582	BT_ZHJ1_ZJU_Unigene28843	0.0402956	0.0771098	0.522574	0.170877	gi|194746631|ref|XP_001955780.1|	1e-61	GF16067 [Drosophila ananassae] >gi|190628817|gb|EDV44341.1| GF16067 [Drosophila ananassae]	Q9VN93	7e-61	CPR1_DROME Putative cysteine proteinase CG12163 OS=Drosophila melanogaster GN=CG12163 PE=2 SV=2
BT_B_ZJU_Singletons90402	BT_ZHJ1_ZJU_Unigene39818	0.043363	0.0832581	0.520827	0.311906	gi|74960859|sp|O77033.1|CYC8_DICDI	1e-09	RecName: Full=General transcriptional corepressor trfA >gi|3599670|dbj|BAA33143.1| TRFA [Dictyostelium discoideum]	O77033	3e-10	CYC8_DICDI General transcriptional corepressor trfA OS=Dictyostelium discoideum GN=trfA PE=2 SV=1
BT_B_ZJU_Singletons97427	BT_ZHJ1_ZJU_Unigene31607	0.0447285	0.0866455	0.516224	0.120038	gi|239788543|dbj|BAH70946.1|	1e-78	ACYPI008730 [Acyrthosiphon pisum]	Q29MA5	2e-66	RM24_DROPS Probable 39S ribosomal protein L24, mitochondrial OS=Drosophila pseudoobscura pseudoobscura GN=mRpL24 PE=3 SV=1
BT_B_ZJU_Singletons18298	BT_ZHJ1_ZJU_Unigene12125	0.0228558	0.0445514	0.513021	0.430966	gi|73973882|ref|XP_532221.2|	2e-22	PREDICTED: similar to 5-nucleotidase precursor (Ecto-5-nucleotidase) (5-NT) (CD73 antigen) [Canis familiaris]	P21589	3e-22	5NTD_HUMAN 5'-nucleotidase OS=Homo sapiens GN=NT5E PE=1 SV=1
BT_B_ZJU_Singletons103928	BT_ZHJ1_ZJU_Unigene51586	0.0226043	0.044199	0.511422	0.132188	gi|193647913|ref|XP_001951890.1|	9e-73	PREDICTED: similar to DEAD box ATP-dependent RNA helicase [Acyrthosiphon pisum]	Q9CWT6	3e-43	DDX28_MOUSE Probable ATP-dependent RNA helicase DDX28 OS=Mus musculus GN=Ddx28 PE=2 SV=1
BT_B_ZJU_Singletons14352	BT_ZHJ1_ZJU_Unigene45743	0.0359486	0.0707185	0.508333	0.188911	gi|194741340|ref|XP_001953147.1|	1e-34	GF17621 [Drosophila ananassae] >gi|190626206|gb|EDV41730.1| GF17621 [Drosophila ananassae]	Q9VDT6	2e-34	RRMJ1_DROME Putative ribosomal RNA methyltransferase CG11447 OS=Drosophila melanogaster GN=CG11447 PE=2 SV=1
BT_B_ZJU_Singletons102127	BT_ZHJ1_ZJU_Unigene36791	0.0167621	0.033146	0.505705	0.458643	gi|195494935|ref|XP_002095052.1|	4e-18	GE19894 [Drosophila yakuba] >gi|194181153|gb|EDW94764.1| GE19894 [Drosophila yakuba]	Q14692	8e-13	BMS1_HUMAN Ribosome biogenesis protein BMS1 homolog OS=Homo sapiens GN=BMS1 PE=1 SV=1
BT_B_ZJU_Singletons96244	BT_ZHJ1_ZJU_Unigene51816	0.014733	0.0295129	0.499207	0.303943	gi|91077186|ref|XP_972614.1|	5e-99	PREDICTED: similar to cyclin-K [Tribolium castaneum]	O75909	3e-81	CCNK_HUMAN Cyclin-K OS=Homo sapiens GN=CCNK PE=1 SV=2
BT_B_ZJU_Singletons101983	BT_ZHJ1_ZJU_Unigene26682	0.0105483	0.0212332	0.49678	0.224934	gi|195352971|ref|XP_002042984.1|	4e-58	GM16314 [Drosophila sechellia] >gi|194127049|gb|EDW49092.1| GM16314 [Drosophila sechellia]	Q9VAY7	5e-58	FAM50_DROME Protein FAM50 homolog OS=Drosophila melanogaster GN=CG12259 PE=2 SV=1
BT_B_ZJU_Singletons99313	BT_ZHJ1_ZJU_Unigene52226	0.0552482	0.111248	0.496624	0.0303871	gi|40215753|gb|AAL48038.2|	3e-15	LP04971p [Drosophila melanogaster] >gi|54650764|gb|AAV36961.1| LP03951p [Drosophila melanogaster]	Q74H58	4e-16	DNAJ_GEOSL Chaperone protein dnaJ OS=Geobacter sulfurreducens GN=dnaJ PE=3 SV=1
BT_B_ZJU_Singletons103996	BT_ZHJ1_ZJU_Unigene21403	0.00668705	0.0135352	0.494048	0.451131	gi|195471242|ref|XP_002087914.1|	9e-20	GE14751 [Drosophila yakuba] >gi|194174015|gb|EDW87626.1| GE14751 [Drosophila yakuba]	Q9N003	2e-16	ZN425_MACFA Zinc finger protein 425 (Fragment) OS=Macaca fascicularis GN=ZNF425 PE=2 SV=2
BT_B_ZJU_Singletons95615	BT_ZHJ1_ZJU_Unigene49306	0.0171876	0.0351296	0.489264	0.280244	gi|110757426|ref|XP_001120594.1|	7e-27	PREDICTED: similar to CG31217-PA [Apis mellifera]	P98164	1e-15	LRP2_HUMAN Low-density lipoprotein receptor-related protein 2 OS=Homo sapiens GN=LRP2 PE=1 SV=3
BT_B_ZJU_Singletons87086	BT_ZHJ1_ZJU_Unigene24172	0.0290896	0.0595094	0.488824	0.228561	gi|56783231|gb|AAW28928.1|	9e-06	pectin methylesterase [Sitophilus oryzae]	O04887	8e-77	PME2_CITSI Pectinesterase 2 OS=Citrus sinensis GN=PECS-2.1 PE=2 SV=1
BT_B_ZJU_Singletons88418	BT_ZHJ1_ZJU_Unigene17984	0.0107072	0.0219275	0.488299	0.448259	gi|91080889|ref|XP_973062.1|	1e-81	PREDICTED: similar to mannosyl-oligosaccharide 1,2-alpha-mannosidase IB [Tribolium castaneum]	Q9BV94	1e-66	EDEM2_HUMAN ER degradation-enhancing alpha-mannosidase-like 2 OS=Homo sapiens GN=EDEM2 PE=2 SV=2
BT_B_ZJU_Singletons103896	BT_ZHJ1_ZJU_Unigene24202	0.02076	0.0425196	0.488244	0.109	gi|110764250|ref|XP_394850.3|	8e-67	PREDICTED: similar to CG6704-PA [Apis mellifera]	O75897	1e-34	ST1C4_HUMAN Sulfotransferase 1C4 OS=Homo sapiens GN=SULT1C4 PE=1 SV=2
BT_B_ZJU_Singletons82869	BT_ZHJ1_ZJU_Unigene26981	0.0317738	0.0650956	0.488109	0.29734	gi|198464005|ref|XP_001353033.2|	1e-50	GA11958 [Drosophila pseudoobscura pseudoobscura] >gi|198151500|gb|EAL30534.2| GA11958 [Drosophila pseudoobscura pseudoobscura]	P21902	7e-40	PCE_TACTR Proclotting enzyme OS=Tachypleus tridentatus PE=1 SV=1
BT_B_ZJU_Singletons94159	BT_ZHJ1_ZJU_Unigene6975	0.0355015	0.0740175	0.479638	0.128135	gi|239793044|dbj|BAH72786.1|	1e-18	ACYPI006793 [Acyrthosiphon pisum]	Q9VH39	5e-13	NDUF4_DROME Protein NDUFAF4 homolog OS=Drosophila melanogaster GN=CG11722 PE=1 SV=1
BT_B_ZJU_Singletons26026	BT_ZHJ1_ZJU_Unigene46421	0.00735375	0.0154017	0.477463	0.665034	gi|262301703|gb|ACY43444.1|	9e-65	gln-tRNA synthetase [Periplaneta americana]	Q9Y105	5e-61	SYQ_DROME Probable glutaminyl-tRNA synthetase OS=Drosophila melanogaster GN=Aats-gln PE=1 SV=1
BT_B_ZJU_Singletons104128	BT_ZHJ1_ZJU_Unigene52000	0.0108692	0.0228366	0.475956	0.209726	gi|110763873|ref|XP_395912.3|	1e-126	PREDICTED: similar to shuttle craft CG3647-PA, isoform A [Apis mellifera]	P40798	1e-118	STC_DROME Protein shuttle craft OS=Drosophila melanogaster GN=stc PE=1 SV=2
BT_B_ZJU_Singletons102378	BT_ZHJ1_ZJU_Unigene31214	0.0277389	0.0584763	0.474362	0.128967	gi|170037285|ref|XP_001846489.1|	1e-123	FAD oxidoreductase [Culex quinquefasciatus] >gi|167880398|gb|EDS43781.1| FAD oxidoreductase [Culex quinquefasciatus]	Q5EA45	1e-104	FXRD1_BOVIN FAD-dependent oxidoreductase domain-containing protein 1 OS=Bos taurus GN=FOXRED1 PE=2 SV=1
BT_B_ZJU_Singletons102519	BT_ZHJ1_ZJU_Unigene21032	0.00636547	0.0134204	0.474312	0.439943	gi|91088341|ref|XP_971043.1|	6e-55	PREDICTED: similar to diacetyl/L-xylulose reductase [Tribolium castaneum]	Q91X52	2e-54	DCXR_MOUSE L-xylulose reductase OS=Mus musculus GN=Dcxr PE=2 SV=2
BT_B_ZJU_Singletons103803	BT_ZHJ1_ZJU_Unigene52458	0.0215187	0.0459033	0.468783	0.0145733	gi|158302492|ref|XP_322027.4|	1e-102	AGAP001134-PA [Anopheles gambiae str. PEST] >gi|157012978|gb|EAA01009.5| AGAP001134-PA [Anopheles gambiae str. PEST]	Q9NP92	5e-19	RT30_HUMAN 28S ribosomal protein S30, mitochondrial OS=Homo sapiens GN=MRPS30 PE=1 SV=2
BT_B_ZJU_Singletons97298	BT_ZHJ1_ZJU_Unigene43906	0.0327388	0.0710594	0.460724	0.162699	gi|193704739|ref|XP_001944771.1|	2e-25	PREDICTED: similar to Nucleoside diphosphate kinase 6 (NDK 6) (NDP kinase 6) (nm23-M6) [Acyrthosiphon pisum]	Q6DI51	2e-25	NDK6_DANRE Nucleoside diphosphate kinase 6 OS=Danio rerio GN=nme6 PE=2 SV=1
BT_B_ZJU_Singletons102345	BT_ZHJ1_ZJU_Unigene11575	0.00775231	0.0168997	0.458726	0.0862432	gi|156553318|ref|XP_001600461.1|	1e-113	PREDICTED: similar to Mitochondrial 39S ribosomal protein L3 [Nasonia vitripennis]	Q3ZBX6	3e-62	RM03_BOVIN 39S ribosomal protein L3, mitochondrial OS=Bos taurus GN=MRPL3 PE=2 SV=1
BT_B_ZJU_Singletons26078	BT_ZHJ1_ZJU_Unigene31179	0.013583	0.0298387	0.455213	0.238738	gi|195148402|ref|XP_002015163.1|	2e-25	GL18564 [Drosophila persimilis] >gi|198474780|ref|XP_001356806.2| GA19631 [Drosophila pseudoobscura pseudoobscura] >gi|194107116|gb|EDW29159.1| GL18564 [Drosophila persimilis] >gi|198138544|gb|EAL33872.2| GA19631 [Drosophila pseudoobscura pseudoobscura]	Q9VKH0	2e-25	COG8_DROME Conserved oligomeric Golgi complex subunit 8 OS=Drosophila melanogaster GN=CG6488 PE=1 SV=1
BT_B_ZJU_Singletons88522	BT_ZHJ1_ZJU_Unigene4635	0.0213311	0.0473306	0.450683	0.166536	gi|156549409|ref|XP_001602625.1|	2e-82	PREDICTED: similar to GTP-binding protein lepa [Nasonia vitripennis]	Q8N442	7e-72	GUF1_HUMAN GTP-binding protein GUF1 homolog OS=Homo sapiens GN=GUF1 PE=1 SV=1
BT_B_ZJU_Singletons96680	BT_ZHJ1_ZJU_Unigene49395	0.0213996	0.0476473	0.449125	0.299336	gi|193704739|ref|XP_001944771.1|	3e-20	PREDICTED: similar to Nucleoside diphosphate kinase 6 (NDK 6) (NDP kinase 6) (nm23-M6) [Acyrthosiphon pisum]	O88425	1e-15	NDK6_MOUSE Nucleoside diphosphate kinase 6 OS=Mus musculus GN=Nme6 PE=2 SV=1
BT_B_ZJU_Singletons21333	BT_ZHJ1_ZJU_Unigene35129	0.0409491	0.0918669	0.445744	0.176898	gi|189234299|ref|XP_971260.2|	1e-17	PREDICTED: similar to CG9004 CG9004-PA [Tribolium castaneum]	Q9W020	9e-14	NOM1_DROME Nucleolar MIF4G domain-containing protein 1 homolog OS=Drosophila melanogaster GN=CG9004 PE=2 SV=1
BT_B_ZJU_Singletons83369	BT_ZHJ1_ZJU_Unigene21708	0.0502852	0.1129	0.445396	0.138438	gi|193636787|ref|XP_001946540.1|	4e-39	PREDICTED: similar to mCG121035 [Acyrthosiphon pisum]	Q8N9F8	4e-38	ZN454_HUMAN Zinc finger protein 454 OS=Homo sapiens GN=ZNF454 PE=2 SV=1
BT_B_ZJU_Singletons100245	BT_ZHJ1_ZJU_Unigene24067	0.0122447	0.0275363	0.444675	0.423722	gi|47778440|gb|AAT38121.1|	5e-15	phosphatidylethanolamine-binding protein [Branchiostoma belcheri tsingtauense]	P31729	2e-14	OV16_ONCVO OV-16 antigen OS=Onchocerca volvulus GN=OV16 PE=2 SV=2
BT_B_ZJU_Singletons103361	BT_ZHJ1_ZJU_Unigene51185	0.023491	0.0529713	0.443467	0.0704823	gi|193652567|ref|XP_001945842.1|	2e-53	PREDICTED: similar to AGAP007029-PA, partial [Acyrthosiphon pisum]	P08541	4e-40	UD2B2_RAT UDP-glucuronosyltransferase 2B2 OS=Rattus norvegicus GN=Ugt2b2 PE=1 SV=1
BT_B_ZJU_Singletons103058	BT_ZHJ1_ZJU_Unigene25583	0.0493406	0.112524	0.438491	0.0726048	gi|91090033|ref|XP_967923.1|	5e-13	PREDICTED: similar to lethal (3) 87Df CG7620-PA [Tribolium castaneum]	Q5RI15	5e-07	FA36A_HUMAN Protein FAM36A OS=Homo sapiens GN=FAM36A PE=1 SV=2
BT_B_ZJU_Singletons104135	BT_ZHJ1_ZJU_Unigene52520	0.0118854	0.0275901	0.430786	0.117318	gi|66549049|ref|XP_395686.2|	4e-19	PREDICTED: similar to CG32226-PA [Apis mellifera]	Q29058	2e-14	LEG4_PIG Galectin-4 OS=Sus scrofa GN=LGALS4 PE=2 SV=1
BT_B_ZJU_Singletons23571	BT_ZHJ1_ZJU_Unigene16695	0.017926	0.0416653	0.430238	0.415723	gi|1706281|sp|P54186.1|D1_ONCVO	2e-08	RecName: Full=Protein D1 >gi|1143527|emb|CAA61244.1| D1 protein [Onchocerca volvulus]	P31729	4e-09	OV16_ONCVO OV-16 antigen OS=Onchocerca volvulus GN=OV16 PE=2 SV=2
BT_B_ZJU_Singletons97258	BT_ZHJ1_ZJU_Unigene45704	0.0338678	0.0793815	0.426646	0.190881	gi|193617938|ref|XP_001949401.1|	2e-11	PREDICTED: similar to phosphatidylethanolamine-binding protein [Acyrthosiphon pisum]	P31729	5e-07	OV16_ONCVO OV-16 antigen OS=Onchocerca volvulus GN=OV16 PE=2 SV=2
BT_B_ZJU_Singletons22025	BT_ZHJ1_ZJU_Unigene51749	0.0101435	0.0239777	0.423041	0.279307	gi|112497084|gb|ABI20165.1|	2e-54	endopeptidase inhibitor-like [Phlebotomus duboscqi]	Q9XZ63	4e-54	ARMET_DROME MANF/CDNF-like protein OS=Drosophila melanogaster GN=ARP-like PE=1 SV=2
BT_B_ZJU_Cluster390	BT_ZHJ1_ZJU_Unigene49641	0.0163556	0.0387434	0.422151	0.0769087	gi|115923374|ref|XP_001179757.1|	2e-18	PREDICTED: similar to Mars-prov protein [Strongylocentrotus purpuratus] >gi|115926856|ref|XP_001195159.1| PREDICTED: similar to Mars-prov protein [Strongylocentrotus purpuratus]	Q6PF21	2e-10	SYMC_XENLA Methionyl-tRNA synthetase, cytoplasmic OS=Xenopus laevis GN=mars PE=2 SV=1
BT_B_ZJU_Singletons89710	BT_ZHJ1_ZJU_Unigene49539	0.0144912	0.0343897	0.421383	0.212299	gi|123496806|ref|XP_001327041.1|	4e-24	neurofilament protein [Trichomonas vaginalis G3]	P12036	3e-19	NFH_HUMAN Neurofilament heavy polypeptide OS=Homo sapiens GN=NEFH PE=1 SV=4
BT_B_ZJU_Singletons26146 NO( ESTscan)	BT_ZHJ1_ZJU_Unigene49525	0.0102548	0.0244273	0.41981	0.275851	gi|195132318|ref|XP_002010590.1|	1e-31	GI21630 [Drosophila mojavensis] >gi|193907378|gb|EDW06245.1| GI21630 [Drosophila mojavensis]	Q9P7E8	2e-30	APP1_SCHPO Protein app1 OS=Schizosaccharomyces pombe GN=app1 PE=2 SV=1
BT_B_ZJU_Singletons96346	BT_ZHJ1_ZJU_Unigene35115	0.00632899	0.0152299	0.415564	0.631878	gi|157127160|ref|XP_001661062.1|	1e-33	cysteine desulfurylase [Aedes aegypti] >gi|108873027|gb|EAT37252.1| cysteine desulfurylase [Aedes aegypti]	Q9Y697	1e-31	NFS1_HUMAN Cysteine desulfurase, mitochondrial OS=Homo sapiens GN=NFS1 PE=1 SV=3
BT_B_ZJU_Singletons25956	BT_ZHJ1_ZJU_Unigene42287	0.038438	0.092508	0.41551	0.200176	gi|91076596|ref|XP_968499.1|	6e-13	PREDICTED: similar to lipoate-protein ligase [Tribolium castaneum]	A6NK58	2e-10	LIPB_HUMAN Putative octanoyltransferase, mitochondrial OS=Homo sapiens PE=3 SV=1
BT_B_ZJU_Singletons23586	BT_ZHJ1_ZJU_Unigene47738	0.0195939	0.0477331	0.41049	0.205616	gi|189240709|ref|XP_001813711.1|	6e-26	PREDICTED: similar to CG12512 CG12512-PA [Tribolium castaneum]	Q0P4F7	5e-20	ACSF2_DANRE Acyl-CoA synthetase family member 2, mitochondrial OS=Danio rerio GN=acsf2 PE=2 SV=1
BT_B_ZJU_Singletons95943	BT_ZHJ1_ZJU_Unigene2524	0.0388292	0.0946497	0.410241	0.0211291	gi|193673986|ref|XP_001951034.1|	2e-88	PREDICTED: similar to cytochrome P450 [Acyrthosiphon pisum]	P29981	1e-65	CP4C1_BLADI Cytochrome P450 4C1 OS=Blaberus discoidalis GN=CYP4C1 PE=2 SV=1
BT_B_ZJU_Singletons99490	BT_ZHJ1_ZJU_Unigene8573	0.0165133	0.0404197	0.408545	0.0896547	gi|158284687|ref|XP_307770.4|	5e-51	AGAP003261-PA [Anopheles gambiae str. PEST] >gi|157020908|gb|EAA03543.4| AGAP003261-PA [Anopheles gambiae str. PEST]	Q9FPQ6	6e-20	GP1_CHLRE Vegetative cell wall protein gp1 OS=Chlamydomonas reinhardtii GN=GP1 PE=2 SV=1
BT_B_ZJU_Singletons97106	BT_ZHJ1_ZJU_Unigene5678	0.0101048	0.0247875	0.407657	0.177451	gi|195443100|ref|XP_002069277.1|	9e-22	GK21112 [Drosophila willistoni] >gi|194165362|gb|EDW80263.1| GK21112 [Drosophila willistoni]	Q9D1Q1	8e-13	MPH6_MOUSE M-phase phosphoprotein 6 OS=Mus musculus GN=Mphosph6 PE=1 SV=1
BT_B_ZJU_Singletons3333	BT_ZHJ1_ZJU_Unigene11489	0.017085	0.0426647	0.400448	0.185224	gi|194672809|ref|XP_584630.4|	2e-42	PREDICTED: similar to chromosome 8 open reading frame 1 isoform 1 [Bos taurus]	Q9Y236	4e-43	OSGI2_HUMAN Oxidative stress-induced growth inhibitor 2 OS=Homo sapiens GN=OSGIN2 PE=2 SV=1
BT_B_ZJU_Singletons78852	BT_ZHJ1_ZJU_Unigene15716	0.0634877	0.158548	0.400431	0.0658108	gi|83755202|gb|ABC46449.1|	3e-17	GST [Lygus lineolaris] >gi|83755204|gb|ABC46450.1| GST [Lygus lineolaris]	P30108	5e-14	GSTT1_DROYA Glutathione S-transferase 1-1 (Fragment) OS=Drosophila yakuba GN=GstD1 PE=3 SV=1
BT_B_ZJU_Singletons86372	BT_ZHJ1_ZJU_Unigene51496	0.0279743	0.0702952	0.397955	0.122819	gi|170045236|ref|XP_001850222.1|	3e-29	phosphatidylethanolamine-binding protein [Culex quinquefasciatus] >gi|167868209|gb|EDS31592.1| phosphatidylethanolamine-binding protein [Culex quinquefasciatus]	P54190	7e-21	TES26_TOXCA 26 kDa secreted antigen OS=Toxocara canis GN=TES-26 PE=2 SV=1
BT_B_ZJU_Singletons100256	BT_ZHJ1_ZJU_Unigene25518	0.034859	0.0879518	0.396342	0.0831479	gi|56199450|gb|AAV84214.1|	9e-25	cytochrome B5 [Culicoides sonorensis]	Q9V4N3	1e-21	CYB5_DROME Cytochrome b5 OS=Drosophila melanogaster GN=Cyt-b5 PE=2 SV=1
BT_B_ZJU_Singletons100406	BT_ZHJ1_ZJU_Unigene52133	0.0395559	0.100055	0.395341	0.0080027	gi|194746631|ref|XP_001955780.1|	2e-77	GF16067 [Drosophila ananassae] >gi|190628817|gb|EDV44341.1| GF16067 [Drosophila ananassae]	Q9VN93	7e-77	CPR1_DROME Putative cysteine proteinase CG12163 OS=Drosophila melanogaster GN=CG12163 PE=2 SV=2
BT_B_ZJU_Singletons3002	BT_ZHJ1_ZJU_Unigene21544	0.029345	0.0751056	0.390717	0.0513125	gi|153792114|ref|NP_001093267.1|	9e-23	phosphatidylethanolamine binding protein isoform 2 [Bombyx mori] >gi|95102826|gb|ABF51354.1| phosphatidylethanolamine binding protein isoform 2 [Bombyx mori]	P31729	3e-19	OV16_ONCVO OV-16 antigen OS=Onchocerca volvulus GN=OV16 PE=2 SV=2
BT_B_ZJU_Singletons17740	BT_ZHJ1_ZJU_Unigene2173	0.0121067	0.031374	0.385882	0.269968	gi|193706844|ref|XP_001945291.1|	2e-22	PREDICTED: similar to AGAP002409-PA [Acyrthosiphon pisum]	Q4KM92	9e-17	TRUA_RAT tRNA pseudouridine synthase A OS=Rattus norvegicus GN=Pus1 PE=2 SV=2
BT_B_ZJU_Singletons100925	BT_ZHJ1_ZJU_Unigene12904	0.0192915	0.0500958	0.385092	0.130683	gi|194751991|ref|XP_001958306.1|	2e-28	GF10853 [Drosophila ananassae] >gi|190625588|gb|EDV41112.1| GF10853 [Drosophila ananassae]	Q5R7D0	1e-21	COX18_PONAB Mitochondrial inner membrane protein COX18 OS=Pongo abelii GN=COX18 PE=2 SV=1
BT_B_ZJU_Singletons103763	BT_ZHJ1_ZJU_Unigene22750	0.0239309	0.0633704	0.377636	0.00468638	gi|201023275|ref|NP_001128383.1|	2e-69	mitochondrial ribosomal protein L1 [Tribolium castaneum]	Q9BYD6	4e-22	RM01_HUMAN 39S ribosomal protein L1, mitochondrial OS=Homo sapiens GN=MRPL1 PE=1 SV=2
BT_B_ZJU_Singletons103381	BT_ZHJ1_ZJU_Unigene52325	0.0240803	0.0640292	0.376084	0.00156555	gi|218083864|ref|NP_001136159.1|	2e-76	mitochondrial ribosomal protein L37 [Nasonia vitripennis]	Q6AXT0	7e-29	RM37_RAT 39S ribosomal protein L37, mitochondrial OS=Rattus norvegicus GN=Mrpl37 PE=2 SV=1
BT_B_ZJU_Singletons82166	BT_ZHJ1_ZJU_Unigene30313	0.00935099	0.024879	0.37586	0.401856	gi|193613234|ref|XP_001945540.1|	8e-38	PREDICTED: similar to copper-transporting ATPase 1 [Acyrthosiphon pisum]	P35670	7e-31	ATP7B_HUMAN Copper-transporting ATPase 2 OS=Homo sapiens GN=ATP7B PE=1 SV=4
BT_B_ZJU_Singletons103989	BT_ZHJ1_ZJU_Unigene30814	0.0101382	0.0271757	0.373059	0.00971445	gi|195336800|ref|XP_002035021.1|	1e-139	GM14147 [Drosophila sechellia] >gi|194128114|gb|EDW50157.1| GM14147 [Drosophila sechellia]	Q9I7U4	2e-74	TITIN_DROME Titin OS=Drosophila melanogaster GN=sls PE=1 SV=3
BT_B_ZJU_Singletons103711	BT_ZHJ1_ZJU_Unigene30426	0.0146775	0.0394042	0.372485	0.0280532	gi|237874162|ref|NP_001153853.1|	1e-84	pentatricopeptide repeat domain 1 [Acyrthosiphon pisum]	Q8C2E4	1e-38	PTCD1_MOUSE Pentatricopeptide repeat-containing protein 1 OS=Mus musculus GN=Ptcd1 PE=2 SV=1
BT_B_ZJU_Singletons94113	BT_ZHJ1_ZJU_Unigene46710	0.00478624	0.0128803	0.371594	0.619032	gi|110760725|ref|XP_623789.2|	1e-39	PREDICTED: similar to U1 small nuclear ribonucleoprotein 70 kDa (U1 snRNP 70 kDa) (snRNP70) isoform 1 [Apis mellifera]	P17133	2e-35	RU17_DROME U1 small nuclear ribonucleoprotein 70 kDa OS=Drosophila melanogaster GN=snRNP70K PE=1 SV=2
BT_B_ZJU_Singletons71463	BT_ZHJ1_ZJU_Unigene37889	0.0130459	0.0351145	0.371523	0.399537	gi|110768523|ref|XP_393240.3|	1e-18	PREDICTED: similar to MON2 homolog [Apis mellifera]	Q9VLT1	8e-16	MON2_DROME Protein MON2 homolog OS=Drosophila melanogaster GN=CG8683 PE=1 SV=4
BT_B_ZJU_Singletons23367	BT_ZHJ1_ZJU_Unigene43448	0.0220274	0.0595379	0.369972	0.120853	gi|194754892|ref|XP_001959726.1|	3e-22	GF11898 [Drosophila ananassae] >gi|190621024|gb|EDV36548.1| GF11898 [Drosophila ananassae]	Q4R4P6	7e-17	MTO1_MACFA Protein MTO1 homolog, mitochondrial OS=Macaca fascicularis GN=MTO1 PE=2 SV=1
BT_B_ZJU_Singletons96926	BT_ZHJ1_ZJU_Unigene49956	0.0212424	0.0575589	0.369055	0.113844	gi|193700072|ref|XP_001950997.1|	9e-17	PREDICTED: similar to annexin B13a [Acyrthosiphon pisum]	P08775	4e-16	RPB1_MOUSE DNA-directed RNA polymerase II subunit RPB1 OS=Mus musculus GN=Polr2a PE=1 SV=3
BT_B_ZJU_Singletons88606	BT_ZHJ1_ZJU_Unigene44208	0.0172971	0.0468954	0.368843	0.245205	gi|119113554|ref|XP_310556.3|	9e-23	AGAP000531-PA [Anopheles gambiae str. PEST] >gi|116130415|gb|EAA06255.4| AGAP000531-PA [Anopheles gambiae str. PEST]	Q29R99	2e-16	LIPB_DANRE Putative octanoyltransferase, mitochondrial OS=Danio rerio GN=zgc:136925 PE=2 SV=1
BT_B_ZJU_Singletons101222	BT_ZHJ1_ZJU_Unigene23317	0.0119121	0.0323185	0.368584	0.120791	gi|156544419|ref|XP_001607535.1|	3e-78	PREDICTED: similar to DEAD (Asp-Glu-Ala-Asp) box polypeptide 52 [Nasonia vitripennis]	A5D7C1	1e-66	DDX52_BOVIN Probable ATP-dependent RNA helicase DDX52 OS=Bos taurus GN=DDX52 PE=2 SV=1
BT_B_ZJU_Singletons68636	BT_ZHJ1_ZJU_Unigene50795	0.00685641	0.018618	0.368267	0.618926	gi|91079790|ref|XP_968123.1|	6e-25	PREDICTED: similar to CG11041 CG11041-PA [Tribolium castaneum]	Q5VUJ9	5e-19	EFCB2_HUMAN EF-hand calcium-binding domain-containing protein 2 OS=Homo sapiens GN=EFCAB2 PE=2 SV=1
BT_B_ZJU_Singletons99495	BT_ZHJ1_ZJU_Unigene40828	0.00492762	0.0133822	0.368222	0.618093	gi|91085665|ref|XP_971529.1|	7e-15	PREDICTED: similar to rhophilin [Tribolium castaneum]	Q8IUC4	4e-09	RHPN2_HUMAN Rhophilin-2 OS=Homo sapiens GN=RHPN2 PE=1 SV=1
BT_B_ZJU_Singletons103556	BT_ZHJ1_ZJU_Unigene52016	0.00562329	0.0153125	0.367234	0.396106	gi|223890168|ref|NP_001138799.1|	1e-54	death-associated small cytoplasmic leucine-rich protein [Bombyx mori] >gi|221579656|gb|ACM24345.1| death-associated small cytoplasmic leucine-rich protein [Bombyx mori]	Q8TCA0	6e-16	LRC20_HUMAN Leucine-rich repeat-containing protein 20 OS=Homo sapiens GN=LRRC20 PE=2 SV=1
BT_B_ZJU_Singletons15050	BT_ZHJ1_ZJU_Unigene34496	0.0803821	0.21957	0.366089	0.0988948	gi|91081471|ref|XP_967871.1|	2e-26	PREDICTED: similar to muscle LIM protein isoform 1 [Tribolium castaneum]	P53777	4e-22	MLP1_DROME Muscle LIM protein 1 OS=Drosophila melanogaster GN=Mlp60A PE=2 SV=1
BT_B_ZJU_Singletons25603	BT_ZHJ1_ZJU_Unigene49618	0.0295933	0.0808369	0.366086	0.114611	gi|195397161|ref|XP_002057197.1|	2e-11	GJ16963 [Drosophila virilis] >gi|194146964|gb|EDW62683.1| GJ16963 [Drosophila virilis]	A5D979	6e-08	CA124_BOVIN Zinc finger RAD18 domain-containing protein C1orf124 homolog OS=Bos taurus PE=2 SV=1
BT_B_ZJU_Singletons83325	BT_ZHJ1_ZJU_Unigene43660	0.0129913	0.0355144	0.365804	0.396145	gi|193652452|ref|XP_001949070.1|	3e-13	PREDICTED: similar to succinic semialdehyde dehydrogenase isoform 2 [Acyrthosiphon pisum]	P25526	8e-10	GABD_ECOLI Succinate-semialdehyde dehydrogenase [NADP+] OS=Escherichia coli (strain K12) GN=gabD PE=3 SV=1
BT_B_ZJU_Singletons22345	BT_ZHJ1_ZJU_Unigene16995	0.00608948	0.0168465	0.361467	0.616288	gi|91086967|ref|XP_973235.1|	3e-34	PREDICTED: similar to DnaJ (Hsp40) homolog, subfamily C, member 13 [Tribolium castaneum]	O75165	2e-21	DJC13_HUMAN DnaJ homolog subfamily C member 13 OS=Homo sapiens GN=DNAJC13 PE=1 SV=4
BT_B_ZJU_Singletons103759	BT_ZHJ1_ZJU_Unigene44374	0.0124149	0.0344547	0.360324	0.25207	gi|157138708|ref|XP_001664300.1|	1e-14	activating signal cointegrator 1 complex subunit 3, helc1 [Aedes aegypti] >gi|108869431|gb|EAT33656.1| activating signal cointegrator 1 complex subunit 3, helc1 [Aedes aegypti]	Q8N3C0	2e-08	HELC1_HUMAN Activating signal cointegrator 1 complex subunit 3 OS=Homo sapiens GN=ASCC3 PE=1 SV=3
BT_B_ZJU_Singletons71903	BT_ZHJ1_ZJU_Unigene2590	0.00633425	0.0176084	0.35973	0.615875	gi|156553893|ref|XP_001601216.1|	2e-39	PREDICTED: similar to ENSANGP00000012293 [Nasonia vitripennis]	Q9VLS1	7e-36	KPBB_DROME Probable phosphorylase b kinase regulatory subunit beta OS=Drosophila melanogaster GN=CG8475 PE=2 SV=2
BT_B_ZJU_Singletons11347	BT_ZHJ1_ZJU_Unigene29139	0.00508761	0.0141551	0.359418	0.124816	gi|193613364|ref|XP_001943860.1|	6e-42	PREDICTED: similar to limkain b1 [Acyrthosiphon pisum]	Q9Y4F3	2e-11	LKAP_HUMAN Limkain-b1 OS=Homo sapiens GN=LKAP PE=1 SV=5
BT_B_ZJU_Singletons94169	BT_ZHJ1_ZJU_Unigene30684	0.0753517	0.210127	0.358601	0.00590437	gi|110768726|ref|XP_393077.3|	1e-41	PREDICTED: similar to CG1832-PA, isoform A [Apis mellifera]	P10073	1e-20	ZSC22_HUMAN Zinc finger and SCAN domain-containing protein 22 OS=Homo sapiens GN=ZSCAN22 PE=1 SV=2
BT_B_ZJU_Singletons90675	BT_ZHJ1_ZJU_Unigene21826	0.0190324	0.0530787	0.358569	0.106557	gi|148228450|ref|NP_001085065.1|	1e-19	splicing factor, arginine/serine-rich 18 [Xenopus laevis] >gi|47940262|gb|AAH72160.1| MGC80177 protein [Xenopus laevis]	A2AJT4	2e-10	SFR18_MOUSE Splicing factor, arginine/serine-rich 18 OS=Mus musculus GN=Sfrs18 PE=1 SV=1
BT_B_ZJU_Singletons12656	BT_ZHJ1_ZJU_Unigene33072	0.00650611	0.0182243	0.357003	0.614991	gi|157124933|ref|XP_001660594.1|	2e-21	calcitonin receptor [Aedes aegypti] >gi|108873806|gb|EAT38031.1| calcitonin receptor [Aedes aegypti]	Q8AXU4	1e-08	CALRL_ONCGO Calcitonin gene-related peptide type 1 receptor OS=Oncorhynchus gorbuscha GN=calcrl PE=2 SV=1
BT_B_ZJU_Singletons96834	BT_ZHJ1_ZJU_Unigene47236	0.0227186	0.0639087	0.355485	0.0452541	gi|195383530|ref|XP_002050479.1|	1e-23	GJ20183 [Drosophila virilis] >gi|194145276|gb|EDW61672.1| GJ20183 [Drosophila virilis]	B1AR13	6e-11	CISD3_MOUSE CDGSH iron sulfur domain-containing protein 3, mitochondrial OS=Mus musculus GN=Cisd3 PE=3 SV=1
BT_B_ZJU_Singletons89078	BT_ZHJ1_ZJU_Unigene44865	0.00842939	0.0238068	0.354074	0.388846	gi|221118001|ref|XP_002168101.1|	7e-20	PREDICTED: similar to mediator of DNA damage checkpoint 1 [Hydra magnipapillata]	Q7YR40	1e-18	MDC1_PANTR Mediator of DNA damage checkpoint protein 1 OS=Pan troglodytes GN=MDC1 PE=3 SV=1
BT_B_ZJU_Singletons101235	BT_ZHJ1_ZJU_Unigene51430	0.00859648	0.0242918	0.353884	0.155388	gi|91078476|ref|XP_968270.1|	3e-62	PREDICTED: similar to AGAP004842-PB [Tribolium castaneum]	Q8MKN0	3e-51	COQ9_DROME Ubiquinone biosynthesis protein COQ9, mitochondrial OS=Drosophila melanogaster GN=Coq9 PE=1 SV=1
BT_B_ZJU_Singletons91450	BT_ZHJ1_ZJU_Unigene44658	0.00400395	0.0113878	0.351599	0.612451	gi|110768254|ref|XP_623972.2|	4e-31	PREDICTED: similar to CG32387-PB, isoform B, partial [Apis mellifera]	Q9VS29	2e-21	DSCL_DROME Down syndrome cell adhesion molecule-like protein CG42256 OS=Drosophila melanogaster GN=CG42256 PE=2 SV=3
BT_B_ZJU_Singletons15779	BT_ZHJ1_ZJU_Unigene23890	0.00637688	0.018345	0.347609	0.611694	gi|110755353|ref|XP_393397.3|	1e-26	PREDICTED: similar to TBP-associated factor 2 CG6711-PA [Apis mellifera]	Q24325	3e-08	TAF2_DROME Transcription initiation factor TFIID subunit 2 OS=Drosophila melanogaster GN=Taf2 PE=1 SV=2
BT_B_ZJU_Singletons94869	BT_ZHJ1_ZJU_Unigene49241	0.0118552	0.034239	0.346248	0.243979	gi|91078482|ref|XP_975769.1|	1e-43	PREDICTED: similar to AGAP006099-PA isoform 2 [Tribolium castaneum]	P32551	3e-25	QCR2_RAT Cytochrome b-c1 complex subunit 2, mitochondrial OS=Rattus norvegicus GN=Uqcrc2 PE=1 SV=2
BT_B_ZJU_Singletons81193	BT_ZHJ1_ZJU_Unigene47813	0.00740986	0.02141	0.346094	0.611777	gi|283767082|gb|ADB28852.1|	4e-09	cytochrome P450 CYP49a1-like protein [Tigriopus japonicus]	P48416	2e-09	CP10_LYMST Cytochrome P450 10 OS=Lymnaea stagnalis GN=CYP10 PE=2 SV=1
BT_B_ZJU_Singletons95910	BT_ZHJ1_ZJU_Unigene52194	0.00953894	0.0276555	0.34492	0.158457	gi|193632011|ref|XP_001947632.1|	0	PREDICTED: similar to NADH-ubiquinone oxidoreductase fe-s protein 2 (ndufs2) [Acyrthosiphon pisum]	Q641Y2	0	NDUS2_RAT NADH dehydrogenase [ubiquinone] iron-sulfur protein 2, mitochondrial OS=Rattus norvegicus GN=Ndufs2 PE=1 SV=1
BT_B_ZJU_Singletons94117	BT_ZHJ1_ZJU_Unigene17850	0.00365894	0.0106167	0.344641	0.610272	gi|110761274|ref|XP_395387.3|	2e-32	PREDICTED: similar to Nuclear pore complex protein Nup205 (Nucleoporin Nup205) (205 kDa nucleoporin) [Apis mellifera]	Q92621	5e-22	NU205_HUMAN Nuclear pore complex protein Nup205 OS=Homo sapiens GN=NUP205 PE=1 SV=2
BT_B_ZJU_Singletons102617	BT_ZHJ1_ZJU_Unigene52077	0.00755861	0.0220205	0.343253	0.0548104	gi|193709156|ref|XP_001943894.1|	7e-89	PREDICTED: similar to chondroitin synthase [Acyrthosiphon pisum]	Q86X52	5e-62	CHSS1_HUMAN Chondroitin sulfate synthase 1 OS=Homo sapiens GN=CHSY1 PE=1 SV=3
BT_B_ZJU_Singletons103261	BT_ZHJ1_ZJU_Unigene49706	0.00715583	0.0209144	0.342149	0.240847	gi|156545275|ref|XP_001605178.1|	1e-37	PREDICTED: similar to CG1531-PB [Nasonia vitripennis]	Q5U430	6e-18	UBR3_MOUSE E3 ubiquitin-protein ligase UBR3 OS=Mus musculus GN=Ubr3 PE=1 SV=3
BT_B_ZJU_Singletons100699	BT_ZHJ1_ZJU_Unigene50803	0.00994027	0.0291779	0.340678	0.229054	gi|14860969|gb|AAK72378.1|	3e-47	60S ribosomal protein L7/L12 precursor [Spodoptera frugiperda]	Q9DB15	3e-27	RM12_MOUSE 39S ribosomal protein L12, mitochondrial OS=Mus musculus GN=Mrpl12 PE=1 SV=2
BT_B_ZJU_Singletons103138	BT_ZHJ1_ZJU_Unigene46806	0.00676488	0.0198801	0.340284	0.380591	gi|193627236|ref|XP_001952227.1|	4e-33	PREDICTED: similar to proteasomal ATPase-associated factor 1 [Acyrthosiphon pisum]	Q9BRP4	4e-28	PAAF1_HUMAN Proteasomal ATPase-associated factor 1 OS=Homo sapiens GN=PAAF1 PE=1 SV=2
BT_B_ZJU_Singletons103727	BT_ZHJ1_ZJU_Unigene9084	0.00803365	0.0237048	0.338904	0.379777	gi|156553322|ref|XP_001601337.1|	2e-32	PREDICTED: similar to ENSANGP00000010639 [Nasonia vitripennis]	Q6TLE4	2e-21	MMGT1_DANRE Membrane magnesium transporter 1 OS=Danio rerio GN=mmgt1 PE=2 SV=1
BT_B_ZJU_Singletons101652	BT_ZHJ1_ZJU_Unigene10961	0.00503412	0.0149536	0.336649	0.607687	gi|91089465|ref|XP_968623.1|	3e-39	PREDICTED: similar to CG9246 CG9246-PA [Tribolium castaneum]	Q9VIF0	1e-36	NOC2L_DROME Nucleolar complex protein 2 homolog OS=Drosophila melanogaster GN=CG9246 PE=1 SV=1
BT_B_ZJU_Singletons102168	BT_ZHJ1_ZJU_Unigene52198	0.0281052	0.0840358	0.334443	0.00972168	gi|194210790|ref|XP_001492876.2|	6e-10	PREDICTED: similar to filaggrin family member 2 [Equus caballus]	Q86YZ3	9e-08	HORN_HUMAN Hornerin OS=Homo sapiens GN=HRNR PE=1 SV=2
BT_B_ZJU_Singletons22967	BT_ZHJ1_ZJU_Unigene47591	0.0213884	0.0642127	0.333087	0.151738	gi|110762588|ref|XP_001120439.1|	7e-41	PREDICTED: similar to CG12014-PA [Apis mellifera]	P22304	3e-36	IDS_HUMAN Iduronate 2-sulfatase OS=Homo sapiens GN=IDS PE=1 SV=1
BT_B_ZJU_Singletons26799	BT_ZHJ1_ZJU_Unigene22725	0.0189576	0.0569648	0.332795	0.0404285	gi|91089885|ref|XP_972090.1|	1e-27	PREDICTED: similar to AGAP007029-PA [Tribolium castaneum]	P36512	7e-26	UDB13_RABIT UDP-glucuronosyltransferase 2B13 OS=Oryctolagus cuniculus GN=UGT2B13 PE=2 SV=1
BT_B_ZJU_Singletons23943	BT_ZHJ1_ZJU_Unigene6061	0.0243147	0.0731195	0.332533	0.111775	gi|225709286|gb|ACO10489.1|	2e-45	TEX261 [Caligus rogercresseyi]	Q5BJW3	1e-31	TX261_RAT Protein TEX261 OS=Rattus norvegicus GN=Tex261 PE=2 SV=1
BT_B_ZJU_Singletons102598	BT_ZHJ1_ZJU_Unigene50046	0.00733301	0.0221028	0.331769	0.375622	gi|195572848|ref|XP_002104407.1|	6e-24	GD18465 [Drosophila simulans] >gi|194200334|gb|EDX13910.1| GD18465 [Drosophila simulans]	P07451	1e-14	CAH3_HUMAN Carbonic anhydrase 3 OS=Homo sapiens GN=CA3 PE=1 SV=3
BT_B_ZJU_Singletons26926	BT_ZHJ1_ZJU_Unigene26014	0.013948	0.0423466	0.329377	0.0414956	gi|239792807|dbj|BAH72702.1|	9e-32	ACYPI001034 [Acyrthosiphon pisum]	A7MD70	2e-22	SPDLY_DANRE Protein Spindly OS=Danio rerio GN=ccdc99 PE=2 SV=1
BT_B_ZJU_Singletons97380	BT_ZHJ1_ZJU_Unigene45700	0.0197175	0.0599062	0.32914	0.0990002	gi|193596543|ref|XP_001949092.1|	5e-31	PREDICTED: similar to mitochondrial ribosomal protein S33 CG10406-PA isoform 1 [Acyrthosiphon pisum] >gi|193596549|ref|XP_001949175.1| PREDICTED: similar to mitochondrial ribosomal protein S33 CG10406-PA isoform 2 [Acyrthosiphon pisum]	Q9Y291	4e-18	RT33_HUMAN 28S ribosomal protein S33, mitochondrial OS=Homo sapiens GN=MRPS33 PE=1 SV=1
BT_B_ZJU_Singletons99847	BT_ZHJ1_ZJU_Unigene4313	0.00965713	0.0293922	0.32856	0.232784	gi|193702189|ref|XP_001942579.1|	8e-46	PREDICTED: similar to CG2016 CG2016-PB, partial [Acyrthosiphon pisum]	Q9VBV3	3e-09	TAKT_DROME Protein takeout OS=Drosophila melanogaster GN=to PE=2 SV=1
BT_B_ZJU_Singletons93370	BT_ZHJ1_ZJU_Unigene35663	0.00570954	0.0173859	0.3284	0.605091	gi|193596637|ref|XP_001943750.1|	3e-16	PREDICTED: similar to Si:ch211-234g24.1 protein [Acyrthosiphon pisum]	Q1L994	2e-15	LRC68_DANRE Leucine-rich repeat-containing protein 68 OS=Danio rerio GN=lrrc68 PE=2 SV=1
BT_B_ZJU_Singletons5454	BT_ZHJ1_ZJU_Unigene47999	0.00454015	0.0138309	0.328263	0.604816	gi|156537813|ref|XP_001608068.1|	7e-25	PREDICTED: similar to ENSANGP00000008373 [Nasonia vitripennis]	P49816	2e-13	TSC2_RAT Tuberin OS=Rattus norvegicus GN=Tsc2 PE=1 SV=1
BT_B_ZJU_Singletons103374	BT_ZHJ1_ZJU_Unigene28351	0.00541768	0.016544	0.327471	0.599227	gi|91078082|ref|XP_972109.1|	2e-53	PREDICTED: similar to NADH dehydrogenase iron-sulfur protein 2, mitochondrial [Tribolium castaneum]	Q1QST4	1e-110	NUOCD_CHRSD NADH-quinone oxidoreductase subunit C/D OS=Chromohalobacter salexigens (strain DSM 3043 / ATCC BAA-138 / NCIMB 13768) GN=nuoC PE=3 SV=1
BT_B_ZJU_Singletons94099	BT_ZHJ1_ZJU_Unigene51781	0.00344118	0.010534	0.326674	0.603643	gi|170036699|ref|XP_001846200.1|	9e-58	chromodomain helicase-DNA-binding protein 3 [Culex quinquefasciatus] >gi|167879513|gb|EDS42896.1| chromodomain helicase-DNA-binding protein 3 [Culex quinquefasciatus]	O97159	4e-56	CHDM_DROME Chromodomain-helicase-DNA-binding protein Mi-2 homolog OS=Drosophila melanogaster GN=Mi-2 PE=1 SV=2
BT_B_ZJU_Singletons94583	BT_ZHJ1_ZJU_Unigene50845	0.00392754	0.0120406	0.326191	0.230644	gi|114052649|ref|NP_001040265.1|	8e-30	phosphohistidine phosphatase [Bombyx mori] >gi|87248559|gb|ABD36332.1| phosphohistidine phosphatase [Bombyx mori]	P20348	5e-28	JANA_DROME Sex-regulated protein janus-A OS=Drosophila melanogaster GN=janA PE=2 SV=2
BT_B_ZJU_Singletons85193	BT_ZHJ1_ZJU_Unigene35808	0.0217199	0.0666866	0.325702	0.221401	gi|194748739|ref|XP_001956802.1|	6e-11	GF24391 [Drosophila ananassae] >gi|190624084|gb|EDV39608.1| GF24391 [Drosophila ananassae]	A2AWA9	1e-09	RBGP1_MOUSE Rab GTPase-activating protein 1 OS=Mus musculus GN=Rabgap1 PE=2 SV=1
BT_B_ZJU_Singletons98034	BT_ZHJ1_ZJU_Unigene48387	0.0204305	0.0628388	0.325126	0.0441032	gi|110773851|ref|XP_001120887.1|	1e-22	PREDICTED: similar to Imaginal disc growth factor 4 CG1780-PA, isoform A, partial [Apis mellifera]	Q2PQM7	1e-20	IDGF4_GLOMM Chitinase-like protein Idgf4 OS=Glossina morsitans morsitans GN=Idgf4 PE=2 SV=1
BT_B_ZJU_Singletons99853	BT_ZHJ1_ZJU_Unigene18739	0.0138517	0.0426258	0.32496	0.230298	gi|66513671|ref|XP_624168.1|	3e-54	PREDICTED: similar to CG3556-PA isoform 2 [Apis mellifera]	Q9W4K2	4e-42	Y3556_DROME Uncharacterized protein CG3556 OS=Drosophila melanogaster GN=CG3556 PE=2 SV=1
BT_B_ZJU_Singletons97639	BT_ZHJ1_ZJU_Unigene3944	0.0182817	0.0564681	0.323752	0.0457677	gi|118085231|ref|XP_417214.2|	2e-26	PREDICTED: similar to Pre-mRNA cleavage complex 2 protein Pcf11 (Pre-mRNA cleavage complex II protein Pcf11) [Gallus gallus]	O94913	2e-25	PCF11_HUMAN Pre-mRNA cleavage complex 2 protein Pcf11 OS=Homo sapiens GN=PCF11 PE=1 SV=3
BT_B_ZJU_Singletons25614	BT_ZHJ1_ZJU_Unigene19804	0.0177129	0.0548164	0.323132	0.047194	gi|57525358|ref|NP_001006231.1|	2e-17	RNA polymerase II associated protein 3 [Gallus gallus] >gi|82233849|sp|Q5ZKQ3.1|RPAP3_CHICK RecName: Full=RNA polymerase II-associated protein 3	Q5ZKQ3	5e-18	RPAP3_CHICK RNA polymerase II-associated protein 3 OS=Gallus gallus GN=RPAP3 PE=2 SV=1
BT_B_ZJU_Singletons16227	BT_ZHJ1_ZJU_Unigene24766	0.022117	0.0685112	0.322823	0.0309962	gi|66504162|ref|XP_394297.2|	4e-42	PREDICTED: similar to Tetraspanin 5D CG4690-PA [Apis mellifera]	B5X3I6	2e-19	TSN9_SALSA Tetraspanin-9 OS=Salmo salar GN=tspan9 PE=2 SV=1
BT_B_ZJU_Singletons83909	BT_ZHJ1_ZJU_Unigene16710	0.00947741	0.0293725	0.322663	0.370323	gi|110767215|ref|XP_393062.3|	2e-33	PREDICTED: similar to intersectin 2 isoform 3 [Apis mellifera]	Q9Z0R4	5e-30	ITSN1_MOUSE Intersectin-1 OS=Mus musculus GN=Itsn1 PE=1 SV=1
BT_B_ZJU_Singletons15873	BT_ZHJ1_ZJU_Unigene27634	0.019815	0.0614138	0.322647	0.146667	gi|66816523|ref|XP_642271.1|	2e-14	metallophosphoesterase domain-containing protein [Dictyostelium discoideum AX4] >gi|60470341|gb|EAL68321.1| metallophosphoesterase domain-containing protein [Dictyostelium discoideum AX4]	Q9FMK9	7e-75	PPA29_ARATH Probable inactive purple acid phosphatase 29 OS=Arabidopsis thaliana GN=PAP29 PE=2 SV=1
BT_B_ZJU_Singletons71923	BT_ZHJ1_ZJU_Unigene34377	0.045953	0.142597	0.322258	0.0609111	gi|48094611|ref|XP_394224.1|	6e-21	PREDICTED: similar to CG9503-PA [Apis mellifera]	P18172	2e-13	DHGL_DROPS Glucose dehydrogenase [acceptor] OS=Drosophila pseudoobscura pseudoobscura GN=Gld PE=3 SV=4
BT_B_ZJU_Singletons26465	BT_ZHJ1_ZJU_Unigene7443	0.00729586	0.022767	0.320458	0.100578	gi|91091098|ref|XP_968555.1|	9e-65	PREDICTED: similar to AGAP002051-PA [Tribolium castaneum]	Q9H222	5e-14	ABCG5_HUMAN ATP-binding cassette sub-family G member 5 OS=Homo sapiens GN=ABCG5 PE=1 SV=1
BT_B_ZJU_Singletons10209	BT_ZHJ1_ZJU_Unigene6139	0.00606811	0.0189485	0.320242	0.602454	gi|59889738|emb|CAI54098.1|	1e-71	nicotinic acetylcholine receptor, alpha3 subunit [Bemisia tabaci]	P91766	2e-59	ACH1_MANSE Acetylcholine receptor subunit alpha-like OS=Manduca sexta GN=ARA1 PE=2 SV=1
BT_B_ZJU_Singletons95345	BT_ZHJ1_ZJU_Unigene48228	0.00870909	0.0272216	0.319933	0.227052	gi|193624650|ref|XP_001952213.1|	3e-76	PREDICTED: similar to muscle myosin heavy chain isoform 2 [Acyrthosiphon pisum]	P05661	1e-73	MYSA_DROME Myosin heavy chain, muscle OS=Drosophila melanogaster GN=Mhc PE=1 SV=4
BT_B_ZJU_Singletons97279	BT_ZHJ1_ZJU_Unigene37768	0.0318444	0.0996648	0.319515	0.0652885	gi|109093947|ref|XP_001109476.1|	5e-11	PREDICTED: similar to neurofilament, heavy polypeptide 200kDa [Macaca mulatta]	P12036	1e-11	NFH_HUMAN Neurofilament heavy polypeptide OS=Homo sapiens GN=NEFH PE=1 SV=4
BT_B_ZJU_Singletons74956	BT_ZHJ1_ZJU_Unigene10615	0.0112624	0.0353333	0.318746	0.36866	gi|193617859|ref|XP_001942639.1|	8e-58	PREDICTED: similar to CG7097 CG7097-PB [Acyrthosiphon pisum]	Q924I2	1e-42	M4K3_RAT Mitogen-activated protein kinase kinase kinase kinase 3 OS=Rattus norvegicus GN=Map4k3 PE=1 SV=2
BT_B_ZJU_Singletons95749	BT_ZHJ1_ZJU_Unigene42336	0.00821233	0.0257866	0.318472	0.602222	gi|158288532|ref|XP_310403.6|	1e-09	AGAP003845-PA [Anopheles gambiae str. PEST] >gi|157019127|gb|EAA05996.4| AGAP003845-PA [Anopheles gambiae str. PEST]	Q8R3B7	1e-09	BRD8_MOUSE Bromodomain-containing protein 8 OS=Mus musculus GN=Brd8 PE=1 SV=2
BT_B_ZJU_Singletons101237	BT_ZHJ1_ZJU_Unigene29420	0.0139281	0.0438	0.317993	0.368527	gi|193676385|ref|XP_001945335.1|	1e-17	PREDICTED: similar to malonyl coa-acyl carrier protein transacylase [Acyrthosiphon pisum]	Q8T3L6	1e-14	FABD_DROME Probable malonyl CoA-acyl carrier protein transacylase, mitochondrial OS=Drosophila melanogaster GN=beg PE=2 SV=2
BT_B_ZJU_Singletons86856	BT_ZHJ1_ZJU_Unigene46218	0.00423352	0.0134311	0.315203	0.599731	gi|110769248|ref|XP_393278.3|	2e-23	PREDICTED: similar to CG6972-PA [Apis mellifera]	Q4KM30	2e-22	PPDE2_RAT PPPDE peptidase domain-containing protein 2 OS=Rattus norvegicus GN=Pppde2 PE=2 SV=1
BT_B_ZJU_Singletons87871	BT_ZHJ1_ZJU_Unigene46700	0.00565163	0.0179732	0.314448	0.599883	gi|124107288|dbj|BAF45421.1|	6e-42	cryptochrome precursor [Dianemobius nigrofasciatus]	Q7PYI7	3e-31	CRY1_ANOGA Cryptochrome-1 OS=Anopheles gambiae GN=Cry1 PE=2 SV=4
BT_B_ZJU_Singletons76161	BT_ZHJ1_ZJU_Unigene41530	0.00699275	0.0223929	0.312275	0.599588	gi|134026138|gb|AAI35866.1|	3e-08	LOC100124952 protein [Xenopus (Silurana) tropicalis]	Q5PPV5	9e-09	F164A_XENLA UPF0418 protein FAM164A OS=Xenopus laevis GN=fam164a PE=2 SV=1
BT_B_ZJU_Singletons90408	BT_ZHJ1_ZJU_Unigene29442	0.00477544	0.0153467	0.31117	0.598567	gi|91090594|ref|XP_972814.1|	6e-34	PREDICTED: similar to ATP-dependent transporter [Tribolium castaneum]	Q66H39	4e-13	ABCF3_RAT ATP-binding cassette sub-family F member 3 OS=Rattus norvegicus GN=Abcf3 PE=2 SV=1
BT_B_ZJU_Singletons21841	BT_ZHJ1_ZJU_Unigene51595	0.0124529	0.0400258	0.311121	0.0145641	gi|66506397|ref|XP_624715.1|	4e-81	PREDICTED: similar to CG8209-PA [Apis mellifera]	Q499N6	3e-53	UBXN1_RAT UBX domain-containing protein 1 OS=Rattus norvegicus GN=Ubxn1 PE=2 SV=2
BT_B_ZJU_Singletons81723	BT_ZHJ1_ZJU_Unigene13416	0.0142303	0.04576	0.310976	0.35068	gi|193662105|ref|XP_001947442.1|	9e-09	PREDICTED: similar to AGAP005245-PK [Acyrthosiphon pisum]	Q7KQZ4	2e-07	LOLA3_DROME Longitudinals lacking protein, isoforms A/B/D/L OS=Drosophila melanogaster GN=lola PE=1 SV=1
BT_B_ZJU_Singletons103895	BT_ZHJ1_ZJU_Unigene29060	0.00712546	0.022961	0.310329	0.138719	gi|195380253|ref|XP_002048885.1|	2e-25	GJ21285 [Drosophila virilis] >gi|194143682|gb|EDW60078.1| GJ21285 [Drosophila virilis]	P55201	3e-16	BRPF1_HUMAN Peregrin OS=Homo sapiens GN=BRPF1 PE=1 SV=2
BT_B_ZJU_Singletons94367	BT_ZHJ1_ZJU_Unigene46451	0.0139814	0.0450737	0.310191	0.139536	gi|91081887|ref|XP_968962.1|	6e-30	PREDICTED: similar to translation initiation factor 1a [Tribolium castaneum]	Q7SY07	5e-30	EIF1A_DANRE Probable RNA-binding protein EIF1AD OS=Danio rerio GN=eif1ad PE=2 SV=1
BT_B_ZJU_Singletons102924	BT_ZHJ1_ZJU_Unigene52328	0.0278105	0.0896575	0.310185	7.01e-05	gi|158290432|ref|XP_312034.4|	5e-80	AGAP002879-PA [Anopheles gambiae str. PEST] >gi|157017891|gb|EAA08025.4| AGAP002879-PA [Anopheles gambiae str. PEST]	Q9VN93	1e-76	CPR1_DROME Putative cysteine proteinase CG12163 OS=Drosophila melanogaster GN=CG12163 PE=2 SV=2
BT_B_ZJU_Singletons103677	BT_ZHJ1_ZJU_Unigene30805	0.0110695	0.0360257	0.307267	0.00839541	gi|48095590|ref|XP_392325.1|	0	PREDICTED: similar to Dead-box-1 CG9054-PA isoform 1 [Apis mellifera]	Q9VNV3	0	DDX1_DROME ATP-dependent RNA helicase Ddx1 OS=Drosophila melanogaster GN=Ddx1 PE=2 SV=1
BT_B_ZJU_Singletons73583	BT_ZHJ1_ZJU_Unigene35930	0.00592488	0.0193127	0.306787	0.597343	gi|112983564|ref|NP_001037356.1|	4e-29	45 kDa immunophilin FKBP45 [Bombyx mori] >gi|68160236|gb|AAY86706.1| 45 kDa immunophilin FKBP45 [Bombyx mori]	Q26486	5e-29	FKBP4_SPOFR 46 kDa FK506-binding nuclear protein OS=Spodoptera frugiperda GN=FKBP46 PE=2 SV=1
BT_B_ZJU_Singletons98494	BT_ZHJ1_ZJU_Unigene47192	0.00756041	0.024856	0.304168	0.596519	gi|193657351|ref|XP_001948153.1|	2e-14	PREDICTED: similar to activating transcription factor [Acyrthosiphon pisum]	Q9ES19	3e-08	ATF4_RAT Cyclic AMP-dependent transcription factor ATF-4 OS=Rattus norvegicus GN=Atf4 PE=1 SV=1
BT_B_ZJU_Singletons26267	BT_ZHJ1_ZJU_Unigene49063	0.00860332	0.0282987	0.304018	0.359632	gi|170054216|ref|XP_001863024.1|	3e-78	mannosyl-oligosaccharide 1,2-alpha-mannosidase IB [Culex quinquefasciatus] >gi|167874544|gb|EDS37927.1| mannosyl-oligosaccharide 1,2-alpha-mannosidase IB [Culex quinquefasciatus]	Q9BV94	3e-65	EDEM2_HUMAN ER degradation-enhancing alpha-mannosidase-like 2 OS=Homo sapiens GN=EDEM2 PE=2 SV=2
BT_B_ZJU_Singletons103756	BT_ZHJ1_ZJU_Unigene51376	0.0105853	0.034892	0.303374	0.359538	gi|110769266|ref|XP_623801.2|	3e-20	PREDICTED: similar to CG1461-PA, partial [Apis mellifera]	Q8QZR1	7e-16	ATTY_MOUSE Tyrosine aminotransferase OS=Mus musculus GN=Tat PE=2 SV=1
BT_B_ZJU_Singletons101620	BT_ZHJ1_ZJU_Unigene40641	0.00943232	0.0311457	0.302844	0.359125	gi|91080367|ref|XP_974935.1|	3e-14	PREDICTED: similar to CG17807 CG17807-PA [Tribolium castaneum]	Q95K79	2e-09	ALKB8_MACFA Alkylated DNA repair protein alkB homolog 8 OS=Macaca fascicularis GN=ALKBH8 PE=2 SV=1
BT_B_ZJU_Singletons102005	BT_ZHJ1_ZJU_Unigene5401	0.0105777	0.0351495	0.300936	0.357907	gi|156537003|ref|XP_001608292.1|	7e-24	PREDICTED: similar to GA11009-PA [Nasonia vitripennis]	O76878	4e-16	RIPL_DROME RILP-like protein homolog OS=Drosophila melanogaster GN=CG11448 PE=1 SV=1
BT_B_ZJU_Singletons90596	BT_ZHJ1_ZJU_Unigene46548	0.00375229	0.0124749	0.300787	0.593968	gi|156552221|ref|XP_001606347.1|	8e-29	PREDICTED: similar to sentrin/sumo-specific protease senp7 [Nasonia vitripennis]	Q9GZR1	1e-20	SENP6_HUMAN Sentrin-specific protease 6 OS=Homo sapiens GN=SENP6 PE=1 SV=2
BT_B_ZJU_Singletons89408	BT_ZHJ1_ZJU_Unigene29662	0.00545372	0.0181594	0.300325	0.594626	gi|239788828|dbj|BAH71075.1|	3e-59	ACYPI007990 [Acyrthosiphon pisum]	A3KPP4	1e-49	S2535_DANRE Solute carrier family 25 member 35 OS=Danio rerio GN=slc25a35 PE=3 SV=1
BT_B_ZJU_Singletons2383	BT_ZHJ1_ZJU_Unigene8134	0.00422159	0.0141671	0.297986	0.59311	gi|156553060|ref|XP_001599116.1|	1e-85	PREDICTED: similar to cullin isoform 1 [Nasonia vitripennis]	Q5RCF3	1e-78	CUL2_PONAB Cullin-2 OS=Pongo abelii GN=CUL2 PE=2 SV=1
BT_B_ZJU_Singletons103981	BT_ZHJ1_ZJU_Unigene52397	0.0157752	0.053	0.297646	0.000659105	gi|225698216|gb|ACO07305.1|	1e-145	catalase [Rachycentron canadum]	Q9PWF7	1e-146	CATA_RANRU Catalase OS=Rana rugosa GN=cat PE=2 SV=3
BT_B_ZJU_Singletons7841 NO( ESTscan)	BT_ZHJ1_ZJU_Unigene23118	0.00885269	0.0297636	0.297433	0.214848	gi|193664775|ref|XP_001947747.1|	4e-60	PREDICTED: similar to Collagen alpha-2(IV) chain [Acyrthosiphon pisum]	P27393	7e-39	CO4A2_ASCSU Collagen alpha-2(IV) chain OS=Ascaris suum PE=2 SV=1
BT_B_ZJU_Singletons97094	BT_ZHJ1_ZJU_Unigene30614	0.00745019	0.0250585	0.297311	0.355856	gi|195442336|ref|XP_002068914.1|	3e-47	GK17769 [Drosophila willistoni] >gi|194164999|gb|EDW79900.1| GK17769 [Drosophila willistoni]	Q2M197	1e-47	PYRG_DROPS CTP synthase OS=Drosophila pseudoobscura pseudoobscura GN=GA23623 PE=3 SV=2
BT_B_ZJU_Singletons102801	BT_ZHJ1_ZJU_Unigene52333	0.0236246	0.0796274	0.296689	4.8e-05	gi|193690922|ref|XP_001952163.1|	1e-113	PREDICTED: similar to sucrase [Acyrthosiphon pisum]	O16098	1e-105	MAL1_DROVI Maltase 1 OS=Drosophila virilis GN=Mav1 PE=3 SV=1
BT_B_ZJU_Singletons99597	BT_ZHJ1_ZJU_Unigene1005	0.00376964	0.0127774	0.295024	0.591596	gi|224061745|ref|XP_002192322.1|	2e-12	PREDICTED: similar to transcriptional regulator, SIN3A [Taeniopygia guttata]	Q96ST3	8e-12	SIN3A_HUMAN Paired amphipathic helix protein Sin3a OS=Homo sapiens GN=SIN3A PE=1 SV=2
BT_B_ZJU_Singletons81119	BT_ZHJ1_ZJU_Unigene50377	0.00446646	0.0152509	0.292865	0.590914	gi|56417598|gb|AAV90740.1|	9e-90	hairy cell leukemia protein 1 [Aedes albopictus]	O95478	1e-76	NSA2_HUMAN Ribosome biogenesis protein NSA2 homolog OS=Homo sapiens GN=TINP1 PE=1 SV=1
BT_B_ZJU_Singletons84478	BT_ZHJ1_ZJU_Unigene44712	0.00748667	0.0255813	0.292662	0.592048	gi|149053678|gb|EDM05495.1|	2e-09	extracellular peptidase inhibitor [Rattus norvegicus]	P14730	4e-10	EXPI_RAT Extracellular peptidase inhibitor (Fragment) OS=Rattus norvegicus GN=Expi PE=2 SV=2
BT_B_ZJU_Singletons98282	BT_ZHJ1_ZJU_Unigene51542	0.00226004	0.00774794	0.291696	0.589698	gi|195378853|ref|XP_002048196.1|	3e-62	GJ13832 [Drosophila virilis] >gi|194155354|gb|EDW70538.1| GJ13832 [Drosophila virilis]	P48598	4e-58	IF4E_DROME Eukaryotic translation initiation factor 4E OS=Drosophila melanogaster GN=eIF-4E PE=1 SV=1
BT_B_ZJU_Singletons96837	BT_ZHJ1_ZJU_Unigene22306	0.0112762	0.0386893	0.291455	0.139153	gi|170062754|ref|XP_001866806.1|	2e-46	glycine cleavage system h protein [Culex quinquefasciatus] >gi|167880571|gb|EDS43954.1| glycine cleavage system h protein [Culex quinquefasciatus]	Q9U616	1e-40	GCSH_DROME Glycine cleavage system H protein, mitochondrial OS=Drosophila melanogaster GN=ppl PE=2 SV=1
BT_B_ZJU_Singletons96972	BT_ZHJ1_ZJU_Unigene14182	0.00569759	0.0195863	0.290897	0.590888	gi|193716125|ref|XP_001943642.1|	2e-29	PREDICTED: similar to protein kinase A anchoring protein [Acyrthosiphon pisum]	O43572	7e-15	AKA10_HUMAN A kinase anchor protein 10, mitochondrial OS=Homo sapiens GN=AKAP10 PE=1 SV=2
BT_B_ZJU_Singletons99582	BT_ZHJ1_ZJU_Unigene29447	0.0188838	0.065089	0.290122	0.126892	gi|109105379|ref|XP_001112528.1|	1e-07	PREDICTED: similar to cathepsin W preproprotein isoform 1 [Macaca mulatta]	P56202	7e-08	CATW_HUMAN Cathepsin W OS=Homo sapiens GN=CTSW PE=1 SV=2
BT_B_ZJU_Singletons83312	BT_ZHJ1_ZJU_Unigene10764	0.0106032	0.0365651	0.289981	0.352103	gi|289742257|gb|ADD19876.1|	4e-19	secreted phosphatidylethanolamine binding protein [Glossina morsitans morsitans]	P31729	3e-17	OV16_ONCVO OV-16 antigen OS=Onchocerca volvulus GN=OV16 PE=2 SV=2
BT_B_ZJU_Singletons103610	BT_ZHJ1_ZJU_Unigene52190	0.00998728	0.0345512	0.289057	0.00525289	gi|91086167|ref|XP_970329.1|	1e-150	PREDICTED: similar to PRP39 pre-mRNA processing factor 39 homolog (yeast) [Tribolium castaneum]	Q1JPZ7	1e-106	PRP39_DANRE Pre-mRNA-processing factor 39 OS=Danio rerio GN=prpf39 PE=2 SV=2
BT_B_ZJU_Singletons100130	BT_ZHJ1_ZJU_Unigene29422	0.00608859	0.0211281	0.288175	0.589914	gi|194745065|ref|XP_001955013.1|	6e-19	GF16461 [Drosophila ananassae] >gi|190628050|gb|EDV43574.1| GF16461 [Drosophila ananassae]	Q9CR10	5e-12	CQ090_MOUSE Uncharacterized protein C17orf90 homolog OS=Mus musculus PE=2 SV=1
BT_B_ZJU_Singletons96998	BT_ZHJ1_ZJU_Unigene25554	0.0184786	0.0642315	0.287687	0.0317729	gi|123478057|ref|XP_001322193.1|	3e-12	retinitis pigmentosa GTPase regulator-like protein [Trichomonas vaginalis G3]	Q17FR9	7e-12	SRRT_AEDAE Serrate RNA effector molecule homolog OS=Aedes aegypti GN=Ars2 PE=3 SV=1
BT_B_ZJU_Singletons82538	BT_ZHJ1_ZJU_Unigene21833	0.0052632	0.018335	0.287058	0.588833	gi|110767710|ref|XP_396000.3|	3e-31	PREDICTED: similar to CG9890-PA [Apis mellifera]	Q9NRM2	1e-23	ZN277_HUMAN Zinc finger protein 277 OS=Homo sapiens GN=ZNF277 PE=1 SV=2
BT_B_ZJU_Singletons102948	BT_ZHJ1_ZJU_Unigene12331	0.0138637	0.0484165	0.286343	0.0794612	gi|193636717|ref|XP_001949755.1|	2e-26	PREDICTED: similar to CG5414 CG5414-PA [Acyrthosiphon pisum]	Q8BIJ6	1e-24	SYIM_MOUSE Isoleucyl-tRNA synthetase, mitochondrial OS=Mus musculus GN=Iars2 PE=2 SV=1
BT_B_ZJU_Singletons99591	BT_ZHJ1_ZJU_Unigene20172	0.0141465	0.0496599	0.284867	0.0109732	gi|193688096|ref|XP_001948363.1|	2e-81	PREDICTED: similar to AMP dependent coa ligase [Acyrthosiphon pisum]	Q6ETN3	5e-58	4CL3_ORYSJ Probable 4-coumarate--CoA ligase 3 OS=Oryza sativa subsp. japonica GN=4CL3 PE=2 SV=1
BT_B_ZJU_Singletons95107	BT_ZHJ1_ZJU_Unigene49162	0.00341083	0.0119934	0.284392	0.587059	gi|282165794|ref|NP_001164136.1|	6e-61	chickadee [Tribolium castaneum]	Q6QEJ7	2e-59	PROF_APIME Profilin OS=Apis mellifera PE=2 SV=1
BT_B_ZJU_Singletons76224	BT_ZHJ1_ZJU_Unigene41532	0.00524794	0.0184802	0.283977	0.587611	gi|153792609|ref|NP_001093277.1|	8e-24	tropomyosin-2 isoform 4 [Bombyx mori] >gi|95103006|gb|ABF51444.1| tropomyosin isoform 4 [Bombyx mori]	P06754	1e-22	TPM1_DROME Tropomyosin-1, isoforms 9A/A/B OS=Drosophila melanogaster GN=Tm1 PE=1 SV=2
BT_B_ZJU_Singletons88800	BT_ZHJ1_ZJU_Unigene13264	0.00661928	0.0234805	0.281905	0.587246	gi|118777515|ref|XP_560337.2|	6e-18	AGAP003888-PA [Anopheles gambiae str. PEST] >gi|116132692|gb|EAL41986.2| AGAP003888-PA [Anopheles gambiae str. PEST]	Q6NRG5	1e-14	NDOR1_XENLA NADPH-dependent diflavin oxidoreductase 1 OS=Xenopus laevis GN=ndor1 PE=2 SV=1
BT_B_ZJU_Singletons4940	BT_ZHJ1_ZJU_Unigene22794	0.011084	0.0393573	0.281625	0.347742	gi|91094431|ref|XP_969591.1|	2e-20	PREDICTED: similar to AGAP008909-PA [Tribolium castaneum]	P31729	2e-16	OV16_ONCVO OV-16 antigen OS=Onchocerca volvulus GN=OV16 PE=2 SV=2
BT_B_ZJU_Singletons93693	BT_ZHJ1_ZJU_Unigene10101	0.0049932	0.0177334	0.281571	0.586492	gi|156549443|ref|XP_001603354.1|	1e-22	PREDICTED: similar to brca1-associated protein (brap2) [Nasonia vitripennis]	Q99MP8	2e-12	BRAP_MOUSE BRCA1-associated protein OS=Mus musculus GN=Brap PE=1 SV=1
BT_B_ZJU_Singletons95385	BT_ZHJ1_ZJU_Unigene28138	0.0227671	0.0809483	0.281255	0.0200731	gi|123530|sp|P04929.1|HRPX_PLALO	1e-30	RecName: Full=Histidine-rich glycoprotein; Flags: Precursor >gi|9999|emb|CAA25698.1| histidine-rich protein [Plasmodium lophurae] >gi|224316|prf||1101401A protein,His rich	P04929	2e-31	HRPX_PLALO Histidine-rich glycoprotein OS=Plasmodium lophurae PE=4 SV=1
BT_B_ZJU_Singletons98931	BT_ZHJ1_ZJU_Unigene18818	0.00389877	0.0138738	0.281017	0.585799	gi|110755006|ref|XP_001120383.1|	2e-17	PREDICTED: similar to swiss cheese CG2212-PA, isoform A [Apis mellifera]	Q9U969	1e-12	SWS_DROME Protein Swiss cheese OS=Drosophila melanogaster GN=sws PE=1 SV=2
BT_B_ZJU_Singletons97876	BT_ZHJ1_ZJU_Unigene45966	0.00693888	0.0246957	0.280975	0.346937	gi|126631907|gb|AAI34134.1|	1e-06	Zgc:162895 protein [Danio rerio]	O60921	1e-06	HUS1_HUMAN Checkpoint protein HUS1 OS=Homo sapiens GN=HUS1 PE=1 SV=1
BT_B_ZJU_Singletons26534	BT_ZHJ1_ZJU_Unigene25332	0.0116862	0.0415999	0.280918	0.0174796	gi|158284687|ref|XP_307770.4|	1e-132	AGAP003261-PA [Anopheles gambiae str. PEST] >gi|157020908|gb|EAA03543.4| AGAP003261-PA [Anopheles gambiae str. PEST]	Q9FPQ6	5e-61	GP1_CHLRE Vegetative cell wall protein gp1 OS=Chlamydomonas reinhardtii GN=GP1 PE=2 SV=1
BT_B_ZJU_Singletons80746	BT_ZHJ1_ZJU_Unigene38728	0.00991671	0.0353437	0.280579	0.346853	gi|157169499|ref|XP_001657869.1|	4e-11	ikappab kinase complex-associated protein [Aedes aegypti] >gi|108883649|gb|EAT47874.1| ikappab kinase complex-associated protein [Aedes aegypti]	Q8WND5	2e-11	ELP1_RABIT Elongator complex protein 1 OS=Oryctolagus cuniculus GN=IKBKAP PE=2 SV=1
BT_B_ZJU_Singletons26952	BT_ZHJ1_ZJU_Unigene30585	0.0181149	0.0648421	0.279369	2.67e-05	gi|91077688|ref|XP_974709.1|	1e-135	PREDICTED: similar to pentatricopeptide repeat domain 3 [Tribolium castaneum]	A1Z9A8	1e-127	PTCD3_DROME Protein PTCD3 homolog, mitochondrial OS=Drosophila melanogaster GN=CG4679 PE=2 SV=1
BT_B_ZJU_Singletons100277	BT_ZHJ1_ZJU_Unigene51968	0.00455744	0.0163522	0.278705	0.206025	gi|91086211|ref|XP_971977.1|	3e-59	PREDICTED: similar to reserved [Tribolium castaneum]	Q6AXL5	1e-47	HBAP1_DANRE HSPB1-associated protein 1 homolog OS=Danio rerio GN=hspbap1 PE=2 SV=2
BT_B_ZJU_Singletons101427	BT_ZHJ1_ZJU_Unigene42326	0.00860276	0.0309109	0.278308	0.345673	gi|91086019|ref|XP_972971.1|	7e-30	PREDICTED: similar to 39S ribosomal protein L11, mitochondrial [Tribolium castaneum]	Q9VFJ2	2e-26	RM11_DROME 39S ribosomal protein L11, mitochondrial OS=Drosophila melanogaster GN=mRpL11 PE=1 SV=1
BT_B_ZJU_Singletons15453	BT_ZHJ1_ZJU_Unigene44002	0.00480912	0.0173235	0.277606	0.584716	gi|156554894|ref|XP_001600275.1|	3e-35	PREDICTED: similar to GA11442-PA [Nasonia vitripennis]	Q8BHC1	2e-18	RB39B_MOUSE Ras-related protein Rab-39B OS=Mus musculus GN=Rab39b PE=2 SV=1
BT_B_ZJU_Singletons102149	BT_ZHJ1_ZJU_Unigene16266	0.0277388	0.100189	0.276865	0.00172816	gi|189241712|ref|XP_968082.2|	1e-111	PREDICTED: similar to xaa-pro dipeptidase app(e.coli) [Tribolium castaneum]	Q9NQH7	1e-75	XPP3_HUMAN Probable Xaa-Pro aminopeptidase 3 OS=Homo sapiens GN=XPNPEP3 PE=1 SV=1
BT_B_ZJU_Singletons102061	BT_ZHJ1_ZJU_Unigene28798	0.00515347	0.0186501	0.276324	0.58429	gi|123474861|ref|XP_001320611.1|	4e-12	ankyrin repeat protein [Trichomonas vaginalis G3]	Q4UMH6	6e-08	Y381_RICFE Putative ankyrin repeat protein RF_0381 OS=Rickettsia felis GN=RF_0381 PE=4 SV=1
BT_B_ZJU_Singletons101480	BT_ZHJ1_ZJU_Unigene51500	0.0110137	0.0399327	0.275806	0.0335716	gi|158298972|ref|XP_319104.4|	8e-49	AGAP009967-PA [Anopheles gambiae str. PEST] >gi|157014144|gb|EAA14522.5| AGAP009967-PA [Anopheles gambiae str. PEST]	Q7ZVJ8	6e-45	CP13A_DANRE UPF0585 protein C16orf13 homolog A OS=Danio rerio GN=zgc:56719 PE=2 SV=3
BT_B_ZJU_Singletons101958	BT_ZHJ1_ZJU_Unigene10949	0.0184617	0.0671537	0.274916	0.00424406	gi|189235593|ref|XP_968272.2|	2e-39	PREDICTED: similar to short-chain dehydrogenase [Tribolium castaneum]	Q7Z9I4	1e-20	YCP6_SCHPO Uncharacterized oxidoreductase C663.06c OS=Schizosaccharomyces pombe GN=SPCC663.06c PE=2 SV=1
BT_B_ZJU_Singletons92973	BT_ZHJ1_ZJU_Unigene29460	0.00981437	0.0357729	0.274352	0.129958	gi|170589802|ref|XP_001899662.1|	2e-18	OV-16 antigen precursor [Brugia malayi]	O16264	1e-14	PEBPH_CAEEL Phosphatidylethanolamine-binding protein homolog F40A3.3 OS=Caenorhabditis elegans GN=F40A3.3 PE=2 SV=1
BT_B_ZJU_Singletons97892	BT_ZHJ1_ZJU_Unigene26632	0.0425524	0.15592	0.272912	0.000525071	gi|193636528|ref|XP_001947537.1|	3e-70	PREDICTED: similar to soldier-specific protein-1 [Acyrthosiphon pisum]	Q9VBV3	1e-19	TAKT_DROME Protein takeout OS=Drosophila melanogaster GN=to PE=2 SV=1
BT_B_ZJU_Singletons26418	BT_ZHJ1_ZJU_Unigene51312	0.00831702	0.0305264	0.272453	0.123444	gi|291413178|ref|XP_002722853.1|	2e-08	PREDICTED: bromodomain-containing protein 4 [Oryctolagus cuniculus]	Q54DH8	2e-08	TAF1_DICDI Transcription initiation factor TFIID subunit 1 OS=Dictyostelium discoideum GN=taf1 PE=3 SV=1
BT_B_ZJU_Singletons102558 NO( ESTscan)	BT_ZHJ1_ZJU_Unigene31197	0.00866426	0.0321683	0.269342	0.0138328	gi|110764127|ref|XP_392097.3|	1e-145	PREDICTED: similar to Collagen type IV CG4145-PA, isoform A isoform 1 [Apis mellifera]	P08120	1e-111	CO4A1_DROME Collagen alpha-1(IV) chain OS=Drosophila melanogaster GN=Cg25C PE=2 SV=3
BT_B_ZJU_Singletons93035	BT_ZHJ1_ZJU_Unigene36017	0.00538936	0.0200426	0.268895	0.581241	gi|193652448|ref|XP_001948200.1|	2e-18	PREDICTED: similar to GA10436-PA [Acyrthosiphon pisum]	Q9U6M0	2e-13	ECSIT_DROME Evolutionarily conserved signaling intermediate in Toll pathway, mitochondrial OS=Drosophila melanogaster GN=ECSIT PE=1 SV=2
BT_B_ZJU_Singletons23722	BT_ZHJ1_ZJU_Unigene998	0.00889058	0.0331735	0.268003	0.340049	gi|170589802|ref|XP_001899662.1|	5e-10	OV-16 antigen precursor [Brugia malayi]	P31729	1e-08	OV16_ONCVO OV-16 antigen OS=Onchocerca volvulus GN=OV16 PE=2 SV=2
BT_B_ZJU_Singletons11867	BT_ZHJ1_ZJU_Unigene47384	0.0151553	0.0566092	0.267718	0.0518104	gi|28317155|gb|AAD46857.2|AF160917_1	2e-10	LD09009p [Drosophila melanogaster]	Q7KRY6	3e-11	NHK1_DROME Nucleosomal histone kinase 1 OS=Drosophila melanogaster GN=ball PE=1 SV=1
BT_B_ZJU_Singletons100706	BT_ZHJ1_ZJU_Unigene31641	0.0108128	0.0405373	0.266737	0.0134388	gi|193676387|ref|XP_001943881.1|	1e-95	PREDICTED: similar to AGAP005784-PA [Acyrthosiphon pisum]	Q9W1L5	5e-86	PAL2_DROME Peptidyl-alpha-hydroxyglycine alpha-amidating lyase 2 OS=Drosophila melanogaster GN=Pal PE=1 SV=2
BT_B_ZJU_Singletons97836	BT_ZHJ1_ZJU_Unigene27729	0.00493295	0.0185798	0.265501	0.579668	gi|158291195|ref|XP_312669.4|	1e-33	AGAP002300-PA [Anopheles gambiae str. PEST] >gi|157018260|gb|EAA07463.4| AGAP002300-PA [Anopheles gambiae str. PEST]	Q01780	5e-25	EXOSX_HUMAN Exosome component 10 OS=Homo sapiens GN=EXOSC10 PE=1 SV=2
BT_B_ZJU_Singletons94281	BT_ZHJ1_ZJU_Unigene5078	0.0260017	0.0979485	0.265463	0.00283471	gi|58388510|ref|XP_316331.2|	1e-21	C-type lectin (AGAP006267-PA) [Anopheles gambiae str. PEST] >gi|55239074|gb|EAA11599.2| C-type lectin (AGAP006267-PA) [Anopheles gambiae str. PEST]	Q9UMR7	7e-07	CLC4A_HUMAN C-type lectin domain family 4 member A OS=Homo sapiens GN=CLEC4A PE=1 SV=1
BT_B_ZJU_Singletons97580	BT_ZHJ1_ZJU_Unigene26843	0.00385111	0.014535	0.264954	0.578863	gi|91094389|ref|XP_971252.1|	1e-44	PREDICTED: similar to NC2alpha CG10318-PA [Tribolium castaneum]	A0JPP1	2e-37	NC2A_RAT Dr1-associated corepressor OS=Rattus norvegicus GN=Drap1 PE=2 SV=1
BT_B_ZJU_Singletons92419	BT_ZHJ1_ZJU_Unigene51360	0.0390706	0.147642	0.264631	0.0015145	gi|239788614|dbj|BAH70979.1|	6e-36	ACYPI009963 [Acyrthosiphon pisum]	Q9VVN2	4e-33	RT26_DROME Probable 28S ribosomal protein S26, mitochondrial OS=Drosophila melanogaster GN=mRpS26 PE=1 SV=1
BT_B_ZJU_Singletons103515	BT_ZHJ1_ZJU_Unigene27441	0.0130182	0.0492274	0.26445	0.0283331	gi|66499419|ref|XP_394245.2|	1e-135	PREDICTED: similar to Puromycin sensitive aminopeptidase CG1009-PC, isoform C isoform 1 [Apis mellifera]	Q11011	1e-113	PSA_MOUSE Puromycin-sensitive aminopeptidase OS=Mus musculus GN=Npepps PE=1 SV=1
BT_B_ZJU_Singletons12024	BT_ZHJ1_ZJU_Unigene18027	0.00877225	0.0331846	0.264347	0.338138	gi|91085763|ref|XP_974155.1|	1e-50	PREDICTED: similar to CG11337 CG11337-PA [Tribolium castaneum]	Q8TCS8	8e-42	PNPT1_HUMAN Polyribonucleotide nucleotidyltransferase 1, mitochondrial OS=Homo sapiens GN=PNPT1 PE=1 SV=2
BT_B_ZJU_Singletons95586	BT_ZHJ1_ZJU_Unigene52301	0.0178582	0.0677484	0.263597	0.0100467	gi|110761268|ref|XP_395734.3|	1e-69	PREDICTED: similar to CG18140-PA [Apis mellifera]	Q9W5U2	1e-67	CHIT3_DROME Probable chitinase 3 OS=Drosophila melanogaster GN=Cht3 PE=2 SV=2
BT_B_ZJU_Singletons101527	BT_ZHJ1_ZJU_Unigene22508	0.0029562	0.0112323	0.263187	0.564051	gi|72392587|ref|XP_847094.1|	3e-23	5-methyltetrahydropteroyltriglutamate--homocysteine S-methyltransferase [Trypanosoma brucei TREU927]	Q9UT09	2e-72	AROG_SCHPO Phospho-2-dehydro-3-deoxyheptonate aldolase, tyrosine-inhibited OS=Schizosaccharomyces pombe GN=aro4 PE=2 SV=1
BT_B_ZJU_Singletons101930	BT_ZHJ1_ZJU_Unigene52114	0.0234842	0.0895194	0.262336	0.000349772	gi|193587120|ref|XP_001952175.1|	2e-58	PREDICTED: similar to AGAP005615-PA [Acyrthosiphon pisum]	Q8WTC1	7e-44	RT15_DROME 28S ribosomal protein S15, mitochondrial OS=Drosophila melanogaster GN=bonsai PE=2 SV=2
BT_B_ZJU_Singletons94303	BT_ZHJ1_ZJU_Unigene45117	0.00822954	0.0313731	0.262312	0.0913183	gi|1480863|gb|AAB05810.1|	3e-08	super cysteine rich protein [Homo sapiens]	Q54HP1	2e-08	MYBQ_DICDI Myb-like protein Q OS=Dictyostelium discoideum GN=mybQ PE=3 SV=1
BT_B_ZJU_Singletons16677	BT_ZHJ1_ZJU_Unigene21739	0.0204541	0.0782385	0.261433	0.0749432	gi|195113755|ref|XP_002001433.1|	2e-12	GI21978 [Drosophila mojavensis] >gi|193918027|gb|EDW16894.1| GI21978 [Drosophila mojavensis]	P31729	1e-10	OV16_ONCVO OV-16 antigen OS=Onchocerca volvulus GN=OV16 PE=2 SV=2
BT_B_ZJU_Singletons102304	BT_ZHJ1_ZJU_Unigene38808	0.0203384	0.0780133	0.260704	0.0529715	gi|255710259|gb|ACU30949.1|	9e-12	probable salivary maltase precursor [Ochlerotatus triseriatus]	P13080	2e-11	MALT_AEDAE Probable maltase OS=Aedes aegypti GN=MAL1 PE=2 SV=1
BT_B_ZJU_Singletons104132	BT_ZHJ1_ZJU_Unigene31656	0.0204455	0.0786943	0.259809	7.45e-11	gi|189235987|ref|XP_971849.2|	3e-46	PREDICTED: similar to BMKETTIN [Tribolium castaneum]	Q9I7U4	2e-34	TITIN_DROME Titin OS=Drosophila melanogaster GN=sls PE=1 SV=3
BT_B_ZJU_Singletons101505	BT_ZHJ1_ZJU_Unigene443	0.0143011	0.055258	0.258806	0.0273941	gi|109102446|ref|XP_001098585.1|	7e-11	PREDICTED: SPTF-associated factor 65 gamma isoform 1 [Macaca mulatta] >gi|109102448|ref|XP_001098788.1| PREDICTED: SPTF-associated factor 65 gamma isoform 2 [Macaca mulatta] >gi|109102450|ref|XP_001099099.1| PREDICTED: SPTF-associated factor 65 gamma isoform 5 [Macaca mulatta]	O94864	1e-11	ST65G_HUMAN STAGA complex 65 subunit gamma OS=Homo sapiens GN=SUPT7L PE=1 SV=1
BT_B_ZJU_Singletons98925	BT_ZHJ1_ZJU_Unigene45978	0.0145968	0.0564461	0.258597	0.122814	gi|126306087|ref|XP_001381515.1|	3e-17	PREDICTED: similar to brain my044 protein [Monodelphis domestica]	Q8R3H9	5e-17	TTC4_MOUSE Tetratricopeptide repeat protein 4 OS=Mus musculus GN=Ttc4 PE=2 SV=1
BT_B_ZJU_Singletons7370	BT_ZHJ1_ZJU_Unigene30338	0.0171226	0.0662433	0.25848	0.00684098	gi|156551519|ref|XP_001605516.1|	1e-117	PREDICTED: similar to ENSANGP00000021095 [Nasonia vitripennis]	Q32NB8	3e-96	PGPS1_HUMAN CDP-diacylglycerol--glycerol-3-phosphate 3-phosphatidyltransferase, mitochondrial OS=Homo sapiens GN=PGS1 PE=2 SV=1
BT_B_ZJU_Singletons21933	BT_ZHJ1_ZJU_Unigene50855	0.0196405	0.0761973	0.257759	0.0484558	gi|118092310|ref|XP_421440.2|	1e-22	PREDICTED: similar to N-acetyltransferase 12 [Gallus gallus]	Q8CES0	4e-21	MAK3_MOUSE N-acetyltransferase MAK3 homolog OS=Mus musculus GN=Nat12 PE=2 SV=2
BT_B_ZJU_Singletons103249	BT_ZHJ1_ZJU_Unigene22865	0.00395465	0.0153496	0.257639	0.206954	gi|66510879|ref|XP_392423.2|	6e-62	PREDICTED: similar to follicular lymphoma variant translocation 1 isoform 1 [Apis mellifera]	Q06136	6e-55	KDSR_HUMAN 3-ketodihydrosphingosine reductase OS=Homo sapiens GN=KDSR PE=1 SV=1
BT_B_ZJU_Singletons95402	BT_ZHJ1_ZJU_Unigene19247	0.00997227	0.0389869	0.255785	0.334266	gi|110766368|ref|XP_001122583.1|	6e-51	PREDICTED: similar to CG4225-PA [Apis mellifera]	Q08D64	2e-48	ABCB6_XENTR ATP-binding cassette sub-family B member 6, mitochondrial OS=Xenopus tropicalis GN=abcb6 PE=2 SV=1
BT_B_ZJU_Singletons100667	BT_ZHJ1_ZJU_Unigene5079	0.0072724	0.0284563	0.255564	0.0606816	gi|82621739|gb|ABB86551.1|	3e-76	proteosome PSMB6/9 protein [Branchiostoma lanceolatum]	Q3MHN0	2e-72	PSB6_BOVIN Proteasome subunit beta type-6 OS=Bos taurus GN=PSMB6 PE=1 SV=1
BT_B_ZJU_Singletons102422	BT_ZHJ1_ZJU_Unigene23765	0.00908947	0.0355904	0.255391	0.333798	gi|156541837|ref|XP_001601244.1|	1e-52	PREDICTED: similar to CG8067-PA [Nasonia vitripennis]	A3KP37	1e-40	CT007_DANRE Probable methyltransferase C20orf7 homolog, mitochondrial OS=Danio rerio GN=zgc:162919 PE=2 SV=1
BT_B_ZJU_Singletons87219	BT_ZHJ1_ZJU_Unigene45971	0.0303478	0.119067	0.25488	0.15427	gi|156306282|ref|XP_001617576.1|	3e-13	hypothetical protein NEMVEDRAFT_v1g225968 [Nematostella vectensis] >gi|156194643|gb|EDO25476.1| predicted protein [Nematostella vectensis]	Q1RHE5	2e-20	DAPB_RICBR Dihydrodipicolinate reductase OS=Rickettsia bellii (strain RML369-C) GN=dapB PE=3 SV=1
BT_B_ZJU_Singletons103680	BT_ZHJ1_ZJU_Unigene10074	0.0302729	0.118795	0.254833	8.03e-06	gi|193697765|ref|XP_001948318.1|	1e-61	PREDICTED: similar to CG1443 CG1443-PA, partial [Acyrthosiphon pisum]	A1ZAI5	8e-44	FACR1_DROME Putative fatty acyl-CoA reductase CG5065 OS=Drosophila melanogaster GN=CG5065 PE=3 SV=1
BT_B_ZJU_Singletons92995	BT_ZHJ1_ZJU_Unigene51250	0.00857429	0.0336737	0.254629	0.121173	gi|195382288|ref|XP_002049862.1|	2e-65	GJ20513 [Drosophila virilis] >gi|194144659|gb|EDW61055.1| GJ20513 [Drosophila virilis]	O35796	2e-30	C1QBP_RAT Complement component 1 Q subcomponent-binding protein, mitochondrial OS=Rattus norvegicus GN=C1qbp PE=1 SV=2
BT_B_ZJU_Singletons99183	BT_ZHJ1_ZJU_Unigene22106	0.00631874	0.024968	0.253073	0.0773988	gi|158298770|ref|XP_318929.4|	8e-21	AGAP009823-PA [Anopheles gambiae str. PEST] >gi|157014045|gb|EAA14245.5| AGAP009823-PA [Anopheles gambiae str. PEST]	A0JMW6	1e-11	T214A_XENLA Transmembrane protein 214-A OS=Xenopus laevis GN=tmem214-A PE=2 SV=1
BT_B_ZJU_Singletons90320	BT_ZHJ1_ZJU_Unigene41300	0.00446627	0.0176937	0.252421	0.573271	gi|110751134|ref|XP_396581.3|	2e-32	PREDICTED: similar to SH2 domain binding protein 1 [Apis mellifera]	Q62018	1e-27	CTR9_MOUSE RNA polymerase-associated protein CTR9 homolog OS=Mus musculus GN=Ctr9 PE=1 SV=2
BT_B_ZJU_Singletons102996	BT_ZHJ1_ZJU_Unigene52351	0.0103528	0.0410493	0.252205	0.00571758	gi|193683398|ref|XP_001945690.1|	4e-91	PREDICTED: similar to mitochondrial ribosomal protein S35 CG2101-PA [Acyrthosiphon pisum]	Q2YDF6	3e-71	RT35_BOVIN 28S ribosomal protein S35, mitochondrial OS=Bos taurus GN=MRPS35 PE=1 SV=1
BT_B_ZJU_Singletons98800	BT_ZHJ1_ZJU_Unigene29574	0.0144786	0.0576837	0.250999	0.011137	gi|195026531|ref|XP_001986277.1|	1e-30	GH21270 [Drosophila grimshawi] >gi|193902277|gb|EDW01144.1| GH21270 [Drosophila grimshawi]	Q6DC58	1e-15	TM223_DANRE Transmembrane protein 223 OS=Danio rerio GN=tmem223 PE=2 SV=1
BT_B_ZJU_Singletons86508	BT_ZHJ1_ZJU_Unigene46083	0.00742825	0.0298404	0.248933	0.330244	gi|189236645|ref|XP_001809758.1|	7e-54	PREDICTED: similar to Elongation factor 1-gamma (EF-1-gamma) (eEF-1B gamma) [Tribolium castaneum]	Q9NJH0	1e-51	EF1G_DROME Elongation factor 1-gamma OS=Drosophila melanogaster GN=Ef1gamma PE=1 SV=2
BT_B_ZJU_Singletons100620	BT_ZHJ1_ZJU_Unigene17744	0.0035423	0.0142402	0.248753	0.571226	gi|66523545|ref|XP_625193.1|	4e-31	PREDICTED: similar to high mobility group 20A isoform 1 [Apis mellifera]	Q9NP66	2e-30	HM20A_HUMAN High mobility group protein 20A OS=Homo sapiens GN=HMG20A PE=1 SV=1
BT_B_ZJU_Singletons100737	BT_ZHJ1_ZJU_Unigene49489	0.00850451	0.0344142	0.247122	0.0985245	gi|193599080|ref|XP_001946811.1|	1e-31	PREDICTED: similar to CG30100 CG30100-PA isoform 2 [Acyrthosiphon pisum] >gi|193599082|ref|XP_001946758.1| PREDICTED: similar to CG30100 CG30100-PA isoform 1 [Acyrthosiphon pisum]	Q80VP5	2e-22	CL065_MOUSE Uncharacterized protein C12orf65 homolog OS=Mus musculus PE=2 SV=1
BT_B_ZJU_Singletons92883	BT_ZHJ1_ZJU_Unigene50442	0.0155515	0.0631508	0.24626	0.117072	gi|189240630|ref|XP_001808987.1|	2e-15	PREDICTED: similar to chromosome 1 open reading frame 151 protein [Tribolium castaneum]	Q5TGZ0	1e-12	CA151_HUMAN UPF0327 protein C1orf151 OS=Homo sapiens GN=C1orf151 PE=1 SV=1
BT_B_ZJU_Singletons86796	BT_ZHJ1_ZJU_Unigene14591	0.0144581	0.0587314	0.246172	0.0576415	gi|156546707|ref|XP_001604440.1|	1e-51	PREDICTED: similar to phosphomevalonate kinase [Nasonia vitripennis]	Q2KIU2	4e-46	PMVK_BOVIN Phosphomevalonate kinase OS=Bos taurus GN=PMVK PE=2 SV=3
BT_B_ZJU_Singletons88675	BT_ZHJ1_ZJU_Unigene48559	0.0151783	0.0619028	0.245196	0.0748483	gi|223951437|gb|ACN29683.1|	1e-39	alakaline phosphatase 2 [Nilaparvata lugens]	P09487	2e-36	PPBT_BOVIN Alkaline phosphatase, tissue-nonspecific isozyme OS=Bos taurus GN=ALPL PE=1 SV=2
BT_B_ZJU_Singletons99806	BT_ZHJ1_ZJU_Unigene49984	0.0183862	0.0749868	0.245193	0.00396708	gi|158301533|ref|XP_321202.3|	1e-48	AGAP001865-PA [Anopheles gambiae str. PEST] >gi|157012518|gb|EAA01755.3| AGAP001865-PA [Anopheles gambiae str. PEST]	Q9D8P4	2e-20	RM17_MOUSE 39S ribosomal protein L17, mitochondrial OS=Mus musculus GN=Mrpl17 PE=1 SV=1
BT_B_ZJU_Singletons84822	BT_ZHJ1_ZJU_Unigene30849	0.0112779	0.0461908	0.244158	0.200055	gi|239789027|dbj|BAH71163.1|	5e-17	ACYPI002878 [Acyrthosiphon pisum]	P31729	1e-14	OV16_ONCVO OV-16 antigen OS=Onchocerca volvulus GN=OV16 PE=2 SV=2
BT_B_ZJU_Singletons101196	BT_ZHJ1_ZJU_Unigene28240	0.00545639	0.0223481	0.244155	0.0379648	gi|91084029|ref|XP_966465.1|	0	PREDICTED: similar to alanyl-tRNA synthetase [Tribolium castaneum]	P21894	0	SYAC_BOMMO Alanyl-tRNA synthetase, cytoplasmic OS=Bombyx mori PE=1 SV=1
BT_B_ZJU_Singletons84520	BT_ZHJ1_ZJU_Unigene23303	0.0090973	0.0374013	0.243235	0.570576	gi|195161655|ref|XP_002021678.1|	4e-15	Sip1-TFIP11 interacting protein [Drosophila persimilis] >gi|85363112|gb|ABC69934.1| STIP [Drosophila persimilis] >gi|194103478|gb|EDW25521.1| Sip1-TFIP11 interacting protein [Drosophila persimilis]	Q9Y103	3e-15	TFP11_DROME Septin-interacting protein 1 OS=Drosophila melanogaster GN=sip1 PE=1 SV=1
BT_B_ZJU_Singletons100837	BT_ZHJ1_ZJU_Unigene49311	0.0108343	0.0447121	0.242312	0.028202	gi|58388728|ref|XP_316497.2|	2e-68	AGAP006456-PA [Anopheles gambiae str. PEST] >gi|55239226|gb|EAA11886.2| AGAP006456-PA [Anopheles gambiae str. PEST]	Q0MQG6	3e-58	NDUS3_PONAB NADH dehydrogenase [ubiquinone] iron-sulfur protein 3, mitochondrial OS=Pongo abelii GN=NDUFS3 PE=2 SV=1
BT_B_ZJU_Singletons101003	BT_ZHJ1_ZJU_Unigene52031	0.0146194	0.0607952	0.24047	0.0165144	gi|158287631|ref|XP_309617.4|	3e-33	AGAP004065-PA [Anopheles gambiae str. PEST] >gi|157019515|gb|EAA05338.5| AGAP004065-PA [Anopheles gambiae str. PEST]	Q7TP48	6e-17	APMAP_RAT Adipocyte plasma membrane-associated protein OS=Rattus norvegicus GN=Apmap PE=2 SV=2
BT_B_ZJU_Singletons82795	BT_ZHJ1_ZJU_Unigene49092	0.0141689	0.0591576	0.239511	0.0724468	gi|291385792|ref|XP_002709482.1|	1e-29	PREDICTED: cathepsin B [Oryctolagus cuniculus]	P43507	7e-30	CPR3_CAEEL Cathepsin B-like cysteine proteinase 3 OS=Caenorhabditis elegans GN=cpr-3 PE=2 SV=1
BT_B_ZJU_Singletons10025	BT_ZHJ1_ZJU_Unigene10075	0.00494412	0.0206601	0.239308	0.566916	gi|170030906|ref|XP_001843328.1|	1e-18	lipin-3 [Culex quinquefasciatus] >gi|167868808|gb|EDS32191.1| lipin-3 [Culex quinquefasciatus]	Q7TNN8	2e-18	LPIN3_MUSSP Lipin-3 OS=Mus spretus GN=Lpin3 PE=2 SV=1
BT_B_ZJU_Singletons94228	BT_ZHJ1_ZJU_Unigene29613	0.00714287	0.0299053	0.23885	0.197291	gi|110761409|ref|XP_001122240.1|	2e-19	PREDICTED: similar to scarlet CG4314-PA [Apis mellifera]	P45843	1e-18	SCRT_DROME Protein scarlet OS=Drosophila melanogaster GN=st PE=1 SV=3
BT_B_ZJU_Singletons101010	BT_ZHJ1_ZJU_Unigene51118	0.0130804	0.0549615	0.237992	0.00585194	gi|91089903|ref|XP_972444.1|	5e-42	PREDICTED: similar to glucosyl/glucuronosyl transferases [Tribolium castaneum]	P36512	2e-37	UDB13_RABIT UDP-glucuronosyltransferase 2B13 OS=Oryctolagus cuniculus GN=UGT2B13 PE=2 SV=1
BT_B_ZJU_Singletons98421	BT_ZHJ1_ZJU_Unigene3672	0.00730047	0.0306797	0.237958	0.115042	gi|239791950|dbj|BAH72375.1|	1e-13	ACYPI26358 [Acyrthosiphon pisum]	Q8GWZ6	1e-12	SRR1_ARATH Protein SENSITIVITY TO RED LIGHT REDUCED 1 OS=Arabidopsis thaliana GN=SRR1 PE=2 SV=2
BT_B_ZJU_Singletons103925	BT_ZHJ1_ZJU_Unigene28783	0.011318	0.0475719	0.237913	0.0360033	gi|91077840|ref|XP_971447.1|	2e-33	PREDICTED: similar to set domain protein [Tribolium castaneum]	Q9VW15	3e-29	ASH1_DROME Histone-lysine N-methyltransferase ash1 OS=Drosophila melanogaster GN=ash1 PE=1 SV=3
BT_B_ZJU_Singletons87310	BT_ZHJ1_ZJU_Unigene36643	0.00926798	0.0389903	0.2377	0.568439	gi|193669518|ref|XP_001943508.1|	2e-14	PREDICTED: similar to Phenylalanyl-tRNA synthetase CG13348-PA [Acyrthosiphon pisum]	O16129	1e-12	SYFM_DROME Probable phenylalanyl-tRNA synthetase, mitochondrial OS=Drosophila melanogaster GN=Aats-phe PE=1 SV=3
BT_B_ZJU_Singletons92715	BT_ZHJ1_ZJU_Unigene48506	0.0088754	0.0373573	0.237581	0.196287	gi|270037305|gb|ACZ58350.1|	1e-25	phosphatidylethanolamine-binding protein [Aedes albopictus]	P31729	1e-23	OV16_ONCVO OV-16 antigen OS=Onchocerca volvulus GN=OV16 PE=2 SV=2
BT_B_ZJU_Singletons88372	BT_ZHJ1_ZJU_Unigene5192	0.00730014	0.0308191	0.236871	0.196331	gi|193688300|ref|XP_001943122.1|	8e-40	PREDICTED: similar to nad dehydrogenase [Acyrthosiphon pisum]	Q7TSQ8	9e-18	PDPR_MOUSE Pyruvate dehydrogenase phosphatase regulatory subunit, mitochondrial OS=Mus musculus GN=Pdpr PE=2 SV=1
BT_B_ZJU_Singletons102284	BT_ZHJ1_ZJU_Unigene31510	0.01099	0.046807	0.234793	0.00573256	gi|283135236|ref|NP_001164373.1|	0	mitochondrial-processing peptidase subunit alpha [Nasonia vitripennis]	Q9DC61	1e-151	MPPA_MOUSE Mitochondrial-processing peptidase subunit alpha OS=Mus musculus GN=Pmpca PE=1 SV=1
BT_B_ZJU_Singletons91977	BT_ZHJ1_ZJU_Unigene24872	0.0132005	0.056232	0.234751	0.0411454	gi|193716016|ref|XP_001951334.1|	3e-39	PREDICTED: similar to protease, reverse transcriptase and RNase H [Acyrthosiphon pisum]	P10394	1e-11	POL4_DROME Retrovirus-related Pol polyprotein from transposon 412 OS=Drosophila melanogaster GN=POL PE=4 SV=1
BT_B_ZJU_Singletons26940	BT_ZHJ1_ZJU_Unigene48034	0.0134526	0.0573248	0.234672	0.0155012	gi|183979247|dbj|BAG30785.1|	2e-32	similar to CG9701-PA [Papilio xuthus]	P09848	3e-29	LPH_HUMAN Lactase-phlorizin hydrolase OS=Homo sapiens GN=LCT PE=1 SV=2
BT_B_ZJU_Singletons95476	BT_ZHJ1_ZJU_Unigene33147	0.0059145	0.0252613	0.234133	0.564711	gi|109074007|ref|XP_001090341.1|	3e-11	PREDICTED: similar to WD repeat domain 19 [Macaca mulatta]	Q8NEZ3	1e-11	WDR19_HUMAN WD repeat-containing protein 19 OS=Homo sapiens GN=WDR19 PE=2 SV=2
BT_B_ZJU_Singletons91265	BT_ZHJ1_ZJU_Unigene30155	0.0186211	0.0798969	0.233064	0.00790572	gi|156552414|ref|XP_001600355.1|	6e-63	PREDICTED: similar to ENSANGP00000006836 [Nasonia vitripennis]	Q7ZWE3	4e-37	LARP7_DANRE La-related protein 7 OS=Danio rerio GN=larp7 PE=2 SV=1
BT_B_ZJU_Singletons16867	BT_ZHJ1_ZJU_Unigene16495	0.0330546	0.141903	0.232938	3.07e-05	gi|15010430|gb|AAK77263.1|	7e-91	GH03753p [Drosophila melanogaster]	Q95SX7	2e-76	RTBS_DROME Probable RNA-directed DNA polymerase from transposon BS OS=Drosophila melanogaster GN=RTase PE=2 SV=1
BT_B_ZJU_Singletons103766	BT_ZHJ1_ZJU_Unigene7536	0.0119171	0.0511773	0.232858	4.2e-05	gi|156552321|ref|XP_001601349.1|	4e-79	PREDICTED: similar to CD98hc amino acid transporter protein [Nasonia vitripennis]	Q64319	5e-53	SLC31_RAT Neutral and basic amino acid transport protein rBAT OS=Rattus norvegicus GN=Slc3a1 PE=1 SV=1
BT_B_ZJU_Singletons102620	BT_ZHJ1_ZJU_Unigene51590	0.0207697	0.0892489	0.232717	1.93e-05	gi|158286472|ref|XP_308774.4|	1e-113	AGAP006996-PA [Anopheles gambiae str. PEST] >gi|157020484|gb|EAA04167.4| AGAP006996-PA [Anopheles gambiae str. PEST]	P49411	2e-93	EFTU_HUMAN Elongation factor Tu, mitochondrial OS=Homo sapiens GN=TUFM PE=1 SV=2
BT_B_ZJU_Singletons97139	BT_ZHJ1_ZJU_Unigene31166	0.0117413	0.0506948	0.231607	0.0102843	gi|91087655|ref|XP_973504.1|	3e-69	PREDICTED: similar to LOC398543 protein [Tribolium castaneum]	Q7TNV0	3e-45	DEK_MOUSE Protein DEK OS=Mus musculus GN=Dek PE=1 SV=1
BT_B_ZJU_Singletons8230	BT_ZHJ1_ZJU_Unigene50879	0.00706961	0.0306502	0.230654	0.0693565	gi|157106155|ref|XP_001649192.1|	5e-11	myosin [Aedes aegypti] >gi|108884128|gb|EAT48353.1| myosin [Aedes aegypti]	P10676	2e-09	NINAC_DROME Neither inactivation nor afterpotential protein C OS=Drosophila melanogaster GN=ninaC PE=1 SV=2
BT_B_ZJU_Singletons92101	BT_ZHJ1_ZJU_Unigene21541	0.0202899	0.0880781	0.230362	0.0151955	gi|239790943|dbj|BAH72000.1|	5e-65	ACYPI007188 [Acyrthosiphon pisum]	Q9VMX0	9e-55	RM28_DROME 39S ribosomal protein L28, mitochondrial OS=Drosophila melanogaster GN=mRpL28 PE=1 SV=1
BT_B_ZJU_Singletons26595	BT_ZHJ1_ZJU_Unigene46165	0.0184709	0.0803259	0.22995	0.0131715	gi|91084335|ref|XP_972672.1|	3e-30	PREDICTED: similar to misato CG1424-PA [Tribolium castaneum]	Q1L908	3e-24	MSTO1_DANRE Protein misato homolog 1 OS=Danio rerio GN=msto1 PE=2 SV=1
BT_B_ZJU_Singletons95852	BT_ZHJ1_ZJU_Unigene9154	0.0112899	0.0492156	0.229397	0.0318413	gi|204022106|dbj|BAG71150.1|	2e-80	cathepsin B-N [Astegopteryx spinocephala]	P00787	4e-69	CATB_RAT Cathepsin B OS=Rattus norvegicus GN=Ctsb PE=1 SV=2
BT_B_ZJU_Singletons20241	BT_ZHJ1_ZJU_Unigene12188	0.0121455	0.0529678	0.2293	0.192692	gi|91080719|ref|XP_975372.1|	3e-20	PREDICTED: similar to WD repeat domain 19 [Tribolium castaneum]	Q3UGF1	2e-17	WDR19_MOUSE WD repeat-containing protein 19 OS=Mus musculus GN=Wdr19 PE=2 SV=1
BT_B_ZJU_Singletons87214	BT_ZHJ1_ZJU_Unigene26666	0.0138665	0.0605482	0.229016	0.00996647	gi|193603629|ref|XP_001944186.1|	2e-26	PREDICTED: similar to CG2023 CG2023-PA [Acyrthosiphon pisum]	Q12981	3e-20	SEC20_HUMAN Vesicle transport protein SEC20 OS=Homo sapiens GN=BNIP1 PE=1 SV=3
BT_B_ZJU_Singletons95001	BT_ZHJ1_ZJU_Unigene51200	0.0285039	0.124783	0.228429	0.000207079	gi|91088179|ref|XP_972438.1|	3e-75	PREDICTED: similar to CG4365 CG4365-PA [Tribolium castaneum]	Q6P963	2e-73	GLO2_DANRE Hydroxyacylglutathione hydrolase, mitochondrial OS=Danio rerio GN=hagh PE=2 SV=2
BT_B_ZJU_Singletons100154	BT_ZHJ1_ZJU_Unigene51148	0.00982053	0.0430353	0.228197	0.0125974	gi|91092850|ref|XP_968855.1|	1e-86	PREDICTED: similar to proteasome beta subunit [Tribolium castaneum]	P40304	1e-70	PSB1_DROME Proteasome subunit beta type-1 OS=Drosophila melanogaster GN=Pros26 PE=1 SV=2
BT_B_ZJU_Singletons101112	BT_ZHJ1_ZJU_Unigene51618	0.0058796	0.0259029	0.226986	0.0400571	gi|170037323|ref|XP_001846508.1|	2e-93	growth hormone-inducible transmembrane protein [Culex quinquefasciatus] >gi|167880417|gb|EDS43800.1| growth hormone-inducible transmembrane protein [Culex quinquefasciatus]	Q5XIA8	2e-85	GHITM_RAT Growth hormone-inducible transmembrane protein OS=Rattus norvegicus GN=Ghitm PE=2 SV=1
BT_B_ZJU_Singletons2073	BT_ZHJ1_ZJU_Unigene52392	0.00806188	0.0355175	0.226983	0.191511	gi|189233817|ref|XP_971502.2|	0	PREDICTED: similar to CG32019-PA [Tribolium castaneum]	A2ASS6	2e-88	TITIN_MOUSE Titin OS=Mus musculus GN=Ttn PE=1 SV=1
BT_B_ZJU_Singletons68515	BT_ZHJ1_ZJU_Unigene50489	0.0137792	0.0607406	0.226853	0.0963549	gi|18874391|gb|AAL78751.1|	9e-83	translation elongation factor-1 gamma [Locusta migratoria]	P12261	1e-78	EF1G_ARTSA Elongation factor 1-gamma OS=Artemia salina PE=1 SV=3
BT_B_ZJU_Singletons99015	BT_ZHJ1_ZJU_Unigene31669	0.0155347	0.0687571	0.225936	0.000909998	gi|156542285|ref|XP_001602440.1|	1e-123	PREDICTED: similar to GA15457-PA [Nasonia vitripennis]	Q28FD1	6e-61	AK1A1_XENTR Alcohol dehydrogenase [NADP+] OS=Xenopus tropicalis GN=akr1a1 PE=2 SV=1
BT_B_ZJU_Singletons24164	BT_ZHJ1_ZJU_Unigene2039	0.0165287	0.0734194	0.225127	0.0667323	gi|114586321|ref|XP_001137346.1|	3e-44	PREDICTED: catenin (cadherin-associated protein), beta 1, 88kDa isoform 2 [Pan troglodytes]	P35224	1e-43	CTNB_URECA Catenin beta OS=Urechis caupo PE=2 SV=1
BT_B_ZJU_Singletons101283	BT_ZHJ1_ZJU_Unigene20125	0.00880082	0.039134	0.224889	0.00940588	gi|91078880|ref|XP_972914.1|	2e-52	PREDICTED: similar to THUMP domain-containing protein 1 [Tribolium castaneum]	Q9VZD8	7e-47	THUM1_DROME THUMP domain-containing protein 1 homolog OS=Drosophila melanogaster GN=CG15014 PE=1 SV=2
BT_B_ZJU_Singletons100473	BT_ZHJ1_ZJU_Unigene49638	0.00979785	0.0438278	0.223553	0.0669867	gi|238231399|ref|NP_001153944.1|	3e-15	heme A:farnesyltransferase [Acyrthosiphon pisum] >gi|239790803|dbj|BAH71938.1| ACYPI009141 [Acyrthosiphon pisum]	Q5R460	1e-13	COX10_PONAB Protoheme IX farnesyltransferase, mitochondrial OS=Pongo abelii GN=COX10 PE=2 SV=1
BT_B_ZJU_Singletons98377	BT_ZHJ1_ZJU_Unigene18858	0.0157427	0.0708546	0.222184	0.00193502	gi|91080563|ref|XP_973259.1|	0	PREDICTED: similar to alpha-N-acetyl glucosaminidase [Tribolium castaneum]	P54802	1e-175	ANAG_HUMAN Alpha-N-acetylglucosaminidase OS=Homo sapiens GN=NAGLU PE=1 SV=1
BT_B_ZJU_Singletons88403	BT_ZHJ1_ZJU_Unigene21406	0.0072909	0.0328706	0.221806	0.189334	gi|156552758|ref|XP_001599976.1|	2e-27	PREDICTED: similar to ENSANGP00000008413 [Nasonia vitripennis]	O14981	8e-21	BTAF1_HUMAN TATA-binding protein-associated factor 172 OS=Homo sapiens GN=BTAF1 PE=1 SV=2
BT_B_ZJU_Singletons89167	BT_ZHJ1_ZJU_Unigene50161	0.00881518	0.0397757	0.221622	0.189466	gi|156550027|ref|XP_001604755.1|	6e-45	PREDICTED: similar to heat shock protein 70 (hsp70)-interacting protein [Nasonia vitripennis]	O94826	3e-35	TOM70_HUMAN Mitochondrial import receptor subunit TOM70 OS=Homo sapiens GN=TOMM70A PE=1 SV=1
BT_B_ZJU_Singletons87006	BT_ZHJ1_ZJU_Unigene20743	0.0160717	0.0727147	0.221024	0.0238757	gi|195502265|ref|XP_002098147.1|	5e-22	GE10211 [Drosophila yakuba] >gi|194184248|gb|EDW97859.1| GE10211 [Drosophila yakuba]	P31729	9e-20	OV16_ONCVO OV-16 antigen OS=Onchocerca volvulus GN=OV16 PE=2 SV=2
BT_B_ZJU_Singletons102961	BT_ZHJ1_ZJU_Unigene50754	0.0133376	0.0607943	0.219389	0.004285	gi|91085733|ref|XP_973505.1|	4e-56	PREDICTED: similar to CG6133 CG6133-PA [Tribolium castaneum]	Q9W4M9	1e-51	NSUN2_DROME tRNA (cytosine-5-)-methyltransferase CG6133 OS=Drosophila melanogaster GN=CG6133 PE=2 SV=1
BT_B_ZJU_Singletons89837	BT_ZHJ1_ZJU_Unigene30940	0.0174307	0.0795034	0.219244	0.00870884	gi|157121098|ref|XP_001659824.1|	4e-11	lola [Aedes aegypti] >gi|108874717|gb|EAT38942.1| lola [Aedes aegypti]	Q7KQZ4	7e-09	LOLA3_DROME Longitudinals lacking protein, isoforms A/B/D/L OS=Drosophila melanogaster GN=lola PE=1 SV=1
BT_B_ZJU_Singletons7187	BT_ZHJ1_ZJU_Unigene44858	0.0153458	0.0700214	0.219159	0.054483	gi|156538813|ref|XP_001607963.1|	2e-14	PREDICTED: similar to phosphatidylethanolamine-binding protein [Nasonia vitripennis]	P31729	1e-13	OV16_ONCVO OV-16 antigen OS=Onchocerca volvulus GN=OV16 PE=2 SV=2
BT_B_ZJU_Singletons103589	BT_ZHJ1_ZJU_Unigene51190	0.00476154	0.0218514	0.217906	0.100752	gi|156548504|ref|XP_001605831.1|	8e-79	PREDICTED: similar to aspartate aminotransferase [Nasonia vitripennis]	Q5REB0	5e-74	AATM_PONAB Aspartate aminotransferase, mitochondrial OS=Pongo abelii GN=GOT2 PE=2 SV=1
BT_B_ZJU_Singletons100418	BT_ZHJ1_ZJU_Unigene22616	0.0109253	0.0501457	0.217871	0.0102721	gi|194746922|ref|XP_001955903.1|	7e-43	GF24924 [Drosophila ananassae] >gi|190623185|gb|EDV38709.1| GF24924 [Drosophila ananassae]	Q8N0Z8	3e-28	PUSL1_HUMAN tRNA pseudouridine synthase-like 1 OS=Homo sapiens GN=PUSL1 PE=2 SV=1
BT_B_ZJU_Singletons98358	BT_ZHJ1_ZJU_Unigene51066	0.0157042	0.0729959	0.215138	0.00306119	gi|91084563|ref|XP_973600.1|	8e-87	PREDICTED: similar to proteasome beta 3 subunit [Tribolium castaneum]	O73817	6e-80	PSB3_ONCMY Proteasome subunit beta type-3 OS=Oncorhynchus mykiss GN=psmb3 PE=2 SV=1
BT_B_ZJU_Singletons103017	BT_ZHJ1_ZJU_Unigene4520	0.00788947	0.0367419	0.214727	0.0989392	gi|148231678|ref|NP_001085334.1|	2e-27	methyltransferase 10 domain containing [Xenopus laevis] >gi|82184721|sp|Q6GR37.1|MET10_XENLA RecName: Full=Putative methyltransferase METT10D; AltName: Full=Methyltransferase 10 domain-containing protein >gi|49257234|gb|AAH71096.1| MGC81116 protein [Xenopus laevis]	Q6GR37	5e-28	MET10_XENLA Putative methyltransferase METT10D OS=Xenopus laevis GN=mett10d PE=2 SV=1
BT_B_ZJU_Singletons95203	BT_ZHJ1_ZJU_Unigene11380	0.012455	0.0580045	0.214726	0.0761821	gi|66499443|ref|XP_394248.2|	3e-27	PREDICTED: similar to F16A11.1 [Apis mellifera]	Q5R881	9e-20	RSPRY_PONAB RING finger and SPRY domain-containing protein 1 OS=Pongo abelii GN=RSPRY1 PE=2 SV=1
BT_B_ZJU_Singletons97932	BT_ZHJ1_ZJU_Unigene50910	0.00687343	0.0321559	0.213753	0.112904	gi|110761589|ref|XP_393406.3|	4e-36	PREDICTED: similar to cutaneous T-cell lymphoma tumor antigen se70-2 [Apis mellifera]	Q6NZN0	3e-16	RBM26_MOUSE RNA-binding protein 26 OS=Mus musculus GN=Rbm26 PE=1 SV=2
BT_B_ZJU_Singletons95439	BT_ZHJ1_ZJU_Unigene45354	0.0121735	0.0574799	0.211788	0.0479745	gi|170066897|ref|XP_001868267.1|	1e-42	NHL repeat containing 2 [Culex quinquefasciatus] >gi|167863075|gb|EDS26458.1| NHL repeat containing 2 [Culex quinquefasciatus]	Q8BZW8	2e-37	NHLC2_MOUSE NHL repeat-containing protein 2 OS=Mus musculus GN=Nhlrc2 PE=2 SV=1
BT_B_ZJU_Singletons99514	BT_ZHJ1_ZJU_Unigene51611	0.0114579	0.054291	0.211046	0.00193098	gi|193573527|ref|XP_001946019.1|	9e-43	PREDICTED: similar to oligopeptide transporter [Acyrthosiphon pisum]	P91679	4e-29	OPT1_DROME Oligopeptide transporter 1 OS=Drosophila melanogaster GN=yin PE=1 SV=2
BT_B_ZJU_Singletons102960	BT_ZHJ1_ZJU_Unigene29634	0.00682932	0.0325696	0.209684	0.0162602	gi|91088189|ref|XP_972722.1|	2e-88	PREDICTED: similar to dehydrodolichyl diphosphate synthase [Tribolium castaneum]	Q86SQ9	1e-80	DHDDS_HUMAN Dehydrodolichyl diphosphate synthase OS=Homo sapiens GN=DHDDS PE=2 SV=3
BT_B_ZJU_Singletons103838	BT_ZHJ1_ZJU_Unigene18968	0.00999065	0.0478115	0.208959	0.00808682	gi|91085011|ref|XP_973467.1|	1e-109	PREDICTED: similar to CG8306 CG8306-PA [Tribolium castaneum]	Q960W6	1e-101	FACR3_DROME Putative fatty acyl-CoA reductase CG8306 OS=Drosophila melanogaster GN=CG8306 PE=2 SV=1
BT_B_ZJU_Singletons72343	BT_ZHJ1_ZJU_Unigene8187	0.0073427	0.0352121	0.208528	0.322569	gi|193666972|ref|XP_001944972.1|	1e-13	PREDICTED: similar to AGAP008881-PA [Acyrthosiphon pisum]	Q80TA1	1e-07	SELI_MOUSE Ethanolaminephosphotransferase 1 OS=Mus musculus GN=Seli PE=2 SV=3
BT_B_ZJU_Singletons101484	BT_ZHJ1_ZJU_Unigene21936	0.0118148	0.0566736	0.208471	0.00105761	gi|238814342|ref|NP_001154932.1|	2e-65	cyclin B [Nasonia vitripennis]	P24862	3e-59	CCNB_PATVU G2/mitotic-specific cyclin-B OS=Patella vulgata PE=2 SV=1
BT_B_ZJU_Singletons11758	BT_ZHJ1_ZJU_Unigene44697	0.0169029	0.0814186	0.207605	0.0087609	gi|170060764|ref|XP_001865945.1|	1e-28	N(4)-(Beta-N-acetylglucosaminyl)-L-asparaginase [Culex quinquefasciatus] >gi|167879126|gb|EDS42509.1| N(4)-(Beta-N-acetylglucosaminyl)-L-asparaginase [Culex quinquefasciatus]	B4QHB1	1e-27	ASPG1_DROSI Putative N(4)-(beta-N-acetylglucosaminyl)-L-asparaginase GD10667 OS=Drosophila simulans GN=GD10667 PE=3 SV=1
BT_B_ZJU_Singletons102688	BT_ZHJ1_ZJU_Unigene50809	0.0125493	0.0605971	0.207094	0.0318161	gi|239792577|dbj|BAH72616.1|	1e-34	ACYPI31162 [Acyrthosiphon pisum]	P10040	2e-07	CRB_DROME Protein crumbs OS=Drosophila melanogaster GN=crb PE=1 SV=3
BT_B_ZJU_Singletons25768	BT_ZHJ1_ZJU_Unigene11477	0.00649856	0.0314498	0.206633	0.0154034	gi|270002723|gb|EEZ99170.1|	2e-55	aminopeptidase-like protein [Tribolium castaneum]	P15684	2e-09	AMPN_RAT Aminopeptidase N OS=Rattus norvegicus GN=Anpep PE=1 SV=2
BT_B_ZJU_Singletons97252	BT_ZHJ1_ZJU_Unigene51344	0.0195385	0.0947798	0.206146	0.000940554	gi|158298472|ref|XP_318643.3|	2e-54	AGAP009613-PA [Anopheles gambiae str. PEST] >gi|157013898|gb|EAA14573.3| AGAP009613-PA [Anopheles gambiae str. PEST]	Q6DDY9	4e-43	RT07_XENLA 28S ribosomal protein S7, mitochondrial OS=Xenopus laevis GN=mrps7 PE=2 SV=1
BT_B_ZJU_Singletons24430	BT_ZHJ1_ZJU_Unigene48966	0.00856053	0.0419967	0.203838	0.108527	gi|189237932|ref|XP_001810838.1|	5e-30	PREDICTED: similar to AGAP005037-PB [Tribolium castaneum]	Q7KW14	1e-25	CCDCX_DROME Coiled-coil domain-containing protein CG32809 OS=Drosophila melanogaster GN=CG32809 PE=1 SV=1
BT_B_ZJU_Singletons80494	BT_ZHJ1_ZJU_Unigene51859	0.00497643	0.0244244	0.203748	0.138816	gi|239790200|dbj|BAH71676.1|	1e-42	ACYPI008998 [Acyrthosiphon pisum]	P42925	3e-18	PXMP2_MOUSE Peroxisomal membrane protein 2 OS=Mus musculus GN=Pxmp2 PE=2 SV=2
BT_B_ZJU_Singletons69056	BT_ZHJ1_ZJU_Unigene12274	0.0132113	0.0649374	0.203446	0.090142	gi|193659837|ref|XP_001942879.1|	4e-35	PREDICTED: similar to potassium channel subunit [Acyrthosiphon pisum]	Q9Z258	1e-11	KCNT1_RAT Potassium channel subfamily T member 1 OS=Rattus norvegicus GN=Kcnt1 PE=1 SV=1
BT_B_ZJU_Singletons103926	BT_ZHJ1_ZJU_Unigene25788	0.00638459	0.0314226	0.203185	0.010428	gi|66529600|ref|XP_624828.1|	6e-98	PREDICTED: similar to Na-Ca exchanger 5 [Apis mellifera]	Q49SH1	9e-59	NCKX5_DANRE Sodium/potassium/calcium exchanger 5 OS=Danio rerio GN=slc24a5 PE=2 SV=1
BT_B_ZJU_Singletons87379	BT_ZHJ1_ZJU_Unigene50604	0.00376392	0.0185702	0.202686	0.546689	gi|32307554|gb|AAP79182.1|	6e-26	ribosomal protein rpS5 [Bigelowiella natans]	Q0VSI6	1e-51	RS5_ALCBS 30S ribosomal protein S5 OS=Alcanivorax borkumensis (strain SK2 / ATCC 700651 / DSM 11573) GN=rpsE PE=3 SV=1
BT_B_ZJU_Singletons101625	BT_ZHJ1_ZJU_Unigene49913	0.0249635	0.123726	0.201765	0.00246077	gi|239789841|dbj|BAH71519.1|	1e-51	ACYPI007195 [Acyrthosiphon pisum]	Q9VJ38	7e-50	RM13_DROME 39S ribosomal protein L13, mitochondrial OS=Drosophila melanogaster GN=mRpL13 PE=3 SV=2
BT_B_ZJU_Singletons99334	BT_ZHJ1_ZJU_Unigene42496	0.0279325	0.138487	0.201697	0.00237518	gi|193627149|ref|XP_001943277.1|	1e-16	PREDICTED: similar to 5-nucleotidase [Acyrthosiphon pisum]	Q05927	5e-13	5NTD_BOVIN 5'-nucleotidase OS=Bos taurus GN=NT5E PE=1 SV=2
BT_B_ZJU_Singletons99549	BT_ZHJ1_ZJU_Unigene45826	0.00730336	0.0363654	0.200833	0.0870609	gi|193625015|ref|XP_001950479.1|	3e-44	PREDICTED: similar to DNA polymerase subunit gamma 1, mitochondrial, partial [Acyrthosiphon pisum]	Q27607	4e-34	DPOG1_DROME DNA polymerase subunit gamma-1, mitochondrial OS=Drosophila melanogaster GN=tam PE=1 SV=2
BT_B_ZJU_Singletons94458	BT_ZHJ1_ZJU_Unigene47865	0.00747053	0.0373404	0.200066	0.0333589	gi|156549146|ref|XP_001607700.1|	7e-28	PREDICTED: similar to ENSANGP00000022032 [Nasonia vitripennis]	Q3SYV9	8e-22	ARHL2_BOVIN Poly(ADP-ribose) glycohydrolase ARH3 OS=Bos taurus GN=ADPRHL2 PE=2 SV=1
BT_B_ZJU_Singletons99724	BT_ZHJ1_ZJU_Unigene13332	0.0136549	0.0683237	0.199856	0.00104916	gi|189239333|ref|XP_973541.2|	4e-71	PREDICTED: similar to glutathione S-transferase [Tribolium castaneum]	Q9VHD2	2e-71	MAAI2_DROME Probable maleylacetoacetate isomerase 2 OS=Drosophila melanogaster GN=CG9363 PE=1 SV=1
BT_B_ZJU_Singletons102937	BT_ZHJ1_ZJU_Unigene29510	0.00509458	0.0256319	0.198759	0.0841892	gi|156547927|ref|XP_001604421.1|	1e-121	PREDICTED: similar to ENSANGP00000006758 [Nasonia vitripennis]	Q8TB22	1e-102	SPT20_HUMAN Spermatogenesis-associated protein 20 OS=Homo sapiens GN=SPATA20 PE=1 SV=2
BT_B_ZJU_Singletons93199	BT_ZHJ1_ZJU_Unigene48503	0.00761103	0.0382938	0.198754	0.107104	gi|91082167|ref|XP_970790.1|	3e-40	PREDICTED: similar to Arp2/3 complex subunit ARPC5 [Tribolium castaneum]	Q4KLF8	2e-27	ARPC5_RAT Actin-related protein 2/3 complex subunit 5 OS=Rattus norvegicus GN=Arpc5 PE=1 SV=3
BT_B_ZJU_Singletons5322	BT_ZHJ1_ZJU_Unigene22627	0.00795353	0.0400872	0.198406	0.0852199	gi|193643531|ref|XP_001944574.1|	2e-70	PREDICTED: similar to AGAP009487-PA [Acyrthosiphon pisum]	Q9VIL0	1e-53	NIBP_DROME NIK- and IKBKB-binding protein homolog OS=Drosophila melanogaster GN=CG2478 PE=1 SV=2
BT_B_ZJU_Singletons85395	BT_ZHJ1_ZJU_Unigene26408	0.00856591	0.0432719	0.197956	0.106429	gi|156550809|ref|XP_001600681.1|	2e-33	PREDICTED: similar to GA11557-PA [Nasonia vitripennis]	Q5RFQ3	2e-26	PWP2_PONAB Periodic tryptophan protein 2 homolog OS=Pongo abelii GN=PWP2 PE=2 SV=1
BT_B_ZJU_Singletons2217	BT_ZHJ1_ZJU_Unigene50294	0.00401292	0.0203164	0.197521	0.131059	gi|221124468|ref|XP_002165559.1|	7e-52	PREDICTED: similar to CG7430 CG7430-PA [Hydra magnipapillata]	P14218	2e-57	DLDH_PSEFL Dihydrolipoyl dehydrogenase OS=Pseudomonas fluorescens GN=lpd PE=1 SV=3
BT_B_ZJU_Singletons101636	BT_ZHJ1_ZJU_Unigene27059	0.0144718	0.0732915	0.197455	6.89e-05	gi|66513469|ref|XP_394436.2|	8e-48	PREDICTED: similar to Myosin 61F CG9155-PB, isoform B isoform 1 [Apis mellifera]	Q23979	3e-39	MY61F_DROME Myosin-IB OS=Drosophila melanogaster GN=Myo61F PE=1 SV=3
BT_B_ZJU_Singletons96164	BT_ZHJ1_ZJU_Unigene30667	0.00947713	0.0480776	0.197122	0.00940228	gi|66501038|ref|XP_623954.1|	6e-52	PREDICTED: similar to Signal sequence receptor CG5474-PA [Apis mellifera]	Q5E9E4	7e-43	SSRB_BOVIN Translocon-associated protein subunit beta OS=Bos taurus GN=SSR2 PE=2 SV=1
BT_B_ZJU_Singletons102604	BT_ZHJ1_ZJU_Unigene52159	0.00706457	0.0359443	0.196542	0.0270549	gi|193652499|ref|XP_001948201.1|	5e-61	PREDICTED: similar to GA19694-PA [Acyrthosiphon pisum]	Q99PL8	3e-42	S19A3_MOUSE Thiamine transporter 2 OS=Mus musculus GN=Slc19a3 PE=2 SV=2
BT_B_ZJU_Singletons17099	BT_ZHJ1_ZJU_Unigene12729	0.00881512	0.0449363	0.196169	0.082947	gi|66509659|ref|XP_395945.2|	4e-20	PREDICTED: similar to CG11164-PA [Apis mellifera]	Q28GD9	8e-15	RNH2B_XENTR Ribonuclease H2 subunit B OS=Xenopus tropicalis GN=rnaseh2b PE=2 SV=1
BT_B_ZJU_Singletons96892	BT_ZHJ1_ZJU_Unigene28694	0.0149082	0.0762194	0.195596	0.0271848	gi|225718504|gb|ACO15098.1|	5e-51	Transmembrane emp24 domain-containing protein 2 precursor [Caligus clemensi]	A7SXK3	3e-47	TMED_NEMVE Transmembrane emp24 domain-containing protein OS=Nematostella vectensis GN=v1g194562 PE=3 SV=1
BT_B_ZJU_Singletons93257	BT_ZHJ1_ZJU_Unigene51794	0.00892799	0.0457539	0.195131	0.019008	gi|195035279|ref|XP_001989105.1|	6e-30	GH11540 [Drosophila grimshawi] >gi|193905105|gb|EDW03972.1| GH11540 [Drosophila grimshawi]	Q29NV5	4e-29	RM10_DROPS 39S ribosomal protein L10, mitochondrial OS=Drosophila pseudoobscura pseudoobscura GN=mRpL10 PE=3 SV=1
BT_B_ZJU_Singletons98786	BT_ZHJ1_ZJU_Unigene45017	0.0147515	0.0757658	0.194698	0.0276247	gi|70673205|gb|AAZ06771.1|	2e-24	vitellogenin [Homalodisca vitripennis]	Q16927	5e-15	VIT1_AEDAE Vitellogenin-A1 OS=Aedes aegypti GN=VGA1 PE=1 SV=2
BT_B_ZJU_Singletons103353	BT_ZHJ1_ZJU_Unigene51608	0.0115516	0.0594231	0.194396	0.0063476	gi|242019132|ref|XP_002430019.1|	3e-30	succinate dehydrogenase, cytochrome B small subunit [Pediculus humanus corporis] >gi|212515081|gb|EEB17281.1| succinate dehydrogenase, cytochrome B small subunit [Pediculus humanus corporis]	Q9VCI5	4e-26	DHSD_DROME Putative succinate dehydrogenase [ubiquinone] cytochrome b small subunit, mitochondrial OS=Drosophila melanogaster GN=CG10219 PE=1 SV=1
BT_B_ZJU_Singletons85871	BT_ZHJ1_ZJU_Unigene8993	0.00770098	0.0396267	0.194338	0.08151	gi|66517185|ref|XP_391836.2|	1e-114	PREDICTED: similar to Probable mitochondrial import receptor subunit TOM40 homolog (Translocase of outer membrane 40 kDa subunit homolog) (Male sterile protein 15) isoform 1 [Apis mellifera]	Q9U4L6	1e-102	TO401_DROME Mitochondrial import receptor subunit TOM40 homolog 1 OS=Drosophila melanogaster GN=Tom40 PE=2 SV=2
BT_B_ZJU_Singletons82378	BT_ZHJ1_ZJU_Unigene11561	0.0133041	0.0684642	0.194323	0.104902	gi|157108066|ref|XP_001650063.1|	5e-29	protease U48 caax prenyl protease rce1 [Aedes aegypti] >gi|108868596|gb|EAT32821.1| protease U48 caax prenyl protease rce1 [Aedes aegypti]	Q9U1H8	3e-22	FACE2_DROME CAAX prenyl protease 2 OS=Drosophila melanogaster GN=Sras PE=2 SV=3
BT_B_ZJU_Singletons92282	BT_ZHJ1_ZJU_Unigene16199	0.0158121	0.0814005	0.19425	0.00328843	gi|193657401|ref|XP_001950833.1|	3e-40	PREDICTED: similar to LOC495980 protein [Acyrthosiphon pisum]	Q5PQ50	1e-39	NUD19_XENLA Nucleoside diphosphate-linked moiety X motif 19, mitochondrial OS=Xenopus laevis GN=nudt19 PE=2 SV=1
BT_B_ZJU_Singletons101824	BT_ZHJ1_ZJU_Unigene22410	0.0194982	0.100414	0.194178	0.000877995	gi|195055346|ref|XP_001994580.1|	3e-19	GH15379 [Drosophila grimshawi] >gi|193892343|gb|EDV91209.1| GH15379 [Drosophila grimshawi]	Q9NVH0	6e-17	EXD2_HUMAN Exonuclease 3'-5' domain-containing protein 2 OS=Homo sapiens GN=EXD2 PE=1 SV=1
BT_B_ZJU_Singletons103491	BT_ZHJ1_ZJU_Unigene15297	0.0120554	0.0621022	0.194122	0.0269424	gi|73987256|ref|XP_854538.1|	6e-53	PREDICTED: similar to Putative ATP-dependent Clp protease proteolytic subunit, mitochondrial precursor (Endopeptidase Clp) [Canis familiaris]	Q16740	1e-53	CLPP_HUMAN Putative ATP-dependent Clp protease proteolytic subunit, mitochondrial OS=Homo sapiens GN=CLPP PE=1 SV=1
BT_B_ZJU_Singletons100436	BT_ZHJ1_ZJU_Unigene51220	0.00706966	0.0364939	0.193722	0.0252877	gi|121543893|gb|ABM55611.1|	4e-54	mitochondrial ribosomal protein L32-like protein [Maconellicoccus hirsutus]	Q9V9Z1	1e-40	RM32_DROME 39S ribosomal protein L32, mitochondrial OS=Drosophila melanogaster GN=mRpL32 PE=2 SV=1
BT_B_ZJU_Singletons100217	BT_ZHJ1_ZJU_Unigene44195	0.0206017	0.106453	0.193528	0.0132629	gi|283046732|ref|NP_001164313.1|	8e-16	peroxidase [Tribolium castaneum]	Q9VEG6	4e-14	PERC_DROME Chorion peroxidase OS=Drosophila melanogaster GN=pxt PE=2 SV=3
BT_B_ZJU_Singletons96932	BT_ZHJ1_ZJU_Unigene6812	0.0310035	0.161384	0.192109	1.57e-06	gi|91080623|ref|XP_974273.1|	4e-65	PREDICTED: similar to glutathione S-transferase [Tribolium castaneum]	P20432	6e-56	GSTT1_DROME Glutathione S-transferase 1-1 OS=Drosophila melanogaster GN=GstD1 PE=1 SV=1
BT_B_ZJU_Singletons99047	BT_ZHJ1_ZJU_Unigene19814	0.00474739	0.0247618	0.191722	0.0781794	gi|110764213|ref|XP_392702.3|	3e-39	PREDICTED: similar to CG30387-PB, isoform B [Apis mellifera]	Q9ULH0	4e-18	KDIS_HUMAN Kinase D-interacting substrate of 220 kDa OS=Homo sapiens GN=KIDINS220 PE=1 SV=3
BT_B_ZJU_Singletons102844	BT_ZHJ1_ZJU_Unigene50032	0.0203214	0.10606	0.191604	0.000207224	gi|193650239|ref|XP_001944205.1|	3e-64	PREDICTED: similar to cytochrome P450 [Acyrthosiphon pisum]	Q9VYY4	8e-54	C4G15_DROME Cytochrome P450 4g15 OS=Drosophila melanogaster GN=Cyp4g15 PE=2 SV=1
BT_B_ZJU_Singletons22701	BT_ZHJ1_ZJU_Unigene36244	0.0114868	0.0600006	0.191444	0.0804764	gi|195425431|ref|XP_002061011.1|	1e-11	GK19011 [Drosophila willistoni] >gi|194157096|gb|EDW71997.1| GK19011 [Drosophila willistoni]	Q7KQZ4	2e-10	LOLA3_DROME Longitudinals lacking protein, isoforms A/B/D/L OS=Drosophila melanogaster GN=lola PE=1 SV=1
BT_B_ZJU_Singletons1195	BT_ZHJ1_ZJU_Unigene45452	0.0123767	0.0646553	0.191426	0.0369459	gi|48096527|ref|XP_394704.1|	5e-33	PREDICTED: similar to Zpr1 CG9060-PA [Apis mellifera]	Q62384	5e-29	ZPR1_MOUSE Zinc finger protein ZPR1 OS=Mus musculus GN=Znf259 PE=1 SV=1
BT_B_ZJU_Singletons103252	BT_ZHJ1_ZJU_Unigene6095	0.00936964	0.049045	0.191042	0.00289869	gi|66507739|ref|XP_395533.2|	9e-85	PREDICTED: similar to CHORD CG6198-PA [Apis mellifera]	Q6NUA0	2e-80	CHRD1_XENLA Cysteine and histidine-rich domain-containing protein 1 OS=Xenopus laevis GN=chordc1 PE=2 SV=1
BT_B_ZJU_Singletons99712	BT_ZHJ1_ZJU_Unigene51163	0.0161164	0.0848055	0.19004	0.000581737	gi|270011092|gb|EFA07540.1|	4e-49	NADH dehydrogenase (ubiquinone) Fe-S protein 4 [Tribolium castaneum]	O43181	3e-43	NDUS4_HUMAN NADH dehydrogenase [ubiquinone] iron-sulfur protein 4, mitochondrial OS=Homo sapiens GN=NDUFS4 PE=1 SV=1
BT_B_ZJU_Singletons81858	BT_ZHJ1_ZJU_Unigene41579	0.0212781	0.112201	0.189643	0.0124061	gi|91079290|ref|XP_972870.1|	4e-21	PREDICTED: similar to mitochondrial ribosomal protein S2 CG2937-PA [Tribolium castaneum]	Q9Y399	2e-17	RT02_HUMAN 28S ribosomal protein S2, mitochondrial OS=Homo sapiens GN=MRPS2 PE=1 SV=1
BT_B_ZJU_Singletons98841 NO( ESTscan)	BT_ZHJ1_ZJU_Unigene47412	0.00325196	0.0172059	0.189003	0.312114	gi|110750737|ref|XP_392254.3|	2e-15	PREDICTED: similar to Alk CG8250-PA [Apis mellifera]	Q9UM73	4e-12	ALK_HUMAN ALK tyrosine kinase receptor OS=Homo sapiens GN=ALK PE=1 SV=2
BT_B_ZJU_Singletons19389	BT_ZHJ1_ZJU_Unigene16277	0.00962477	0.0509822	0.188787	0.0771158	gi|240247227|emb|CAX68236.1|	3e-29	dicer-1 [Blattella germanica]	Q9VCU9	4e-26	DCR1_DROME Endoribonuclease Dcr-1 OS=Drosophila melanogaster GN=Dcr-1 PE=1 SV=1
BT_B_ZJU_Singletons103268	BT_ZHJ1_ZJU_Unigene31644	0.0066717	0.0353669	0.188643	0.00154942	gi|110758168|ref|XP_001121572.1|	3e-48	PREDICTED: similar to sallimus CG1915-PC, isoform C [Apis mellifera]	Q9I7U4	2e-20	TITIN_DROME Titin OS=Drosophila melanogaster GN=sls PE=1 SV=3
BT_B_ZJU_Singletons97652	BT_ZHJ1_ZJU_Unigene229	0.00830332	0.0440593	0.188458	0.020939	gi|193716249|ref|XP_001943256.1|	6e-35	PREDICTED: similar to Protein dopey-1 homolog [Acyrthosiphon pisum]	Q292H2	1e-22	DOP1_DROPS Protein dopey-1 homolog OS=Drosophila pseudoobscura pseudoobscura GN=GA13490 PE=3 SV=1
BT_B_ZJU_Singletons101913	BT_ZHJ1_ZJU_Unigene42999	0.00448591	0.0238147	0.188367	0.311803	gi|55741608|ref|NP_001006315.1|	1e-06	proline-rich nuclear receptor coactivator 2 [Gallus gallus] >gi|62287150|sp|Q5ZMB7.1|PNRC2_CHICK RecName: Full=Proline-rich nuclear receptor coactivator 2	Q5ZMB7	2e-07	PNRC2_CHICK Proline-rich nuclear receptor coactivator 2 OS=Gallus gallus GN=PNRC2 PE=2 SV=1
BT_B_ZJU_Singletons90600	BT_ZHJ1_ZJU_Unigene14099	0.0054349	0.0289878	0.187489	0.311436	gi|189239451|ref|XP_974990.2|	1e-44	PREDICTED: similar to papilin [Tribolium castaneum]	P82987	2e-15	ATL3_HUMAN ADAMTS-like protein 3 OS=Homo sapiens GN=ADAMTSL3 PE=2 SV=3
BT_B_ZJU_Singletons102824	BT_ZHJ1_ZJU_Unigene26891	0.0210332	0.112989	0.186153	2.63e-07	gi|193709215|ref|XP_001943317.1|	4e-96	PREDICTED: similar to GA13362-PA [Acyrthosiphon pisum]	O16098	1e-93	MAL1_DROVI Maltase 1 OS=Drosophila virilis GN=Mav1 PE=3 SV=1
BT_B_ZJU_Singletons95010	BT_ZHJ1_ZJU_Unigene14936	0.0107589	0.0580193	0.185436	0.0052417	gi|156555525|ref|XP_001604720.1|	7e-45	PREDICTED: similar to beta-carotene dioxygenase [Nasonia vitripennis]	Q91ZQ5	4e-26	RPE65_MOUSE Retinal pigment epithelium-specific 65 kDa protein OS=Mus musculus GN=Rpe65 PE=1 SV=3
BT_B_ZJU_Singletons99762	BT_ZHJ1_ZJU_Unigene49867	0.00992425	0.0535214	0.185426	0.0744437	gi|58393228|ref|XP_319913.2|	8e-31	AGAP009152-PA [Anopheles gambiae str. PEST] >gi|55235489|gb|EAA14685.2| AGAP009152-PA [Anopheles gambiae str. PEST]	P82921	2e-21	RT21_HUMAN 28S ribosomal protein S21, mitochondrial OS=Homo sapiens GN=MRPS21 PE=1 SV=2
BT_B_ZJU_Singletons98122	BT_ZHJ1_ZJU_Unigene50644	0.00699154	0.037901	0.184469	0.00224605	gi|193580079|ref|XP_001952371.1|	2e-49	PREDICTED: similar to immature colon carcinoma [Acyrthosiphon pisum]	Q8R035	2e-28	ICT1_MOUSE Immature colon carcinoma transcript 1 protein OS=Mus musculus GN=Ict1 PE=1 SV=1
BT_B_ZJU_Singletons26783	BT_ZHJ1_ZJU_Unigene29832	0.00441901	0.0239877	0.18422	0.0496912	gi|157114938|ref|XP_001652495.1|	2e-44	transcription initiation factor TFIID subunit 6 [Aedes aegypti] >gi|108877125|gb|EAT41350.1| transcription initiation factor TFIID subunit 6 [Aedes aegypti]	P49847	1e-32	TAF6_DROME Transcription initiation factor TFIID subunit 6 OS=Drosophila melanogaster GN=Taf6 PE=1 SV=2
BT_B_ZJU_Singletons99185	BT_ZHJ1_ZJU_Unigene17429	0.00544695	0.0295865	0.184102	0.0498745	gi|189235505|ref|XP_969663.2|	1e-35	PREDICTED: similar to Deoxynucleotidyltransferase terminal-interacting protein 2 (Terminal deoxynucleotidyltransferase-interacting factor 2) (TdT-interacting factor 2) (Estrogen receptor-binding protein) (LPTS-interacting protein 2) (LPTS-RP2) [Tribolium castaneum]	Q8R2M2	5e-32	TDIF2_MOUSE Deoxynucleotidyltransferase terminal-interacting protein 2 OS=Mus musculus GN=Dnttip2 PE=1 SV=1
BT_B_ZJU_Singletons100045	BT_ZHJ1_ZJU_Unigene1904	0.0123867	0.0674648	0.183603	0.00224952	gi|156545794|ref|XP_001605783.1|	4e-22	PREDICTED: similar to rCG31985 [Nasonia vitripennis]	Q29S16	4e-18	CI006_BOVIN UPF0436 protein C9orf6 homolog OS=Bos taurus PE=2 SV=1
BT_B_ZJU_Singletons26172	BT_ZHJ1_ZJU_Unigene18793	0.00545685	0.0297841	0.183214	0.0210501	gi|189242134|ref|XP_968235.2|	1e-114	PREDICTED: similar to aspartyl/asparaginyl beta-hydroxylase [Tribolium castaneum]	Q8BSY0	7e-80	ASPH_MOUSE Aspartyl/asparaginyl beta-hydroxylase OS=Mus musculus GN=Asph PE=2 SV=1
BT_B_ZJU_Singletons102864	BT_ZHJ1_ZJU_Unigene1487	0.00521553	0.028647	0.182062	0.0146818	gi|110754961|ref|XP_393378.3|	8e-37	PREDICTED: similar to Protein KIAA0310 isoform 1 [Apis mellifera]	O15027	2e-20	SC16A_HUMAN Protein transport protein Sec16A OS=Homo sapiens GN=SEC16A PE=1 SV=3
BT_B_ZJU_Singletons11595	BT_ZHJ1_ZJU_Unigene19417	0.00586126	0.0324885	0.18041	0.0204415	gi|58585224|ref|NP_001011641.1|	2e-60	heme oxygenase [Apis mellifera] >gi|55700047|dbj|BAD69622.1| heme oxygenase [Apis mellifera]	P32394	9e-16	HMOX1_PIG Heme oxygenase 1 OS=Sus scrofa GN=HMOX1 PE=2 SV=1
BT_B_ZJU_Singletons9460	BT_ZHJ1_ZJU_Unigene14068	0.00513532	0.028533	0.179978	0.307721	gi|156538038|ref|XP_001604075.1|	2e-34	PREDICTED: similar to ENSANGP00000013459 isoform 1 [Nasonia vitripennis]	Q5RKJ1	2e-25	MAEA_RAT Macrophage erythroblast attacher OS=Rattus norvegicus GN=Maea PE=2 SV=2
BT_B_ZJU_Singletons103006	BT_ZHJ1_ZJU_Unigene1945	0.00605483	0.033699	0.179674	0.0140261	gi|156547124|ref|XP_001602952.1|	1e-115	PREDICTED: similar to anillin/rhotekin (rtkn) [Nasonia vitripennis]	Q9V4P1	1e-104	ANLN_DROME Actin-binding protein anillin OS=Drosophila melanogaster GN=scra PE=1 SV=3
BT_B_ZJU_Singletons22724	BT_ZHJ1_ZJU_Unigene37425	0.0058505	0.032807	0.178331	0.307074	gi|66560559|ref|XP_392671.2|	7e-22	PREDICTED: similar to CG2177-PA, isoform A [Apis mellifera]	Q5ZIU9	7e-17	S39A9_CHICK Zinc transporter ZIP9 OS=Gallus gallus GN=SLC39A9 PE=2 SV=1
BT_B_ZJU_Singletons99137	BT_ZHJ1_ZJU_Unigene2315	0.00533621	0.0299499	0.178171	0.0459055	gi|189237803|ref|XP_973331.2|	2e-32	PREDICTED: similar to Activating molecule in BECN1-regulated autophagy protein 1 [Tribolium castaneum]	A2AH22	1e-22	AMRA1_MOUSE Activating molecule in BECN1-regulated autophagy protein 1 OS=Mus musculus GN=Ambra1 PE=1 SV=1
BT_B_ZJU_Singletons92999	BT_ZHJ1_ZJU_Unigene23113	0.00946008	0.0531115	0.178117	0.0195528	gi|195061663|ref|XP_001996041.1|	3e-17	GH14040 [Drosophila grimshawi] >gi|193891833|gb|EDV90699.1| GH14040 [Drosophila grimshawi]	P31729	6e-14	OV16_ONCVO OV-16 antigen OS=Onchocerca volvulus GN=OV16 PE=2 SV=2
BT_B_ZJU_Singletons81562	BT_ZHJ1_ZJU_Unigene7841	0.00935341	0.052608	0.177794	0.0459398	gi|195453026|ref|XP_002073605.1|	3e-31	GK13056 [Drosophila willistoni] >gi|194169690|gb|EDW84591.1| GK13056 [Drosophila willistoni]	P31729	3e-27	OV16_ONCVO OV-16 antigen OS=Onchocerca volvulus GN=OV16 PE=2 SV=2
BT_B_ZJU_Singletons99335	BT_ZHJ1_ZJU_Unigene20375	0.00576138	0.0324668	0.177455	0.00266499	gi|170062742|ref|XP_001866801.1|	6e-62	probable ER retained protein [Culex quinquefasciatus] >gi|167880566|gb|EDS43949.1| probable ER retained protein [Culex quinquefasciatus]	Q9HCN8	2e-48	SDF2L_HUMAN Stromal cell-derived factor 2-like protein 1 OS=Homo sapiens GN=SDF2L1 PE=1 SV=2
BT_B_ZJU_Singletons97312	BT_ZHJ1_ZJU_Unigene51204	0.0067755	0.0382996	0.176908	0.0188409	gi|239791777|dbj|BAH72310.1|	2e-35	ACYPI006860 [Acyrthosiphon pisum]	Q9H0U6	1e-23	RM18_HUMAN 39S ribosomal protein L18, mitochondrial OS=Homo sapiens GN=MRPL18 PE=1 SV=1
BT_B_ZJU_Singletons97568	BT_ZHJ1_ZJU_Unigene2904	0.00586837	0.0333056	0.176198	0.0442258	gi|193587279|ref|XP_001947616.1|	2e-40	PREDICTED: similar to GA16856-PA [Acyrthosiphon pisum]	Q7ZV90	4e-27	PIF1_DANRE ATP-dependent DNA helicase PIF1 OS=Danio rerio GN=pif1 PE=2 SV=1
BT_B_ZJU_Singletons101384	BT_ZHJ1_ZJU_Unigene45292	0.0107172	0.060861	0.176094	0.0300919	gi|206276|gb|AAA41900.1|	1e-36	polymerase beta [Rattus norvegicus]	P06766	2e-37	DPOLB_RAT DNA polymerase beta OS=Rattus norvegicus GN=Polb PE=1 SV=4
BT_B_ZJU_Singletons18523	BT_ZHJ1_ZJU_Unigene50580	0.00955003	0.054245	0.176054	0.0134523	gi|193690619|ref|XP_001946627.1|	7e-57	PREDICTED: similar to CG32645 CG32645-PB [Acyrthosiphon pisum]	Q09225	4e-12	NRF6_CAEEL Nose resistant to fluoxetine protein 6 OS=Caenorhabditis elegans GN=nrf-6 PE=1 SV=3
BT_B_ZJU_Singletons92943	BT_ZHJ1_ZJU_Unigene25863	0.00867816	0.0494462	0.175507	0.0129337	gi|195384876|ref|XP_002051138.1|	8e-23	GJ13883 [Drosophila virilis] >gi|194147595|gb|EDW63293.1| GJ13883 [Drosophila virilis]	Q9VKU7	2e-21	GCP4_DROME Gamma-tubulin complex component 4 homolog OS=Drosophila melanogaster GN=Grip75 PE=1 SV=2
BT_B_ZJU_Singletons10422	BT_ZHJ1_ZJU_Unigene5318	0.00404353	0.0230724	0.175254	0.305439	gi|193716249|ref|XP_001943256.1|	3e-31	PREDICTED: similar to Protein dopey-1 homolog [Acyrthosiphon pisum]	Q8BL99	9e-19	DOP1_MOUSE Protein dopey-1 OS=Mus musculus GN=Dopey1 PE=1 SV=2
BT_B_ZJU_Singletons95737	BT_ZHJ1_ZJU_Unigene51941	0.00820882	0.0468772	0.175113	0.0439648	gi|194902066|ref|XP_001980572.1|	8e-50	GG18100 [Drosophila erecta] >gi|190652275|gb|EDV49530.1| GG18100 [Drosophila erecta]	Q9NQ50	1e-30	RM40_HUMAN 39S ribosomal protein L40, mitochondrial OS=Homo sapiens GN=MRPL40 PE=1 SV=1
BT_B_ZJU_Singletons97572	BT_ZHJ1_ZJU_Unigene50791	0.0147652	0.0843891	0.174966	0.00211317	gi|239791178|dbj|BAH72091.1|	5e-38	ACYPI007817 [Acyrthosiphon pisum]	Q9VFB2	1e-33	RT10_DROME 28S ribosomal protein S10, mitochondrial OS=Drosophila melanogaster GN=mRpS10 PE=2 SV=2
BT_B_ZJU_Singletons100756	BT_ZHJ1_ZJU_Unigene51510	0.016573	0.0947738	0.174869	0.00140156	gi|239790773|dbj|BAH71924.1|	3e-35	ACYPI006691 [Acyrthosiphon pisum]	Q91VS7	8e-18	MGST1_MOUSE Microsomal glutathione S-transferase 1 OS=Mus musculus GN=Mgst1 PE=1 SV=3
BT_B_ZJU_Singletons7717	BT_ZHJ1_ZJU_Unigene49742	0.00663234	0.0379626	0.174707	0.0652564	gi|261876400|dbj|BAI47546.1|	2e-39	period clock protein [Modicogryllus siamensis]	Q25637	2e-38	PER_PERAM Period circadian protein OS=Periplaneta americana GN=per PE=2 SV=2
BT_B_ZJU_Singletons8135	BT_ZHJ1_ZJU_Unigene28651	0.00759027	0.0435406	0.174326	0.0440135	gi|90568831|gb|ABD94316.1|	4e-34	iduronate 2-sulfatase precursor [Anopheles merus]	Q08890	2e-29	IDS_MOUSE Iduronate 2-sulfatase OS=Mus musculus GN=Ids PE=2 SV=2
BT_B_ZJU_Singletons99548	BT_ZHJ1_ZJU_Unigene52401	0.00285777	0.0163953	0.174305	0.304967	gi|187107128|ref|NP_001119622.1|	3e-67	protein tyrosine phosphatase-like protein [Acyrthosiphon pisum]	Q9D3B1	2e-45	PTPLB_MOUSE Protein-tyrosine phosphatase-like member B OS=Mus musculus GN=Ptplb PE=2 SV=1
BT_B_ZJU_Singletons96121	BT_ZHJ1_ZJU_Unigene3683	0.0125609	0.0720975	0.17422	0.00256295	gi|158295945|ref|XP_316530.4|	5e-14	cuticular protein 134, RR-1 family (AGAP006497-PA) [Anopheles gambiae str. PEST] >gi|157016276|gb|EAA11566.4| cuticular protein 134, RR-1 family (AGAP006497-PA) [Anopheles gambiae str. PEST]	P82119	1e-07	CUO6_BLACR Cuticle protein 6 OS=Blaberus craniifer PE=1 SV=1
BT_B_ZJU_Singletons100691	BT_ZHJ1_ZJU_Unigene29140	0.0131754	0.0760131	0.173331	9.02e-05	gi|91089675|ref|XP_974428.1|	2e-63	PREDICTED: similar to zinc binding dehydrogenase [Tribolium castaneum]	Q9V6U9	3e-56	MECR_DROME Probable trans-2-enoyl-CoA reductase, mitochondrial OS=Drosophila melanogaster GN=CG16935 PE=3 SV=2
BT_B_ZJU_Singletons75376	BT_ZHJ1_ZJU_Unigene46059	0.0102866	0.0593521	0.173315	0.10991	gi|223951435|gb|ACN29682.1|	9e-17	alakaline phosphatase 1 [Nilaparvata lugens]	Q29486	1e-11	PPBT_FELCA Alkaline phosphatase, tissue-nonspecific isozyme OS=Felis catus GN=ALPL PE=1 SV=1
BT_B_ZJU_Singletons77204	BT_ZHJ1_ZJU_Unigene34072	0.00620221	0.0359075	0.172727	0.304354	gi|193624872|ref|XP_001944567.1|	3e-17	PREDICTED: similar to triple functional domain, trio [Acyrthosiphon pisum]	Q0KL02	3e-10	TRIO_MOUSE Triple functional domain protein OS=Mus musculus GN=Trio PE=1 SV=3
BT_B_ZJU_Singletons90037	BT_ZHJ1_ZJU_Unigene24008	0.00513531	0.0297765	0.172462	0.304103	gi|110750932|ref|XP_395792.3|	2e-22	PREDICTED: similar to CG11526-PA, isoform A [Apis mellifera]	Q803T2	2e-18	FA40A_DANRE Protein FAM40A OS=Danio rerio GN=fam40a PE=1 SV=1
BT_B_ZJU_Singletons81630	BT_ZHJ1_ZJU_Unigene24329	0.0046549	0.0269959	0.17243	0.15509	gi|195444477|ref|XP_002069885.1|	8e-57	GK11759 [Drosophila willistoni] >gi|194165970|gb|EDW80871.1| GK11759 [Drosophila willistoni]	Q9JIL5	7e-32	TULP4_MOUSE Tubby-related protein 4 OS=Mus musculus GN=Tulp4 PE=2 SV=1
BT_B_ZJU_Singletons99918	BT_ZHJ1_ZJU_Unigene31136	0.00391686	0.0228085	0.171728	0.00616337	gi|195038499|ref|XP_001990694.1|	2e-31	GH19504 [Drosophila grimshawi] >gi|193894890|gb|EDV93756.1| GH19504 [Drosophila grimshawi]	Q9ESK9	2e-13	RBCC1_MOUSE RB1-inducible coiled-coil protein 1 OS=Mus musculus GN=Rb1cc1 PE=1 SV=2
BT_B_ZJU_Cluster391	BT_ZHJ1_ZJU_Unigene15885	0.0136625	0.0796894	0.171447	0.0175258	gi|170027808|ref|XP_001841789.1|	3e-17	kelch domain-containing protein 4 [Culex quinquefasciatus] >gi|167862359|gb|EDS25742.1| kelch domain-containing protein 4 [Culex quinquefasciatus]	Q921I2	3e-16	KLDC4_MOUSE Kelch domain-containing protein 4 OS=Mus musculus GN=Klhdc4 PE=1 SV=2
BT_B_ZJU_Singletons26412	BT_ZHJ1_ZJU_Unigene1473	0.00485096	0.0283157	0.171317	0.106422	gi|193875746|gb|ACF24509.1|	3e-59	chloroplast iron sulfur assembly protein SufB [Gymnochlora stellata]	P51240	1e-65	YCF24_PORPU UPF0051 protein ycf24 OS=Porphyra purpurea GN=ycf24 PE=3 SV=1
BT_B_ZJU_Singletons103432	BT_ZHJ1_ZJU_Unigene51305	0.00282501	0.0165513	0.170682	0.152366	gi|189241005|ref|XP_969371.2|	2e-23	PREDICTED: similar to CG6961 CG6961-PA [Tribolium castaneum]	Q8BG81	4e-11	PDIP3_MOUSE Polymerase delta-interacting protein 3 OS=Mus musculus GN=Poldip3 PE=2 SV=1
BT_B_ZJU_Singletons97679	BT_ZHJ1_ZJU_Unigene47653	0.00664469	0.0389989	0.170381	0.154599	gi|218083874|ref|NP_001136160.1|	3e-13	vesicle transport through interaction with t-SNAREs homolog 1A-like [Nasonia vitripennis]	O88384	5e-11	VTI1B_MOUSE Vesicle transport through interaction with t-SNAREs homolog 1B OS=Mus musculus GN=Vti1b PE=1 SV=1
BT_B_ZJU_Singletons103395	BT_ZHJ1_ZJU_Unigene47479	0.00915419	0.0540639	0.169322	0.0167505	gi|193596613|ref|XP_001952115.1|	4e-47	PREDICTED: similar to AGAP000652-PA [Acyrthosiphon pisum]	Q3ZBF3	5e-32	RM38_BOVIN 39S ribosomal protein L38, mitochondrial OS=Bos taurus GN=MRPL38 PE=1 SV=2
BT_B_ZJU_Singletons89038	BT_ZHJ1_ZJU_Unigene51959	0.00347252	0.0206336	0.168294	0.149847	gi|241896891|ref|NP_001155916.1|	1e-119	L-3-hydroxyacyl-Coenzyme A dehydrogenase [Acyrthosiphon pisum]	Q16836	1e-100	HCDH_HUMAN Hydroxyacyl-coenzyme A dehydrogenase, mitochondrial OS=Homo sapiens GN=HADH PE=1 SV=2
BT_B_ZJU_Singletons98107	BT_ZHJ1_ZJU_Unigene41711	0.00510148	0.0303173	0.16827	0.150677	gi|91084899|ref|XP_969482.1|	4e-18	PREDICTED: similar to glycosyl transferase [Tribolium castaneum]	Q7ZW24	2e-13	ALG11_DANRE Asparagine-linked glycosylation protein 11 homolog OS=Danio rerio GN=alg11 PE=2 SV=2
BT_B_ZJU_Singletons95025	BT_ZHJ1_ZJU_Unigene5277	0.00727006	0.0432354	0.168151	0.0161435	gi|110776820|ref|XP_624980.2|	1e-136	PREDICTED: similar to KDEL (Lys-Asp-Glu-Leu) containing 1 [Apis mellifera]	Q7ZVE6	1e-127	KDEL1_DANRE KDEL motif-containing protein 1 OS=Danio rerio GN=kdelc1 PE=2 SV=1
BT_B_ZJU_Singletons91454	BT_ZHJ1_ZJU_Unigene49517	0.0125876	0.0750368	0.167752	0.00338384	gi|70673205|gb|AAZ06771.1|	2e-42	vitellogenin [Homalodisca vitripennis]	Q16927	6e-29	VIT1_AEDAE Vitellogenin-A1 OS=Aedes aegypti GN=VGA1 PE=1 SV=2
BT_B_ZJU_Singletons77198	BT_ZHJ1_ZJU_Unigene30761	0.0106678	0.0636029	0.167724	0.0407636	gi|156547287|ref|XP_001606343.1|	6e-26	PREDICTED: similar to RE29053p [Nasonia vitripennis]	Q2KHZ2	8e-21	HBS1L_BOVIN HBS1-like protein OS=Bos taurus GN=HBS1L PE=2 SV=1
BT_B_ZJU_Singletons76598	BT_ZHJ1_ZJU_Unigene47303	0.016414	0.0978735	0.167706	0.0125821	gi|239789894|dbj|BAH71543.1|	3e-14	ACYPI000258 [Acyrthosiphon pisum]	Q94516	3e-11	AT5F1_DROME ATP synthase subunit b, mitochondrial OS=Drosophila melanogaster GN=ATPsyn-b PE=1 SV=2
BT_B_ZJU_Singletons10226	BT_ZHJ1_ZJU_Unigene21759	0.00321744	0.0192095	0.167492	0.149006	gi|242015021|ref|XP_002428177.1|	2e-54	ATP-binding cassette subfamily B, member 10 [Pediculus humanus corporis] >gi|212512720|gb|EEB15439.1| ATP-binding cassette subfamily B, member 10 [Pediculus humanus corporis]	Q9NRK6	5e-51	ABCBA_HUMAN ATP-binding cassette sub-family B member 10, mitochondrial OS=Homo sapiens GN=ABCB10 PE=1 SV=2
BT_B_ZJU_Singletons100424	BT_ZHJ1_ZJU_Unigene48925	0.0181843	0.108575	0.167482	4.88e-05	gi|110752472|ref|XP_001121841.1|	4e-52	PREDICTED: similar to CG9904-PA, partial [Apis mellifera]	Q5FVJ6	2e-33	BSCL2_RAT Seipin OS=Rattus norvegicus GN=Bscl2 PE=2 SV=1
BT_B_ZJU_Singletons97616	BT_ZHJ1_ZJU_Unigene48769	0.00687303	0.0410867	0.167281	0.0394666	gi|157131756|ref|XP_001662322.1|	4e-40	mitochondria associated granulocyte macrophage csf signaling molecule [Aedes aegypti] >gi|108871399|gb|EAT35624.1| mitochondria associated granulocyte macrophage csf signaling molecule [Aedes aegypti]	Q6PBL0	5e-34	TIM16_DANRE Mitochondrial import inner membrane translocase subunit Tim16 OS=Danio rerio GN=timm16 PE=2 SV=1
BT_B_ZJU_Singletons103524	BT_ZHJ1_ZJU_Unigene27563	0.00460207	0.0275148	0.167258	0.0103745	gi|193652361|ref|XP_001949600.1|	2e-91	PREDICTED: similar to fumarylacetoacetate hydrolase [Acyrthosiphon pisum]	Q96GK7	7e-74	FAH2A_HUMAN Fumarylacetoacetate hydrolase domain-containing protein 2A OS=Homo sapiens GN=FAHD2A PE=1 SV=1
BT_B_ZJU_Singletons93482	BT_ZHJ1_ZJU_Unigene31562	0.0132793	0.0797343	0.166545	0.000325394	gi|195453282|ref|XP_002073719.1|	2e-46	GK12989 [Drosophila willistoni] >gi|194169804|gb|EDW84705.1| GK12989 [Drosophila willistoni]	Q9VCC3	3e-46	RT24_DROME 28S ribosomal protein S24, mitochondrial OS=Drosophila melanogaster GN=mRpS24 PE=3 SV=1
BT_B_ZJU_Singletons99613	BT_ZHJ1_ZJU_Unigene52508	0.00343408	0.0206623	0.166201	0.147519	gi|189234389|ref|XP_001815509.1|	3e-82	PREDICTED: similar to AGAP005091-PB [Tribolium castaneum]	Q292F9	7e-77	GDAP2_DROPS Protein GDAP2 homolog OS=Drosophila pseudoobscura pseudoobscura GN=GA15091 PE=3 SV=1
BT_B_ZJU_Singletons100041	BT_ZHJ1_ZJU_Unigene4647	0.00776685	0.0467774	0.166039	0.00131602	gi|110756271|ref|XP_001120873.1|	3e-64	PREDICTED: similar to Focal adhesion kinase 1 (FADK 1) (pp125FAK) [Apis mellifera]	O35346	7e-35	FAK1_RAT Focal adhesion kinase 1 OS=Rattus norvegicus GN=Ptk2 PE=1 SV=1
BT_B_ZJU_Singletons96349	BT_ZHJ1_ZJU_Unigene9549	0.00340716	0.0205256	0.165996	0.147379	gi|91078590|ref|XP_972266.1|	2e-29	PREDICTED: similar to integrin alpha FG-GAP repeat containing 2 [Tribolium castaneum]	Q969R8	4e-14	ITFG2_HUMAN Integrin-alpha FG-GAP repeat-containing protein 2 OS=Homo sapiens GN=ITFG2 PE=2 SV=1
BT_B_ZJU_Singletons98727	BT_ZHJ1_ZJU_Unigene23111	0.00406041	0.0245104	0.165661	0.147127	gi|189238480|ref|XP_968974.2|	6e-60	PREDICTED: similar to RUN and TBC1 domain containing 2 [Tribolium castaneum]	Q80U12	5e-24	SGSM2_MOUSE Small G protein signaling modulator 2 OS=Mus musculus GN=Sgsm2 PE=2 SV=2
BT_B_ZJU_Singletons86959	BT_ZHJ1_ZJU_Unigene45288	0.00381388	0.0230434	0.165509	0.146922	gi|195332544|ref|XP_002032957.1|	5e-32	GM21055 [Drosophila sechellia] >gi|194124927|gb|EDW46970.1| GM21055 [Drosophila sechellia]	Q5R668	3e-09	ACSL3_PONAB Long-chain-fatty-acid--CoA ligase 3 OS=Pongo abelii GN=ACSL3 PE=2 SV=2
BT_B_ZJU_Singletons19274	BT_ZHJ1_ZJU_Unigene38648	0.00520021	0.0314785	0.165199	0.147296	gi|156544072|ref|XP_001605283.1|	2e-33	PREDICTED: similar to CG15274-PA [Nasonia vitripennis]	Q9Z0U4	9e-09	GABR1_RAT Gamma-aminobutyric acid type B receptor subunit 1 OS=Rattus norvegicus GN=Gabbr1 PE=1 SV=1
BT_B_ZJU_Singletons102049	BT_ZHJ1_ZJU_Unigene4405	0.00566161	0.0342838	0.16514	0.0374294	gi|91081629|ref|XP_967418.1|	2e-37	PREDICTED: similar to CG14184 CG14184-PA [Tribolium castaneum]	Q6P791	2e-16	CK059_RAT UPF0404 protein C11orf59 homolog OS=Rattus norvegicus PE=2 SV=1
BT_B_ZJU_Singletons99901	BT_ZHJ1_ZJU_Unigene51735	0.0119032	0.0722764	0.16469	0.00084551	gi|189014534|gb|ACD69503.1|	3e-75	ubiquinone biosynthesis protein [Gryllus pennsylvanicus]	P97478	5e-59	COQ7_MOUSE Ubiquinone biosynthesis protein COQ7 homolog OS=Mus musculus GN=Coq7 PE=2 SV=3
BT_B_ZJU_Singletons23047	BT_ZHJ1_ZJU_Unigene5511	0.00986681	0.0599119	0.164689	0.000107602	gi|170040111|ref|XP_001847855.1|	0	elongation factor G 1, mitochondrial [Culex quinquefasciatus] >gi|261263143|sp|B0WGM1.1|EFGM_CULQU RecName: Full=Elongation factor G, mitochondrial; Short=EF-Gmt; AltName: Full=Elongation factor G 1, mitochondrial; Short=mEF-G 1; AltName: Full=Elongation factor G1; Flags: Precursor >gi|167863667|gb|EDS27050.1| elongation factor G 1, mitochondrial [Culex quinquefasciatus]	Q9VM33	0	EFGM_DROME Probable elongation factor G, mitochondrial OS=Drosophila melanogaster GN=CG4567 PE=2 SV=2
BT_B_ZJU_Singletons74204	BT_ZHJ1_ZJU_Unigene49536	0.011728	0.0712609	0.164578	0.0589004	gi|226442678|ref|NP_001139872.1|	3e-14	Thioesterase superfamily member 2 [Salmo salar] >gi|221219534|gb|ACM08428.1| Thioesterase superfamily member 2 [Salmo salar]	Q5R833	2e-12	ACO13_PONAB Acyl-coenzyme A thioesterase 13 OS=Pongo abelii GN=ACOT13 PE=2 SV=1
BT_B_ZJU_Singletons103356	BT_ZHJ1_ZJU_Unigene29499	0.00479886	0.029188	0.164412	0.146085	gi|91094531|ref|XP_972360.1|	1e-51	PREDICTED: similar to CG7600 CG7600-PA [Tribolium castaneum]	Q3UVG3	3e-48	F91A1_MOUSE Protein FAM91A1 OS=Mus musculus GN=Fam91a1 PE=1 SV=1
BT_B_ZJU_Singletons102194	BT_ZHJ1_ZJU_Unigene28088	0.00800299	0.0487836	0.164051	0.00269547	gi|110762464|ref|XP_397129.3|	9e-99	PREDICTED: similar to RNA polymerase III 80 kDa subunit RPC5 [Apis mellifera]	Q9CZT4	2e-70	RPC5_MOUSE DNA-directed RNA polymerase III subunit RPC5 OS=Mus musculus GN=Polr3e PE=1 SV=2
BT_B_ZJU_Singletons24012	BT_ZHJ1_ZJU_Unigene7458	0.0146701	0.0894895	0.163931	0.015998	gi|91084647|ref|XP_966816.1|	6e-67	PREDICTED: similar to AGAP002414-PA [Tribolium castaneum]	P42787	5e-59	CBPD_DROME Carboxypeptidase D OS=Drosophila melanogaster GN=svr PE=1 SV=2
BT_B_ZJU_Singletons103568	BT_ZHJ1_ZJU_Unigene28338	0.00921021	0.0562898	0.163621	6.43e-07	gi|270010984|gb|EFA07432.1|	7e-17	mutagen-sensitive 312 [Tribolium castaneum]	Q6P1D7	2e-17	SLX4_MOUSE Structure-specific endonuclease subunit SLX4 OS=Mus musculus GN=Btbd12 PE=1 SV=1
BT_B_ZJU_Singletons103174	BT_ZHJ1_ZJU_Unigene31463	0.00708636	0.0433217	0.163575	6.28e-05	gi|193620149|ref|XP_001952683.1|	1e-163	PREDICTED: similar to alpha-glucosidase [Acyrthosiphon pisum]	Q6NSJ0	1e-108	K1161_HUMAN Uncharacterized family 31 glucosidase KIAA1161 OS=Homo sapiens GN=KIAA1161 PE=1 SV=2
BT_B_ZJU_Singletons94943	BT_ZHJ1_ZJU_Unigene49629	0.0114897	0.0702468	0.163561	0.0104533	gi|193610727|ref|XP_001943965.1|	1e-34	PREDICTED: similar to AGAP005809-PA [Acyrthosiphon pisum]	P41236	2e-26	IPP2_HUMAN Protein phosphatase inhibitor 2 OS=Homo sapiens GN=PPP1R2 PE=1 SV=2
BT_B_ZJU_Singletons101547	BT_ZHJ1_ZJU_Unigene51817	0.0117342	0.0717969	0.163436	1.51e-05	gi|223648298|gb|ACN10907.1|	1e-59	Cathepsin F precursor [Salmo salar]	Q9VN93	5e-57	CPR1_DROME Putative cysteine proteinase CG12163 OS=Drosophila melanogaster GN=CG12163 PE=2 SV=2
BT_B_ZJU_Singletons93876	BT_ZHJ1_ZJU_Unigene31014	0.0101185	0.0619652	0.163293	0.0380715	gi|229577428|ref|NP_001153375.1|	2e-31	U2-associated SR140 protein [Nasonia vitripennis]	Q5R7X2	2e-15	SR140_PONAB U2-associated protein SR140 OS=Pongo abelii GN=SR140 PE=2 SV=1
BT_B_ZJU_Singletons98523	BT_ZHJ1_ZJU_Unigene51665	0.00545511	0.0334763	0.162955	0.0143756	gi|62857515|ref|NP_001016807.1|	1e-103	carboxypeptidase, vitellogenic-like [Xenopus (Silurana) tropicalis] >gi|89273934|emb|CAJ81795.1| carboxypeptidase, vitellogenic-like [Xenopus tropicalis]	Q5RFE4	1e-94	CPVL_PONAB Probable serine carboxypeptidase CPVL OS=Pongo abelii GN=CPVL PE=2 SV=1
BT_B_ZJU_Singletons75818	BT_ZHJ1_ZJU_Unigene50581	0.00550109	0.0337798	0.162852	0.14474	gi|156536919|ref|XP_001608023.1|	4e-99	PREDICTED: similar to ribosomal protein L4 [Nasonia vitripennis]	P08429	2e-93	RL4A_XENLA 60S ribosomal protein L4-A OS=Xenopus laevis GN=rpl4-A PE=2 SV=1
BT_B_ZJU_Singletons96529	BT_ZHJ1_ZJU_Unigene29643	0.00445072	0.0273506	0.162728	0.144114	gi|193631931|ref|XP_001951558.1|	4e-50	PREDICTED: similar to AGAP005260-PA isoform 3 [Acyrthosiphon pisum] >gi|193631933|ref|XP_001951544.1| PREDICTED: similar to AGAP005260-PA isoform 2 [Acyrthosiphon pisum] >gi|193631935|ref|XP_001951524.1| PREDICTED: similar to AGAP005260-PA isoform 1 [Acyrthosiphon pisum]	P23919	1e-46	KTHY_HUMAN Thymidylate kinase OS=Homo sapiens GN=DTYMK PE=1 SV=4
BT_B_ZJU_Singletons95990	BT_ZHJ1_ZJU_Unigene19683	0.0197998	0.121838	0.16251	0.0381609	gi|118784375|ref|XP_313693.3|	4e-12	AGAP004407-PA [Anopheles gambiae str. PEST] >gi|116128476|gb|EAA09126.3| AGAP004407-PA [Anopheles gambiae str. PEST]	Q5RCF0	3e-06	LMA2L_PONAB VIP36-like protein OS=Pongo abelii GN=LMAN2L PE=3 SV=1
BT_B_ZJU_Singletons26792	BT_ZHJ1_ZJU_Unigene20050	0.00215061	0.013244	0.162384	0.142564	gi|156547931|ref|XP_001604464.1|	1e-129	PREDICTED: similar to farnesyl diphosphate synthase [Nasonia vitripennis]	P08836	3e-91	FPPS_CHICK Farnesyl pyrophosphate synthetase OS=Gallus gallus GN=FDPS PE=1 SV=2
BT_B_ZJU_Singletons100916	BT_ZHJ1_ZJU_Unigene48494	0.00376376	0.0232046	0.162199	0.143067	gi|91090252|ref|XP_969934.1|	2e-30	PREDICTED: similar to maggie CG14981-PA [Tribolium castaneum]	Q75Q41	7e-20	TOM22_RAT Mitochondrial import receptor subunit TOM22 homolog OS=Rattus norvegicus GN=Tomm22 PE=1 SV=1
BT_B_ZJU_Singletons85894	BT_ZHJ1_ZJU_Unigene48490	0.00791282	0.0488325	0.16204	0.0360499	gi|94158626|ref|NP_001035323.1|	2e-59	cytochrome P450 4G11 [Apis mellifera] >gi|78217419|gb|ABB36785.1| cytochrome P450 monooxygenase [Apis mellifera]	Q9VYY4	1e-55	C4G15_DROME Cytochrome P450 4g15 OS=Drosophila melanogaster GN=Cyp4g15 PE=2 SV=1
BT_B_ZJU_Singletons102830	BT_ZHJ1_ZJU_Unigene27638	0.00708985	0.0437756	0.161959	0.0140626	gi|91087961|ref|XP_972932.1|	1e-51	PREDICTED: similar to multiple inositol polyphosphate phosphatase [Tribolium castaneum]	Q9UNW1	3e-17	MINP1_HUMAN Multiple inositol polyphosphate phosphatase 1 OS=Homo sapiens GN=MINPP1 PE=1 SV=1
BT_B_ZJU_Singletons2074	BT_ZHJ1_ZJU_Unigene48594	0.00542529	0.0335191	0.161857	0.143574	gi|110758035|ref|XP_624054.2|	7e-51	PREDICTED: similar to -4-galactosyltransferase 7 CG11780-PA [Apis mellifera]	Q8R087	8e-35	B4GT7_MOUSE Beta-1,4-galactosyltransferase 7 OS=Mus musculus GN=B4galt7 PE=2 SV=1
BT_B_ZJU_Singletons95669	BT_ZHJ1_ZJU_Unigene48390	0.00644587	0.0398386	0.1618	0.0174691	gi|157133637|ref|XP_001662952.1|	4e-64	bifunctional purine biosynthesis protein [Aedes aegypti] >gi|108870755|gb|EAT34980.1| bifunctional purine biosynthesis protein [Aedes aegypti]	P31335	8e-62	PUR9_CHICK Bifunctional purine biosynthesis protein PURH OS=Gallus gallus GN=ATIC PE=1 SV=1
BT_B_ZJU_Singletons102372	BT_ZHJ1_ZJU_Unigene30080	0.0152428	0.0943994	0.161471	1.3e-05	gi|91094641|ref|XP_970351.1|	3e-33	PREDICTED: similar to ectonucleotide pyrophosphatase/phosphodiesterase [Tribolium castaneum]	Q9UJA9	1e-28	ENPP5_HUMAN Ectonucleotide pyrophosphatase/phosphodiesterase family member 5 OS=Homo sapiens GN=ENPP5 PE=1 SV=1
BT_B_ZJU_Singletons21873	BT_ZHJ1_ZJU_Unigene45712	0.010653	0.0660368	0.161319	0.0141184	gi|91089831|ref|XP_969724.1|	3e-20	PREDICTED: similar to formin 1,2/cappuccino [Tribolium castaneum] >gi|270014279|gb|EFA10727.1| cappuccino [Tribolium castaneum]	Q24120	9e-06	CAPU_DROME Protein cappuccino OS=Drosophila melanogaster GN=capu PE=2 SV=2
BT_B_ZJU_Singletons102927	BT_ZHJ1_ZJU_Unigene10695	0.00663435	0.0411438	0.161248	0.0552773	gi|110756949|ref|XP_392574.3|	3e-53	PREDICTED: similar to ankyrin repeat containing protein RGD1359242 [Apis mellifera]	Q9H8Y5	1e-37	ANKZ1_HUMAN Ankyrin repeat and zinc finger domain-containing protein 1 OS=Homo sapiens GN=ANKZF1 PE=1 SV=1
BT_B_ZJU_Singletons25572	BT_ZHJ1_ZJU_Unigene47056	0.00493058	0.0307389	0.160402	0.00528708	gi|91087377|ref|XP_975644.1|	7e-28	PREDICTED: similar to CDC28 protein kinase 1-like protein [Tribolium castaneum]	P56390	4e-28	CKS2_MOUSE Cyclin-dependent kinases regulatory subunit 2 OS=Mus musculus GN=Cks2 PE=2 SV=1
BT_B_ZJU_Singletons16014	BT_ZHJ1_ZJU_Unigene22956	0.0284268	0.17754	0.160115	0.000190429	gi|193716185|ref|XP_001946691.1|	1e-34	PREDICTED: similar to GH03753p [Acyrthosiphon pisum]	P21328	6e-29	RTJK_DROME RNA-directed DNA polymerase from mobile element jockey OS=Drosophila melanogaster GN=pol PE=1 SV=1
BT_B_ZJU_Singletons91927	BT_ZHJ1_ZJU_Unigene13439	0.00811874	0.0507331	0.160028	0.0246393	gi|239789462|dbj|BAH71356.1|	2e-25	ACYPI009877 [Acyrthosiphon pisum]	Q5E951	2e-22	TBCB_BOVIN Tubulin-folding cofactor B OS=Bos taurus GN=TBCB PE=2 SV=1
BT_B_ZJU_Singletons98682	BT_ZHJ1_ZJU_Unigene51740	0.0107354	0.0671384	0.1599	0.0139653	gi|197245406|ref|NP_001127797.1|	1e-73	translocase of inner mitochondrial membrane 50 homolog [Nasonia vitripennis]	Q9W4V8	3e-64	TI50C_DROME Mitochondrial import inner membrane translocase subunit TIM50-C OS=Drosophila melanogaster GN=ttm50 PE=1 SV=2
BT_B_ZJU_Singletons97762	BT_ZHJ1_ZJU_Unigene47146	0.00322579	0.0202036	0.159664	0.140001	gi|157110905|ref|XP_001651302.1|	8e-18	skeletal muscle/kidney enriched inositol 5-phosphatase [Aedes aegypti] >gi|108883903|gb|EAT48128.1| skeletal muscle/kidney enriched inositol 5-phosphatase [Aedes aegypti]	Q9JMC1	9e-09	PI5PA_RAT Phosphatidylinositol 4,5-bisphosphate 5-phosphatase A OS=Rattus norvegicus GN=Inpp5j PE=1 SV=1
BT_B_ZJU_Singletons97688	BT_ZHJ1_ZJU_Unigene24155	0.00705912	0.0442401	0.159564	0.00615157	gi|91081457|ref|XP_974014.1|	0	PREDICTED: similar to AGAP006082-PA [Tribolium castaneum] >gi|270006458|gb|EFA02906.1| cytochrome P450 301A1 [Tribolium castaneum]	Q9V6D6	1e-179	CP301_DROME Probable cytochrome P450 301a1, mitochondrial OS=Drosophila melanogaster GN=Cyp301a1 PE=2 SV=1
BT_B_ZJU_Singletons93515	BT_ZHJ1_ZJU_Unigene47787	0.00867112	0.0543625	0.159506	0.0320473	gi|239790055|dbj|BAH71613.1|	6e-40	ACYPI006634 [Acyrthosiphon pisum]	Q5NVP3	4e-13	F107A_PONAB Protein FAM107A OS=Pongo abelii GN=FAM107A PE=2 SV=1
BT_B_ZJU_Singletons9495	BT_ZHJ1_ZJU_Unigene51184	0.00673072	0.0422056	0.159474	0.0546053	gi|126334857|ref|XP_001374633.1|	6e-11	PREDICTED: similar to leukocyte immune-type receptor TS32.15 L1.1a [Monodelphis domestica]	Q4LDE5	3e-10	SVEP1_HUMAN Sushi, von Willebrand factor type A, EGF and pentraxin domain-containing protein 1 OS=Homo sapiens GN=SVEP1 PE=1 SV=2
BT_B_ZJU_Singletons102743	BT_ZHJ1_ZJU_Unigene52479	0.00307339	0.0193308	0.15899	0.0232954	gi|189241335|ref|XP_001809545.1|	1e-172	PREDICTED: similar to AGAP004510-PA [Tribolium castaneum]	Q9VAS7	1e-145	INX3_DROME Innexin inx3 OS=Drosophila melanogaster GN=inx3 PE=1 SV=1
BT_B_ZJU_Singletons822	BT_ZHJ1_ZJU_Unigene49805	0.00446714	0.0282104	0.158351	0.139208	gi|215490063|ref|NP_001135909.1|	8e-28	canopy 2 homolog [Nasonia vitripennis]	Q9QXT0	2e-12	CNPY2_MOUSE Protein canopy homolog 2 OS=Mus musculus GN=Cnpy2 PE=2 SV=1
BT_B_ZJU_Singletons19852	BT_ZHJ1_ZJU_Unigene51219	0.00578302	0.0366514	0.157784	0.0332516	gi|194221508|ref|XP_001490000.2|	2e-36	PREDICTED: similar to Upstream-binding protein 1 (LBP-1) [Equus caballus]	Q811S7	4e-37	UBIP1_MOUSE Upstream-binding protein 1 OS=Mus musculus GN=Ubp1 PE=1 SV=1
BT_B_ZJU_Singletons103716	BT_ZHJ1_ZJU_Unigene2417	0.00304776	0.0193306	0.157665	0.0010545	gi|193587049|ref|XP_001948071.1|	1e-177	PREDICTED: similar to AGAP004522-PA [Acyrthosiphon pisum]	Q9NU19	1e-132	TB22B_HUMAN TBC1 domain family member 22B OS=Homo sapiens GN=TBC1D22B PE=1 SV=3
BT_B_ZJU_Singletons100790	BT_ZHJ1_ZJU_Unigene50520	0.00499534	0.0317521	0.157323	0.0332589	gi|239790807|dbj|BAH71940.1|	3e-74	ACYPI004065 [Acyrthosiphon pisum]	Q9VHN6	2e-68	RM19_DROME 39S ribosomal protein L19, mitochondrial OS=Drosophila melanogaster GN=mRpL19 PE=2 SV=1
BT_B_ZJU_Singletons93528	BT_ZHJ1_ZJU_Unigene27703	0.00352558	0.0224104	0.157319	0.137412	gi|91084337|ref|XP_972793.1|	8e-71	PREDICTED: similar to AGAP007620-PA [Tribolium castaneum]	Q03751	8e-64	CSP_DROME Cysteine string protein OS=Drosophila melanogaster GN=Csp PE=1 SV=1
BT_B_ZJU_Singletons99581	BT_ZHJ1_ZJU_Unigene41781	0.00751527	0.0479094	0.156864	0.13919	gi|268561116|ref|XP_002646367.1|	5e-18	C. briggsae CBR-ARS-2 protein [Caenorhabditis briggsae] >gi|187029911|emb|CAP31121.1| C. briggsae CBR-ARS-2 protein [Caenorhabditis briggsae]	P21894	4e-18	SYAC_BOMMO Alanyl-tRNA synthetase, cytoplasmic OS=Bombyx mori PE=1 SV=1
BT_B_ZJU_Singletons13371	BT_ZHJ1_ZJU_Unigene24940	0.00836038	0.053347	0.156717	0.00335463	gi|115695926|ref|XP_001201841.1|	3e-13	PREDICTED: similar to Retinoic acid induced 12 [Strongylocentrotus purpuratus] >gi|115742099|ref|XP_792171.2| PREDICTED: similar to Retinoic acid induced 12 [Strongylocentrotus purpuratus]	A1A5V9	9e-11	DERP6_DANRE Dermal papilla-derived protein 6 homolog OS=Danio rerio GN=derp6 PE=2 SV=1
BT_B_ZJU_Singletons91372	BT_ZHJ1_ZJU_Unigene25709	0.00407902	0.026057	0.156542	0.137055	gi|193624668|ref|XP_001943217.1|	4e-25	PREDICTED: similar to AGAP002016-PA [Acyrthosiphon pisum]	Q8BX37	2e-18	PAPL_MOUSE Iron/zinc purple acid phosphatase-like protein OS=Mus musculus GN=Papl PE=2 SV=2
BT_B_ZJU_Singletons98295	BT_ZHJ1_ZJU_Unigene48618	0.00287399	0.0183692	0.156457	0.136245	gi|91092588|ref|XP_970012.1|	1e-57	PREDICTED: similar to CG12125 CG12125-PA [Tribolium castaneum]	Q8NAN2	1e-44	FA73A_HUMAN Protein FAM73A OS=Homo sapiens GN=FAM73A PE=2 SV=1
BT_B_ZJU_Singletons100695	BT_ZHJ1_ZJU_Unigene30779	0.00671522	0.0430703	0.155913	0.00404342	gi|156547363|ref|XP_001603154.1|	9e-74	PREDICTED: similar to 6-phosphogluconolactonase [Nasonia vitripennis]	P85971	8e-57	6PGL_RAT 6-phosphogluconolactonase OS=Rattus norvegicus GN=Pgls PE=1 SV=1
BT_B_ZJU_Singletons100238	BT_ZHJ1_ZJU_Unigene22855	0.00676621	0.0434256	0.155811	0.00547656	gi|213515198|ref|NP_001133575.1|	5e-94	iron/zinc purple acid phosphatase-like protein [Salmo salar] >gi|209154552|gb|ACI33508.1| Iron/zinc purple acid phosphatase-like protein precursor [Salmo salar]	A5D6U8	6e-92	PAPL_DANRE Iron/zinc purple acid phosphatase-like protein OS=Danio rerio GN=papl PE=2 SV=1
BT_B_ZJU_Singletons101911	BT_ZHJ1_ZJU_Unigene51661	0.00752793	0.0486018	0.15489	0.000371015	gi|195121594|ref|XP_002005305.1|	9e-28	GI20408 [Drosophila mojavensis] >gi|193910373|gb|EDW09240.1| GI20408 [Drosophila mojavensis]	Q3TZX8	1e-16	NOL9_MOUSE Nucleolar protein 9 OS=Mus musculus GN=Nol9 PE=2 SV=1
BT_B_ZJU_Singletons765	BT_ZHJ1_ZJU_Unigene3845	0.0112721	0.0728176	0.1548	0.0333707	gi|193657113|ref|XP_001946838.1|	1e-16	PREDICTED: similar to zinc finger, CCHC domain containing 17 [Acyrthosiphon pisum]	Q9NP64	3e-14	NO40_HUMAN Nucleolar protein of 40 kDa OS=Homo sapiens GN=ZCCHC17 PE=1 SV=1
BT_B_ZJU_Singletons102676	BT_ZHJ1_ZJU_Unigene28184	0.00591369	0.0382335	0.154673	1.81e-05	gi|66499186|ref|XP_395748.2|	1e-114	PREDICTED: similar to FK506-binding protein FKBP59 CG4535-PA [Apis mellifera]	Q13451	1e-104	FKBP5_HUMAN FK506-binding protein 5 OS=Homo sapiens GN=FKBP5 PE=1 SV=2
BT_B_ZJU_Singletons101116	BT_ZHJ1_ZJU_Unigene14165	0.00418679	0.0270829	0.154591	0.0315999	gi|91095067|ref|XP_972655.1|	1e-100	PREDICTED: similar to succinyl-coa synthetase beta chain [Tribolium castaneum]	P53589	2e-86	SUCB2_CAEEL Probable succinyl-CoA ligase [GDP-forming] subunit beta, mitochondrial OS=Caenorhabditis elegans GN=C50F7.4 PE=2 SV=1
BT_B_ZJU_Singletons97908	BT_ZHJ1_ZJU_Unigene43455	0.00417778	0.0272397	0.153371	0.133152	gi|193624650|ref|XP_001952213.1|	1e-33	PREDICTED: similar to muscle myosin heavy chain isoform 2 [Acyrthosiphon pisum]	P05661	2e-30	MYSA_DROME Myosin heavy chain, muscle OS=Drosophila melanogaster GN=Mhc PE=1 SV=4
BT_B_ZJU_Singletons94620	BT_ZHJ1_ZJU_Unigene50398	0.00255737	0.0166936	0.153194	0.13237	gi|158299980|ref|XP_319983.4|	1e-100	AGAP009207-PA [Anopheles gambiae str. PEST] >gi|157013780|gb|EAA14714.5| AGAP009207-PA [Anopheles gambiae str. PEST]	P26696	3e-98	MK01_XENLA Mitogen-activated protein kinase 1 OS=Xenopus laevis GN=mapk1 PE=1 SV=3
BT_B_ZJU_Singletons103703	BT_ZHJ1_ZJU_Unigene7148	0.0138042	0.0904213	0.152665	1.11e-11	gi|189236056|ref|XP_970114.2|	2e-77	PREDICTED: similar to CG9776 CG9776-PA [Tribolium castaneum]	Q9V468	7e-56	Y9776_DROME Zinc finger matrin-type protein CG9776 OS=Drosophila melanogaster GN=CG9776 PE=1 SV=1
BT_B_ZJU_Singletons80427	BT_ZHJ1_ZJU_Unigene35040	0.00748519	0.049118	0.152392	0.100854	gi|195375183|ref|XP_002046381.1|	8e-08	GJ12535 [Drosophila virilis] >gi|194153539|gb|EDW68723.1| GJ12535 [Drosophila virilis]	P15869	2e-07	H1B_STRPU Histone H1-beta, late embryonic OS=Strongylocentrotus purpuratus PE=3 SV=1
BT_B_ZJU_Singletons101644	BT_ZHJ1_ZJU_Unigene51011	0.00397755	0.0261162	0.152302	0.0300092	gi|193624748|ref|XP_001946942.1|	4e-93	PREDICTED: similar to CG31374 CG31374-PB [Acyrthosiphon pisum]	Q9GZ71	3e-08	TPM_HALDV Tropomyosin OS=Haliotis diversicolor PE=2 SV=1
BT_B_ZJU_Singletons69414	BT_ZHJ1_ZJU_Unigene47567	0.0194033	0.127796	0.15183	0.0215423	gi|110456545|gb|ABG74722.1|	2e-09	cytochrome c oxidase polypeptide IV-like protein [Diaphorina citri]	O46580	5e-07	COX41_HYLAG Cytochrome c oxidase subunit 4 isoform 1, mitochondrial (Fragment) OS=Hylobates agilis GN=COX4I1 PE=3 SV=1
BT_B_ZJU_Singletons8011	BT_ZHJ1_ZJU_Unigene22848	0.0112566	0.0743553	0.15139	0.00529526	gi|193595368|ref|XP_001943374.1|	3e-41	PREDICTED: similar to isoleucyl tRNA synthetase [Acyrthosiphon pisum]	Q8BU30	3e-36	SYIC_MOUSE Isoleucyl-tRNA synthetase, cytoplasmic OS=Mus musculus GN=Iars PE=2 SV=1
BT_B_ZJU_Singletons99084	BT_ZHJ1_ZJU_Unigene27961	0.0026914	0.0177872	0.151311	0.130225	gi|193715980|ref|XP_001950264.1|	2e-34	PREDICTED: similar to trehalase [Acyrthosiphon pisum]	P32358	4e-26	TREA_BOMMO Trehalase OS=Bombyx mori PE=1 SV=1
BT_B_ZJU_Singletons103443	BT_ZHJ1_ZJU_Unigene1842	0.00611085	0.0403912	0.151292	4.01e-05	gi|193617645|ref|XP_001951109.1|	7e-91	PREDICTED: similar to Sas10 CG4202-PA [Acyrthosiphon pisum]	Q9I7W5	7e-81	SAS10_DROME Something about silencing protein 10 OS=Drosophila melanogaster GN=Sas10 PE=1 SV=2
BT_B_ZJU_Singletons97588	BT_ZHJ1_ZJU_Unigene15028	0.00533829	0.0352966	0.151241	0.131449	gi|156541010|ref|XP_001602744.1|	3e-19	PREDICTED: similar to nuclear pore complex protein nup107 [Nasonia vitripennis]	Q8BH74	2e-14	NU107_MOUSE Nuclear pore complex protein Nup107 OS=Mus musculus GN=Nup107 PE=2 SV=1
BT_B_ZJU_Singletons73497	BT_ZHJ1_ZJU_Unigene41846	0.00583705	0.0388425	0.150275	0.130772	gi|156549947|ref|XP_001602841.1|	5e-37	PREDICTED: similar to guanine-nucleotide exchange factor c3g [Nasonia vitripennis]	Q13905	1e-30	RPGF1_HUMAN Rap guanine nucleotide exchange factor 1 OS=Homo sapiens GN=RAPGEF1 PE=1 SV=3
BT_B_ZJU_Singletons10961	BT_ZHJ1_ZJU_Unigene47203	0.00532517	0.0355865	0.14964	0.129616	gi|189237989|ref|XP_001812744.1|	4e-33	PREDICTED: similar to AGAP005990-PA [Tribolium castaneum]	Q8BS40	1e-16	GLTD1_MOUSE Glycolipid transfer protein domain-containing protein 1 OS=Mus musculus GN=Gltpd1 PE=2 SV=1
BT_B_ZJU_Singletons103159	BT_ZHJ1_ZJU_Unigene50318	0.00744037	0.0497482	0.149561	0.0295764	gi|225709874|gb|ACO10783.1|	6e-39	Viral IAP-associated factor homolog [Caligus rogercresseyi]	Q8MR62	4e-32	VIAF1_DROME Viral IAP-associated factor homolog OS=Drosophila melanogaster GN=viaf PE=1 SV=1
BT_B_ZJU_Singletons104046	BT_ZHJ1_ZJU_Unigene31642	0.00598814	0.0400616	0.149473	2e-05	gi|193688092|ref|XP_001947406.1|	1e-155	PREDICTED: similar to Midasin (MIDAS-containing protein) [Acyrthosiphon pisum]	Q9NU22	2e-96	MDN1_HUMAN Midasin OS=Homo sapiens GN=MDN1 PE=1 SV=2
BT_B_ZJU_Singletons101915	BT_ZHJ1_ZJU_Unigene1682	0.00403628	0.0273097	0.147796	0.00027282	gi|193610860|ref|XP_001944619.1|	0	PREDICTED: similar to polybromo-1 [Acyrthosiphon pisum]	Q86U86	1e-135	PB1_HUMAN Protein polybromo-1 OS=Homo sapiens GN=PBRM1 PE=1 SV=1
BT_B_ZJU_Singletons5890	BT_ZHJ1_ZJU_Unigene18928	0.00381563	0.0258309	0.147716	0.0847798	gi|193617819|ref|XP_001946819.1|	0	PREDICTED: similar to mCG142699 [Acyrthosiphon pisum]	Q99NH0	1e-178	ANR17_MOUSE Ankyrin repeat domain-containing protein 17 OS=Mus musculus GN=Ankrd17 PE=1 SV=2
BT_B_ZJU_Singletons97611	BT_ZHJ1_ZJU_Unigene50090	0.00911946	0.0617495	0.147685	0.00450121	gi|170048586|ref|XP_001853364.1|	2e-29	39S ribosomal protein L20, mitochondrial [Culex quinquefasciatus] >gi|167870649|gb|EDS34032.1| 39S ribosomal protein L20, mitochondrial [Culex quinquefasciatus]	Q5U4Z8	4e-21	RM20_XENLA 39S ribosomal protein L20, mitochondrial OS=Xenopus laevis GN=mrpl20 PE=2 SV=1
BT_B_ZJU_Singletons90121	BT_ZHJ1_ZJU_Unigene51731	0.00391293	0.0265152	0.147573	0.12656	gi|157117829|ref|XP_001653056.1|	2e-20	scaffold attachment factor b [Aedes aegypti] >gi|108883320|gb|EAT47545.1| scaffold attachment factor b [Aedes aegypti]	Q498L2	5e-18	SLTM_XENLA SAFB-like transcription modulator OS=Xenopus laevis GN=sltm PE=2 SV=1
BT_B_ZJU_Singletons90786	BT_ZHJ1_ZJU_Unigene38801	0.00500039	0.0339551	0.147265	0.126656	gi|195429240|ref|XP_002062671.1|	3e-14	GK19574 [Drosophila willistoni] >gi|194158756|gb|EDW73657.1| GK19574 [Drosophila willistoni]	Q8BGV0	5e-08	SYNM_MOUSE Probable asparaginyl-tRNA synthetase, mitochondrial OS=Mus musculus GN=Nars2 PE=2 SV=1
BT_B_ZJU_Singletons93762	BT_ZHJ1_ZJU_Unigene43272	0.00417462	0.0284316	0.14683	0.125767	gi|282165835|ref|NP_001164142.1|	1e-41	DNA ligase [Tribolium castaneum]	Q9W1H4	4e-39	DNLI1_DROME DNA ligase 1 OS=Drosophila melanogaster GN=CG5602 PE=1 SV=2
BT_B_ZJU_Singletons100263	BT_ZHJ1_ZJU_Unigene52124	0.012532	0.0855518	0.146484	0.000676252	gi|268560898|ref|XP_002638183.1|	1e-30	Hypothetical protein CBG22612 [Caenorhabditis briggsae] >gi|187021647|emb|CAP39164.1| Hypothetical protein CBG22612 [Caenorhabditis briggsae]	P43157	3e-28	CYSP_SCHJA Cathepsin B-like cysteine proteinase OS=Schistosoma japonicum GN=CATB PE=2 SV=1
BT_B_ZJU_Singletons104099	BT_ZHJ1_ZJU_Unigene6816	0.00320824	0.0219069	0.146449	0.00284455	gi|48095924|ref|XP_392365.1|	3e-80	PREDICTED: similar to Beclin-1-like protein (Autophagy protein 6-like) (APG6-like) [Apis mellifera]	Q9VCE1	2e-66	BECN1_DROME Beclin-1-like protein OS=Drosophila melanogaster GN=Atg6 PE=1 SV=1
BT_B_ZJU_Singletons103802	BT_ZHJ1_ZJU_Unigene52335	0.00522898	0.0357426	0.146296	0.000116108	gi|221271952|sp|A6H630.1|CF211_MOUSE	1e-96	RecName: Full=UPF0364 protein C6orf211 homolog >gi|148878258|gb|AAI45733.1| RIKEN cDNA 1700052N19 gene [Mus musculus] >gi|187951257|gb|AAI38909.1| RIKEN cDNA 1700052N19 gene [Mus musculus]	A6H630	2e-97	CF211_MOUSE UPF0364 protein C6orf211 homolog OS=Mus musculus PE=2 SV=1
BT_B_ZJU_Singletons88168	BT_ZHJ1_ZJU_Unigene12485	0.00349333	0.0238856	0.146253	0.124846	gi|193639985|ref|XP_001944684.1|	3e-50	PREDICTED: similar to CG7927 CG7927-PA [Acyrthosiphon pisum]	Q8R3L2	2e-16	TCF25_MOUSE Transcription factor 25 OS=Mus musculus GN=Tcf25 PE=1 SV=2
BT_B_ZJU_Singletons15573	BT_ZHJ1_ZJU_Unigene6936	0.00519686	0.0356936	0.145596	0.0267229	gi|156541318|ref|XP_001599895.1|	8e-44	PREDICTED: similar to MGC115609 protein [Nasonia vitripennis]	Q5BK46	3e-33	RNH1_RAT Ribonuclease H1 OS=Rattus norvegicus GN=Rnaseh1 PE=2 SV=1
BT_B_ZJU_Singletons8942	BT_ZHJ1_ZJU_Unigene25138	0.00930585	0.0640941	0.14519	0.00289072	gi|156717746|ref|NP_001096413.1|	3e-49	folylpolyglutamate synthase [Xenopus (Silurana) tropicalis] >gi|134024517|gb|AAI36072.1| LOC100125018 protein [Xenopus (Silurana) tropicalis]	Q05932	2e-46	FOLC_HUMAN Folylpolyglutamate synthase, mitochondrial OS=Homo sapiens GN=FPGS PE=1 SV=3
BT_B_ZJU_Singletons93607	BT_ZHJ1_ZJU_Unigene52099	0.010681	0.0736286	0.145066	0.00147127	gi|66512193|ref|XP_392437.2|	8e-86	PREDICTED: similar to CG9172-PA, isoform A [Apis mellifera]	P42026	2e-79	NDUS7_BOVIN NADH dehydrogenase [ubiquinone] iron-sulfur protein 7, mitochondrial OS=Bos taurus GN=NDUFS7 PE=1 SV=1
BT_B_ZJU_Singletons98028	BT_ZHJ1_ZJU_Unigene29079	0.00650458	0.044944	0.144726	0.00275306	gi|195061666|ref|XP_001996042.1|	2e-32	GH14039 [Drosophila grimshawi] >gi|193891834|gb|EDV90700.1| GH14039 [Drosophila grimshawi]	P31729	2e-28	OV16_ONCVO OV-16 antigen OS=Onchocerca volvulus GN=OV16 PE=2 SV=2
BT_B_ZJU_Singletons7114	BT_ZHJ1_ZJU_Unigene42239	0.00965679	0.0668023	0.144558	0.0145618	gi|91078376|ref|XP_974169.1|	2e-40	PREDICTED: similar to tyramine beta hydroxylase [Tribolium castaneum]	Q86B61	2e-31	TBH1_DROME Tyramine beta-hydroxylase OS=Drosophila melanogaster GN=Tbh PE=1 SV=1
BT_B_ZJU_Singletons102473	BT_ZHJ1_ZJU_Unigene52173	0.00333643	0.0230982	0.144445	0.0259313	gi|156552814|ref|XP_001600177.1|	1e-127	PREDICTED: similar to proteasome alpha 4 subunit [Nasonia vitripennis]	P25789	1e-118	PSA4_HUMAN Proteasome subunit alpha type-4 OS=Homo sapiens GN=PSMA4 PE=1 SV=1
BT_B_ZJU_Singletons89571	BT_ZHJ1_ZJU_Unigene46536	0.0049191	0.0340715	0.144376	0.123405	gi|48132928|ref|XP_393328.1|	4e-34	PREDICTED: similar to epsilon subunit of coatomer protein complex isoform a [Apis mellifera]	Q28104	9e-28	COPE_BOVIN Coatomer subunit epsilon OS=Bos taurus GN=COPE PE=1 SV=3
BT_B_ZJU_Singletons95063	BT_ZHJ1_ZJU_Unigene52489	0.0050846	0.0352359	0.144302	0.0171413	gi|195450809|ref|XP_002072642.1|	0	GK13713 [Drosophila willistoni] >gi|194168727|gb|EDW83628.1| GK13713 [Drosophila willistoni]	Q16720	0	AT2B3_HUMAN Plasma membrane calcium-transporting ATPase 3 OS=Homo sapiens GN=ATP2B3 PE=1 SV=3
BT_B_ZJU_Singletons96320	BT_ZHJ1_ZJU_Unigene45086	0.00378829	0.0263087	0.143994	0.122412	gi|110751137|ref|XP_392217.3|	5e-50	PREDICTED: similar to Ryanodine receptor 44F CG10844-PA, isoform A [Apis mellifera]	Q24498	6e-43	RY44_DROME Ryanodine receptor 44F OS=Drosophila melanogaster GN=Rya-r44F PE=1 SV=3
BT_B_ZJU_Singletons102670	BT_ZHJ1_ZJU_Unigene19333	0.012653	0.0879722	0.143829	0.00622672	gi|239791803|dbj|BAH72319.1|	9e-22	ACYPI008296 [Acyrthosiphon pisum]	Q3SZ84	4e-18	BOLA3_BOVIN BolA-like protein 3 OS=Bos taurus GN=BOLA3 PE=3 SV=1
BT_B_ZJU_Singletons85527	BT_ZHJ1_ZJU_Unigene30830	0.0115965	0.0807329	0.14364	0.0100902	gi|231885|sp|P29981.1|CP4C1_BLADI	2e-74	RecName: Full=Cytochrome P450 4C1; AltName: Full=CYPIVC1 >gi|155947|gb|AAA27819.1| cytochrome P450 [Blaberus discoidalis]	P29981	5e-75	CP4C1_BLADI Cytochrome P450 4C1 OS=Blaberus discoidalis GN=CYP4C1 PE=2 SV=1
BT_B_ZJU_Singletons100341	BT_ZHJ1_ZJU_Unigene44456	0.00776979	0.0541861	0.143391	0.0267077	gi|158298463|ref|XP_318637.4|	3e-35	AGAP009608-PA [Anopheles gambiae str. PEST] >gi|157013893|gb|EAA14492.4| AGAP009608-PA [Anopheles gambiae str. PEST]	Q3SWY8	1e-23	ZUFSP_BOVIN Zinc finger with UFM1-specific peptidase domain protein OS=Bos taurus GN=ZUFSP PE=2 SV=1
BT_B_ZJU_Singletons100200	BT_ZHJ1_ZJU_Unigene51765	0.00575366	0.0401343	0.14336	0.0101944	gi|91083101|ref|XP_969476.1|	1e-69	PREDICTED: similar to MGC88883 protein [Tribolium castaneum]	Q9HC24	3e-57	TMBI4_HUMAN Transmembrane BAX inhibitor motif-containing protein 4 OS=Homo sapiens GN=TMBIM4 PE=1 SV=2
BT_B_ZJU_Singletons103133	BT_ZHJ1_ZJU_Unigene4275	0.00569888	0.0397924	0.143215	3.78e-05	gi|193584708|ref|XP_001951973.1|	1e-64	PREDICTED: similar to Protein on ecdysone puffs CG6143-PB [Acyrthosiphon pisum]	P41073	8e-52	PEP_DROME Zinc finger protein on ecdysone puffs OS=Drosophila melanogaster GN=Pep PE=1 SV=1
BT_B_ZJU_Singletons20455	BT_ZHJ1_ZJU_Unigene6533	0.00307545	0.0216064	0.14234	0.120175	gi|189237225|ref|XP_001810464.1|	2e-47	PREDICTED: similar to AGAP009992-PA [Tribolium castaneum]	Q5ZKY4	1e-31	ING4_CHICK Inhibitor of growth protein 4 OS=Gallus gallus GN=ING4 PE=2 SV=1
BT_B_ZJU_Singletons103506	BT_ZHJ1_ZJU_Unigene2469	0.00786099	0.0552579	0.14226	7.59e-08	gi|34481604|emb|CAE46445.1|	1e-126	79 kDa salivary apyrase precursor [Triatoma infestans]	Q9XZ43	1e-116	5NTD_LUTLO Protein 5NUC OS=Lutzomyia longipalpis GN=5NUC PE=1 SV=1
BT_B_ZJU_Singletons102026	BT_ZHJ1_ZJU_Unigene45507	0.010489	0.0740065	0.141731	0.00956971	gi|156542674|ref|XP_001602762.1|	4e-29	PREDICTED: similar to LP09631p [Nasonia vitripennis]	A1ZAI5	2e-12	FACR1_DROME Putative fatty acyl-CoA reductase CG5065 OS=Drosophila melanogaster GN=CG5065 PE=3 SV=1
BT_B_ZJU_Singletons99867	BT_ZHJ1_ZJU_Unigene51863	0.00487456	0.0344828	0.141362	0.0114046	gi|193690643|ref|XP_001951613.1|	1e-142	PREDICTED: similar to UV-wavelength like opsin [Acyrthosiphon pisum]	O61303	1e-138	OPSUV_APIME Opsin, ultraviolet-sensitive OS=Apis mellifera GN=UVOP PE=1 SV=1
BT_B_ZJU_Singletons103209	BT_ZHJ1_ZJU_Unigene6231	0.00863786	0.0612121	0.141114	0.00128718	gi|187179337|ref|NP_001119606.1|	8e-75	membrane alanyl aminopeptidase N [Acyrthosiphon pisum] >gi|90656783|gb|ABD96614.1| membrane alanyl aminopeptidase N [Acyrthosiphon pisum]	P91887	4e-64	AMPN_PLUXY Aminopeptidase N OS=Plutella xylostella GN=APN1 PE=1 SV=1
BT_B_ZJU_Singletons99166	BT_ZHJ1_ZJU_Unigene41887	0.013533	0.0959611	0.141026	0.00572359	gi|156543818|ref|XP_001606558.1|	3e-31	PREDICTED: similar to serine protease htra2 [Nasonia vitripennis]	B4G316	4e-25	HTRA2_DROPE Serine protease HTRA2, mitochondrial OS=Drosophila persimilis GN=HtrA2 PE=3 SV=1
BT_B_ZJU_Singletons98948	BT_ZHJ1_ZJU_Unigene25819	0.0070756	0.0502072	0.140928	0.0160651	gi|66531373|ref|XP_393041.2|	3e-30	PREDICTED: similar to ZK697.8 [Apis mellifera]	Q9CRB3	2e-21	HIUH_MOUSE 5-hydroxyisourate hydrolase OS=Mus musculus GN=Urah PE=1 SV=1
BT_B_ZJU_Singletons86582	BT_ZHJ1_ZJU_Unigene49598	0.0272907	0.194307	0.140451	1.7e-05	--	--	--	Q9MCN8	7e-22	RUSA_BPHK7 Crossover junction endodeoxyribonuclease rusA OS=Enterobacteria phage HK97 GN=rusA PE=3 SV=1
BT_B_ZJU_Singletons99494	BT_ZHJ1_ZJU_Unigene48493	0.0146491	0.104535	0.140136	0.000500207	gi|193598793|ref|XP_001948890.1|	7e-16	PREDICTED: similar to Probable RNA-directed DNA polymerase from transposon X-element (Reverse transcriptase), partial [Acyrthosiphon pisum]	P21328	4e-10	RTJK_DROME RNA-directed DNA polymerase from mobile element jockey OS=Drosophila melanogaster GN=pol PE=1 SV=1
BT_B_ZJU_Singletons93925	BT_ZHJ1_ZJU_Unigene41824	0.00442879	0.0316483	0.139938	0.118095	gi|66510767|ref|XP_394651.2|	7e-25	PREDICTED: similar to CG17665-PA.3 isoform 1 [Apis mellifera]	Q5RE70	6e-19	INT3_PONAB Integrator complex subunit 3 OS=Pongo abelii GN=INTS3 PE=2 SV=1
BT_B_ZJU_Cluster368	BT_ZHJ1_ZJU_Unigene27899	0.0222618	0.159259	0.139784	0.000111707	gi|193662222|ref|XP_001947643.1|	3e-45	PREDICTED: similar to GS1-like CG15441-PB [Acyrthosiphon pisum]	Q9D5U5	3e-40	HDD1A_MOUSE Haloacid dehalogenase-like hydrolase domain-containing protein 1A OS=Mus musculus GN=Hdhd1a PE=2 SV=1
BT_B_ZJU_Singletons103540	BT_ZHJ1_ZJU_Unigene46579	0.00705819	0.0505382	0.139661	0.0156097	gi|239792933|dbj|BAH72744.1|	1e-42	ACYPI004419 [Acyrthosiphon pisum]	Q5U3V9	7e-33	SNF8_DANRE Vacuolar-sorting protein SNF8 OS=Danio rerio GN=snf8 PE=2 SV=2
BT_B_ZJU_Singletons103668	BT_ZHJ1_ZJU_Unigene7190	0.00683849	0.049269	0.138799	0.00025166	gi|156554222|ref|XP_001600909.1|	5e-57	PREDICTED: similar to GA18098-PA [Nasonia vitripennis]	P54961	8e-56	HMCS1_BLAGE Hydroxymethylglutaryl-CoA synthase 1 OS=Blattella germanica GN=HMGCS-1 PE=2 SV=1
BT_B_ZJU_Singletons92358	BT_ZHJ1_ZJU_Unigene50612	0.00884335	0.0637806	0.138653	0.00324374	gi|193624742|ref|XP_001950878.1|	3e-79	PREDICTED: similar to 1-acyl-sn-glycerol-3-phosphate acyltransferase [Acyrthosiphon pisum]	Q22267	2e-34	PLC2_CAEEL Putative 1-acyl-sn-glycerol-3-phosphate acyltransferase acl-2 OS=Caenorhabditis elegans GN=acl-2 PE=2 SV=1
BT_B_ZJU_Singletons84922 NO( ESTscan)	BT_ZHJ1_ZJU_Unigene49930	0.0233926	0.169119	0.138321	3.39e-05	gi|110758596|ref|XP_001119869.1|	5e-30	PREDICTED: similar to CG6305-PA [Apis mellifera]	Q9V7U0	1e-25	RESIL_DROME Pro-resilin OS=Drosophila melanogaster GN=resilin PE=1 SV=1
BT_B_ZJU_Singletons95929	BT_ZHJ1_ZJU_Unigene29245	0.00667134	0.0482355	0.138308	0.0235584	gi|193685941|ref|XP_001952631.1|	8e-72	PREDICTED: similar to acid alpha-glucosidase [Acyrthosiphon pisum]	P70699	4e-64	LYAG_MOUSE Lysosomal alpha-glucosidase OS=Mus musculus GN=Gaa PE=1 SV=2
BT_B_ZJU_Singletons102117	BT_ZHJ1_ZJU_Unigene49470	0.00684297	0.0494785	0.138302	0.0238907	gi|66539262|ref|XP_392649.2|	3e-32	PREDICTED: similar to crossveinless CG12410-PA [Apis mellifera]	P54356	5e-22	TSG_DROME Protein twisted gastrulation OS=Drosophila melanogaster GN=tsg PE=1 SV=1
BT_B_ZJU_Singletons95184	BT_ZHJ1_ZJU_Unigene27665	0.00869096	0.0629187	0.13813	0.00158401	gi|198250388|gb|ACH85196.1|	1e-43	heat shock protein 20 [Bemisia tabaci]	P82147	4e-33	L2EFL_DROME Protein lethal(2)essential for life OS=Drosophila melanogaster GN=l(2)efl PE=1 SV=1
BT_B_ZJU_Singletons80038	BT_ZHJ1_ZJU_Unigene15245	0.0126119	0.0913712	0.138029	0.016366	gi|193709095|ref|XP_001947916.1|	2e-26	PREDICTED: similar to AGAP006379-PA [Acyrthosiphon pisum]	P41233	6e-17	ABCA1_MOUSE ATP-binding cassette sub-family A member 1 OS=Mus musculus GN=Abca1 PE=1 SV=3
BT_B_ZJU_Singletons6761	BT_ZHJ1_ZJU_Unigene20951	0.00996232	0.0723217	0.13775	0.000256326	gi|193638849|ref|XP_001952158.1|	3e-84	PREDICTED: similar to CG4288 CG4288-PB [Acyrthosiphon pisum]	Q5W8I7	9e-53	VGL2B_DANRE Vesicular glutamate transporter 2.2 OS=Danio rerio GN=slc17a6l PE=2 SV=1
BT_B_ZJU_Singletons558	BT_ZHJ1_ZJU_Unigene27500	0.0102306	0.0742832	0.137724	0.000507349	gi|292614068|ref|XP_002662129.1|	9e-35	PREDICTED: polyprotein-like [Danio rerio]	Q09575	2e-27	YRD6_CAEEL Uncharacterized protein K02A2.6 OS=Caenorhabditis elegans GN=K02A2.6 PE=2 SV=1
BT_B_ZJU_Singletons25880	BT_ZHJ1_ZJU_Unigene26911	0.0108629	0.0789744	0.137549	0.000528258	gi|157112214|ref|XP_001657444.1|	2e-21	carboxylesterase [Aedes aegypti] >gi|108878139|gb|EAT42364.1| carboxylesterase [Aedes aegypti]	P33438	4e-09	GLT_DROME Glutactin OS=Drosophila melanogaster GN=Glt PE=1 SV=2
BT_B_ZJU_Singletons79759	BT_ZHJ1_ZJU_Unigene46547	0.00535862	0.0390021	0.137393	0.115569	gi|170047783|ref|XP_001851389.1|	8e-29	phosphatidylethanolamine-binding protein 2 [Culex quinquefasciatus] >gi|167870076|gb|EDS33459.1| phosphatidylethanolamine-binding protein 2 [Culex quinquefasciatus]	O16264	2e-19	PEBPH_CAEEL Phosphatidylethanolamine-binding protein homolog F40A3.3 OS=Caenorhabditis elegans GN=F40A3.3 PE=2 SV=1
BT_B_ZJU_Singletons102778	BT_ZHJ1_ZJU_Unigene11506	0.00470649	0.034291	0.137251	0.115022	gi|193650175|ref|XP_001946611.1|	5e-18	PREDICTED: similar to VPRBP protein [Acyrthosiphon pisum]	Q80TR8	2e-10	VPRBP_MOUSE Protein VPRBP OS=Mus musculus GN=Vprbp PE=2 SV=4
BT_B_ZJU_Singletons98073	BT_ZHJ1_ZJU_Unigene50946	0.019377	0.141189	0.137241	3.53e-05	gi|111120322|ref|NP_034210.2|	2e-12	dentin sialophosphoprotein [Mus musculus]	P32583	1e-12	SRP40_YEAST Suppressor protein SRP40 OS=Saccharomyces cerevisiae GN=SRP40 PE=1 SV=2
BT_B_ZJU_Singletons98076	BT_ZHJ1_ZJU_Unigene51126	0.0063775	0.0464986	0.137155	0.00210737	gi|48098562|ref|XP_394104.1|	2e-37	PREDICTED: similar to Dipeptidase B CG9285-PA, isoform A [Apis mellifera]	Q27245	2e-23	YH24_CAEEL Putative aminopeptidase W07G4.4 OS=Caenorhabditis elegans GN=W07G4.4 PE=2 SV=1
BT_B_ZJU_Singletons102338	BT_ZHJ1_ZJU_Unigene46813	0.00686341	0.0500872	0.137029	0.0146462	gi|91081011|ref|XP_975211.1|	2e-34	PREDICTED: similar to nucleoporin 50kDa [Tribolium castaneum]	Q9JIH2	4e-28	NUP50_MOUSE Nucleoporin 50 kDa OS=Mus musculus GN=Nup50 PE=1 SV=1
BT_B_ZJU_Singletons102336	BT_ZHJ1_ZJU_Unigene18636	0.00892631	0.0651524	0.137007	0.000449492	gi|195396751|ref|XP_002056992.1|	1e-70	GJ16589 [Drosophila virilis] >gi|194146759|gb|EDW62478.1| GJ16589 [Drosophila virilis]	O18404	1e-70	HCD2_DROME 3-hydroxyacyl-CoA dehydrogenase type-2 OS=Drosophila melanogaster GN=scu PE=1 SV=1
BT_B_ZJU_Singletons99265	BT_ZHJ1_ZJU_Unigene51947	0.00661345	0.0483497	0.136784	0.00108125	gi|110774433|ref|XP_625002.2|	8e-58	PREDICTED: similar to F08G12.1 [Apis mellifera]	Q08DA0	1e-46	PARF_BOVIN Putative GTP-binding protein Parf OS=Bos taurus GN=PARF PE=2 SV=1
BT_B_ZJU_Singletons96995	BT_ZHJ1_ZJU_Unigene48633	0.0215296	0.157445	0.136744	1.04e-05	gi|21898673|gb|AAM77025.1|	4e-24	chemosensory protein [Rhyparobia maderae]	Q9W1C9	3e-20	PEB3_DROME Ejaculatory bulb-specific protein 3 OS=Drosophila melanogaster GN=PebIII PE=1 SV=2
BT_B_ZJU_Singletons4231	BT_ZHJ1_ZJU_Unigene10810	0.0136848	0.100458	0.136224	0.000262513	gi|156541692|ref|XP_001603469.1|	3e-21	PREDICTED: similar to GA19361-PA [Nasonia vitripennis]	O46107	2e-19	LIP1_DROME Lipase 1 OS=Drosophila melanogaster GN=Lip1 PE=2 SV=2
BT_B_ZJU_Singletons97628	BT_ZHJ1_ZJU_Unigene29616	0.00789115	0.0580149	0.136019	0.00207083	gi|195120149|ref|XP_002004591.1|	3e-55	GI20015 [Drosophila mojavensis] >gi|193909659|gb|EDW08526.1| GI20015 [Drosophila mojavensis]	Q95KE5	6e-24	RM43_BOVIN 39S ribosomal protein L43, mitochondrial OS=Bos taurus GN=MRPL43 PE=2 SV=2
BT_B_ZJU_Singletons26786	BT_ZHJ1_ZJU_Unigene28047	0.00723385	0.0532687	0.135799	0.0046926	gi|156543589|ref|XP_001604059.1|	3e-16	PREDICTED: similar to MGC97807 protein [Nasonia vitripennis]	Q9DAT2	3e-09	MRGBP_MOUSE MRG-binding protein OS=Mus musculus GN=Mrgbp PE=2 SV=1
BT_B_ZJU_Singletons25077	BT_ZHJ1_ZJU_Unigene28085	0.00766013	0.0564361	0.135731	0.0119002	gi|156555851|ref|XP_001602974.1|	1e-56	PREDICTED: similar to GCN5 [Nasonia vitripennis]	Q9JHD2	2e-44	KAT2A_MOUSE Histone acetyltransferase KAT2A OS=Mus musculus GN=Kat2a PE=2 SV=1
BT_B_ZJU_Singletons83033	BT_ZHJ1_ZJU_Unigene20430	0.0150881	0.111684	0.135096	0.00342211	gi|91079070|ref|XP_975209.1|	2e-28	PREDICTED: similar to AGAP006097-PB [Tribolium castaneum]	O88746	3e-16	TOM1_MOUSE Target of Myb protein 1 OS=Mus musculus GN=Tom1 PE=1 SV=1
BT_B_ZJU_Singletons84662	BT_ZHJ1_ZJU_Unigene42860	0.00453642	0.0335846	0.135074	0.112598	gi|157125204|ref|XP_001660646.1|	5e-36	kelch repeat protein [Aedes aegypti] >gi|108873724|gb|EAT37949.1| kelch repeat protein [Aedes aegypti]	Q8TBB5	3e-29	KLDC4_HUMAN Kelch domain-containing protein 4 OS=Homo sapiens GN=KLHDC4 PE=1 SV=1
BT_B_ZJU_Singletons85054	BT_ZHJ1_ZJU_Unigene34860	0.0121418	0.09002	0.134879	0.0143854	gi|110767885|ref|XP_001120398.1|	6e-10	PREDICTED: similar to Scm-like with four mbt domains 1 [Apis mellifera]	Q5DTW2	8e-08	SMBT2_MOUSE Scm-like with four MBT domains protein 2 OS=Mus musculus GN=Sfmbt2 PE=2 SV=2
BT_B_ZJU_Singletons103774	BT_ZHJ1_ZJU_Unigene51097	0.00525106	0.0389423	0.134842	0.00446441	gi|91085843|ref|XP_974961.1|	1e-45	PREDICTED: similar to lunapark [Tribolium castaneum]	Q1KKR9	1e-32	LNPB_TAKRU Protein lunapark-B OS=Takifugu rubripes GN=lnpb PE=3 SV=1
BT_B_ZJU_Singletons78069	BT_ZHJ1_ZJU_Unigene23862	0.00496223	0.0368254	0.13475	0.112538	gi|156548314|ref|XP_001602770.1|	2e-34	PREDICTED: similar to FLJ11171 protein [Nasonia vitripennis]	Q5RAY7	4e-32	FTSJ1_PONAB FtsJ methyltransferase domain-containing protein 1 OS=Pongo abelii GN=FTSJD1 PE=2 SV=1
BT_B_ZJU_Singletons103147	BT_ZHJ1_ZJU_Unigene51522	0.00430155	0.0319595	0.134594	0.0138686	gi|239788789|dbj|BAH71057.1|	6e-69	ACYPI005402 [Acyrthosiphon pisum]	P08761	6e-48	MSRA_DROME Peptide methionine sulfoxide reductase OS=Drosophila melanogaster GN=Eip71CD PE=2 SV=2
BT_B_ZJU_Singletons103557	BT_ZHJ1_ZJU_Unigene29838	0.0086486	0.0644826	0.134123	6.23e-05	gi|66515368|ref|XP_624877.1|	3e-80	PREDICTED: similar to ubiquitin-binding protein homolog [Apis mellifera]	O14562	2e-70	UBFD1_HUMAN Ubiquitin domain-containing protein UBFD1 OS=Homo sapiens GN=UBFD1 PE=1 SV=1
BT_B_ZJU_Singletons86506	BT_ZHJ1_ZJU_Unigene48213	0.00366514	0.027373	0.133896	0.110778	gi|66516850|ref|XP_624074.1|	1e-37	PREDICTED: similar to CG6664-PA, isoform A [Apis mellifera]	Q16204	2e-26	CCDC6_HUMAN Coiled-coil domain-containing protein 6 OS=Homo sapiens GN=CCDC6 PE=1 SV=1
BT_B_ZJU_Singletons96455	BT_ZHJ1_ZJU_Unigene27154	0.00479807	0.0358389	0.133879	0.00932972	gi|48102693|ref|XP_395412.1|	8e-75	PREDICTED: similar to CG5976-PB, isoform B [Apis mellifera]	Q16769	1e-64	QPCT_HUMAN Glutaminyl-peptide cyclotransferase OS=Homo sapiens GN=QPCT PE=1 SV=1
BT_B_ZJU_Singletons103962	BT_ZHJ1_ZJU_Unigene13154	0.00371806	0.0277879	0.133801	0.00181561	gi|66551478|ref|XP_624725.1|	1e-148	PREDICTED: similar to -coatomer protein CG14813-PA isoform 2 [Apis mellifera]	P53619	1e-121	COPD_BOVIN Coatomer subunit delta OS=Bos taurus GN=ARCN1 PE=1 SV=1
BT_B_ZJU_Singletons103638	BT_ZHJ1_ZJU_Unigene30491	0.0117799	0.088168	0.133608	0.000321497	gi|193606203|ref|XP_001947841.1|	7e-43	PREDICTED: similar to zinc finger CCCH-type containing 10 [Acyrthosiphon pisum]	Q8R205	5e-19	ZC3HA_MOUSE Zinc finger CCCH domain-containing protein 10 OS=Mus musculus GN=Zc3h10 PE=2 SV=1
BT_B_ZJU_Singletons103894	BT_ZHJ1_ZJU_Unigene52451	0.00791783	0.0593675	0.13337	9.47e-08	gi|193704514|ref|XP_001944340.1|	1e-107	PREDICTED: similar to Srp54 CG4602-PA [Acyrthosiphon pisum]	Q8BZX4	8e-65	SFR12_MOUSE Splicing factor, arginine/serine-rich 12 OS=Mus musculus GN=Sfrs12 PE=2 SV=1
BT_B_ZJU_Singletons1589	BT_ZHJ1_ZJU_Unigene24914	0.00954637	0.0717543	0.133043	0.00135895	gi|189237243|ref|XP_971461.2|	2e-43	PREDICTED: similar to CG4713 CG4713-PA [Tribolium castaneum]	Q9VKJ9	1e-40	C2D1_DROME Coiled-coil and C2 domain-containing protein 1-like OS=Drosophila melanogaster GN=l(2)gd1 PE=2 SV=1
BT_B_ZJU_Singletons94047	BT_ZHJ1_ZJU_Unigene48551	0.00953711	0.0717271	0.132964	0.00966604	gi|209730558|gb|ACI66148.1|	8e-20	Thymidine phosphorylase [Salmo salar]	Q5FVR2	3e-17	TYPH_RAT Thymidine phosphorylase OS=Rattus norvegicus GN=Tymp PE=2 SV=1
BT_B_ZJU_Singletons102214	BT_ZHJ1_ZJU_Unigene51984	0.00532434	0.040055	0.132926	0.00255365	gi|221128021|ref|XP_002154898.1|	1e-87	PREDICTED: similar to DNA-directed RNA polymerase beta chain [Hydra magnipapillata]	Q1R0I1	1e-136	RPOC_CHRSD DNA-directed RNA polymerase subunit beta' OS=Chromohalobacter salexigens (strain DSM 3043 / ATCC BAA-138 / NCIMB 13768) GN=rpoC PE=3 SV=1
BT_B_ZJU_Singletons26414	BT_ZHJ1_ZJU_Unigene52253	0.00935135	0.0704062	0.13282	2.11e-06	gi|189235393|ref|XP_001810875.1|	1e-34	PREDICTED: similar to restricted expression proliferation associated protein-100 [Tribolium castaneum]	Q9ULW0	4e-30	TPX2_HUMAN Targeting protein for Xklp2 OS=Homo sapiens GN=TPX2 PE=1 SV=2
BT_B_ZJU_Singletons100538	BT_ZHJ1_ZJU_Unigene50924	0.009905	0.0746946	0.132607	2.76e-05	gi|2522237|dbj|BAA22791.1|	1e-35	vitellogenin [Athalia rosae]	Q16927	2e-25	VIT1_AEDAE Vitellogenin-A1 OS=Aedes aegypti GN=VGA1 PE=1 SV=2
BT_B_ZJU_Singletons97058	BT_ZHJ1_ZJU_Unigene12120	0.00857021	0.0650835	0.13168	0.00641907	gi|91079562|ref|XP_966370.1|	8e-54	PREDICTED: similar to iodotyrosine dehalogenase 1, partial [Tribolium castaneum]	Q6PHW0	9e-51	IYD1_HUMAN Iodotyrosine dehalogenase 1 OS=Homo sapiens GN=IYD PE=1 SV=2
BT_B_ZJU_Singletons101078	BT_ZHJ1_ZJU_Unigene51888	0.00834414	0.0634046	0.131602	0.000256424	gi|110763892|ref|XP_625135.2|	1e-127	PREDICTED: similar to Cathepsin L precursor (Cysteine proteinase 1) [Apis mellifera]	Q95029	1e-122	CATL_DROME Cathepsin L OS=Drosophila melanogaster GN=Cp1 PE=1 SV=2
BT_B_ZJU_Singletons93129	BT_ZHJ1_ZJU_Unigene3306	0.0137556	0.104574	0.131539	2.64e-05	gi|118150942|ref|NP_001071387.1|	5e-27	bucentaur-2 [Bos taurus] >gi|117414086|dbj|BAF36506.1| p97Bucentaur-2 [Bos taurus] >gi|151556961|gb|AAI49203.1| Bucentaur-2 [Bos taurus]	O02751	8e-27	CFDP2_BOVIN Craniofacial development protein 2 OS=Bos taurus GN=CFDP2 PE=1 SV=2
BT_B_ZJU_Singletons12397	BT_ZHJ1_ZJU_Unigene52461	0.00811457	0.0617987	0.131306	9.42e-08	gi|194747471|ref|XP_001956175.1|	1e-41	GF24731 [Drosophila ananassae] >gi|190623457|gb|EDV38981.1| GF24731 [Drosophila ananassae]	Q9M1G9	2e-57	EXTN2_ARATH Extensin-2 OS=Arabidopsis thaliana GN=EXT2 PE=2 SV=1
BT_B_ZJU_Singletons100893	BT_ZHJ1_ZJU_Unigene2526	0.00472362	0.0362247	0.130398	0.0125408	gi|110755042|ref|XP_394440.3|	3e-56	PREDICTED: similar to CG10343-PA [Apis mellifera]	Q6NW29	3e-42	RWDD4_HUMAN RWD domain-containing protein 4A OS=Homo sapiens GN=RWDD4A PE=1 SV=3
BT_B_ZJU_Singletons103177	BT_ZHJ1_ZJU_Unigene51504	0.00796669	0.0612601	0.130047	0.000443803	gi|189240315|ref|XP_967189.2|	1e-113	PREDICTED: similar to Spt6 CG12225-PA [Tribolium castaneum]	Q9W420	3e-94	SPT6H_DROME Transcription elongation factor SPT6 OS=Drosophila melanogaster GN=Spt6 PE=1 SV=1
BT_B_ZJU_Singletons103890	BT_ZHJ1_ZJU_Unigene22668	0.00566133	0.043574	0.129925	4.43e-05	gi|193580113|ref|XP_001944545.1|	0	PREDICTED: similar to AGAP010870-PA [Acyrthosiphon pisum]	Q6PCB7	1e-153	S27A1_HUMAN Long-chain fatty acid transport protein 1 OS=Homo sapiens GN=SLC27A1 PE=2 SV=1
BT_B_ZJU_Singletons10060	BT_ZHJ1_ZJU_Unigene28508	0.00565007	0.0436106	0.129557	0.00156133	gi|66521200|ref|XP_396574.2|	7e-43	PREDICTED: similar to Ubiquitin carboxyl-terminal hydrolase 4 (Ubiquitin thioesterase 4) (Ubiquitin-specific-processing protease 4) (Deubiquitinating enzyme 4) (Ubiquitous nuclear protein homolog) [Apis mellifera]	Q8R5H1	3e-24	UBP15_MOUSE Ubiquitin carboxyl-terminal hydrolase 15 OS=Mus musculus GN=Usp15 PE=2 SV=1
BT_B_ZJU_Singletons92115	BT_ZHJ1_ZJU_Unigene14417	0.00925042	0.0716747	0.129061	0.0121656	gi|189233817|ref|XP_971502.2|	4e-53	PREDICTED: similar to CG32019-PA [Tribolium castaneum]	Q9I7U4	6e-18	TITIN_DROME Titin OS=Drosophila melanogaster GN=sls PE=1 SV=3
BT_B_ZJU_Singletons95950	BT_ZHJ1_ZJU_Unigene24131	0.0152889	0.118596	0.128915	0.0005636	gi|126313527|ref|XP_001363008.1|	6e-26	PREDICTED: similar to chromosome X open reading frame 53 [Monodelphis domestica]	B5X8M4	7e-26	BRCC3_SALSA Lys-63-specific deubiquitinase BRCC36 OS=Salmo salar GN=brcc3 PE=2 SV=1
BT_B_ZJU_Singletons9407	BT_ZHJ1_ZJU_Unigene29149	0.00723994	0.0562231	0.128772	0.00231357	gi|193596507|ref|XP_001944612.1|	2e-66	PREDICTED: similar to AGAP005728-PA [Acyrthosiphon pisum]	P55786	3e-54	PSA_HUMAN Puromycin-sensitive aminopeptidase OS=Homo sapiens GN=NPEPPS PE=1 SV=2
BT_B_ZJU_Singletons16578	BT_ZHJ1_ZJU_Unigene2681	0.00419986	0.0326267	0.128724	0.0663322	gi|189237186|ref|XP_967079.2|	0	PREDICTED: similar to ubiquitin-protein ligase [Tribolium castaneum]	P51592	1e-124	HYD_DROME E3 ubiquitin-protein ligase hyd OS=Drosophila melanogaster GN=hyd PE=1 SV=3
BT_B_ZJU_Singletons95805	BT_ZHJ1_ZJU_Unigene25813	0.0128127	0.0995787	0.128669	0.0208288	gi|195037981|ref|XP_001990439.1|	2e-25	GH18238 [Drosophila grimshawi] >gi|193894635|gb|EDV93501.1| GH18238 [Drosophila grimshawi]	Q0P5C2	9e-26	MTDC_BOVIN Bifunctional methylenetetrahydrofolate dehydrogenase/cyclohydrolase, mitochondrial OS=Bos taurus GN=MTHFD2 PE=2 SV=1
BT_B_ZJU_Singletons99118	BT_ZHJ1_ZJU_Unigene45255	0.0158545	0.123261	0.128626	0.000238328	gi|156547183|ref|XP_001604065.1|	6e-26	PREDICTED: similar to ENSANGP00000031482 [Nasonia vitripennis]	A4K526	8e-21	CQ061_BUFBG UPF0451 protein C17orf61 homolog OS=Bufo bufo gargarizans PE=3 SV=1
BT_B_ZJU_Singletons95538	BT_ZHJ1_ZJU_Unigene49206	0.00423112	0.0329765	0.128307	0.00221264	gi|193599126|ref|XP_001951048.1|	5e-50	PREDICTED: similar to veli CG7662-PA [Acyrthosiphon pisum]	Q792I0	5e-43	LIN7C_RAT Lin-7 homolog C OS=Rattus norvegicus GN=Lin7c PE=1 SV=1
BT_B_ZJU_Singletons102237	BT_ZHJ1_ZJU_Unigene50608	0.0105439	0.0823518	0.128035	0.000104584	gi|193592017|ref|XP_001951537.1|	6e-42	PREDICTED: similar to GA16297-PA [Acyrthosiphon pisum]	Q1HRV8	7e-33	ELVL1_AEDAE Elongation of very long chain fatty acids protein AAEL008004 OS=Aedes aegypti GN=AAEL008004 PE=2 SV=2
BT_B_ZJU_Singletons203	BT_ZHJ1_ZJU_Unigene50260	0.00673048	0.0526429	0.127852	0.00103303	gi|156551573|ref|XP_001601849.1|	3e-50	PREDICTED: similar to CG5065-PA [Nasonia vitripennis]	A1ZAI5	1e-47	FACR1_DROME Putative fatty acyl-CoA reductase CG5065 OS=Drosophila melanogaster GN=CG5065 PE=3 SV=1
BT_B_ZJU_Singletons89959	BT_ZHJ1_ZJU_Unigene18274	0.0101992	0.0799637	0.127547	0.0120813	gi|124487960|gb|ABN12063.1|	3e-29	4-hydroxybutyrate CoA-transferase-like protein [Maconellicoccus hirsutus]	P38942	4e-11	CAT2_CLOK5 4-hydroxybutyrate coenzyme A transferase OS=Clostridium kluyveri (strain ATCC 8527 / DSM 555 / NCIMB 10680) GN=cat2 PE=3 SV=3
BT_B_ZJU_Singletons100702	BT_ZHJ1_ZJU_Unigene51678	0.00434001	0.0342597	0.12668	0.0111854	gi|48096880|ref|XP_394795.1|	2e-59	PREDICTED: similar to Serine/threonine/tyrosine-interacting protein (Protein tyrosine phosphatase-like protein) (Phosphoserine/threonine/tyrosine interaction protein) [Apis mellifera]	Q8WUJ0	2e-59	STYX_HUMAN Serine/threonine/tyrosine-interacting protein OS=Homo sapiens GN=STYX PE=1 SV=1
BT_B_ZJU_Singletons93852	BT_ZHJ1_ZJU_Unigene51324	0.00735867	0.0584299	0.12594	0.00308644	gi|158295212|ref|XP_316083.3|	1e-17	AGAP006037-PA [Anopheles gambiae str. PEST] >gi|157015927|gb|EAA11004.4| AGAP006037-PA [Anopheles gambiae str. PEST]	P15276	8e-16	ALGP_PSEAE Transcriptional regulatory protein algP OS=Pseudomonas aeruginosa GN=algP PE=4 SV=2
BT_B_ZJU_Singletons102288	BT_ZHJ1_ZJU_Unigene52412	0.00582382	0.0463492	0.125651	3.15e-05	gi|66563290|ref|XP_392814.2|	0	PREDICTED: similar to T-complex protein 1 subunit gamma (TCP-1-gamma) (CCT-gamma) [Apis mellifera]	P48605	0	TCPG_DROME T-complex protein 1 subunit gamma OS=Drosophila melanogaster GN=Cctgamma PE=2 SV=2
BT_B_ZJU_Singletons103427	BT_ZHJ1_ZJU_Unigene52200	0.00374753	0.0298259	0.125647	0.000439331	gi|193647907|ref|XP_001951564.1|	1e-154	PREDICTED: similar to AGAP001341-PA [Acyrthosiphon pisum]	Q8R016	1e-141	BLMH_MOUSE Bleomycin hydrolase OS=Mus musculus GN=Blmh PE=2 SV=1
BT_B_ZJU_Singletons90007	BT_ZHJ1_ZJU_Unigene21029	0.00795538	0.06333	0.125618	0.0114844	gi|170046911|ref|XP_001850988.1|	7e-92	zinc carboxypeptidase [Culex quinquefasciatus] >gi|167869496|gb|EDS32879.1| zinc carboxypeptidase [Culex quinquefasciatus]	P04069	1e-58	CBPB_ASTFL Carboxypeptidase B OS=Astacus fluviatilis PE=1 SV=1
BT_B_ZJU_Singletons91441	BT_ZHJ1_ZJU_Unigene24496	0.011075	0.0882206	0.125538	0.000524063	gi|110756533|ref|XP_392358.3|	2e-77	PREDICTED: similar to Dystroglycan CG18250-PA, isoform A [Apis mellifera]	Q28685	1e-17	DAG1_RABIT Dystroglycan OS=Oryctolagus cuniculus GN=DAG1 PE=1 SV=1
BT_B_ZJU_Singletons2408	BT_ZHJ1_ZJU_Unigene20815	0.0125725	0.100627	0.124942	0.00305362	gi|156550011|ref|XP_001604468.1|	1e-18	PREDICTED: similar to BTB domain protein 2 [Nasonia vitripennis]	Q9BX70	1e-18	BTBD2_HUMAN BTB/POZ domain-containing protein 2 OS=Homo sapiens GN=BTBD2 PE=1 SV=1
BT_B_ZJU_Singletons100533	BT_ZHJ1_ZJU_Unigene52034	0.0107163	0.0859653	0.124659	2.89e-05	gi|239790179|dbj|BAH71666.1|	1e-76	ACYPI006294 [Acyrthosiphon pisum]	O00142	6e-43	KITM_HUMAN Thymidine kinase 2, mitochondrial OS=Homo sapiens GN=TK2 PE=1 SV=4
BT_B_ZJU_Singletons99100	BT_ZHJ1_ZJU_Unigene51146	0.0124164	0.100047	0.124107	0.000123881	gi|193580206|ref|XP_001945038.1|	1e-56	PREDICTED: similar to mitochondrial 28S ribosomal protein S25 [Acyrthosiphon pisum]	Q9VY28	9e-55	RT25_DROME Probable 28S ribosomal protein S25, mitochondrial OS=Drosophila melanogaster GN=mRpS25 PE=2 SV=1
BT_B_ZJU_Singletons99478	BT_ZHJ1_ZJU_Unigene52371	0.00610552	0.0492277	0.124026	0.00199902	gi|66500205|ref|XP_393509.2|	0	PREDICTED: similar to CG3731-PB, isoform B [Apis mellifera]	Q3SZ71	1e-164	MPPB_BOVIN Mitochondrial-processing peptidase subunit beta OS=Bos taurus GN=PMPCB PE=2 SV=1
BT_B_ZJU_Singletons94308	BT_ZHJ1_ZJU_Unigene48195	0.0126203	0.101798	0.123974	0.00223478	gi|158287481|ref|XP_309502.3|	1e-42	AGAP011146-PA [Anopheles gambiae str. PEST] >gi|157019671|gb|EAA05152.3| AGAP011146-PA [Anopheles gambiae str. PEST]	Q7ZUH5	1e-23	RM14_DANRE 39S ribosomal protein L14, mitochondrial OS=Danio rerio GN=mrpl14 PE=2 SV=1
BT_B_ZJU_Singletons25948	BT_ZHJ1_ZJU_Unigene17029	0.0042299	0.0341277	0.123943	0.0613921	gi|193678953|ref|XP_001949958.1|	1e-13	PREDICTED: similar to CDK5 regulatory subunit associated protein 3 [Acyrthosiphon pisum]	Q99LM2	8e-13	CK5P3_MOUSE CDK5 regulatory subunit-associated protein 3 OS=Mus musculus GN=Cdk5rap3 PE=2 SV=1
BT_B_ZJU_Singletons97649	BT_ZHJ1_ZJU_Unigene52043	0.00278387	0.0225273	0.123578	0.0986724	gi|189235028|ref|XP_972158.2|	2e-47	PREDICTED: similar to CG3967 CG3967-PC [Tribolium castaneum]	Q9VSY4	2e-38	Y3967_DROME UPF0635 protein CG3967 OS=Drosophila melanogaster GN=CG3967 PE=2 SV=2
BT_B_ZJU_Singletons22497	BT_ZHJ1_ZJU_Unigene49414	0.0102081	0.0826334	0.123535	0.000124318	gi|239791941|dbj|BAH72372.1|	1e-56	ACYPI003257 [Acyrthosiphon pisum]	Q28I29	8e-43	DTWD1_XENTR DTW domain-containing protein 1 OS=Xenopus tropicalis GN=dtwd1 PE=2 SV=1
BT_B_ZJU_Singletons104088	BT_ZHJ1_ZJU_Unigene52249	0.00827252	0.0669787	0.12351	3.49e-07	gi|91088235|ref|XP_973797.1|	1e-140	PREDICTED: similar to NADH-ubiquinone oxidoreductase 75 kDa subunit, mitochondrial precursor (Complex I-75kD) (CI-75kD) [Tribolium castaneum]	P28331	1e-136	NDUS1_HUMAN NADH-ubiquinone oxidoreductase 75 kDa subunit, mitochondrial OS=Homo sapiens GN=NDUFS1 PE=1 SV=3
BT_B_ZJU_Singletons93998	BT_ZHJ1_ZJU_Unigene47827	0.0129006	0.104552	0.123389	0.00134738	gi|112983910|ref|NP_001037400.1|	1e-18	chemosensory protein 6 [Bombyx mori] >gi|87248381|gb|ABD36243.1| antennal-specific protein 3c precursor [Bombyx mori] >gi|112032153|gb|ABH88199.1| chemosensory protein 6 [Bombyx mori] >gi|115551746|dbj|BAF34355.1| chemosensory protein7 [Bombyx mori]	Q9W1C9	2e-13	PEB3_DROME Ejaculatory bulb-specific protein 3 OS=Drosophila melanogaster GN=PebIII PE=1 SV=2
BT_B_ZJU_Singletons93251	BT_ZHJ1_ZJU_Unigene23428	0.0071894	0.0583638	0.123183	0.00686867	gi|239050479|ref|NP_001155084.1|	1e-100	chitinase 5 [Nasonia vitripennis]	P36362	5e-95	CHIT_MANSE Endochitinase OS=Manduca sexta PE=2 SV=1
BT_B_ZJU_Singletons24703	BT_ZHJ1_ZJU_Unigene11530	0.00356654	0.0289703	0.123111	0.0606836	gi|193652403|ref|XP_001950177.1|	4e-69	PREDICTED: similar to GA13986-PA [Acyrthosiphon pisum]	Q9W0Y6	8e-20	PAIN_DROME Transient receptor potential cation channel protein painless OS=Drosophila melanogaster GN=pain PE=1 SV=1
BT_B_ZJU_Singletons98277	BT_ZHJ1_ZJU_Unigene51773	0.00257471	0.0210338	0.122409	0.0596569	gi|195473607|ref|XP_002089084.1|	1e-101	GE18922 [Drosophila yakuba] >gi|194175185|gb|EDW88796.1| GE18922 [Drosophila yakuba]	Q8CFY5	5e-78	COX10_MOUSE Protoheme IX farnesyltransferase, mitochondrial OS=Mus musculus GN=Cox10 PE=2 SV=1
BT_B_ZJU_Singletons14611	BT_ZHJ1_ZJU_Unigene7817	0.00332105	0.0272427	0.121906	0.00190313	gi|189234003|ref|XP_972510.2|	2e-18	PREDICTED: similar to Uncharacterized MFS-type transporter C19orf28 homolog [Tribolium castaneum]	Q3U481	1e-14	CS028_MOUSE Uncharacterized MFS-type transporter C19orf28 homolog OS=Mus musculus PE=2 SV=1
BT_B_ZJU_Singletons103575	BT_ZHJ1_ZJU_Unigene19788	0.00687732	0.0568114	0.121055	9.24e-05	gi|189239451|ref|XP_974990.2|	1e-149	PREDICTED: similar to papilin [Tribolium castaneum]	Q496M8	1e-31	CI094_HUMAN Uncharacterized Ig-like domain-containing protein C9orf94 OS=Homo sapiens GN=C9orf94 PE=2 SV=1
BT_B_ZJU_Singletons92085	BT_ZHJ1_ZJU_Unigene24591	0.0210215	0.173664	0.121047	3.31e-07	gi|56283929|ref|NP_523475.3|	8e-25	salivary gland secretion 1 [Drosophila melanogaster] >gi|55380421|gb|AAF50957.4| salivary gland secretion 1 [Drosophila melanogaster]	Q6ZQX7	2e-23	CQ097_HUMAN Uncharacterized protein C17orf97 OS=Homo sapiens GN=C17orf97 PE=2 SV=1
BT_B_ZJU_Singletons95839	BT_ZHJ1_ZJU_Unigene10155	0.0130045	0.107435	0.121045	1.24e-05	gi|86515378|ref|NP_001034514.1|	2e-39	laccase 1 [Tribolium castaneum] >gi|68137818|gb|AAX84206.1| laccase 1 [Tribolium castaneum]	Q9SIY8	6e-14	LAC5_ARATH Laccase-5 OS=Arabidopsis thaliana GN=LAC5 PE=2 SV=1
BT_B_ZJU_Singletons93247	BT_ZHJ1_ZJU_Unigene22479	0.0050592	0.0418512	0.120886	0.0294716	gi|291000991|ref|XP_002683062.1|	7e-36	GTPase obg [Naegleria gruberi] >gi|284096691|gb|EFC50318.1| GTPase obg [Naegleria gruberi]	P44915	7e-60	Y877_HAEIN Uncharacterized GTP-binding protein HI0877 OS=Haemophilus influenzae GN=HI0877 PE=3 SV=1
BT_B_ZJU_Singletons101410	BT_ZHJ1_ZJU_Unigene30073	0.00343748	0.0284853	0.120676	0.0580226	gi|193587166|ref|XP_001945356.1|	1e-15	PREDICTED: similar to Major facilitator superfamily domain-containing protein 9 [Acyrthosiphon pisum]	--	--	--
BT_B_ZJU_Singletons90262	BT_ZHJ1_ZJU_Unigene47641	0.00697424	0.0579017	0.12045	0.0588881	gi|114052370|ref|NP_001040518.1|	3e-29	S-phase kinase-associated protein [Bombyx mori] >gi|95102716|gb|ABF51299.1| S-phase kinase-associated protein [Bombyx mori]	Q71U00	2e-24	SKP1_XENLA S-phase kinase-associated protein 1 OS=Xenopus laevis GN=skp1 PE=1 SV=3
BT_B_ZJU_Singletons96118	BT_ZHJ1_ZJU_Unigene19696	0.00871231	0.0725012	0.120168	0.000537743	gi|189239405|ref|XP_001813943.1|	1e-109	PREDICTED: similar to CG11847 CG11847-PA [Tribolium castaneum]	Q8CCP0	2e-86	SDCG1_MOUSE Serologically defined colon cancer antigen 1 homolog OS=Mus musculus GN=Sdccag1 PE=1 SV=2
BT_B_ZJU_Singletons99651	BT_ZHJ1_ZJU_Unigene28896	0.00881333	0.0736372	0.119686	0.000125745	gi|156547534|ref|XP_001607285.1|	6e-60	PREDICTED: similar to ENSANGP00000012317 [Nasonia vitripennis]	P51910	2e-25	APOD_MOUSE Apolipoprotein D OS=Mus musculus GN=Apod PE=2 SV=1
BT_B_ZJU_Singletons103042	BT_ZHJ1_ZJU_Unigene5362	0.00381457	0.0319046	0.119562	0.000311814	gi|66523524|ref|XP_392026.2|	1e-128	PREDICTED: similar to ced-6 CG11804-PC, isoform C [Apis mellifera]	Q7JUY7	2e-61	CED6_DROME PTB domain-containing adapter protein ced-6 OS=Drosophila melanogaster GN=ced-6 PE=1 SV=1
BT_B_ZJU_Singletons103810	BT_ZHJ1_ZJU_Unigene27691	0.00337515	0.0282339	0.119542	0.00011302	gi|110762004|ref|XP_391949.3|	1e-119	PREDICTED: similar to NIK and IKK(beta) binding protein [Apis mellifera]	Q9VIL0	3e-90	NIBP_DROME NIK- and IKBKB-binding protein homolog OS=Drosophila melanogaster GN=CG2478 PE=1 SV=2
BT_B_ZJU_Singletons94673	BT_ZHJ1_ZJU_Unigene6131	0.00777258	0.0652454	0.119128	0.00938541	gi|189240340|ref|XP_971046.2|	1e-23	PREDICTED: similar to antolefinin [Tribolium castaneum]	Q96GY3	2e-20	LIN37_HUMAN Protein lin-37 homolog OS=Homo sapiens GN=LIN37 PE=1 SV=1
BT_B_ZJU_Singletons92325	BT_ZHJ1_ZJU_Unigene506	0.00303213	0.0255275	0.118779	0.056167	gi|14250426|gb|AAH08648.1|	1e-13	NEFH protein [Homo sapiens]	P12036	8e-14	NFH_HUMAN Neurofilament heavy polypeptide OS=Homo sapiens GN=NEFH PE=1 SV=4
BT_B_ZJU_Singletons87369	BT_ZHJ1_ZJU_Unigene24469	0.00801827	0.0675788	0.118651	0.00412144	gi|189237841|ref|XP_974666.2|	2e-61	PREDICTED: similar to rho-associated protein kinase 1 [Tribolium castaneum]	Q9P0W5	3e-29	SCHI1_HUMAN Schwannomin-interacting protein 1 OS=Homo sapiens GN=SCHIP1 PE=1 SV=1
BT_B_ZJU_Singletons93163	BT_ZHJ1_ZJU_Unigene52011	0.0121183	0.102406	0.118336	5.82e-05	gi|13096215|pdb|1E3J|A	0	Chain A, Ketose Reductase (Sorbitol Dehydrogenase) From Silverleaf Whitefly >gi|4106364|gb|AAD02817.1| NADP(H)-dependent ketose reductase [Bemisia argentifolii]	Q58D31	1e-115	DHSO_BOVIN Sorbitol dehydrogenase OS=Bos taurus GN=SORD PE=2 SV=3
BT_B_ZJU_Singletons93980	BT_ZHJ1_ZJU_Unigene14727	0.0051327	0.0434215	0.118207	0.0566995	gi|189237265|ref|XP_001815130.1|	2e-77	PREDICTED: similar to dynamin [Tribolium castaneum]	O00429	1e-68	DNM1L_HUMAN Dynamin-1-like protein OS=Homo sapiens GN=DNM1L PE=1 SV=2
BT_B_ZJU_Singletons103538	BT_ZHJ1_ZJU_Unigene50811	0.00191236	0.0162143	0.117943	0.0552056	gi|110751363|ref|XP_623196.2|	1e-117	PREDICTED: similar to CG8036-PB, isoform B isoform 1 [Apis mellifera]	Q9D4D4	4e-95	TKTL2_MOUSE Transketolase-like protein 2 OS=Mus musculus GN=Tktl2 PE=2 SV=1
BT_B_ZJU_Singletons103761	BT_ZHJ1_ZJU_Unigene50925	0.0081482	0.0692421	0.117677	2.46e-05	gi|193697829|ref|XP_001945084.1|	1e-47	PREDICTED: similar to organic cation transporter [Acyrthosiphon pisum]	Q9VCA2	2e-21	ORCT_DROME Organic cation transporter protein OS=Drosophila melanogaster GN=Orct PE=1 SV=1
BT_B_ZJU_Cluster2	BT_ZHJ1_ZJU_Unigene22653	0.00707559	0.0603532	0.117236	0.000899942	gi|110768007|ref|XP_001122586.1|	6e-38	PREDICTED: similar to CG4622-PA, isoform A [Apis mellifera]	Q2PE14	1e-31	ZCHC8_DROME Zinc finger CCHC domain-containing protein 8 homolog OS=Drosophila melanogaster GN=CG4622 PE=1 SV=2
BT_B_ZJU_Singletons24898	BT_ZHJ1_ZJU_Unigene3735	0.00605105	0.0516947	0.117054	0.00859087	gi|66522818|ref|XP_393627.2|	1e-81	PREDICTED: similar to Rac GTPase-activating protein 1 [Apis mellifera]	Q9H0H5	2e-59	RGAP1_HUMAN Rac GTPase-activating protein 1 OS=Homo sapiens GN=RACGAP1 PE=1 SV=1
BT_B_ZJU_Singletons87136	BT_ZHJ1_ZJU_Unigene42034	0.00642482	0.0549684	0.116882	0.0554201	gi|58332646|ref|NP_001011395.1|	5e-26	sugar phosphate exchanger 2 [Xenopus (Silurana) tropicalis] >gi|82179373|sp|Q5M7K3.1|SPX2_XENTR RecName: Full=Sugar phosphate exchanger 2; AltName: Full=Solute carrier family 37 member 2 >gi|56788873|gb|AAH88593.1| solute carrier family 37 (glycerol-3-phosphate transporter), member 2 [Xenopus (Silurana) tropicalis] >gi|89269065|emb|CAJ83734.1| solute carrier family 37 (glycerol 3 phosphate transp…	Q5M7K3	1e-26	SPX2_XENTR Sugar phosphate exchanger 2 OS=Xenopus tropicalis GN=slc37a2 PE=2 SV=1
BT_B_ZJU_Singletons26950	BT_ZHJ1_ZJU_Unigene19299	0.00681837	0.0586135	0.116327	0.000414134	gi|194744759|ref|XP_001954860.1|	1e-94	GF18480 [Drosophila ananassae] >gi|190627897|gb|EDV43421.1| GF18480 [Drosophila ananassae]	Q9QX47	4e-36	SON_MOUSE SON protein OS=Mus musculus GN=Son PE=1 SV=1
BT_B_ZJU_Singletons103798	BT_ZHJ1_ZJU_Unigene22085	0.00528881	0.0455016	0.116234	2.38e-06	gi|91078042|ref|XP_966587.1|	1e-59	PREDICTED: similar to Lipid storage droplet-1 CG10374-PC isoform 1 [Tribolium castaneum]	Q9VCI3	6e-46	LSD1_DROME Lipid storage droplets surface-binding protein 1 OS=Drosophila melanogaster GN=Lsd-1 PE=1 SV=2
BT_B_ZJU_Singletons25864	BT_ZHJ1_ZJU_Unigene2494	0.00747919	0.0645574	0.115853	0.00529134	gi|115638735|ref|XP_797418.2|	2e-11	PREDICTED: similar to endonuclease-reverse transcriptase [Strongylocentrotus purpuratus] >gi|115928587|ref|XP_001180087.1| PREDICTED: similar to endonuclease-reverse transcriptase [Strongylocentrotus purpuratus]	Q588U8	3e-09	CFDP2_TRAJA Craniofacial development protein 2 OS=Tragulus javanicus GN=CFDP2 PE=2 SV=1
BT_B_ZJU_Singletons96795	BT_ZHJ1_ZJU_Unigene49145	0.00769323	0.066568	0.115569	0.000881227	gi|110771256|ref|XP_001123184.1|	4e-36	PREDICTED: similar to CG33713-PB, isoform B [Apis mellifera]	Q66JD7	8e-32	ACBD6_XENTR Acyl-CoA-binding domain-containing protein 6 OS=Xenopus tropicalis GN=acbd6 PE=2 SV=1
BT_B_ZJU_Singletons104107	BT_ZHJ1_ZJU_Unigene27061	0.0038972	0.0337819	0.115363	0.00079872	gi|158285959|ref|XP_564957.3|	6e-80	AGAP007264-PA [Anopheles gambiae str. PEST] >gi|157020240|gb|EAL41836.3| AGAP007264-PA [Anopheles gambiae str. PEST]	Q1HRV8	8e-64	ELVL1_AEDAE Elongation of very long chain fatty acids protein AAEL008004 OS=Aedes aegypti GN=AAEL008004 PE=2 SV=2
BT_B_ZJU_Singletons98194	BT_ZHJ1_ZJU_Unigene31487	0.00460018	0.0398792	0.115353	0.000328806	gi|157109548|ref|XP_001650719.1|	3e-51	myosin light chain kinase [Aedes aegypti] >gi|108878983|gb|EAT43208.1| myosin light chain kinase [Aedes aegypti]	Q9I7U4	3e-36	TITIN_DROME Titin OS=Drosophila melanogaster GN=sls PE=1 SV=3
BT_B_ZJU_Singletons102303	BT_ZHJ1_ZJU_Unigene20763	0.00601805	0.0522133	0.115259	0.00362228	gi|239789820|dbj|BAH71509.1|	8e-34	ACYPI002576 [Acyrthosiphon pisum]	A5D8P8	2e-25	CS063_XENLA UPF0510 protein C19orf63 homolog OS=Xenopus laevis PE=2 SV=1
BT_B_ZJU_Singletons92529	BT_ZHJ1_ZJU_Unigene46053	0.00358476	0.0312207	0.11482	0.0530006	gi|156541244|ref|XP_001600833.1|	7e-30	PREDICTED: similar to Ornithine decarboxylase antizyme (ODC-Az), partial [Nasonia vitripennis]	P54368	2e-22	OAZ1_HUMAN Ornithine decarboxylase antizyme OS=Homo sapiens GN=OAZ1 PE=2 SV=3
BT_B_ZJU_Singletons25717	BT_ZHJ1_ZJU_Unigene31548	0.00396552	0.0345498	0.114777	0.0050368	gi|156545507|ref|XP_001607070.1|	1e-106	PREDICTED: similar to epoxide hydrolase [Nasonia vitripennis]	Q8IUS5	2e-53	EPHX4_HUMAN Epoxide hydrolase 4 OS=Homo sapiens GN=EPHX4 PE=2 SV=2
BT_B_ZJU_Singletons100037	BT_ZHJ1_ZJU_Unigene15726	0.00584873	0.0510204	0.114635	0.0050216	gi|193603340|ref|XP_001942960.1|	9e-31	PREDICTED: similar to TBC domain-containing protein kinase-like protein [Acyrthosiphon pisum]	Q8TEA7	9e-16	TBCK_HUMAN TBC domain-containing protein kinase-like protein OS=Homo sapiens GN=TBCK PE=2 SV=2
BT_B_ZJU_Singletons103113	BT_ZHJ1_ZJU_Unigene51425	0.00815434	0.071199	0.114529	0.000553711	gi|122092232|sp|Q0Q028.1|DFP3_ANTMY	6e-23	RecName: Full=Putative defense protein 3; Short=DFP-3; Flags: Precursor	Q0Q028	1e-23	DFP3_ANTMY Putative defense protein 3 OS=Antheraea mylitta PE=2 SV=1
BT_B_ZJU_Singletons26860	BT_ZHJ1_ZJU_Unigene21724	0.00223867	0.0195743	0.114368	0.0520529	gi|156549407|ref|XP_001602592.1|	1e-111	PREDICTED: similar to delta-9 desaturase 1 [Nasonia vitripennis]	Q9P2F6	5e-16	RHG20_HUMAN Rho GTPase-activating protein 20 OS=Homo sapiens GN=ARHGAP20 PE=2 SV=2
BT_B_ZJU_Singletons100909	BT_ZHJ1_ZJU_Unigene30403	0.0095195	0.0833152	0.114259	1.64e-07	gi|195048918|ref|XP_001992616.1|	1e-96	GH24109 [Drosophila grimshawi] >gi|193893457|gb|EDV92323.1| GH24109 [Drosophila grimshawi]	Q9UNW1	1e-25	MINP1_HUMAN Multiple inositol polyphosphate phosphatase 1 OS=Homo sapiens GN=MINPP1 PE=1 SV=1
BT_B_ZJU_Singletons76485	BT_ZHJ1_ZJU_Unigene50364	0.00545768	0.0478933	0.113955	0.0529267	gi|260908459|gb|ACX53949.1|	4e-24	60S ribosomal protein L14 [Rhipicephalus sanguineus]	Q95ZE8	2e-21	RL14_DROVI 60S ribosomal protein L14 OS=Drosophila virilis GN=RpL14 PE=3 SV=1
BT_B_ZJU_Singletons99395	BT_ZHJ1_ZJU_Unigene16538	0.0023398	0.0205569	0.11382	0.0514242	gi|110762700|ref|XP_624948.2|	9e-53	PREDICTED: similar to CG32649-PA [Apis mellifera]	Q6AY19	2e-43	ADCK4_RAT Uncharacterized aarF domain-containing protein kinase 4 OS=Rattus norvegicus GN=Adck4 PE=2 SV=1
BT_B_ZJU_Singletons102177	BT_ZHJ1_ZJU_Unigene52329	0.00299237	0.0263441	0.113588	0.0249969	gi|221128031|ref|XP_002155059.1|	5e-77	PREDICTED: similar to Translation elongation factor, mitochondrial [Hydra magnipapillata]	Q1R0H8	1e-120	EFG_CHRSD Elongation factor G OS=Chromohalobacter salexigens (strain DSM 3043 / ATCC BAA-138 / NCIMB 13768) GN=fusA PE=3 SV=1
BT_B_ZJU_Singletons24736	BT_ZHJ1_ZJU_Unigene27185	0.0112976	0.0999126	0.113075	0.000141901	gi|291241827|ref|XP_002740817.1|	6e-58	PREDICTED: Smad nuclear interacting protein-like [Saccoglossus kowalevskii]	Q8BIZ6	4e-53	SNIP1_MOUSE Smad nuclear-interacting protein 1 OS=Mus musculus GN=Snip1 PE=1 SV=1
BT_B_ZJU_Singletons101270	BT_ZHJ1_ZJU_Unigene18726	0.00310755	0.02754	0.112837	0.00460444	gi|91079214|ref|XP_969966.1|	3e-82	PREDICTED: similar to histidine triad protein member [Tribolium castaneum]	Q8MJJ7	1e-71	DCPS_BOVIN Scavenger mRNA-decapping enzyme DcpS OS=Bos taurus GN=DCPS PE=2 SV=1
BT_B_ZJU_Singletons96786	BT_ZHJ1_ZJU_Unigene50131	0.0148194	0.131616	0.112596	5.24e-05	gi|158292824|ref|XP_001688533.1|	5e-19	AGAP005234-PB [Anopheles gambiae str. PEST] >gi|157017174|gb|EDO64116.1| AGAP005234-PB [Anopheles gambiae str. PEST]	P24706	2e-17	SODC_ONCVO Superoxide dismutase [Cu-Zn] OS=Onchocerca volvulus GN=sod-1 PE=3 SV=1
BT_B_ZJU_Singletons25178	BT_ZHJ1_ZJU_Unigene10300	0.00394013	0.0350362	0.112459	0.0342517	gi|66514506|ref|XP_397412.2|	1e-65	PREDICTED: similar to Der1-like domain family, member 2 [Apis mellifera]	Q5RC74	1e-58	DERL2_PONAB Derlin-2 OS=Pongo abelii GN=DERL2 PE=2 SV=1
BT_B_ZJU_Singletons95317	BT_ZHJ1_ZJU_Unigene23737	0.00441356	0.0392944	0.11232	0.0510251	gi|110758718|ref|XP_624222.2|	5e-73	PREDICTED: similar to lethal (1) G0431 CG14788-PA [Apis mellifera]	Q9W590	2e-65	LSG1_DROME Large subunit GTPase 1 homolog OS=Drosophila melanogaster GN=ns3 PE=1 SV=1
BT_B_ZJU_Singletons7985	BT_ZHJ1_ZJU_Unigene22739	0.00440573	0.0394345	0.111723	0.0505136	gi|149632632|ref|XP_001510540.1|	1e-28	PREDICTED: similar to CDNA sequence BC032265 [Ornithorhynchus anatinus]	Q8K274	8e-27	KT3K_MOUSE Ketosamine-3-kinase OS=Mus musculus GN=Fn3krp PE=2 SV=1
BT_B_ZJU_Singletons19089	BT_ZHJ1_ZJU_Unigene386	0.00308865	0.0276473	0.111716	0.00725781	gi|115803132|ref|XP_001198853.1|	6e-73	PREDICTED: similar to endonuclease-reverse transcriptase [Strongylocentrotus purpuratus] >gi|115943868|ref|XP_001196835.1| PREDICTED: similar to endonuclease-reverse transcriptase [Strongylocentrotus purpuratus]	Q9NBX4	4e-20	RTXE_DROME Probable RNA-directed DNA polymerase from transposon X-element OS=Drosophila melanogaster GN=ORF2 PE=3 SV=1
BT_B_ZJU_Singletons97327	BT_ZHJ1_ZJU_Unigene44351	0.00616995	0.055408	0.111355	0.0503226	gi|157115413|ref|XP_001652597.1|	1e-49	synbindin [Aedes aegypti] >gi|108876919|gb|EAT41144.1| synbindin [Aedes aegypti]	Q5R9J9	3e-43	TPPC4_PONAB Trafficking protein particle complex subunit 4 OS=Pongo abelii GN=TRAPPC4 PE=2 SV=1
BT_B_ZJU_Singletons92531	BT_ZHJ1_ZJU_Unigene52402	0.0092502	0.0831276	0.111277	0.000330294	gi|156542460|ref|XP_001599214.1|	1e-107	PREDICTED: similar to cytochrome P450 [Nasonia vitripennis]	P33270	3e-91	CP6A2_DROME Cytochrome P450 6a2 OS=Drosophila melanogaster GN=Cyp6a2 PE=2 SV=2
BT_B_ZJU_Singletons103792	BT_ZHJ1_ZJU_Unigene23904	0.0028907	0.0259831	0.111253	0.0029365	gi|66543947|ref|XP_397358.2|	1e-171	PREDICTED: similar to CG5807-PA isoform 1 [Apis mellifera]	Q9D1E5	1e-115	LMBRL_MOUSE Protein LMBR1L OS=Mus musculus GN=Lmbr1l PE=2 SV=1
BT_B_ZJU_Singletons103845	BT_ZHJ1_ZJU_Unigene23946	0.00221121	0.0198952	0.111143	0.0491844	gi|193582439|ref|XP_001944719.1|	5e-56	PREDICTED: similar to AGAP004049-PA [Acyrthosiphon pisum]	O95405	2e-41	ZFYV9_HUMAN Zinc finger FYVE domain-containing protein 9 OS=Homo sapiens GN=ZFYVE9 PE=1 SV=2
BT_B_ZJU_Singletons80111	BT_ZHJ1_ZJU_Unigene20014	0.00625933	0.0563291	0.111121	0.0507329	gi|66513610|ref|XP_394713.2|	5e-28	PREDICTED: similar to Conserved oligomeric Golgi complex component 7 [Apis mellifera]	Q9VAD6	3e-12	COG7_DROME Conserved oligomeric Golgi complex subunit 7 OS=Drosophila melanogaster GN=Cog7 PE=1 SV=2
BT_B_ZJU_Singletons97564	BT_ZHJ1_ZJU_Unigene47211	0.00802202	0.0722392	0.111048	0.0047831	gi|172353076|ref|NP_001037801.2|	2e-21	chromosome transmission fidelity factor 8 [Danio rerio] >gi|124481659|gb|AAI33142.1| Si:ch211-218c6.5 protein [Danio rerio]	P0C6T1	1e-19	CTF8_RAT Chromosome transmission fidelity protein 8 homolog OS=Rattus norvegicus GN=Chtf8 PE=3 SV=1
BT_B_ZJU_Singletons99110	BT_ZHJ1_ZJU_Unigene50108	0.00290267	0.0261503	0.110999	0.0490458	gi|193683680|ref|XP_001946412.1|	7e-89	PREDICTED: similar to AGAP005175-PA [Acyrthosiphon pisum]	Q5SWU9	3e-60	ACACA_MOUSE Acetyl-CoA carboxylase 1 OS=Mus musculus GN=Acaca PE=1 SV=1
BT_B_ZJU_Singletons103653	BT_ZHJ1_ZJU_Unigene30894	0.00880684	0.0793474	0.110991	8.75e-10	gi|157954021|ref|NP_001103247.1|	2e-77	nicotinic acetylcholine receptor alpha 10 subunit [Tribolium castaneum] >gi|154810991|gb|ABS86914.1| nicotinic acetylcholine receptor subunit alpha10 [Tribolium castaneum] >gi|270006358|gb|EFA02806.1| nicotinic acetylcholine receptor subunit alpha10 [Tribolium castaneum]	P09478	2e-44	ACH1_DROME Acetylcholine receptor subunit alpha-like 1 OS=Drosophila melanogaster GN=nAcRalpha-96Aa PE=2 SV=2
BT_B_ZJU_Singletons96210	BT_ZHJ1_ZJU_Unigene31357	0.00515885	0.0465396	0.110849	0.0496315	gi|239789839|dbj|BAH71518.1|	1e-31	ACYPI004304 [Acyrthosiphon pisum]	Q6ING7	3e-28	FLAD1_XENLA FAD synthetase OS=Xenopus laevis GN=flad1 PE=2 SV=1
BT_B_ZJU_Singletons102657	BT_ZHJ1_ZJU_Unigene50956	0.00756269	0.0682517	0.110806	0.000116331	gi|54311494|gb|AAH84821.1|	7e-43	LOC495357 protein [Xenopus laevis]	Q3ZBD2	2e-43	ARP10_BOVIN Actin-related protein 10 OS=Bos taurus GN=ACTR10 PE=2 SV=1
BT_B_ZJU_Singletons100162	BT_ZHJ1_ZJU_Unigene49023	0.00399845	0.0360973	0.110768	0.0491512	gi|66563115|ref|XP_624205.1|	2e-44	PREDICTED: similar to Protein dodo [Apis mellifera]	P54353	2e-36	DOD_DROME Protein dodo OS=Drosophila melanogaster GN=dod PE=1 SV=3
BT_B_ZJU_Singletons103267	BT_ZHJ1_ZJU_Unigene12036	0.00270568	0.0244442	0.110688	0.0487368	gi|229891203|sp|Q8T3C8.2|MTP18_CAEEL	4e-30	RecName: Full=Mitochondrial 18 kDa protein homolog; Short=MTP18 >gi|171461104|gb|AAM15604.2|U39648_7 Hypothetical protein T13C5.8 [Caenorhabditis elegans]	Q8T3C8	9e-31	MTP18_CAEEL Mitochondrial 18 kDa protein homolog OS=Caenorhabditis elegans GN=mtp-18 PE=2 SV=2
BT_B_ZJU_Singletons102723	BT_ZHJ1_ZJU_Unigene24411	0.0177043	0.160608	0.110233	6.4e-08	gi|221119046|ref|XP_002165086.1|	1e-28	PREDICTED: similar to beta-1,3-glucanase, basic, partial [Hydra magnipapillata]	P52407	6e-94	E13B_HEVBR Glucan endo-1,3-beta-glucosidase, basic vacuolar isoform OS=Hevea brasiliensis GN=HGN1 PE=1 SV=2
BT_B_ZJU_Singletons3989	BT_ZHJ1_ZJU_Unigene51108	0.00466111	0.0423996	0.109933	0.0486778	gi|156550255|ref|XP_001602397.1|	1e-72	PREDICTED: similar to DEAD box ATP-dependent RNA helicase [Nasonia vitripennis]	Q9NXZ2	3e-62	DDX43_HUMAN Probable ATP-dependent RNA helicase DDX43 OS=Homo sapiens GN=DDX43 PE=1 SV=2
BT_B_ZJU_Singletons102775	BT_ZHJ1_ZJU_Unigene594	0.00395812	0.0360092	0.10992	0.0487052	gi|189239511|ref|XP_975551.2|	1e-23	PREDICTED: similar to CG6958 CG6958-PA, partial [Tribolium castaneum]	Q8R0G9	9e-14	NU133_MOUSE Nuclear pore complex protein Nup133 OS=Mus musculus GN=Nup133 PE=1 SV=1
BT_B_ZJU_Singletons26484	BT_ZHJ1_ZJU_Unigene27349	0.0059919	0.0545325	0.109878	0.00109529	gi|195494998|ref|XP_002095080.1|	6e-32	GE19877 [Drosophila yakuba] >gi|194181181|gb|EDW94792.1| GE19877 [Drosophila yakuba]	Q99816	8e-22	TS101_HUMAN Tumor susceptibility gene 101 protein OS=Homo sapiens GN=TSG101 PE=1 SV=2
BT_B_ZJU_Singletons103612	BT_ZHJ1_ZJU_Unigene23779	0.00633314	0.0576943	0.109771	3.91e-05	gi|66512914|ref|XP_623446.1|	4e-70	PREDICTED: similar to Tetratricopeptide repeat protein 1 (TPR repeat protein 1) [Apis mellifera]	Q91Z38	1e-62	TTC1_MOUSE Tetratricopeptide repeat protein 1 OS=Mus musculus GN=Ttc1 PE=2 SV=1
BT_B_ZJU_Singletons25489	BT_ZHJ1_ZJU_Unigene30375	0.0035433	0.0323193	0.109634	0.0483392	gi|193704506|ref|XP_001943793.1|	1e-70	PREDICTED: similar to Trc8 CG2304-PA [Acyrthosiphon pisum]	Q7KRW1	4e-68	TRC8_DROME Protein TRC8 homolog OS=Drosophila melanogaster GN=Trc8 PE=1 SV=1
BT_B_ZJU_Singletons94333	BT_ZHJ1_ZJU_Unigene46169	0.0071592	0.065333	0.10958	0.00446516	gi|156545671|ref|XP_001604243.1|	1e-23	PREDICTED: similar to GA20501-PA [Nasonia vitripennis]	Q8AYG3	1e-18	TTK_DANRE Dual specificity protein kinase Ttk OS=Danio rerio GN=ttk PE=1 SV=2
BT_B_ZJU_Singletons79916	BT_ZHJ1_ZJU_Unigene40260	0.0161541	0.147503	0.109518	0.00114567	gi|157127536|ref|XP_001661078.1|	5e-07	zinc finger protein [Aedes aegypti] >gi|108872907|gb|EAT37132.1| zinc finger protein [Aedes aegypti]	Q2VY69	5e-06	ZN284_HUMAN Zinc finger protein 284 OS=Homo sapiens GN=ZNF284 PE=2 SV=1
BT_B_ZJU_Singletons100360	BT_ZHJ1_ZJU_Unigene50195	0.006695	0.0611642	0.10946	0.000424395	gi|193613015|ref|XP_001952817.1|	1e-68	PREDICTED: similar to CG31523 CG31523-PA [Acyrthosiphon pisum]	Q1HRV8	2e-55	ELVL1_AEDAE Elongation of very long chain fatty acids protein AAEL008004 OS=Aedes aegypti GN=AAEL008004 PE=2 SV=2
BT_B_ZJU_Singletons102771	BT_ZHJ1_ZJU_Unigene307	0.00276436	0.0253005	0.109261	0.0474969	gi|156544303|ref|XP_001607136.1|	2e-93	PREDICTED: similar to golgi reassembly stacking protein 2 (grasp2) [Nasonia vitripennis]	Q9R064	5e-83	GORS2_RAT Golgi reassembly-stacking protein 2 OS=Rattus norvegicus GN=Gorasp2 PE=1 SV=3
BT_B_ZJU_Singletons101978	BT_ZHJ1_ZJU_Unigene51843	0.00618681	0.0566733	0.109166	0.000263375	gi|91090364|ref|XP_968231.1|	2e-46	PREDICTED: similar to CG12099 CG12099-PB [Tribolium castaneum]	Q32NQ8	3e-41	RNF10_XENLA RING finger protein 10 OS=Xenopus laevis GN=rnf10 PE=2 SV=1
BT_B_ZJU_Singletons101639	BT_ZHJ1_ZJU_Unigene11180	0.0062395	0.0572954	0.1089	0.0323796	gi|91082337|ref|XP_966458.1|	7e-75	PREDICTED: similar to GA20722-PA [Tribolium castaneum]	Q24040	1e-71	BGB_DROME Protein big brother OS=Drosophila melanogaster GN=Bgb PE=1 SV=3
BT_B_ZJU_Singletons22717	BT_ZHJ1_ZJU_Unigene8004	0.00615074	0.0565286	0.108808	0.00427304	gi|156537177|ref|XP_001604206.1|	2e-19	PREDICTED: similar to ribosome biogenesis protein brix [Nasonia vitripennis]	Q9VZE6	8e-14	BXDC2_DROME Brix domain-containing protein 2 homolog OS=Drosophila melanogaster GN=CG11583 PE=2 SV=2
BT_B_ZJU_Singletons103161	BT_ZHJ1_ZJU_Unigene26641	0.00380867	0.0350418	0.108689	2.25e-05	gi|193647927|ref|XP_001947240.1|	5e-73	PREDICTED: similar to AGAP005038-PA [Acyrthosiphon pisum]	P06205	1e-11	CRP1_LIMPO C-reactive protein 1.1 OS=Limulus polyphemus PE=1 SV=1
BT_B_ZJU_Singletons103131	BT_ZHJ1_ZJU_Unigene31578	0.00783798	0.0722447	0.108492	9.9e-08	gi|231885|sp|P29981.1|CP4C1_BLADI	0	RecName: Full=Cytochrome P450 4C1; AltName: Full=CYPIVC1 >gi|155947|gb|AAA27819.1| cytochrome P450 [Blaberus discoidalis]	P29981	0	CP4C1_BLADI Cytochrome P450 4C1 OS=Blaberus discoidalis GN=CYP4C1 PE=2 SV=1
BT_B_ZJU_Singletons100344	BT_ZHJ1_ZJU_Unigene50021	0.00320345	0.0295589	0.108375	0.0221158	gi|110766351|ref|XP_395869.3|	5e-41	PREDICTED: similar to CG1017-PA [Apis mellifera]	P55081	1e-35	MFAP1_HUMAN Microfibrillar-associated protein 1 OS=Homo sapiens GN=MFAP1 PE=1 SV=2
BT_B_ZJU_Singletons14555	BT_ZHJ1_ZJU_Unigene43220	0.00533467	0.0494249	0.107935	0.0312842	gi|67473956|ref|XP_652727.1|	2e-09	actin [Entamoeba histolytica HM-1:IMSS]	Q10475	3e-08	IF4G_SCHPO Eukaryotic translation initiation factor 4 gamma OS=Schizosaccharomyces pombe GN=tif471 PE=1 SV=1
BT_B_ZJU_Singletons103844	BT_ZHJ1_ZJU_Unigene52478	0.0049008	0.0454843	0.107747	6.34e-08	gi|193627302|ref|XP_001946944.1|	1e-168	PREDICTED: similar to AGAP004315-PA [Acyrthosiphon pisum]	Q9BXM7	6e-72	PINK1_HUMAN Serine/threonine-protein kinase PINK1, mitochondrial OS=Homo sapiens GN=PINK1 PE=1 SV=1
BT_B_ZJU_Singletons102687	BT_ZHJ1_ZJU_Unigene4258	0.00636843	0.059262	0.107462	3.42e-07	gi|156546086|ref|XP_001601227.1|	1e-170	PREDICTED: similar to glycerol-3-phosphate acyltransferase [Nasonia vitripennis]	Q9HCL2	7e-98	GPAT1_HUMAN Glycerol-3-phosphate acyltransferase 1, mitochondrial OS=Homo sapiens GN=GPAM PE=1 SV=3
BT_B_ZJU_Singletons19957	BT_ZHJ1_ZJU_Unigene4889	0.00449083	0.0418771	0.107238	0.04624	gi|110756843|ref|XP_001120050.1|	9e-57	PREDICTED: similar to Zinc finger X-linked protein ZXDB [Apis mellifera]	A2CE44	1e-35	ZXDAB_MOUSE Zinc finger X-linked protein ZXDA/ZXDB OS=Mus musculus GN=Zxda PE=2 SV=1
BT_B_ZJU_Singletons102008	BT_ZHJ1_ZJU_Unigene45782	0.00478283	0.0446218	0.107186	0.0462809	gi|270002729|gb|EEZ99176.1|	2e-39	slit [Tribolium castaneum]	P24014	4e-28	SLIT_DROME Protein slit OS=Drosophila melanogaster GN=sli PE=1 SV=2
BT_B_ZJU_Singletons15918	BT_ZHJ1_ZJU_Unigene30122	0.00308084	0.028758	0.10713	0.0459623	gi|110755385|ref|XP_395718.3|	6e-77	PREDICTED: similar to Enhancer of bithorax CG32346-PB, isoform B isoform 1 [Apis mellifera]	Q9W0T1	2e-48	NU301_DROME Nucleosome-remodeling factor subunit NURF301 OS=Drosophila melanogaster GN=E(bx) PE=1 SV=2
BT_B_ZJU_Singletons24355	BT_ZHJ1_ZJU_Unigene24250	0.00708734	0.0664014	0.106735	0.00381147	gi|195109807|ref|XP_001999473.1|	6e-40	GI24527 [Drosophila mojavensis] >gi|193916067|gb|EDW14934.1| GI24527 [Drosophila mojavensis]	A1ZAI5	2e-34	FACR1_DROME Putative fatty acyl-CoA reductase CG5065 OS=Drosophila melanogaster GN=CG5065 PE=3 SV=1
BT_B_ZJU_Singletons9556	BT_ZHJ1_ZJU_Unigene45994	0.00387379	0.0363806	0.10648	0.0299346	gi|157113183|ref|XP_001651931.1|	7e-33	helicase [Aedes aegypti] >gi|108877866|gb|EAT42091.1| helicase [Aedes aegypti]	P34739	1e-28	TTF2_DROME Transcription termination factor 2 OS=Drosophila melanogaster GN=lds PE=1 SV=2
BT_B_ZJU_Singletons99466	BT_ZHJ1_ZJU_Unigene9287	0.00602217	0.0567515	0.106115	0.0461575	gi|189239405|ref|XP_001813943.1|	3e-12	PREDICTED: similar to CG11847 CG11847-PA [Tribolium castaneum]	O60524	2e-10	SDCG1_HUMAN Serologically defined colon cancer antigen 1 OS=Homo sapiens GN=SDCCAG1 PE=1 SV=3
BT_B_ZJU_Singletons96924	BT_ZHJ1_ZJU_Unigene50765	0.00846897	0.0798419	0.106072	0.00402288	gi|156537980|ref|XP_001608187.1|	2e-31	PREDICTED: similar to oxidative stress protein [Nasonia vitripennis]	O08623	5e-21	SQSTM_RAT Sequestosome-1 OS=Rattus norvegicus GN=Sqstm1 PE=1 SV=1
BT_B_ZJU_Singletons550	BT_ZHJ1_ZJU_Unigene46260	0.00567276	0.0535019	0.106029	0.0302029	gi|58332524|ref|NP_001011336.1|	1e-25	ribokinase [Xenopus (Silurana) tropicalis]	Q9H477	4e-26	RBSK_HUMAN Ribokinase OS=Homo sapiens GN=RBKS PE=1 SV=1
BT_B_ZJU_Singletons103244	BT_ZHJ1_ZJU_Unigene52129	0.00369006	0.034841	0.105911	0.000496483	gi|66508366|ref|XP_623071.1|	1e-177	PREDICTED: similar to Inosine-5-monophosphate dehydrogenase (IMP dehydrogenase) (IMPDH) (IMPD) (Protein raspberry) isoform 1 [Apis mellifera]	Q07152	1e-165	IMDH_DROME Inosine-5'-monophosphate dehydrogenase OS=Drosophila melanogaster GN=ras PE=1 SV=1
BT_B_ZJU_Singletons6516	BT_ZHJ1_ZJU_Unigene14778	0.0117369	0.111212	0.105536	1.45e-06	gi|193716141|ref|XP_001944456.1|	5e-28	PREDICTED: similar to CG5892 CG5892-PA [Acyrthosiphon pisum]	Q09225	2e-11	NRF6_CAEEL Nose resistant to fluoxetine protein 6 OS=Caenorhabditis elegans GN=nrf-6 PE=1 SV=3
BT_B_ZJU_Singletons25070	BT_ZHJ1_ZJU_Unigene11649	0.00631703	0.0599125	0.105438	0.000544866	gi|91081319|ref|XP_969902.1|	1e-129	PREDICTED: similar to AGAP005894-PA [Tribolium castaneum]	Q5RDD3	1e-116	ETFD_PONAB Electron transfer flavoprotein-ubiquinone oxidoreductase, mitochondrial OS=Pongo abelii GN=ETFDH PE=2 SV=1
BT_B_ZJU_Singletons99046	BT_ZHJ1_ZJU_Unigene52138	0.00968874	0.0918962	0.105431	6.23e-07	gi|156543140|ref|XP_001607772.1|	1e-144	PREDICTED: similar to phosphoribosylaminoimidazole carboxylase [Nasonia vitripennis]	Q9I7S8	1e-132	PUR6_DROME Multifunctional protein ADE2 OS=Drosophila melanogaster GN=ade5 PE=1 SV=2
BT_B_ZJU_Singletons102651	BT_ZHJ1_ZJU_Unigene51480	0.00534813	0.0507986	0.105281	0.000198842	gi|193697420|ref|XP_001952264.1|	1e-102	PREDICTED: similar to uroporphyrinogen decarboxylase [Acyrthosiphon pisum]	Q9PTS2	9e-91	DCUP_DANRE Uroporphyrinogen decarboxylase OS=Danio rerio GN=urod PE=2 SV=1
BT_B_ZJU_Singletons100400	BT_ZHJ1_ZJU_Unigene51008	0.00476072	0.0453575	0.10496	0.0443003	gi|195425562|ref|XP_002061067.1|	1e-32	GK10647 [Drosophila willistoni] >gi|194157152|gb|EDW72053.1| GK10647 [Drosophila willistoni]	Q9W2D6	5e-33	TIM10_DROME Mitochondrial import inner membrane translocase subunit Tim10 OS=Drosophila melanogaster GN=Tim10 PE=1 SV=1
BT_B_ZJU_Singletons95696	BT_ZHJ1_ZJU_Unigene20798	0.00950792	0.0906649	0.104869	0.00363023	gi|189235864|ref|XP_969539.2|	6e-21	PREDICTED: similar to sodium/solute symporter [Tribolium castaneum]	Q9EPL4	3e-11	METL9_MOUSE Methyltransferase-like protein 9 OS=Mus musculus GN=Mettl9 PE=2 SV=1
BT_B_ZJU_Singletons90532	BT_ZHJ1_ZJU_Unigene47475	0.00643419	0.061368	0.104846	0.0035253	gi|156549634|ref|XP_001604186.1|	4e-26	PREDICTED: similar to rCG33798 [Nasonia vitripennis]	P08111	9e-17	L2GL_DROME Lethal(2) giant larvae protein OS=Drosophila melanogaster GN=l(2)gl PE=1 SV=2
BT_B_ZJU_Singletons88420	BT_ZHJ1_ZJU_Unigene9131	0.00355837	0.033979	0.104723	0.0438	gi|193697432|ref|XP_001952734.1|	1e-107	PREDICTED: similar to short gastrulation CG9224-PA [Acyrthosiphon pisum]	Q24025	1e-104	SOG_DROME Dorsal-ventral patterning protein Sog OS=Drosophila melanogaster GN=sog PE=1 SV=1
BT_B_ZJU_Singletons103921	BT_ZHJ1_ZJU_Unigene24731	0.00308938	0.0296931	0.104044	0.00102534	gi|193671661|ref|XP_001945129.1|	1e-17	PREDICTED: similar to CG18600 CG18600-PA [Acyrthosiphon pisum]	Q9GZS1	6e-13	RPA49_HUMAN DNA-directed RNA polymerase I subunit RPA49 OS=Homo sapiens GN=POLR1E PE=1 SV=2
BT_B_ZJU_Singletons96075	BT_ZHJ1_ZJU_Unigene47486	0.007112	0.0683719	0.104019	0.00290454	gi|66533242|ref|XP_624942.1|	3e-16	PREDICTED: similar to TBP-associated factor 7 CG2670-PA isoform 2 [Apis mellifera]	Q9VHY5	7e-10	TAF7_DROME Transcription initiation factor TFIID subunit 7 OS=Drosophila melanogaster GN=Taf7 PE=1 SV=1
BT_B_ZJU_Singletons98617	BT_ZHJ1_ZJU_Unigene7449	0.0102449	0.0987298	0.103767	0.000207349	gi|213511294|ref|NP_001134431.1|	1e-22	Ribonuclease P protein subunit p40 [Salmo salar] >gi|209733204|gb|ACI67471.1| Ribonuclease P protein subunit p40 [Salmo salar]	Q8R1F9	8e-21	RPP40_MOUSE Ribonuclease P protein subunit p40 OS=Mus musculus GN=Rpp40 PE=2 SV=2
BT_B_ZJU_Singletons26404	BT_ZHJ1_ZJU_Unigene51032	0.002121	0.020447	0.103732	0.0425233	gi|91086913|ref|XP_971407.1|	2e-70	PREDICTED: similar to protein phosphatase-5 [Tribolium castaneum]	P53041	3e-63	PPP5_HUMAN Serine/threonine-protein phosphatase 5 OS=Homo sapiens GN=PPP5C PE=1 SV=1
BT_B_ZJU_Singletons88508	BT_ZHJ1_ZJU_Unigene22783	0.0121679	0.11742	0.103628	0.00235993	gi|198474703|ref|XP_001356792.2|	2e-19	GA18394 [Drosophila pseudoobscura pseudoobscura] >gi|198138508|gb|EAL33858.2| GA18394 [Drosophila pseudoobscura pseudoobscura]	Q9VKJ3	2e-18	NU160_DROME Nuclear pore complex protein Nup160 homolog OS=Drosophila melanogaster GN=Nup160 PE=1 SV=1
BT_B_ZJU_Singletons103782	BT_ZHJ1_ZJU_Unigene51571	0.00169822	0.0164529	0.103217	0.0419831	gi|66514025|ref|XP_394738.2|	1e-113	PREDICTED: similar to CG17446-PA isoform 1 [Apis mellifera]	Q9W352	4e-99	Y7446_DROME PHD finger and CXXC domain-containing protein CG17446 OS=Drosophila melanogaster GN=CG17446 PE=1 SV=1
BT_B_ZJU_Singletons101751	BT_ZHJ1_ZJU_Unigene47548	0.00751697	0.0729125	0.103096	0.00335461	gi|118785995|ref|XP_315053.3|	4e-27	AGAP004955-PA [Anopheles gambiae str. PEST] >gi|116127674|gb|EAA10357.3| AGAP004955-PA [Anopheles gambiae str. PEST]	Q96EH3	2e-11	CG030_HUMAN Uncharacterized protein C7orf30 OS=Homo sapiens GN=C7orf30 PE=2 SV=1
BT_B_ZJU_Singletons100865	BT_ZHJ1_ZJU_Unigene46035	0.00351756	0.0341194	0.103095	0.0423754	gi|73991962|ref|XP_851574.1|	3e-45	PREDICTED: similar to inosine triphosphatase isoform a [Canis familiaris]	Q9D892	2e-45	ITPA_MOUSE Inosine triphosphate pyrophosphatase OS=Mus musculus GN=Itpa PE=2 SV=2
BT_B_ZJU_Singletons95601	BT_ZHJ1_ZJU_Unigene24104	0.0147552	0.14313	0.103089	0.000106049	--	--	--	Q01745	2e-24	GAOA_GIBZE Galactose oxidase OS=Gibberella zeae GN=GAOA PE=1 SV=1
BT_B_ZJU_Singletons102325	BT_ZHJ1_ZJU_Unigene51404	0.0186274	0.180869	0.102988	7.07e-13	gi|86515388|ref|NP_001034524.1|	1e-93	chitinase 5 [Tribolium castaneum] >gi|56121707|gb|AAV74190.1| chitinase 5 [Tribolium castaneum]	P36362	7e-85	CHIT_MANSE Endochitinase OS=Manduca sexta PE=2 SV=1
BT_B_ZJU_Singletons88856	BT_ZHJ1_ZJU_Unigene19340	0.00345982	0.0336	0.102971	0.0422856	gi|189234535|ref|XP_972911.2|	1e-65	PREDICTED: similar to futsch CG34387-PC [Tribolium castaneum]	Q9W596	1e-57	FUTSC_DROME Microtubule-associated protein futsch OS=Drosophila melanogaster GN=futsch PE=1 SV=4
BT_B_ZJU_Singletons76112	BT_ZHJ1_ZJU_Unigene14568	0.0122135	0.118621	0.102962	0.00170118	gi|201023313|ref|NP_001128399.1|	1e-40	epoxide hydrolase 1 [Nasonia vitripennis] >gi|183207592|gb|ACC55233.1| epoxide hydrolase 1 [Nasonia vitripennis]	Q8MZR5	3e-39	HYEP2_CTEFE Juvenile hormone epoxide hydrolase 2 OS=Ctenocephalides felis GN=EH2 PE=2 SV=1
BT_B_ZJU_Singletons85671	BT_ZHJ1_ZJU_Unigene50406	0.0132423	0.128725	0.102873	7.5e-05	gi|199584539|gb|ACH90394.1|	7e-63	glutathione-S-transferase [Bemisia tabaci] >gi|199584543|gb|ACH90396.1| glutathione-S-transferase [Bemisia tabaci]	O18598	8e-37	GST1_BLAGE Glutathione S-transferase OS=Blattella germanica PE=1 SV=3
BT_B_ZJU_Singletons100710	BT_ZHJ1_ZJU_Unigene21646	0.00304042	0.029594	0.102738	0.0271513	gi|170043503|ref|XP_001849425.1|	9e-65	para-hydroxybenzoate-polyprenyltransferase, mitochondrial [Culex quinquefasciatus] >gi|167866821|gb|EDS30204.1| para-hydroxybenzoate-polyprenyltransferase, mitochondrial [Culex quinquefasciatus]	Q16QL3	8e-65	COQ2_AEDAE Para-hydroxybenzoate--polyprenyltransferase, mitochondrial OS=Aedes aegypti GN=coq2 PE=3 SV=1
BT_B_ZJU_Singletons25789	BT_ZHJ1_ZJU_Unigene5472	0.00530982	0.0518494	0.102409	0.00318587	gi|158297879|ref|XP_001689084.1|	7e-73	AGAP004775-PA [Anopheles gambiae str. PEST] >gi|158297881|ref|XP_318039.3| AGAP004775-PB [Anopheles gambiae str. PEST] >gi|157014539|gb|EDO63501.1| AGAP004775-PA [Anopheles gambiae str. PEST] >gi|157014540|gb|EAA13255.4| AGAP004775-PB [Anopheles gambiae str. PEST]	P12955	3e-67	PEPD_HUMAN Xaa-Pro dipeptidase OS=Homo sapiens GN=PEPD PE=1 SV=3
BT_B_ZJU_Singletons96920	BT_ZHJ1_ZJU_Unigene51878	0.00562017	0.0551607	0.101887	0.00195674	gi|91085035|ref|XP_974101.1|	1e-134	PREDICTED: similar to prohibitin [Tribolium castaneum]	Q5XIH7	1e-112	PHB2_RAT Prohibitin-2 OS=Rattus norvegicus GN=Phb2 PE=1 SV=1
BT_B_ZJU_Singletons19281	BT_ZHJ1_ZJU_Unigene48851	0.0095445	0.0938009	0.101753	0.000283823	gi|195502263|ref|XP_002098146.1|	9e-29	GE10210 [Drosophila yakuba] >gi|194184247|gb|EDW97858.1| GE10210 [Drosophila yakuba]	P31729	2e-24	OV16_ONCVO OV-16 antigen OS=Onchocerca volvulus GN=OV16 PE=2 SV=2
BT_B_ZJU_Singletons9429	BT_ZHJ1_ZJU_Unigene24405	0.00964397	0.0950395	0.101473	0.00317958	gi|193662013|ref|XP_001947857.1|	3e-71	PREDICTED: similar to netrin [Acyrthosiphon pisum]	Q90922	2e-57	NET1_CHICK Netrin-1 OS=Gallus gallus GN=NTN1 PE=1 SV=1
BT_B_ZJU_Singletons23297	BT_ZHJ1_ZJU_Unigene51306	0.00573959	0.0568829	0.100902	0.00133029	gi|110751108|ref|XP_623405.2|	8e-16	PREDICTED: similar to CG31374-PB, isoform B [Apis mellifera]	Q6C908	2e-13	PAN1_YARLI Actin cytoskeleton-regulatory complex protein PAN1 OS=Yarrowia lipolytica GN=PAN1 PE=3 SV=1
BT_B_ZJU_Singletons102364	BT_ZHJ1_ZJU_Unigene28467	0.00407824	0.0404711	0.100769	0.0012448	gi|195428241|ref|XP_002062182.1|	9e-43	GK16792 [Drosophila willistoni] >gi|194158267|gb|EDW73168.1| GK16792 [Drosophila willistoni]	Q8IZD2	6e-32	MLL5_HUMAN Histone-lysine N-methyltransferase MLL5 OS=Homo sapiens GN=MLL5 PE=1 SV=1
BT_B_ZJU_Singletons101613	BT_ZHJ1_ZJU_Unigene52095	0.00567919	0.0565235	0.100475	2.44e-06	gi|110758668|ref|XP_001121753.1|	1e-116	PREDICTED: similar to 3-phosphoglycerate dehydrogenase [Apis mellifera]	Q61753	1e-109	SERA_MOUSE D-3-phosphoglycerate dehydrogenase OS=Mus musculus GN=Phgdh PE=1 SV=3
BT_B_ZJU_Singletons92563	BT_ZHJ1_ZJU_Unigene51775	0.00594006	0.0592466	0.10026	0.00298598	gi|193636685|ref|XP_001946604.1|	1e-69	PREDICTED: similar to glutathione S-transferase-like protein isoform 2 [Acyrthosiphon pisum] >gi|193636687|ref|XP_001946539.1| PREDICTED: similar to glutathione S-transferase-like protein isoform 1 [Acyrthosiphon pisum]	O18598	1e-66	GST1_BLAGE Glutathione S-transferase OS=Blattella germanica PE=1 SV=3
BT_B_ZJU_Singletons103085	BT_ZHJ1_ZJU_Unigene23034	0.00683534	0.0683383	0.100022	6.64e-05	gi|239790397|dbj|BAH71763.1|	1e-105	ACYPI005314 [Acyrthosiphon pisum]	Q99JR1	7e-93	SFXN1_MOUSE Sideroflexin-1 OS=Mus musculus GN=Sfxn1 PE=1 SV=3
BT_B_ZJU_Singletons83810 NO( ESTscan)	BT_ZHJ1_ZJU_Unigene29117	0.0139235	0.139311	0.0999455	0.00159961	gi|2642516|gb|AAC47854.1|	9e-26	CG2 [Plasmodium falciparum]	Q42626	6e-12	OLNB3_BRANA Oleosin-B3 OS=Brassica napus GN=OlnB3 PE=1 SV=1
BT_B_ZJU_Singletons96825	BT_ZHJ1_ZJU_Unigene20651	0.015451	0.154692	0.0998826	9.27e-06	gi|156549865|ref|XP_001606964.1|	9e-48	PREDICTED: similar to ENSANGP00000005626 [Nasonia vitripennis]	Q80U35	1e-30	ARHGH_MOUSE Rho guanine nucleotide exchange factor 17 OS=Mus musculus GN=Arhgef17 PE=1 SV=2
BT_B_ZJU_Singletons80155	BT_ZHJ1_ZJU_Unigene1166	0.00509365	0.0511344	0.099613	0.0261059	gi|123433448|ref|XP_001308622.1|	1e-16	trichohyalin [Trichomonas vaginalis G3]	Q5RG44	1e-14	K1211_DANRE Uncharacterized protein KIAA1211 homolog OS=Danio rerio GN=si:dkeyp-117h8.2 PE=4 SV=3
BT_B_ZJU_Singletons93076	BT_ZHJ1_ZJU_Unigene6848	0.00496988	0.049918	0.0995609	0.0398695	gi|157123075|ref|XP_001653815.1|	7e-29	crooked neck protein [Aedes aegypti] >gi|108874541|gb|EAT38766.1| crooked neck protein [Aedes aegypti]	P17886	6e-27	CRN_DROME Protein crooked neck OS=Drosophila melanogaster GN=crn PE=1 SV=2
BT_B_ZJU_Singletons99463	BT_ZHJ1_ZJU_Unigene52168	0.00284565	0.0286232	0.0994176	0.0391363	gi|193713767|ref|XP_001946468.1|	3e-19	PREDICTED: similar to CG6455 CG6455-PA [Acyrthosiphon pisum]	P91928	1e-16	IMMT_DROME Putative mitochondrial inner membrane protein OS=Drosophila melanogaster GN=CG6455 PE=2 SV=4
BT_B_ZJU_Singletons94624	BT_ZHJ1_ZJU_Unigene52042	0.0110488	0.111321	0.0992512	0.000102038	gi|158290432|ref|XP_312034.4|	1e-70	AGAP002879-PA [Anopheles gambiae str. PEST] >gi|157017891|gb|EAA08025.4| AGAP002879-PA [Anopheles gambiae str. PEST]	Q9VN93	2e-64	CPR1_DROME Putative cysteine proteinase CG12163 OS=Drosophila melanogaster GN=CG12163 PE=2 SV=2
BT_B_ZJU_Singletons103905	BT_ZHJ1_ZJU_Unigene1498	0.00621825	0.0626995	0.0991756	3.18e-06	gi|91094761|ref|XP_966940.1|	2e-55	PREDICTED: similar to trafficking protein particle complex 1 [Tribolium castaneum]	Q4R6C2	1e-52	ZN383_MACFA Zinc finger protein 383 OS=Macaca fascicularis GN=ZNF383 PE=2 SV=1
BT_B_ZJU_Singletons9876	BT_ZHJ1_ZJU_Unigene22521	0.00892016	0.0901077	0.0989945	2.96e-07	gi|72547036|ref|XP_843163.1|	2e-25	proteophosphoglycan 5 [Leishmania major strain Friedlin] >gi|70905642|gb|AAZ14281.1| proteophosphoglycan 5 [Leishmania major strain Friedlin]	Q75JC9	4e-17	Y8484_DICDI Uncharacterized protein DDB_G0271670 OS=Dictyostelium discoideum GN=DDB_G0271670 PE=4 SV=1
BT_B_ZJU_Singletons89424	BT_ZHJ1_ZJU_Unigene23384	0.00398682	0.0403442	0.0988201	0.0248192	gi|66546116|ref|XP_624145.1|	2e-58	PREDICTED: similar to CG13920-PA [Apis mellifera]	A4IGI5	1e-20	TMM35_XENTR Transmembrane protein 35 OS=Xenopus tropicalis GN=tmem35 PE=2 SV=1
BT_B_ZJU_Singletons102885	BT_ZHJ1_ZJU_Unigene18157	0.00291737	0.0295434	0.0987488	0.0386317	gi|66555970|ref|XP_395133.2|	1e-127	PREDICTED: similar to pipe CG9614-PA, isoform A [Apis mellifera]	Q86BJ3	2e-67	PIPE_DROME Heparan sulfate 2-O-sulfotransferase pipe OS=Drosophila melanogaster GN=pip PE=1 SV=1
BT_B_ZJU_Singletons4038	BT_ZHJ1_ZJU_Unigene17742	0.00410877	0.0417057	0.0985183	0.00266216	gi|289739521|gb|ADD18508.1|	8e-92	3-hydroxyisobutyryl-coenzyme A hydrolase [Glossina morsitans morsitans]	A2VDC2	1e-83	HIBCH_XENLA 3-hydroxyisobutyryl-CoA hydrolase, mitochondrial OS=Xenopus laevis GN=hibch PE=2 SV=1
BT_B_ZJU_Singletons94809	BT_ZHJ1_ZJU_Unigene21108	0.0107037	0.108649	0.0985157	5.19e-06	gi|193709215|ref|XP_001943317.1|	2e-99	PREDICTED: similar to GA13362-PA [Acyrthosiphon pisum]	P07192	2e-74	MAL3_DROME Probable maltase L OS=Drosophila melanogaster GN=LvpL PE=2 SV=2
BT_B_ZJU_Singletons95014	BT_ZHJ1_ZJU_Unigene4141	0.00513633	0.0521675	0.0984585	0.0389637	gi|47778440|gb|AAT38121.1|	5e-13	phosphatidylethanolamine-binding protein [Branchiostoma belcheri tsingtauense]	P31729	7e-11	OV16_ONCVO OV-16 antigen OS=Onchocerca volvulus GN=OV16 PE=2 SV=2
BT_B_ZJU_Singletons98424	BT_ZHJ1_ZJU_Unigene49028	0.00545279	0.0554666	0.0983077	0.00468084	gi|48132928|ref|XP_393328.1|	1e-54	PREDICTED: similar to epsilon subunit of coatomer protein complex isoform a [Apis mellifera]	Q5ZIK9	2e-53	COPE_CHICK Coatomer subunit epsilon OS=Gallus gallus GN=COPE PE=2 SV=1
BT_B_ZJU_Singletons93337	BT_ZHJ1_ZJU_Unigene31001	0.00685133	0.0697236	0.0982642	0.00278137	gi|156546470|ref|XP_001607334.1|	4e-28	PREDICTED: similar to CG17282-PA [Nasonia vitripennis]	Q38931	6e-17	FKB70_ARATH 70 kDa peptidyl-prolyl isomerase OS=Arabidopsis thaliana GN=ROF1 PE=1 SV=2
BT_B_ZJU_Singletons25773	BT_ZHJ1_ZJU_Unigene31429	0.00584229	0.0595086	0.0981757	0.00279699	gi|193625063|ref|XP_001946601.1|	3e-95	PREDICTED: similar to choline o-acyltransferase, partial [Acyrthosiphon pisum]	P07668	4e-90	CLAT_DROME Choline O-acetyltransferase OS=Drosophila melanogaster GN=Cha PE=1 SV=3
BT_B_ZJU_Singletons101071	BT_ZHJ1_ZJU_Unigene51756	0.00387954	0.0395426	0.0981103	0.00163075	gi|91090115|ref|XP_971111.1|	3e-51	PREDICTED: similar to tetraspanin D107 [Tribolium castaneum]	P28648	2e-31	CD63_RAT CD63 antigen OS=Rattus norvegicus GN=Cd63 PE=1 SV=2
BT_B_ZJU_Singletons102654	BT_ZHJ1_ZJU_Unigene15996	0.00512427	0.052235	0.0981002	2.48e-06	gi|193700076|ref|XP_001946922.1|	1e-137	PREDICTED: similar to amidase [Acyrthosiphon pisum]	Q6GMR7	1e-93	FAAH2_HUMAN Fatty-acid amide hydrolase 2 OS=Homo sapiens GN=FAAH2 PE=2 SV=1
BT_B_ZJU_Singletons26000	BT_ZHJ1_ZJU_Unigene46297	0.00407394	0.0415891	0.097957	0.0239563	gi|91080077|ref|XP_967815.1|	7e-41	PREDICTED: similar to AGAP005632-PA [Tribolium castaneum]	Q99747	6e-10	SNAG_HUMAN Gamma-soluble NSF attachment protein OS=Homo sapiens GN=NAPG PE=1 SV=1
BT_B_ZJU_Singletons94491	BT_ZHJ1_ZJU_Unigene45074	0.00374771	0.0383589	0.0977012	0.0382897	gi|110762889|ref|XP_624100.2|	3e-35	PREDICTED: similar to CG18028-PA.3 [Apis mellifera]	Q5KU39	4e-22	VPS41_MOUSE Vacuolar protein sorting-associated protein 41 homolog OS=Mus musculus GN=Vps41 PE=2 SV=1
BT_B_ZJU_Singletons26787	BT_ZHJ1_ZJU_Unigene26747	0.00541001	0.0555429	0.0974024	8.07e-05	gi|110761801|ref|XP_391938.3|	2e-82	PREDICTED: similar to CG12342-PA, isoform A [Apis mellifera]	Q9Y2G4	3e-40	ANKR6_HUMAN Ankyrin repeat domain-containing protein 6 OS=Homo sapiens GN=ANKRD6 PE=1 SV=2
BT_B_ZJU_Singletons87056	BT_ZHJ1_ZJU_Unigene13626	0.00735689	0.075976	0.0968318	0.00265941	gi|158285687|ref|XP_308418.4|	1e-78	AGAP007420-PA [Anopheles gambiae str. PEST] >gi|157020113|gb|EAA04612.4| AGAP007420-PA [Anopheles gambiae str. PEST]	O01404	2e-70	PHM_DROME Peptidylglycine alpha-hydroxylating monooxygenase OS=Drosophila melanogaster GN=Phm PE=1 SV=2
BT_B_ZJU_Singletons25663	BT_ZHJ1_ZJU_Unigene1389	0.0034937	0.0361067	0.0967604	0.0371791	gi|156541124|ref|XP_001601601.1|	3e-49	PREDICTED: similar to GA10728-PA, partial [Nasonia vitripennis]	Q7Z4H3	1e-41	HDDC2_HUMAN HD domain-containing protein 2 OS=Homo sapiens GN=HDDC2 PE=1 SV=1
BT_B_ZJU_Singletons94371 NO( ESTscan)	BT_ZHJ1_ZJU_Unigene29932	0.00290542	0.0300298	0.0967513	0.0159102	gi|193584676|ref|XP_001951336.1|	8e-89	PREDICTED: similar to collagen alpha-2(IV) chain, partial [Acyrthosiphon pisum]	P27393	2e-66	CO4A2_ASCSU Collagen alpha-2(IV) chain OS=Ascaris suum PE=2 SV=1
BT_B_ZJU_Singletons24514	BT_ZHJ1_ZJU_Unigene19485	0.00405799	0.0419805	0.0966637	0.000697715	gi|193606033|ref|XP_001945211.1|	6e-23	PREDICTED: similar to DEP domain containing 1 [Acyrthosiphon pisum]	Q4R623	9e-21	DEP1B_MACFA DEP domain-containing protein 1B OS=Macaca fascicularis GN=DEPDC1B PE=2 SV=1
BT_B_ZJU_Singletons99283	BT_ZHJ1_ZJU_Unigene50948	0.00558682	0.0579154	0.0964653	0.00102615	gi|156545150|ref|XP_001602794.1|	4e-26	PREDICTED: similar to CG4170-PA [Nasonia vitripennis]	Q9CY58	9e-11	PAIRB_MOUSE Plasminogen activator inhibitor 1 RNA-binding protein OS=Mus musculus GN=Serbp1 PE=1 SV=2
BT_B_ZJU_Singletons77360	BT_ZHJ1_ZJU_Unigene22373	0.00505147	0.0526967	0.0958593	0.0372722	gi|170045236|ref|XP_001850222.1|	2e-20	phosphatidylethanolamine-binding protein [Culex quinquefasciatus] >gi|167868209|gb|EDS31592.1| phosphatidylethanolamine-binding protein [Culex quinquefasciatus]	P54186	9e-18	D1_ONCVO Protein D1 (Fragment) OS=Onchocerca volvulus GN=D1 PE=2 SV=1
BT_B_ZJU_Singletons92533	BT_ZHJ1_ZJU_Unigene26396	0.00450704	0.0472913	0.0953038	0.0362889	gi|189236937|ref|XP_970213.2|	9e-43	PREDICTED: similar to Uncharacterized protein C1orf149 homolog [Tribolium castaneum]	Q68ER9	6e-38	EAF6_XENTR Chromatin modification-related protein MEAF6 OS=Xenopus tropicalis GN=meaf6 PE=2 SV=1
BT_B_ZJU_Singletons102719	BT_ZHJ1_ZJU_Unigene52441	0.00279369	0.0293331	0.0952403	0.000899222	gi|193664537|ref|XP_001949197.1|	1e-134	PREDICTED: similar to AGAP009510-PA [Acyrthosiphon pisum]	Q5ZME2	1e-120	MDHC_CHICK Malate dehydrogenase, cytoplasmic OS=Gallus gallus GN=MDH1 PE=2 SV=1
BT_B_ZJU_Singletons11232	BT_ZHJ1_ZJU_Unigene12003	0.00528508	0.0555474	0.0951454	0.0363386	gi|291391305|ref|XP_002712159.1|	2e-13	PREDICTED: component of oligomeric golgi complex 5 [Oryctolagus cuniculus]	Q8C0L8	4e-13	COG5_MOUSE Conserved oligomeric Golgi complex subunit 5 OS=Mus musculus GN=Cog5 PE=2 SV=2
BT_B_ZJU_Singletons97087	BT_ZHJ1_ZJU_Unigene22386	0.00941983	0.0992645	0.0948963	5.93e-06	gi|193605977|ref|XP_001949683.1|	1e-112	PREDICTED: similar to AGAP005515-PA [Acyrthosiphon pisum]	A1ZAI5	1e-38	FACR1_DROME Putative fatty acyl-CoA reductase CG5065 OS=Drosophila melanogaster GN=CG5065 PE=3 SV=1
BT_B_ZJU_Singletons99991	BT_ZHJ1_ZJU_Unigene17763	0.00604263	0.0636982	0.0948634	0.0014089	gi|110761565|ref|XP_001120035.1|	8e-50	PREDICTED: similar to neuralized CG11988-PB, isoform B [Apis mellifera]	P29503	2e-41	NEUR_DROME Protein neuralized OS=Drosophila melanogaster GN=neur PE=1 SV=2
BT_B_ZJU_Singletons26206	BT_ZHJ1_ZJU_Unigene50714	0.0121236	0.127835	0.094838	7.6e-05	gi|193716257|ref|XP_001943531.1|	3e-24	PREDICTED: similar to Mitochondrial sodium/hydrogen exchanger NHA2 (Mitochondrial Na(+)/H(+) exchanger NHA2) (Sodium/hydrogen exchanger-like domain-containing protein 2) (Na(+)/H(+) exchanger-like domain-containing protein 2) (NHE domain-containing protein 2)... [Acyrthosiphon pisum]	A4IHB9	2e-17	NHDC2_XENTR Mitochondrial sodium/hydrogen exchanger NHA2 OS=Xenopus tropicalis GN=nhedc2 PE=2 SV=1
BT_B_ZJU_Singletons103793	BT_ZHJ1_ZJU_Unigene51530	0.00846151	0.0896721	0.0943605	7.32e-07	gi|84784012|gb|ABC61971.1|	3e-06	PDS5-like protein [Trichomonas vaginalis]	Q54RC3	9e-06	TOP1_DICDI DNA topoisomerase 1 OS=Dictyostelium discoideum GN=top1 PE=3 SV=1
BT_B_ZJU_Singletons102433	BT_ZHJ1_ZJU_Unigene48661	0.00283564	0.0300765	0.094281	0.0214747	gi|66535729|ref|XP_623539.1|	5e-22	PREDICTED: similar to Signal transducing adaptor molecule CG6521-PA [Apis mellifera]	P70297	2e-09	STAM1_MOUSE Signal transducing adapter molecule 1 OS=Mus musculus GN=Stam PE=2 SV=3
BT_B_ZJU_Singletons101331	BT_ZHJ1_ZJU_Unigene51642	0.00679244	0.0721827	0.0941007	6.38e-05	gi|66546911|ref|XP_395356.2|	1e-49	PREDICTED: similar to CG9953-PA [Apis mellifera]	P34528	2e-27	YM67_CAEEL Putative serine protease K12H4.7 OS=Caenorhabditis elegans GN=K12H4.7 PE=1 SV=2
BT_B_ZJU_Singletons99696	BT_ZHJ1_ZJU_Unigene27219	0.00444944	0.0474316	0.0938075	0.0354572	gi|213511336|ref|NP_001134461.1|	8e-14	dolichyl-phosphate mannosyltransferase polypeptide 3 [Salmo salar] >gi|209733506|gb|ACI67622.1| Dolichol-phosphate mannosyltransferase subunit 3 [Salmo salar]	Q5R8B1	7e-09	DPM3_PONAB Dolichol-phosphate mannosyltransferase subunit 3 OS=Pongo abelii GN=DPM3 PE=3 SV=1
BT_B_ZJU_Singletons90361	BT_ZHJ1_ZJU_Unigene7073	0.00385326	0.0411856	0.0935585	0.0212221	gi|170038754|ref|XP_001847213.1|	4e-22	dihydropyridine-sensitive l-type calcium channel [Culex quinquefasciatus] >gi|167882459|gb|EDS45842.1| dihydropyridine-sensitive l-type calcium channel [Culex quinquefasciatus]	Q8IZS8	9e-12	CA2D3_HUMAN Voltage-dependent calcium channel subunit alpha-2/delta-3 OS=Homo sapiens GN=CACNA2D3 PE=1 SV=1
BT_B_ZJU_Singletons101500	BT_ZHJ1_ZJU_Unigene47075	0.00337402	0.0361699	0.0932824	0.0212483	gi|110758513|ref|XP_001119928.1|	2e-21	PREDICTED: similar to Probable cytochrome P450 304a1 (CYPCCCIVA1) [Apis mellifera]	Q9VG17	6e-18	CP304_DROME Probable cytochrome P450 304a1 OS=Drosophila melanogaster GN=Cyp304a1 PE=1 SV=2
BT_B_ZJU_Singletons101820	BT_ZHJ1_ZJU_Unigene31261	0.0153073	0.16434	0.0931439	4.26e-08	gi|195109360|ref|XP_001999255.1|	2e-27	GI24413 [Drosophila mojavensis] >gi|193915849|gb|EDW14716.1| GI24413 [Drosophila mojavensis]	P31729	2e-20	OV16_ONCVO OV-16 antigen OS=Onchocerca volvulus GN=OV16 PE=2 SV=2
BT_B_ZJU_Singletons100120	BT_ZHJ1_ZJU_Unigene21294	0.00439583	0.0473174	0.0929009	0.000551974	gi|66505329|ref|XP_392968.2|	1e-151	PREDICTED: similar to CG17514-PA.3 [Apis mellifera]	Q92616	1e-92	GCN1L_HUMAN Translational activator GCN1 OS=Homo sapiens GN=GCN1L1 PE=1 SV=5
BT_B_ZJU_Singletons100746	BT_ZHJ1_ZJU_Unigene48910	0.00532237	0.0572988	0.092888	0.00126485	gi|158291084|ref|XP_312591.4|	2e-33	AGAP002364-PA [Anopheles gambiae str. PEST] >gi|157018205|gb|EAA07457.4| AGAP002364-PA [Anopheles gambiae str. PEST]	P91928	2e-30	IMMT_DROME Putative mitochondrial inner membrane protein OS=Drosophila melanogaster GN=CG6455 PE=2 SV=4
BT_B_ZJU_Singletons103676	BT_ZHJ1_ZJU_Unigene19311	0.00126623	0.0137334	0.0922012	0.0329932	gi|156545980|ref|XP_001607273.1|	1e-117	PREDICTED: similar to Bm44 [Nasonia vitripennis]	Q8BK64	7e-85	AHSA1_MOUSE Activator of 90 kDa heat shock protein ATPase homolog 1 OS=Mus musculus GN=Ahsa1 PE=2 SV=2
BT_B_ZJU_Singletons100926	BT_ZHJ1_ZJU_Unigene51634	0.00445596	0.048392	0.0920806	0.00121595	gi|114053151|ref|NP_001040123.1|	1e-118	electron-transfer-flavoprotein beta polypeptide [Bombyx mori] >gi|87248127|gb|ABD36116.1| electron-transfer-flavoprotein beta polypeptide [Bombyx mori]	P38117	3e-93	ETFB_HUMAN Electron transfer flavoprotein subunit beta OS=Homo sapiens GN=ETFB PE=1 SV=3
BT_B_ZJU_Singletons101007	BT_ZHJ1_ZJU_Unigene28491	0.00562701	0.0613382	0.0917373	2.19e-05	gi|213626291|gb|AAI70462.1|	2e-49	LOC398080 protein [Xenopus laevis]	Q9YHY6	1e-49	CND1_XENLA Condensin complex subunit 1 OS=Xenopus laevis GN=ncapd2 PE=1 SV=1
BT_B_ZJU_Singletons96058	BT_ZHJ1_ZJU_Unigene51919	0.00501958	0.0549087	0.0914168	0.000766735	gi|66500008|ref|XP_624121.1|	2e-62	PREDICTED: similar to DNA polymerase interacting tpr containing protein of 47kD CG3189-PA [Apis mellifera]	Q5EA11	7e-45	TTC4_BOVIN Tetratricopeptide repeat protein 4 OS=Bos taurus GN=TTC4 PE=2 SV=2
BT_B_ZJU_Singletons104084	BT_ZHJ1_ZJU_Unigene51421	0.00506196	0.0556067	0.0910316	2.02e-05	gi|189238706|ref|XP_001811763.1|	1e-82	PREDICTED: similar to intracellular membrane-associated calcium-independent phospholipase A2 gamma [Tribolium castaneum]	Q5XTS1	9e-64	PLPL8_RABIT Calcium-independent phospholipase A2-gamma OS=Oryctolagus cuniculus GN=PNPLA8 PE=1 SV=1
BT_B_ZJU_Singletons73919	BT_ZHJ1_ZJU_Unigene8991	0.00714153	0.0786272	0.0908277	0.0207893	gi|193606139|ref|XP_001943654.1|	1e-40	PREDICTED: similar to Bifunctional methylenetetrahydrofolate dehydrogenase/cyclohydrolase, mitochondrial precursor [Acyrthosiphon pisum]	Q04448	4e-37	MTDC_DROME Bifunctional methylenetetrahydrofolate dehydrogenase/cyclohydrolase, mitochondrial OS=Drosophila melanogaster GN=Nmdmc PE=2 SV=2
BT_B_ZJU_Singletons103253	BT_ZHJ1_ZJU_Unigene52126	0.0102647	0.113216	0.0906648	0.000136722	gi|225719274|gb|ACO15483.1|	6e-28	Prefoldin subunit 1 [Caligus clemensi]	Q5D016	1e-25	PFD1_DANRE Prefoldin subunit 1 OS=Danio rerio GN=pfdn1 PE=2 SV=1
BT_B_ZJU_Singletons102745	BT_ZHJ1_ZJU_Unigene24117	0.00532069	0.0589073	0.0903231	0.00070855	gi|189238578|ref|XP_971100.2|	3e-41	PREDICTED: similar to es2 protein [Tribolium castaneum]	O44424	4e-24	DGC14_DROME Protein DGCR14 homolog OS=Drosophila melanogaster GN=Es2 PE=1 SV=2
BT_B_ZJU_Singletons103690	BT_ZHJ1_ZJU_Unigene48280	0.00273064	0.030271	0.0902064	0.0318591	gi|193661997|ref|XP_001947027.1|	2e-61	PREDICTED: similar to nuclear hormone receptor FTZ-F1 beta [Acyrthosiphon pisum]	Q05192	5e-53	FTF1B_DROME Nuclear hormone receptor FTZ-F1 beta OS=Drosophila melanogaster GN=Hr39 PE=1 SV=3
BT_B_ZJU_Singletons97921	BT_ZHJ1_ZJU_Unigene6427	0.00870525	0.0970378	0.0897099	0.00188752	gi|156537038|ref|XP_001601281.1|	2e-16	PREDICTED: similar to ENSANGP00000013316 [Nasonia vitripennis]	Q2T9V5	1e-07	TRM6_BOVIN tRNA (adenine-N(1)-)-methyltransferase non-catalytic subunit TRM6 OS=Bos taurus GN=TRMT6 PE=2 SV=1
BT_B_ZJU_Singletons99087	BT_ZHJ1_ZJU_Unigene11979	0.00733725	0.0819352	0.0895494	4.51e-05	gi|189235835|ref|XP_967696.2|	1e-106	PREDICTED: similar to AGAP005431-PA [Tribolium castaneum]	Q6GNG3	2e-43	TMX3_XENLA Protein disulfide-isomerase TMX3 OS=Xenopus laevis GN=tmx3 PE=2 SV=1
BT_B_ZJU_Singletons97115	BT_ZHJ1_ZJU_Unigene23568	0.00332579	0.0372044	0.0893923	0.0313963	gi|91078330|ref|XP_973321.1|	2e-45	PREDICTED: similar to 15 kDa selenoprotein [Tribolium castaneum]	O60613	7e-27	SEP15_HUMAN 15 kDa selenoprotein OS=Homo sapiens GN=SEP15 PE=1 SV=3
BT_B_ZJU_Singletons97149	BT_ZHJ1_ZJU_Unigene51323	0.00810335	0.0907939	0.0892499	0.00168684	gi|156085982|ref|XP_001610400.1|	5e-67	translation elongation factor G (EF-G) [Babesia bovis T2Bo]	Q1R0H8	7e-98	EFG_CHRSD Elongation factor G OS=Chromohalobacter salexigens (strain DSM 3043 / ATCC BAA-138 / NCIMB 13768) GN=fusA PE=3 SV=1
BT_B_ZJU_Singletons103400	BT_ZHJ1_ZJU_Unigene52267	0.00940682	0.105422	0.0892299	2.73e-12	gi|193664416|ref|XP_001949762.1|	7e-76	PREDICTED: similar to Lipid storage droplet-1 CG10374-PC [Acyrthosiphon pisum]	Q9VCI3	4e-61	LSD1_DROME Lipid storage droplets surface-binding protein 1 OS=Drosophila melanogaster GN=Lsd-1 PE=1 SV=2
BT_B_ZJU_Singletons98881	BT_ZHJ1_ZJU_Unigene50212	0.00492766	0.0552748	0.0891483	0.000658814	gi|66516213|ref|XP_624839.1|	1e-70	PREDICTED: similar to CG10795-PA [Apis mellifera]	Q9W2H1	4e-58	TM2D1_DROME TM2 domain-containing protein CG10795 OS=Drosophila melanogaster GN=CG10795 PE=2 SV=1
BT_B_ZJU_Singletons101457	BT_ZHJ1_ZJU_Unigene31538	0.00373711	0.0419708	0.0890407	0.00101132	gi|91081401|ref|XP_972667.1|	3e-61	PREDICTED: similar to exosome component 8 [Tribolium castaneum]	Q9D753	6e-60	EXOS8_MOUSE Exosome complex exonuclease RRP43 OS=Mus musculus GN=Exosc8 PE=2 SV=1
BT_B_ZJU_Singletons99249	BT_ZHJ1_ZJU_Unigene36345	0.00574896	0.0646376	0.0889414	0.0193717	--	--	--	Q7SI68	8e-07	CRYD_NEUCR Putative cryptochrome DASH, mitochondrial OS=Neurospora crassa GN=B22I21.260 PE=3 SV=1
BT_B_ZJU_Singletons85685	BT_ZHJ1_ZJU_Unigene45172	0.0144581	0.163105	0.0886429	0.003472	gi|115750235|ref|XP_001202083.1|	3e-09	PREDICTED: similar to ovulatory protein-2 precursor [Strongylocentrotus purpuratus] >gi|115921133|ref|XP_001184449.1| PREDICTED: similar to ovulatory protein-2 precursor [Strongylocentrotus purpuratus]	Q28631	5e-08	WFDC2_RABIT WAP four-disulfide core domain protein 2 OS=Oryctolagus cuniculus GN=WFDC2 PE=1 SV=2
BT_B_ZJU_Singletons20445	BT_ZHJ1_ZJU_Unigene12112	0.00754071	0.0851035	0.0886064	0.0189947	gi|47085993|ref|NP_998363.1|	2e-08	origin recognition complex subunit 5 [Danio rerio] >gi|41107570|gb|AAH65383.1| Origin recognition complex, subunit 5-like (yeast) [Danio rerio] >gi|94733092|emb|CAK11285.1| novel protein similar to vertebrate origin recognition complex, subunit 5-like (ORC5L) [Danio rerio]	O43913	2e-07	ORC5_HUMAN Origin recognition complex subunit 5 OS=Homo sapiens GN=ORC5L PE=1 SV=1
BT_B_ZJU_Singletons99916	BT_ZHJ1_ZJU_Unigene51333	0.00178449	0.0201825	0.0884176	0.0118968	gi|153792203|ref|NP_001093281.1|	1e-103	vesicle amine transport protein [Bombyx mori] >gi|95103100|gb|ABF51491.1| vesicle amine transport protein [Bombyx mori]	Q80TB8	2e-78	VAT1L_MOUSE Synaptic vesicle membrane protein VAT-1 homolog-like OS=Mus musculus GN=Vat1l PE=2 SV=2
BT_B_ZJU_Singletons102975	BT_ZHJ1_ZJU_Unigene31354	0.00504966	0.0573462	0.0880557	0.000107011	gi|91091886|ref|XP_970165.1|	5e-63	PREDICTED: similar to hook protein [Tribolium castaneum]	Q3V6T2	7e-22	GRDN_HUMAN Girdin OS=Homo sapiens GN=CCDC88A PE=1 SV=2
BT_B_ZJU_Singletons103779	BT_ZHJ1_ZJU_Unigene50779	0.00240124	0.0273061	0.0879376	0.0179562	gi|223036830|gb|ACM78945.1|	7e-71	heat shock protein 70 [Spodoptera exigua]	P29845	6e-63	HSP7E_DROME Heat shock 70 kDa protein cognate 5 OS=Drosophila melanogaster GN=Hsc70-5 PE=1 SV=2
BT_B_ZJU_Singletons82362	BT_ZHJ1_ZJU_Unigene9380	0.00628694	0.0715665	0.0878476	0.0125244	gi|156540672|ref|XP_001603760.1|	3e-35	PREDICTED: similar to amino acid transporter [Nasonia vitripennis]	Q4KL91	7e-12	S36A4_XENLA Proton-coupled amino acid transporter 4 OS=Xenopus laevis GN=slc36a4 PE=2 SV=1
BT_B_ZJU_Singletons103704	BT_ZHJ1_ZJU_Unigene25083	0.00219524	0.025013	0.0877641	6.61e-05	gi|189234387|ref|XP_001815997.1|	0	PREDICTED: similar to discs large 1 CG1725-PK [Tribolium castaneum]	P31007	0	DLG1_DROME Disks large 1 tumor suppressor protein OS=Drosophila melanogaster GN=dlg1 PE=1 SV=2
BT_B_ZJU_Singletons101399	BT_ZHJ1_ZJU_Unigene31625	0.00691754	0.0790645	0.0874924	2.36e-06	gi|58386929|ref|XP_315167.2|	7e-64	AGAP004641-PA [Anopheles gambiae str. PEST] >gi|55239510|gb|EAA10556.2| AGAP004641-PA [Anopheles gambiae str. PEST]	Q66JD1	3e-46	ATPF1_XENTR ATP synthase mitochondrial F1 complex assembly factor 1 OS=Xenopus tropicalis GN=atpaf1 PE=2 SV=1
BT_B_ZJU_Singletons102244	BT_ZHJ1_ZJU_Unigene30207	0.00682154	0.0782213	0.0872082	9.94e-05	gi|91094747|ref|XP_971437.1|	1e-101	PREDICTED: similar to s-adenosyl-methyl transferase mraw [Tribolium castaneum]	Q9VGY5	5e-95	ME5D1_DROME Putative S-adenosyl-L-methionine-dependent methyltransferase CG14683 OS=Drosophila melanogaster GN=CG14683 PE=2 SV=2
BT_B_ZJU_Singletons92574	BT_ZHJ1_ZJU_Unigene25058	0.00819335	0.0939526	0.0872073	0.00325538	gi|193592083|ref|XP_001946873.1|	9e-61	PREDICTED: similar to CG1443 CG1443-PA [Acyrthosiphon pisum]	A1ZAI5	9e-32	FACR1_DROME Putative fatty acyl-CoA reductase CG5065 OS=Drosophila melanogaster GN=CG5065 PE=3 SV=1
BT_B_ZJU_Singletons103102	BT_ZHJ1_ZJU_Unigene51807	0.00264461	0.0303474	0.0871444	0.000897189	gi|193652730|ref|XP_001949657.1|	1e-128	PREDICTED: similar to CG9485-PA [Acyrthosiphon pisum]	P35573	1e-107	GDE_HUMAN Glycogen debranching enzyme OS=Homo sapiens GN=AGL PE=1 SV=3
BT_B_ZJU_Singletons102593	BT_ZHJ1_ZJU_Unigene52454	0.00211891	0.0243576	0.086992	6.49e-05	gi|195474781|ref|XP_002089668.1|	0	GE19217 [Drosophila yakuba] >gi|194175769|gb|EDW89380.1| GE19217 [Drosophila yakuba]	O95573	1e-170	ACSL3_HUMAN Long-chain-fatty-acid--CoA ligase 3 OS=Homo sapiens GN=ACSL3 PE=1 SV=3
BT_B_ZJU_Singletons90521	BT_ZHJ1_ZJU_Unigene47881	0.00391918	0.0450593	0.0869783	0.0178012	gi|53830714|gb|AAU95200.1|	5e-72	enolase [Oncometopia nigricans]	P15007	1e-69	ENO_DROME Enolase OS=Drosophila melanogaster GN=Eno PE=1 SV=2
BT_B_ZJU_Singletons103462	BT_ZHJ1_ZJU_Unigene12399	0.00354647	0.0407765	0.0869732	0.0177118	gi|158285109|ref|XP_308148.3|	1e-107	AGAP007728-PA [Anopheles gambiae str. PEST] >gi|157019834|gb|EAA04703.3| AGAP007728-PA [Anopheles gambiae str. PEST]	A6H611	1e-89	MIPEP_MOUSE Mitochondrial intermediate peptidase OS=Mus musculus GN=Mipep PE=2 SV=1
BT_B_ZJU_Singletons8331	BT_ZHJ1_ZJU_Unigene50531	0.00450053	0.0518174	0.0868537	0.000261096	gi|193650175|ref|XP_001946611.1|	1e-38	PREDICTED: similar to VPRBP protein [Acyrthosiphon pisum]	Q9W2F2	2e-34	VPRBP_DROME VPRBP-like protein OS=Drosophila melanogaster GN=CG10080 PE=1 SV=2
BT_B_ZJU_Singletons76774	BT_ZHJ1_ZJU_Unigene47219	0.00657049	0.0756519	0.0868517	0.0307697	gi|58395078|ref|XP_320985.2|	2e-28	AGAP002062-PA [Anopheles gambiae str. PEST] >gi|122064187|sp|Q7PYQ5.2|FAM50_ANOGA RecName: Full=Protein FAM50 homolog >gi|55233319|gb|EAA01068.2| AGAP002062-PA [Anopheles gambiae str. PEST]	Q7PYQ5	5e-29	FAM50_ANOGA Protein FAM50 homolog OS=Anopheles gambiae GN=AGAP002062 PE=3 SV=2
BT_B_ZJU_Singletons102111	BT_ZHJ1_ZJU_Unigene51420	0.00427686	0.0492671	0.0868098	0.000381599	gi|91094403|ref|XP_967038.1|	4e-59	PREDICTED: similar to Stress-induced-phosphoprotein 1 (Hsp70/Hsp90-organizing protein), partial [Tribolium castaneum]	Q4R8N7	2e-57	STIP1_MACFA Stress-induced-phosphoprotein 1 OS=Macaca fascicularis GN=STIP1 PE=2 SV=1
BT_B_ZJU_Singletons80066	BT_ZHJ1_ZJU_Unigene27435	0.00542559	0.0625007	0.0868086	0.011362	gi|193645845|ref|XP_001943929.1|	2e-74	PREDICTED: similar to voltage-dependent p/q type calcium channel [Acyrthosiphon pisum]	P91645	2e-72	CAC1A_DROME Voltage-dependent calcium channel type A subunit alpha-1 OS=Drosophila melanogaster GN=cac PE=2 SV=3
BT_B_ZJU_Singletons104122	BT_ZHJ1_ZJU_Unigene52515	0.00356538	0.0411085	0.0867309	1.19e-09	gi|189239298|ref|XP_971413.2|	8e-80	PREDICTED: similar to lingerer [Tribolium castaneum]	Q16VD3	2e-74	LIG_AEDAE Protein lingerer OS=Aedes aegypti GN=lig PE=3 SV=1
BT_B_ZJU_Singletons5474	BT_ZHJ1_ZJU_Unigene19272	0.00408676	0.0471551	0.0866664	0.0174215	gi|193577853|ref|XP_001951041.1|	1e-75	PREDICTED: similar to limd1 [Acyrthosiphon pisum]	A9LS46	1e-25	WTIP_XENLA Wilms tumor protein 1-interacting protein homolog OS=Xenopus laevis GN=wtip PE=2 SV=1
BT_B_ZJU_Singletons102615	BT_ZHJ1_ZJU_Unigene28841	0.00443004	0.0511226	0.0866552	0.000554222	gi|66531173|ref|XP_395737.2|	8e-60	PREDICTED: similar to CG8768-PA [Apis mellifera]	Q17QH8	8e-44	D39U1_BOVIN Epimerase family protein SDR39U1 OS=Bos taurus GN=SDR39U1 PE=2 SV=1
BT_B_ZJU_Singletons12639	BT_ZHJ1_ZJU_Unigene46037	0.00784976	0.0906986	0.0865478	0.000985847	gi|91090942|ref|XP_974488.1|	7e-27	PREDICTED: similar to FAD1 flavin adenine dinucleotide synthetase homolog [Tribolium castaneum]	Q6ING7	1e-24	FLAD1_XENLA FAD synthetase OS=Xenopus laevis GN=flad1 PE=2 SV=1
BT_B_ZJU_Singletons98010	BT_ZHJ1_ZJU_Unigene10422	0.0133139	0.154424	0.0862167	1.25e-06	gi|46228680|gb|EAK89550.1|	5e-07	large protein with 3x cNMP binding domain [Cryptosporidium parvum Iowa II]	A5E4P1	1e-06	PXR1_LODEL Protein PXR1 OS=Lodderomyces elongisporus GN=PXR1 PE=3 SV=1
BT_B_ZJU_Singletons94227	BT_ZHJ1_ZJU_Unigene45508	0.00358397	0.041576	0.0862028	0.0290837	gi|110756181|ref|XP_001122056.1|	8e-18	PREDICTED: similar to CG10681-PA [Apis mellifera]	Q9VTY4	8e-10	U459_DROME UPF0459 protein CG10681 OS=Drosophila melanogaster GN=CG10681 PE=1 SV=1
BT_B_ZJU_Singletons100714	BT_ZHJ1_ZJU_Unigene50680	0.0019677	0.0228747	0.0860211	0.0168313	gi|156543459|ref|XP_001601325.1|	2e-55	PREDICTED: similar to taspase, threonine aspartase 1 [Nasonia vitripennis]	Q8R1G1	4e-48	TASP1_MOUSE Threonine aspartase 1 OS=Mus musculus GN=Tasp1 PE=2 SV=1
BT_B_ZJU_Singletons94107	BT_ZHJ1_ZJU_Unigene50715	0.00276674	0.0322032	0.0859151	0.0167478	gi|70909669|emb|CAJ17257.1|	1e-105	ribosomal protein L10Ae [Cicindela littoralis]	Q963B6	1e-102	RL10A_SPOFR 60S ribosomal protein L10a OS=Spodoptera frugiperda GN=RpL10A PE=2 SV=1
BT_B_ZJU_Singletons103946	BT_ZHJ1_ZJU_Unigene29684	0.00764123	0.088954	0.0859009	1.4e-12	gi|110755385|ref|XP_395718.3|	1e-164	PREDICTED: similar to Enhancer of bithorax CG32346-PB, isoform B isoform 1 [Apis mellifera]	Q9W0T1	1e-112	NU301_DROME Nucleosome-remodeling factor subunit NURF301 OS=Drosophila melanogaster GN=E(bx) PE=1 SV=2
BT_B_ZJU_Singletons94584	BT_ZHJ1_ZJU_Unigene47494	0.00337186	0.0392794	0.0858428	0.0168475	gi|193641157|ref|XP_001946607.1|	3e-64	PREDICTED: similar to CG10333 CG10333-PA [Acyrthosiphon pisum]	Q5RC67	1e-60	DDX23_PONAB Probable ATP-dependent RNA helicase DDX23 OS=Pongo abelii GN=DDX23 PE=2 SV=1
BT_B_ZJU_Singletons94342	BT_ZHJ1_ZJU_Unigene41283	0.00584024	0.0680849	0.0857789	0.0175801	gi|158299659|ref|XP_319727.3|	1e-20	AGAP008978-PA [Anopheles gambiae str. PEST] >gi|157013623|gb|EAA14881.3| AGAP008978-PA [Anopheles gambiae str. PEST]	Q9W138	2e-18	U532_DROME UPF0532 protein CG3570 OS=Drosophila melanogaster GN=CG3570 PE=2 SV=1
BT_B_ZJU_Singletons25507	BT_ZHJ1_ZJU_Unigene51938	0.00624616	0.0728297	0.0857639	0.000564039	gi|241896906|ref|NP_001155920.1|	5e-54	methionine sulfoxide reductase B3 isoform 2 [Acyrthosiphon pisum] >gi|239793622|dbj|BAH72919.1| ACYPI007268 [Acyrthosiphon pisum]	Q8INK9	6e-42	MSRB_DROME Methionine-R-sulfoxide reductase B1 OS=Drosophila melanogaster GN=SelR PE=1 SV=3
BT_B_ZJU_Singletons84204	BT_ZHJ1_ZJU_Unigene49140	0.00844337	0.0984841	0.0857333	6.57e-05	gi|195123378|ref|XP_002006184.1|	2e-42	GI20897 [Drosophila mojavensis] >gi|193911252|gb|EDW10119.1| GI20897 [Drosophila mojavensis]	O16099	4e-41	MAL2_DROVI Maltase 2 OS=Drosophila virilis GN=Mav2 PE=3 SV=1
BT_B_ZJU_Singletons1826	BT_ZHJ1_ZJU_Unigene50596	0.0068012	0.0793802	0.0856788	9.09e-06	gi|30407704|gb|AAO66431.1|	3e-46	luciferin-regenerating enzyme [Photinus pyralis]	Q6TLF6	3e-25	RGN_DANRE Regucalcin OS=Danio rerio GN=rgn PE=2 SV=1
BT_B_ZJU_Singletons98204	BT_ZHJ1_ZJU_Unigene50984	0.00220447	0.0257502	0.0856096	0.0283371	gi|110755501|ref|XP_397437.3|	9e-67	PREDICTED: similar to CG10395-PA, isoform A [Apis mellifera]	Q99PT3	2e-19	IN80B_MOUSE INO80 complex subunit B OS=Mus musculus GN=Ino80b PE=1 SV=2
BT_B_ZJU_Singletons96614	BT_ZHJ1_ZJU_Unigene20301	0.00389066	0.045463	0.0855786	0.0110859	gi|239789040|dbj|BAH71169.1|	2e-43	ACYPI003436 [Acyrthosiphon pisum]	P12426	1e-39	APT_DROME Adenine phosphoribosyltransferase OS=Drosophila melanogaster GN=Aprt PE=1 SV=3
BT_B_ZJU_Singletons98913	BT_ZHJ1_ZJU_Unigene52356	0.00359807	0.0420898	0.0854855	0.000833752	gi|66518227|ref|XP_393502.2|	2e-59	PREDICTED: similar to CG10686-PA [Apis mellifera]	Q566L7	2e-17	LS14B_XENTR Protein LSM14 homolog B OS=Xenopus tropicalis GN=lsm14b PE=2 SV=1
BT_B_ZJU_Singletons95003	BT_ZHJ1_ZJU_Unigene48025	0.00407907	0.0479051	0.085149	0.0107762	gi|195397923|ref|XP_002057577.1|	1e-36	GJ18022 [Drosophila virilis] >gi|194141231|gb|EDW57650.1| GJ18022 [Drosophila virilis]	Q9P241	4e-14	AT10D_HUMAN Probable phospholipid-transporting ATPase VD OS=Homo sapiens GN=ATP10D PE=2 SV=2
BT_B_ZJU_Singletons23465	BT_ZHJ1_ZJU_Unigene4989	0.00203363	0.0238983	0.0850951	0.0163497	gi|193580284|ref|XP_001943482.1|	1e-135	PREDICTED: similar to alkaline phosphatase [Acyrthosiphon pisum]	P29523	1e-113	PPB_BOMMO Membrane-bound alkaline phosphatase OS=Bombyx mori GN=Alp-m PE=1 SV=3
BT_B_ZJU_Singletons103214	BT_ZHJ1_ZJU_Unigene36326	0.0056609	0.0666933	0.0848796	0.0166546	gi|110765341|ref|XP_392834.3|	5e-19	PREDICTED: similar to CG9104-PA isoform 1 [Apis mellifera]	Q9WUE4	1e-15	TUSC4_MOUSE Tumor suppressor candidate 4 OS=Mus musculus GN=Tusc4 PE=2 SV=1
BT_B_ZJU_Singletons94052	BT_ZHJ1_ZJU_Unigene38218	0.00532323	0.0628387	0.0847126	0.0164852	gi|194757070|ref|XP_001960788.1|	3e-39	GF13537 [Drosophila ananassae] >gi|190622086|gb|EDV37610.1| GF13537 [Drosophila ananassae]	P15999	5e-39	ATPA_RAT ATP synthase subunit alpha, mitochondrial OS=Rattus norvegicus GN=Atp5a1 PE=1 SV=2
BT_B_ZJU_Singletons70770	BT_ZHJ1_ZJU_Unigene33729	0.00668943	0.0791227	0.084545	0.000408912	gi|156551898|ref|XP_001606777.1|	5e-17	PREDICTED: similar to prokaryotic DNA topoisomerase [Nasonia vitripennis]	O96651	7e-11	TOP3B_DROME DNA topoisomerase 3-beta OS=Drosophila melanogaster GN=Top3beta PE=2 SV=2
BT_B_ZJU_Singletons101510	BT_ZHJ1_ZJU_Unigene26706	0.00181429	0.0214636	0.0845289	0.000382048	gi|91079883|ref|XP_967733.1|	1e-135	PREDICTED: similar to ubiquitin carboxyl-terminal hydrolase isozyme L5 [Tribolium castaneum]	Q9WUP7	1e-115	UCHL5_MOUSE Ubiquitin carboxyl-terminal hydrolase isozyme L5 OS=Mus musculus GN=Uchl5 PE=2 SV=2
BT_B_ZJU_Singletons26454	BT_ZHJ1_ZJU_Unigene27297	0.00413743	0.0489514	0.0845211	0.0162866	gi|91090546|ref|XP_971052.1|	2e-28	PREDICTED: similar to tumor protein p63 regulated 1-like [Tribolium castaneum]	Q5T0D9	3e-11	TPRGL_HUMAN Tumor protein p63-regulated gene 1-like protein OS=Homo sapiens GN=TPRG1L PE=1 SV=1
BT_B_ZJU_Singletons25894	BT_ZHJ1_ZJU_Unigene26678	0.0031627	0.0374387	0.0844768	0.027746	gi|66522710|ref|XP_393939.2|	4e-33	PREDICTED: similar to Cyclin H CG7405-PA [Apis mellifera]	Q9R1A0	2e-09	CCNH_RAT Cyclin-H OS=Rattus norvegicus GN=Ccnh PE=2 SV=2
BT_B_ZJU_Singletons8253	BT_ZHJ1_ZJU_Unigene30186	0.00451653	0.0535593	0.0843277	0.000137783	gi|156548068|ref|XP_001606190.1|	1e-100	PREDICTED: similar to nuclear protein localization [Nasonia vitripennis]	Q9VBP9	7e-74	NPL4_DROME Nuclear protein localization protein 4 homolog OS=Drosophila melanogaster GN=CG4673 PE=1 SV=3
BT_B_ZJU_Singletons101711	BT_ZHJ1_ZJU_Unigene16237	0.00653655	0.0776037	0.0842298	1.68e-05	gi|238814365|ref|NP_001154943.1|	2e-63	structural maintenance of chromosomes 2 [Nasonia vitripennis]	O95347	3e-53	SMC2_HUMAN Structural maintenance of chromosomes protein 2 OS=Homo sapiens GN=SMC2 PE=1 SV=2
BT_B_ZJU_Singletons98914	BT_ZHJ1_ZJU_Unigene11432	0.00323703	0.038478	0.0841268	0.0161095	gi|189235851|ref|XP_968046.2|	5e-73	PREDICTED: similar to GA21887-PA [Tribolium castaneum]	O35459	6e-61	ECH1_MOUSE Delta(3,5)-Delta(2,4)-dienoyl-CoA isomerase, mitochondrial OS=Mus musculus GN=Ech1 PE=2 SV=1
BT_B_ZJU_Singletons102863	BT_ZHJ1_ZJU_Unigene4528	0.00277264	0.0329693	0.0840976	0.0159876	gi|91085683|ref|XP_972028.1|	4e-34	PREDICTED: similar to CG1234 CG1234-PA [Tribolium castaneum]	Q9VI82	2e-32	NOC3L_DROME Nucleolar complex protein 3 homolog OS=Drosophila melanogaster GN=CG1234 PE=1 SV=1
BT_B_ZJU_Singletons73542	BT_ZHJ1_ZJU_Unigene14732	0.0164964	0.196194	0.0840824	0.000336305	gi|91079540|ref|XP_970903.1|	7e-25	PREDICTED: similar to ovarian zinc finger protein [Tribolium castaneum]	Q6ZNB6	6e-22	NFXL1_HUMAN NF-X1-type zinc finger protein NFXL1 OS=Homo sapiens GN=NFXL1 PE=1 SV=2
BT_B_ZJU_Singletons90132	BT_ZHJ1_ZJU_Unigene26949	0.00841827	0.10046	0.083797	0.0165258	gi|195121490|ref|XP_002005253.1|	2e-12	GI20389 [Drosophila mojavensis] >gi|193910321|gb|EDW09188.1| GI20389 [Drosophila mojavensis]	Q867W1	2e-09	FRP1_PROCL FMRFamide-related neuropeptides OS=Procambarus clarkii PE=1 SV=1
BT_B_ZJU_Singletons79364	BT_ZHJ1_ZJU_Unigene8951	0.00620992	0.0742128	0.0836771	0.000394779	gi|165970367|gb|AAI58204.1|	2e-53	Zgc:175154 protein [Danio rerio]	Q91WM2	7e-49	CECR5_MOUSE Cat eye syndrome critical region protein 5 homolog OS=Mus musculus GN=Cecr5 PE=2 SV=1
BT_B_ZJU_Singletons100288	BT_ZHJ1_ZJU_Unigene16032	0.00416858	0.049899	0.0835404	0.000767071	gi|91089717|ref|XP_974970.1|	1e-63	PREDICTED: similar to bicaudal-c [Tribolium castaneum]	Q99MQ1	1e-56	BICC1_MOUSE Protein bicaudal C homolog 1 OS=Mus musculus GN=Bicc1 PE=2 SV=1
BT_B_ZJU_Singletons103469	BT_ZHJ1_ZJU_Unigene49194	0.00551149	0.0660373	0.0834602	0.000211163	gi|91087485|ref|XP_968069.1|	5e-38	PREDICTED: similar to CG2145 CG2145-PA [Tribolium castaneum]	P21128	7e-28	PP11_HUMAN Placental protein 11 OS=Homo sapiens PE=1 SV=1
BT_B_ZJU_Singletons98579	BT_ZHJ1_ZJU_Unigene41888	0.00488665	0.0586658	0.0832965	0.0100252	gi|66500029|ref|XP_396451.2|	8e-32	PREDICTED: similar to pathetic CG3424-PA, isoform A [Apis mellifera]	Q8K4D3	2e-08	S36A1_MOUSE Proton-coupled amino acid transporter 1 OS=Mus musculus GN=Slc36a1 PE=2 SV=1
BT_B_ZJU_Singletons4695	BT_ZHJ1_ZJU_Unigene52314	0.00205874	0.0247174	0.0832913	0.00987584	gi|91083737|ref|XP_970914.1|	9e-56	PREDICTED: similar to CG13124 CG13124-PA [Tribolium castaneum]	Q28H63	7e-13	MI4GD_XENTR MIF4G domain-containing protein OS=Xenopus tropicalis GN=mif4gd PE=2 SV=1
BT_B_ZJU_Singletons97922	BT_ZHJ1_ZJU_Unigene37746	0.00520499	0.0627778	0.0829113	0.0274549	gi|126335115|ref|XP_001365236.1|	3e-23	PREDICTED: similar to asparagine-linked glycosylation 2 homolog (S. cerevisiae, alpha-1,3-mannosyltransferase) [Monodelphis domestica]	Q9DBE8	2e-22	ALG2_MOUSE Alpha-1,3-mannosyltransferase ALG2 OS=Mus musculus GN=Alg2 PE=2 SV=2
BT_B_ZJU_Singletons104015	BT_ZHJ1_ZJU_Unigene52350	0.00542323	0.0655961	0.0826761	5.59e-06	gi|193631923|ref|XP_001947137.1|	3e-54	PREDICTED: similar to subtilisin-related protease SPC3, partial [Acyrthosiphon pisum]	P28840	3e-41	NEC1_RAT Neuroendocrine convertase 1 OS=Rattus norvegicus GN=Pcsk1 PE=2 SV=1
BT_B_ZJU_Singletons101781	BT_ZHJ1_ZJU_Unigene31066	0.00408787	0.0494469	0.0826719	3.72e-06	gi|91090139|ref|XP_971650.1|	1e-77	PREDICTED: similar to cornetto CG32386-PA [Tribolium castaneum]	P25386	1e-15	USO1_YEAST Intracellular protein transport protein USO1 OS=Saccharomyces cerevisiae GN=USO1 PE=1 SV=2
BT_B_ZJU_Singletons100127	BT_ZHJ1_ZJU_Unigene49550	0.00303246	0.0367113	0.0826029	0.00978868	gi|156539571|ref|XP_001601646.1|	3e-52	PREDICTED: similar to f14p3.9 protein (auxin transport protein) [Nasonia vitripennis]	Q29L39	1e-33	POE_DROPS Protein purity of essence OS=Drosophila pseudoobscura pseudoobscura GN=poe PE=3 SV=1
BT_B_ZJU_Singletons101287	BT_ZHJ1_ZJU_Unigene18213	0.00515393	0.0624377	0.0825452	5.99e-06	gi|110760297|ref|XP_393690.3|	0	PREDICTED: similar to dihydropyrimidine dehydrogenase isoform 1 [Apis mellifera]	Q6NYG8	0	DPYD_DANRE Dihydropyrimidine dehydrogenase [NADP+] OS=Danio rerio GN=dpyd PE=2 SV=1
BT_B_ZJU_Singletons80232	BT_ZHJ1_ZJU_Unigene30717	0.00489169	0.0592667	0.0825369	0.0156813	gi|189240103|ref|XP_972765.2|	2e-53	PREDICTED: similar to CG8841 CG8841-PA [Tribolium castaneum]	Q8R1F6	3e-45	CQ028_MOUSE UPF0663 transmembrane protein C17orf28 homolog OS=Mus musculus PE=1 SV=1
BT_B_ZJU_Singletons103322	BT_ZHJ1_ZJU_Unigene25930	0.00828836	0.100479	0.0824888	8.07e-13	gi|193580121|ref|XP_001944993.1|	1e-142	PREDICTED: similar to CG1443 CG1443-PA [Acyrthosiphon pisum]	A1ZAI5	1e-101	FACR1_DROME Putative fatty acyl-CoA reductase CG5065 OS=Drosophila melanogaster GN=CG5065 PE=3 SV=1
BT_B_ZJU_Singletons103917	BT_ZHJ1_ZJU_Unigene29179	0.00481889	0.0584922	0.0823852	3.69e-09	gi|66509421|ref|XP_624702.1|	1e-158	PREDICTED: similar to CG12082-PA [Apis mellifera]	P56399	1e-123	UBP5_MOUSE Ubiquitin carboxyl-terminal hydrolase 5 OS=Mus musculus GN=Usp5 PE=1 SV=1
BT_B_ZJU_Singletons103692	BT_ZHJ1_ZJU_Unigene26154	0.00520838	0.0632422	0.0823561	0.000186003	gi|189236526|ref|XP_975464.2|	1e-167	PREDICTED: similar to f-spondin [Tribolium castaneum]	Q9W770	1e-63	SPON1_CHICK Spondin-1 OS=Gallus gallus GN=SPON1 PE=2 SV=1
BT_B_ZJU_Singletons101216	BT_ZHJ1_ZJU_Unigene49133	0.00505941	0.061599	0.0821346	0.000720601	gi|110758273|ref|XP_395831.3|	3e-81	PREDICTED: similar to CG3626-PA [Apis mellifera]	O46504	9e-60	PDPR_BOVIN Pyruvate dehydrogenase phosphatase regulatory subunit, mitochondrial OS=Bos taurus GN=PDPR PE=1 SV=1
BT_B_ZJU_Singletons95335	BT_ZHJ1_ZJU_Unigene51270	0.00505622	0.0618581	0.0817391	0.00025734	gi|91078426|ref|XP_974745.1|	1e-120	PREDICTED: similar to AGAP005777-PA [Tribolium castaneum]	P51793	2e-93	CLCN4_HUMAN H(+)/Cl(-) exchange transporter 4 OS=Homo sapiens GN=CLCN4 PE=1 SV=2
BT_B_ZJU_Singletons103486	BT_ZHJ1_ZJU_Unigene52287	0.00621106	0.0763816	0.0813162	1.06e-09	gi|193713569|ref|XP_001949803.1|	9e-50	PREDICTED: similar to Acid phosphatase 1 CG7899-PA [Acyrthosiphon pisum]	Q3KQG9	6e-41	PPAT_XENLA Testicular acid phosphatase homolog OS=Xenopus laevis GN=acpt PE=2 SV=1
BT_B_ZJU_Singletons97116	BT_ZHJ1_ZJU_Unigene46890	0.00354041	0.0437042	0.0810085	0.0254768	--	--	--	Q5PN94	6e-22	MARC_SALPA UPF0056 inner membrane protein marC OS=Salmonella paratyphi A GN=marC PE=3 SV=1
BT_B_ZJU_Singletons98957	BT_ZHJ1_ZJU_Unigene15236	0.00389626	0.0481179	0.0809731	0.000163836	gi|187097094|ref|NP_001119607.1|	9e-84	sucrase [Acyrthosiphon pisum] >gi|81159208|gb|ABB55878.1| sucrase [Acyrthosiphon pisum]	P07190	2e-72	MAL2_DROME Probable maltase H OS=Drosophila melanogaster GN=LvpH PE=2 SV=2
BT_B_ZJU_Singletons102856	BT_ZHJ1_ZJU_Unigene51804	0.00419997	0.0519189	0.0808948	0.000157284	gi|156551832|ref|XP_001604230.1|	3e-68	PREDICTED: similar to GA18941-PA [Nasonia vitripennis]	Q9H446	7e-47	RWDD1_HUMAN RWD domain-containing protein 1 OS=Homo sapiens GN=RWDD1 PE=1 SV=1
BT_B_ZJU_Singletons94516	BT_ZHJ1_ZJU_Unigene50774	0.00727271	0.0903838	0.0804647	6.29e-05	gi|195500057|ref|XP_002097211.1|	2e-58	GE26097 [Drosophila yakuba] >gi|194183312|gb|EDW96923.1| GE26097 [Drosophila yakuba]	Q8K4Y7	8e-54	CANT1_RAT Soluble calcium-activated nucleotidase 1 OS=Rattus norvegicus GN=Cant1 PE=1 SV=1
BT_B_ZJU_Singletons102939	BT_ZHJ1_ZJU_Unigene29408	0.00314869	0.0391565	0.0804129	0.00613848	gi|193704668|ref|XP_001946332.1|	0	PREDICTED: similar to spectrin [Acyrthosiphon pisum]	P13395	0	SPTCA_DROME Spectrin alpha chain OS=Drosophila melanogaster GN=alpha-Spec PE=1 SV=2
BT_B_ZJU_Singletons101752	BT_ZHJ1_ZJU_Unigene50981	0.0283123	0.354331	0.0799035	3.5e-14	gi|189242365|ref|XP_001809905.1|	7e-43	PREDICTED: similar to protease, reverse transcriptase and RNase H [Tribolium castaneum]	Q9UR07	5e-18	RTF23_SCHPO Retrotransposable element Tf2 155 kDa protein type 3 OS=Schizosaccharomyces pombe GN=Tf2-11 PE=4 SV=1
BT_B_ZJU_Singletons77397	BT_ZHJ1_ZJU_Unigene27872	0.00696972	0.0874997	0.0796542	0.0129573	gi|194758116|ref|XP_001961308.1|	4e-10	GF11063 [Drosophila ananassae] >gi|190622606|gb|EDV38130.1| GF11063 [Drosophila ananassae]	Q9P6N9	5e-09	PER1_SCHPO Protein PER1 homolog OS=Schizosaccharomyces pombe GN=SPAC823.07 PE=2 SV=1
BT_B_ZJU_Singletons103481	BT_ZHJ1_ZJU_Unigene52015	0.0223995	0.281254	0.0796413	2.36e-26	gi|156545129|ref|XP_001602384.1|	1e-115	PREDICTED: similar to aubergine [Nasonia vitripennis]	Q9VKM1	3e-86	PIWI_DROME Protein piwi OS=Drosophila melanogaster GN=piwi PE=2 SV=1
BT_B_ZJU_Singletons99906	BT_ZHJ1_ZJU_Unigene25271	0.00262811	0.0330072	0.0796223	0.000204188	gi|270014286|gb|EFA10734.1|	4e-59	transformer2 [Tribolium castaneum]	P62997	3e-57	TRA2B_RAT Transformer-2 protein homolog beta OS=Rattus norvegicus GN=Tra2b PE=1 SV=1
BT_B_ZJU_Singletons24234	BT_ZHJ1_ZJU_Unigene28058	0.00612544	0.0773031	0.0792393	0.0143481	gi|195117422|ref|XP_002003246.1|	8e-10	GI23560 [Drosophila mojavensis] >gi|193913821|gb|EDW12688.1| GI23560 [Drosophila mojavensis]	Q9VKN7	8e-08	AURKB_DROME Serine/threonine-protein kinase Ial OS=Drosophila melanogaster GN=ial PE=1 SV=1
BT_B_ZJU_Singletons101809	BT_ZHJ1_ZJU_Unigene4198	0.00494998	0.062559	0.079125	0.0140598	gi|94468696|gb|ABF18197.1|	5e-30	inner mitochondrial membrane translocase [Aedes aegypti]	Q9VTN3	6e-29	TIM13_DROME Mitochondrial import inner membrane translocase subunit Tim13 OS=Drosophila melanogaster GN=Tim13 PE=3 SV=1
BT_B_ZJU_Singletons100862	BT_ZHJ1_ZJU_Unigene51310	0.0049449	0.0625562	0.0790473	0.000342525	gi|283993133|gb|ADB57042.1|	1e-63	acyl-CoA dehydrogenase [Heliothis virescens]	Q9VSA3	4e-60	ACADM_DROME Probable medium-chain specific acyl-CoA dehydrogenase, mitochondrial OS=Drosophila melanogaster GN=CG12262 PE=1 SV=1
BT_B_ZJU_Singletons99390	BT_ZHJ1_ZJU_Unigene30843	0.00340984	0.0432076	0.0789176	0.0135729	gi|157110506|ref|XP_001651132.1|	9e-69	flotillin-1 [Aedes aegypti] >gi|108868380|gb|EAT32605.1| flotillin-1 [Aedes aegypti]	O61491	9e-68	FLOT1_DROME Flotillin-1 OS=Drosophila melanogaster GN=Flo PE=1 SV=1
BT_B_ZJU_Singletons78998	BT_ZHJ1_ZJU_Unigene30445	0.00549146	0.0696767	0.0788135	0.00844466	gi|218749850|ref|NP_001136337.1|	1e-159	p38 map kinase [Nasonia vitripennis]	O62618	1e-147	MK14A_DROME Mitogen-activated protein kinase 14A OS=Drosophila melanogaster GN=Mpk2 PE=1 SV=1
BT_B_ZJU_Singletons97566	BT_ZHJ1_ZJU_Unigene48952	0.00312111	0.0396892	0.0786387	0.00406662	gi|239792965|dbj|BAH72756.1|	3e-13	ACYPI003546 [Acyrthosiphon pisum]	P05790	2e-08	FIBH_BOMMO Fibroin heavy chain OS=Bombyx mori GN=FIBH PE=1 SV=4
BT_B_ZJU_Singletons90212	BT_ZHJ1_ZJU_Unigene9647	0.00347758	0.0444032	0.0783182	0.0130785	gi|290561759|gb|ADD38277.1|	6e-27	AIG2-like domain-containing protein 1-A [Lepeophtheirus salmonis]	Q9W0Y2	2e-24	YS11_DROME UPF0131 protein CG2811 OS=Drosophila melanogaster GN=CG2811 PE=2 SV=2
BT_B_ZJU_Singletons80338	BT_ZHJ1_ZJU_Unigene49293	0.00471432	0.0602288	0.0782735	0.0132121	gi|193606011|ref|XP_001942745.1|	7e-86	PREDICTED: similar to ras gtpase activating protein [Acyrthosiphon pisum]	P20936	5e-53	RASA1_HUMAN Ras GTPase-activating protein 1 OS=Homo sapiens GN=RASA1 PE=1 SV=1
BT_B_ZJU_Singletons100904	BT_ZHJ1_ZJU_Unigene43670	0.00839052	0.107199	0.0782705	0.000365155	gi|156544608|ref|XP_001603880.1|	2e-18	PREDICTED: similar to GA20163-PA [Nasonia vitripennis]	Q5ZIH9	2e-13	CC019_CHICK Uncharacterized protein C3orf19 homolog OS=Gallus gallus GN=RCJMB04_26a16 PE=2 SV=1
BT_B_ZJU_Singletons102523	BT_ZHJ1_ZJU_Unigene27657	0.00230109	0.029418	0.0782202	0.000308664	gi|198463716|ref|XP_001352921.2|	1e-112	GA14810 [Drosophila pseudoobscura pseudoobscura] >gi|198151380|gb|EAL30422.2| GA14810 [Drosophila pseudoobscura pseudoobscura]	O46040	2e-33	MSTAA_DROME Protein msta, isoform A OS=Drosophila melanogaster GN=msta PE=2 SV=3
BT_B_ZJU_Singletons83313	BT_ZHJ1_ZJU_Unigene6551	0.0060061	0.076874	0.0781292	0.0133233	gi|239790162|dbj|BAH71658.1|	5e-26	ACYPI010094 [Acyrthosiphon pisum]	Q9W429	5e-21	S35B4_DROME UDP-xylose and UDP-N-acetylglucosamine transporter-like OS=Drosophila melanogaster GN=CG3774 PE=2 SV=1
BT_B_ZJU_Singletons99191	BT_ZHJ1_ZJU_Unigene50408	0.00627814	0.080363	0.0781223	0.000195608	gi|170046691|ref|XP_001850887.1|	4e-34	aquaporin [Culex quinquefasciatus] >gi|167869383|gb|EDS32766.1| aquaporin [Culex quinquefasciatus]	Q9NHW7	3e-26	AQP_AEDAE Aquaporin AQPAe.a OS=Aedes aegypti GN=AAEL003512 PE=2 SV=2
BT_B_ZJU_Singletons26907	BT_ZHJ1_ZJU_Unigene31499	0.00964946	0.123806	0.0779404	1.24e-09	gi|193654843|ref|XP_001950214.1|	3e-65	PREDICTED: similar to polymerase (DNA directed), delta 2, regulatory subunit [Acyrthosiphon pisum]	Q9W088	7e-56	DPOD2_DROME DNA polymerase delta small subunit OS=Drosophila melanogaster GN=CG12018 PE=2 SV=1
BT_B_ZJU_Singletons97667	BT_ZHJ1_ZJU_Unigene18768	0.00342002	0.0438829	0.077935	0.0128818	gi|118779495|ref|XP_309334.3|	8e-26	AGAP011316-PA [Anopheles gambiae str. PEST] >gi|116131576|gb|EAA05220.3| AGAP011316-PA [Anopheles gambiae str. PEST]	Q5FVJ8	5e-20	SENP8_RAT Sentrin-specific protease 8 OS=Rattus norvegicus GN=Senp8 PE=2 SV=1
BT_B_ZJU_Singletons98701	BT_ZHJ1_ZJU_Unigene31664	0.00369076	0.0475343	0.0776441	0.000295577	gi|91081029|ref|XP_975330.1|	6e-88	PREDICTED: similar to CG11417 CG11417-PA [Tribolium castaneum]	Q76MT4	3e-70	ESF1_RAT ESF1 homolog OS=Rattus norvegicus GN=Esf1 PE=1 SV=1
BT_B_ZJU_Singletons26606	BT_ZHJ1_ZJU_Unigene22057	0.00474625	0.0613022	0.0774238	0.000226081	gi|193599064|ref|XP_001945768.1|	7e-46	PREDICTED: similar to heat shock protein 14 [Acyrthosiphon pisum]	Q6AYB4	3e-25	HSP7E_RAT Heat shock 70 kDa protein 14 OS=Rattus norvegicus GN=Hspa14 PE=2 SV=1
BT_B_ZJU_Singletons103735	BT_ZHJ1_ZJU_Unigene30729	0.00561757	0.0727256	0.0772434	0.0132743	gi|291404119|ref|XP_002718445.1|	2e-26	PREDICTED: polymerase (RNA) III (DNA directed) polypeptide A, 155kDa [Oryctolagus cuniculus]	Q5ZL98	7e-27	RPC1_CHICK DNA-directed RNA polymerase III subunit RPC1 OS=Gallus gallus GN=POLR3A PE=2 SV=1
BT_B_ZJU_Singletons99267	BT_ZHJ1_ZJU_Unigene23240	0.00303615	0.0393611	0.0771358	0.0126596	gi|158290495|ref|XP_312094.4|	2e-75	AGAP002818-PA [Anopheles gambiae str. PEST] >gi|157017922|gb|EAA07853.4| AGAP002818-PA [Anopheles gambiae str. PEST]	P48613	4e-11	TIPE_DROME Protein tipE OS=Drosophila melanogaster GN=tipE PE=2 SV=1
BT_B_ZJU_Singletons82234	BT_ZHJ1_ZJU_Unigene40775	0.00479554	0.0626454	0.0765504	0.0125215	gi|91088017|ref|XP_974079.1|	8e-37	PREDICTED: similar to AGAP011308-PA [Tribolium castaneum]	Q01888	1e-15	GDC_BOVIN Graves disease carrier protein OS=Bos taurus GN=SLC25A16 PE=2 SV=1
BT_B_ZJU_Singletons81024	BT_ZHJ1_ZJU_Unigene4960	0.00454089	0.0593386	0.0765251	0.0124022	gi|48097450|ref|XP_391898.1|	1e-49	PREDICTED: similar to CG6066-PA isoform 1 [Apis mellifera]	Q9VB74	5e-47	U396_DROME UPF0396 protein CG6066 OS=Drosophila melanogaster GN=CG6066 PE=1 SV=1
BT_B_ZJU_Singletons10137	BT_ZHJ1_ZJU_Unigene1557	0.00392558	0.0514881	0.0762424	0.000263709	gi|156550655|ref|XP_001605060.1|	3e-43	PREDICTED: similar to mmr1/hsr1 GTP binding protein [Nasonia vitripennis]	P36916	1e-29	GNL1_MOUSE Guanine nucleotide-binding protein-like 1 OS=Mus musculus GN=Gnl1 PE=1 SV=3
BT_B_ZJU_Singletons21668	BT_ZHJ1_ZJU_Unigene45353	0.00375405	0.0493543	0.0760632	0.0121784	gi|149725175|ref|XP_001501675.1|	9e-15	PREDICTED: similar to Coiled-coil domain containing 86 [Equus caballus]	Q2TBX7	7e-15	CCD86_BOVIN Coiled-coil domain-containing protein 86 OS=Bos taurus GN=CCDC86 PE=2 SV=1
BT_B_ZJU_Singletons97898	BT_ZHJ1_ZJU_Unigene48885	0.00281305	0.0370007	0.0760269	0.00735046	gi|253795461|ref|NP_001156724.1|	7e-71	cuticular protein analogous to peritrophins 3-A1 [Acyrthosiphon pisum]	O76217	5e-07	PE1_ANOGA Peritrophin-1 OS=Anopheles gambiae GN=Aper1 PE=2 SV=2
BT_B_ZJU_Singletons102704	BT_ZHJ1_ZJU_Unigene49593	0.00619155	0.0817314	0.0757549	0.000288715	gi|158290190|ref|XP_311764.3|	6e-40	AGAP003475-PA [Anopheles gambiae str. PEST] >gi|157018337|gb|EAA07361.3| AGAP003475-PA [Anopheles gambiae str. PEST]	Q27245	1e-28	YH24_CAEEL Putative aminopeptidase W07G4.4 OS=Caenorhabditis elegans GN=W07G4.4 PE=2 SV=1
BT_B_ZJU_Singletons102668	BT_ZHJ1_ZJU_Unigene27618	0.00355992	0.047008	0.0757301	0.00045224	gi|110762998|ref|XP_392041.3|	1e-115	PREDICTED: similar to heterogeneous nuclear ribonucleoprotein U-like 1 [Apis mellifera]	Q8VDM6	1e-107	HNRL1_MOUSE Heterogeneous nuclear ribonucleoprotein U-like protein 1 OS=Mus musculus GN=Hnrnpul1 PE=1 SV=1
BT_B_ZJU_Singletons70283	BT_ZHJ1_ZJU_Unigene30665	0.00609851	0.0806457	0.0756211	0.0223953	gi|91090336|ref|XP_966924.1|	4e-45	PREDICTED: similar to sulfotransferase (sult) [Tribolium castaneum]	P19217	2e-18	ST1E1_BOVIN Estrogen sulfotransferase OS=Bos taurus GN=SULT1E1 PE=1 SV=1
BT_B_ZJU_Singletons104053	BT_ZHJ1_ZJU_Unigene51664	0.00761772	0.100805	0.0755691	1.92e-09	gi|91076782|ref|XP_967792.1|	1e-109	PREDICTED: similar to sphingosine phosphate lyase isoform 1 [Tribolium castaneum]	Q9V7Y2	1e-101	SGPL_DROME Sphingosine-1-phosphate lyase OS=Drosophila melanogaster GN=Sply PE=2 SV=1
BT_B_ZJU_Singletons89065	BT_ZHJ1_ZJU_Unigene40218	0.00550991	0.0729421	0.0755381	0.00768955	gi|110756810|ref|XP_001122229.1|	8e-13	PREDICTED: similar to Autophagy-specific gene 2 CG1241-PA [Apis mellifera]	Q96BY7	2e-07	ATG2B_HUMAN Autophagy-related protein 2 homolog B OS=Homo sapiens GN=ATG2B PE=1 SV=4
BT_B_ZJU_Singletons82948	BT_ZHJ1_ZJU_Unigene25937	0.00513705	0.0681858	0.075339	0.00758497	gi|110748734|ref|XP_392166.3|	2e-35	PREDICTED: similar to CG5483-PA isoform 1 [Apis mellifera]	Q9TZM3	7e-22	LRK1_CAEEL Leucine-rich repeat serine/threonine-protein kinase 1 OS=Caenorhabditis elegans GN=lrk-1 PE=1 SV=6
BT_B_ZJU_Singletons103910	BT_ZHJ1_ZJU_Unigene52416	0.0046531	0.0622149	0.0747908	8.19e-07	gi|189236327|ref|XP_975279.2|	1e-163	PREDICTED: similar to AGAP010331-PA [Tribolium castaneum]	Q61316	1e-132	HSP74_MOUSE Heat shock 70 kDa protein 4 OS=Mus musculus GN=Hspa4 PE=1 SV=1
BT_B_ZJU_Singletons97009	BT_ZHJ1_ZJU_Unigene9298	0.00518649	0.0694897	0.0746369	0.000162194	gi|291393039|ref|XP_002713019.1|	6e-50	PREDICTED: suppressor of G2 allele of SKP1 [Oryctolagus cuniculus]	Q9Y2Z0	2e-50	SUGT1_HUMAN Suppressor of G2 allele of SKP1 homolog OS=Homo sapiens GN=SUGT1 PE=1 SV=3
BT_B_ZJU_Singletons98416	BT_ZHJ1_ZJU_Unigene5135	0.00442275	0.0595448	0.074276	6.07e-05	gi|193652730|ref|XP_001949657.1|	1e-126	PREDICTED: similar to CG9485-PA [Acyrthosiphon pisum]	Q2PQH8	2e-94	GDE_CANFA Glycogen debranching enzyme OS=Canis familiaris GN=AGL PE=2 SV=1
BT_B_ZJU_Singletons16507	BT_ZHJ1_ZJU_Unigene13140	0.00446877	0.0604123	0.0739711	2.05e-06	gi|110764940|ref|XP_001122019.1|	1e-73	PREDICTED: similar to Mitochondrial carrier homolog 1 CG6851-PA, isoform A [Apis mellifera]	Q5R5M0	8e-56	MTCH2_PONAB Mitochondrial carrier homolog 2 OS=Pongo abelii GN=MTCH2 PE=2 SV=2
BT_B_ZJU_Singletons3636	BT_ZHJ1_ZJU_Unigene23259	0.00996033	0.134676	0.0739577	6.32e-06	gi|170034676|ref|XP_001845199.1|	4e-15	brother of ft and tfl1 [Culex quinquefasciatus] >gi|167876070|gb|EDS39453.1| brother of ft and tfl1 [Culex quinquefasciatus]	P54185	7e-13	OBA5_DROME Putative odorant-binding protein A5 OS=Drosophila melanogaster GN=a5 PE=1 SV=2
BT_B_ZJU_Singletons97941	BT_ZHJ1_ZJU_Unigene31118	0.00417541	0.0565029	0.0738973	5.59e-06	gi|416656|sp|P32122.1|ARRH_LOCMI	0	RecName: Full=Arrestin homolog >gi|298756|gb|AAB25860.1| arrestin homolog [Locusta migratoria]	P32122	0	ARRH_LOCMI Arrestin homolog OS=Locusta migratoria PE=2 SV=1
BT_B_ZJU_Singletons103567	BT_ZHJ1_ZJU_Unigene52245	0.00139809	0.0189499	0.0737783	0.00655114	gi|156549522|ref|XP_001600320.1|	1e-145	PREDICTED: similar to serine-threonine kinase receptor-associated protein [Nasonia vitripennis]	Q9Z1Z2	1e-118	STRAP_MOUSE Serine-threonine kinase receptor-associated protein OS=Mus musculus GN=Strap PE=1 SV=2
BT_B_ZJU_Singletons103482	BT_ZHJ1_ZJU_Unigene28592	0.00428129	0.0582042	0.0735564	0.0111063	gi|239792483|dbj|BAH72579.1|	2e-35	ACYPI000682 [Acyrthosiphon pisum]	A4IGK3	5e-22	CRBL2_XENTR cAMP-responsive element-binding protein-like 2 OS=Xenopus tropicalis GN=crebl2 PE=3 SV=1
BT_B_ZJU_Singletons103995	BT_ZHJ1_ZJU_Unigene4643	0.00361824	0.0492264	0.0735021	1.13e-06	gi|158286793|ref|XP_308927.4|	1e-157	AGAP006818-PA [Anopheles gambiae str. PEST] >gi|157020637|gb|EAA04227.4| AGAP006818-PA [Anopheles gambiae str. PEST]	P11157	1e-158	RIR2_MOUSE Ribonucleoside-diphosphate reductase subunit M2 OS=Mus musculus GN=Rrm2 PE=1 SV=1
BT_B_ZJU_Singletons4777	BT_ZHJ1_ZJU_Unigene23081	0.00369174	0.0502424	0.0734786	0.0109437	gi|91085051|ref|XP_974481.1|	2e-20	PREDICTED: similar to IP18284p [Tribolium castaneum]	B4F7A1	4e-14	LYRM7_RAT LYR motif-containing protein 7 OS=Rattus norvegicus GN=Lyrm7 PE=3 SV=1
BT_B_ZJU_Singletons11552	BT_ZHJ1_ZJU_Unigene8735	0.00440589	0.0600045	0.073426	0.0110287	gi|195052700|ref|XP_001993352.1|	1e-36	GH13758 [Drosophila grimshawi] >gi|193900411|gb|EDV99277.1| GH13758 [Drosophila grimshawi]	P97363	5e-36	SPTC2_MOUSE Serine palmitoyltransferase 2 OS=Mus musculus GN=Sptlc2 PE=2 SV=2
BT_B_ZJU_Singletons24946	BT_ZHJ1_ZJU_Unigene31350	0.00389045	0.0530084	0.073393	0.0109332	gi|239792867|dbj|BAH72722.1|	3e-25	ACYPI006542 [Acyrthosiphon pisum]	Q8IWL3	2e-19	HSC20_HUMAN Co-chaperone protein HscB, mitochondrial OS=Homo sapiens GN=HSCB PE=1 SV=3
BT_B_ZJU_Singletons95160	BT_ZHJ1_ZJU_Unigene48514	0.00602246	0.0820717	0.0733805	5.93e-05	gi|254679601|gb|ACT78507.1|	3e-63	cytochrome P450 CYP6CX1v2 [Bemisia tabaci]	Q9V4U9	1e-40	C6A13_DROME Probable cytochrome P450 6a13 OS=Drosophila melanogaster GN=Cyp6a13 PE=1 SV=1
BT_B_ZJU_Singletons5830	BT_ZHJ1_ZJU_Unigene52150	0.00227586	0.0310217	0.0733636	8.09e-05	gi|66550449|ref|XP_395261.2|	1e-101	PREDICTED: similar to lethal (2) NC136 CG8426-PA [Apis mellifera]	O75175	1e-67	CNOT3_HUMAN CCR4-NOT transcription complex subunit 3 OS=Homo sapiens GN=CNOT3 PE=1 SV=1
BT_B_ZJU_Singletons21813	BT_ZHJ1_ZJU_Unigene20415	0.0091249	0.124685	0.0731839	0.000245442	gi|195453028|ref|XP_002073606.1|	8e-16	GK13055 [Drosophila willistoni] >gi|194169691|gb|EDW84592.1| GK13055 [Drosophila willistoni]	P31729	4e-11	OV16_ONCVO OV-16 antigen OS=Onchocerca volvulus GN=OV16 PE=2 SV=2
BT_B_ZJU_Singletons102728	BT_ZHJ1_ZJU_Unigene52321	0.00721968	0.0988012	0.0730728	2.05e-07	gi|110755300|ref|XP_001120956.1|	8e-54	PREDICTED: similar to CG9410-PA, isoform A [Apis mellifera]	Q5RD79	5e-49	CQ10B_PONAB Protein COQ10 B, mitochondrial OS=Pongo abelii GN=COQ10B PE=2 SV=1
BT_B_ZJU_Singletons26596	BT_ZHJ1_ZJU_Unigene9093	0.00176005	0.024128	0.0729465	0.000221523	gi|66518019|ref|XP_623848.1|	1e-120	PREDICTED: similar to Peptidyl-prolyl cis-trans isomerase E (PPIase E) (Rotamase E) (Cyclophilin E) (Cyclophilin 33) isoform 1 [Apis mellifera]	Q5R723	1e-112	PPIE_PONAB Peptidyl-prolyl cis-trans isomerase E OS=Pongo abelii GN=PPIE PE=2 SV=1
BT_B_ZJU_Singletons102257	BT_ZHJ1_ZJU_Unigene49540	0.00264235	0.0363372	0.0727176	0.0105044	gi|193683680|ref|XP_001946412.1|	1e-73	PREDICTED: similar to AGAP005175-PA [Acyrthosiphon pisum]	P11029	2e-46	ACAC_CHICK Acetyl-CoA carboxylase OS=Gallus gallus GN=ACAC PE=1 SV=1
BT_B_ZJU_Singletons15996	BT_ZHJ1_ZJU_Unigene25801	0.00392886	0.0541983	0.0724905	0.000124729	gi|195399638|ref|XP_002058426.1|	1e-110	GJ14407 [Drosophila virilis] >gi|194141986|gb|EDW58394.1| GJ14407 [Drosophila virilis]	O17444	1e-106	VACHT_DROME Vesicular acetylcholine transporter OS=Drosophila melanogaster GN=VAChT PE=2 SV=2
BT_B_ZJU_Singletons101550	BT_ZHJ1_ZJU_Unigene51354	0.0101068	0.139576	0.0724105	5.08e-08	gi|189235593|ref|XP_968272.2|	4e-76	PREDICTED: similar to short-chain dehydrogenase [Tribolium castaneum]	P21158	3e-25	CSGA_MYXXA C-factor OS=Myxococcus xanthus GN=csgA PE=1 SV=1
BT_B_ZJU_Singletons73457	BT_ZHJ1_ZJU_Unigene19391	0.00599846	0.082949	0.072315	0.0111977	gi|58585096|ref|NP_001011573.1|	1e-45	NMDA receptor 1 [Apis mellifera] >gi|33114005|gb|AAP94623.1| NMDA-type glutamate receptor 1 [Apis mellifera] >gi|68124060|emb|CAJ09700.1| NMDA-type glutamate receptor subunit 1, variant 1 (NR1.1) [Apis mellifera carnica]	B3LZ39	5e-41	NMDA1_DROAN Glutamate [NMDA] receptor subunit 1 OS=Drosophila ananassae GN=Nmdar1 PE=3 SV=1
BT_B_ZJU_Singletons2800	BT_ZHJ1_ZJU_Unigene47051	0.00316256	0.0438573	0.0721103	0.0104037	gi|91087405|ref|XP_975667.1|	6e-14	PREDICTED: similar to structural maintenance of chromosomes 5 smc5 [Tribolium castaneum]	Q805A1	3e-08	SMC5_XENLA Structural maintenance of chromosomes protein 5 OS=Xenopus laevis GN=smc5 PE=2 SV=1
BT_B_ZJU_Singletons97370	BT_ZHJ1_ZJU_Unigene48721	0.00554981	0.0770631	0.0720165	0.000199488	gi|47778440|gb|AAT38121.1|	3e-22	phosphatidylethanolamine-binding protein [Branchiostoma belcheri tsingtauense]	P31729	2e-21	OV16_ONCVO OV-16 antigen OS=Onchocerca volvulus GN=OV16 PE=2 SV=2
BT_B_ZJU_Singletons101180	BT_ZHJ1_ZJU_Unigene31638	0.00300977	0.0418635	0.0718948	3.02e-05	gi|193606133|ref|XP_001943210.1|	1e-149	PREDICTED: similar to disulfide oxidoreductase [Acyrthosiphon pisum]	Q96NN9	1e-125	AIFM3_HUMAN Apoptosis-inducing factor 3 OS=Homo sapiens GN=AIFM3 PE=1 SV=1
BT_B_ZJU_Singletons97375	BT_ZHJ1_ZJU_Unigene49161	0.00352478	0.0490511	0.0718594	0.00615072	gi|156548198|ref|XP_001607014.1|	2e-39	PREDICTED: similar to keratinocyte-associated protein 2 [Nasonia vitripennis]	Q1HQF8	8e-38	KTAP2_AEDAE Protein KRTCAP2 homolog OS=Aedes aegypti GN=AAEL007634 PE=2 SV=1
BT_B_ZJU_Singletons102694	BT_ZHJ1_ZJU_Unigene3444	0.00965655	0.135538	0.0712459	1.05e-08	gi|110749319|ref|XP_393232.3|	9e-48	PREDICTED: similar to Nup62 CG6251-PA [Apis mellifera]	P17955	4e-45	NUP62_RAT Nuclear pore glycoprotein p62 OS=Rattus norvegicus GN=Nup62 PE=1 SV=1
BT_B_ZJU_Singletons94610	BT_ZHJ1_ZJU_Unigene49207	0.00516615	0.0726544	0.0711059	0.0101624	gi|86198335|ref|NP_079815.2|	7e-22	bis(5'-nucleosyl)-tetraphosphatase [Mus musculus] >gi|67476788|sp|P56380.3|AP4A_MOUSE RecName: Full=Bis(5'-nucleosyl)-tetraphosphatase [asymmetrical]; AltName: Full=Diadenosine 5',5'''-P1,P4-tetraphosphate asymmetrical hydrolase; Short=Diadenosine tetraphosphatase; Short=Ap4A hydrolase; Short=Ap4Aase; AltName: Full=Nucleoside diphosphate-linked moiety X motif 2; Short=Nudix motif 2 >gi|19263795|g…	P56380	2e-22	AP4A_MOUSE Bis(5'-nucleosyl)-tetraphosphatase [asymmetrical] OS=Mus musculus GN=Nudt2 PE=1 SV=3
BT_B_ZJU_Singletons98848	BT_ZHJ1_ZJU_Unigene20609	0.00254514	0.0358177	0.0710582	0.0058311	gi|91083309|ref|XP_974698.1|	1e-48	PREDICTED: similar to X-prolyl aminopeptidase (aminopeptidase P) 1, soluble [Tribolium castaneum]	Q9NQW7	2e-42	XPP1_HUMAN Xaa-Pro aminopeptidase 1 OS=Homo sapiens GN=XPNPEP1 PE=1 SV=3
BT_B_ZJU_Singletons88710	BT_ZHJ1_ZJU_Unigene24355	0.00544411	0.0769233	0.0707732	0.00390613	gi|194856591|ref|XP_001968783.1|	2e-48	GG24313 [Drosophila erecta] >gi|190660650|gb|EDV57842.1| GG24313 [Drosophila erecta]	Q05438	3e-47	BMR1B_CHICK Bone morphogenetic protein receptor type-1B OS=Gallus gallus GN=BMPR1B PE=2 SV=1
BT_B_ZJU_Singletons100487	BT_ZHJ1_ZJU_Unigene15075	0.00188112	0.0266415	0.0706084	0.00179286	gi|110768018|ref|XP_623323.2|	0	PREDICTED: similar to zipper CG15792-PD, isoform D [Apis mellifera]	Q99323	0	MYSN_DROME Myosin heavy chain, non-muscle OS=Drosophila melanogaster GN=zip PE=1 SV=2
BT_B_ZJU_Singletons101682	BT_ZHJ1_ZJU_Unigene21723	0.00294222	0.0417012	0.0705548	0.00017235	gi|244790030|ref|NP_001156431.1|	1e-67	phospholipase A2, group VII [Acyrthosiphon pisum] >gi|239792892|dbj|BAH72732.1| ACYPI001545 [Acyrthosiphon pisum]	P70683	5e-45	PAFA_CAVPO Platelet-activating factor acetylhydrolase OS=Cavia porcellus GN=PLA2G7 PE=2 SV=1
BT_B_ZJU_Singletons24018	BT_ZHJ1_ZJU_Unigene52054	0.00138148	0.0195933	0.0705076	0.00175653	gi|156549776|ref|XP_001606274.1|	1e-109	PREDICTED: similar to taxilin alpha [Nasonia vitripennis]	Q6PAM1	2e-89	TXLNA_MOUSE Alpha-taxilin OS=Mus musculus GN=Txlna PE=2 SV=1
BT_B_ZJU_Singletons100705	BT_ZHJ1_ZJU_Unigene48788	0.00389634	0.0552918	0.0704687	0.0100029	gi|193591895|ref|XP_001947924.1|	4e-18	PREDICTED: similar to blooms syndrome DNA helicase, partial [Acyrthosiphon pisum]	Q9VGI8	6e-15	BLM_DROME Bloom syndrome protein homolog OS=Drosophila melanogaster GN=mus309 PE=1 SV=1
BT_B_ZJU_Singletons13753	BT_ZHJ1_ZJU_Unigene43265	0.00456227	0.0648167	0.0703872	0.0100606	gi|149044862|gb|EDL98048.1|	5e-20	rCG23342, isoform CRA_b [Rattus norvegicus]	Q5SSW2	2e-20	PSME4_MOUSE Proteasome activator complex subunit 4 OS=Mus musculus GN=Psme4 PE=1 SV=1
BT_B_ZJU_Singletons26836	BT_ZHJ1_ZJU_Unigene15268	0.005044	0.071742	0.0703076	0.0101374	gi|189234299|ref|XP_971260.2|	3e-15	PREDICTED: similar to CG9004 CG9004-PA [Tribolium castaneum]	Q5C9Z4	2e-10	NOM1_HUMAN Nucleolar MIF4G domain-containing protein 1 OS=Homo sapiens GN=NOM1 PE=1 SV=1
BT_B_ZJU_Singletons25902	BT_ZHJ1_ZJU_Unigene24399	0.00246765	0.0351011	0.070301	0.00561031	gi|189234578|ref|XP_974655.2|	3e-58	PREDICTED: similar to glucosidase 2 subunit beta [Tribolium castaneum]	P14314	9e-48	GLU2B_HUMAN Glucosidase 2 subunit beta OS=Homo sapiens GN=PRKCSH PE=1 SV=2
BT_B_ZJU_Singletons101640	BT_ZHJ1_ZJU_Unigene25547	0.00514901	0.0732551	0.0702887	6.36e-06	gi|156547002|ref|XP_001600439.1|	1e-100	PREDICTED: similar to IP14452p [Nasonia vitripennis]	Q5ZI03	2e-64	CIR1_CHICK Corepressor interacting with RBPJ 1 OS=Gallus gallus GN=CIR1 PE=2 SV=1
BT_B_ZJU_Singletons101863	BT_ZHJ1_ZJU_Unigene50477	0.00445091	0.063491	0.070103	2.75e-05	gi|169642476|gb|AAI60850.1|	3e-09	Sfrs4 protein [Rattus norvegicus]	Q8VE97	2e-08	SFRS4_MOUSE Splicing factor, arginine/serine-rich 4 OS=Mus musculus GN=Sfrs4 PE=2 SV=1
BT_B_ZJU_Singletons16879	BT_ZHJ1_ZJU_Unigene51623	0.00337591	0.0483004	0.069894	3.69e-05	gi|195447452|ref|XP_002071220.1|	3e-50	GK25675 [Drosophila willistoni] >gi|194167305|gb|EDW82206.1| GK25675 [Drosophila willistoni]	Q9WUK2	6e-30	IF4H_MOUSE Eukaryotic translation initiation factor 4H OS=Mus musculus GN=Eif4h PE=1 SV=3
BT_B_ZJU_Singletons103349	BT_ZHJ1_ZJU_Unigene49861	0.00263762	0.0378415	0.0697018	0.00945242	gi|224052585|ref|XP_002189620.1|	3e-45	PREDICTED: chromosome 10 open reading frame 4 [Taeniopygia guttata]	Q70Z53	1e-41	F10C1_HUMAN Protein FRA10AC1 OS=Homo sapiens GN=FRA10AC1 PE=1 SV=2
BT_B_ZJU_Singletons99235	BT_ZHJ1_ZJU_Unigene14014	0.00522062	0.0750689	0.0695444	0.000176028	gi|193606281|ref|XP_001943152.1|	4e-44	PREDICTED: similar to RECQL1 protein [Acyrthosiphon pisum]	Q6AYJ1	2e-34	RECQ1_RAT ATP-dependent DNA helicase Q1 OS=Rattus norvegicus GN=Recql PE=2 SV=1
BT_B_ZJU_Singletons96260	BT_ZHJ1_ZJU_Unigene23506	0.00340954	0.0491748	0.0693352	0.00925582	gi|195343947|ref|XP_002038552.1|	4e-25	GM10886 [Drosophila sechellia] >gi|194133573|gb|EDW55089.1| GM10886 [Drosophila sechellia]	P54185	2e-21	OBA5_DROME Putative odorant-binding protein A5 OS=Drosophila melanogaster GN=a5 PE=1 SV=2
BT_B_ZJU_Singletons89197	BT_ZHJ1_ZJU_Unigene50350	0.00348576	0.0505114	0.0690094	0.00529504	gi|91085473|ref|XP_970453.1|	5e-50	PREDICTED: similar to AGAP001677-PA [Tribolium castaneum]	Q5I0H5	1e-48	CCNL2_RAT Cyclin-L2 OS=Rattus norvegicus GN=Ccnl2 PE=2 SV=2
BT_B_ZJU_Singletons101438	BT_ZHJ1_ZJU_Unigene29834	0.00182642	0.0264866	0.0689563	0.0089284	gi|45360827|ref|NP_989089.1|	7e-90	casein kinase 1, delta [Xenopus (Silurana) tropicalis] >gi|82237537|sp|Q6P647.1|KC1D_XENTR RecName: Full=Casein kinase I isoform delta; Short=CKI-delta; Short=CKId >gi|38383058|gb|AAH62487.1| casein kinase 1, delta [Xenopus (Silurana) tropicalis] >gi|89268878|emb|CAJ81900.1| casein kinase 1, delta [Xenopus (Silurana) tropicalis]	Q6P647	1e-90	KC1D_XENTR Casein kinase I isoform delta OS=Xenopus tropicalis GN=csnk1d PE=2 SV=1
BT_B_ZJU_Singletons95896	BT_ZHJ1_ZJU_Unigene671	0.00240147	0.0348524	0.0689038	0.00519282	gi|57903680|gb|AAW58140.1|	0	N-ethylmaleimide sensitive fusion protein [Helicoverpa armigera]	P46461	0	NSF1_DROME Vesicle-fusing ATPase 1 OS=Drosophila melanogaster GN=comt PE=1 SV=1
BT_B_ZJU_Singletons96062 NO( ESTscan)	BT_ZHJ1_ZJU_Unigene38101	0.00571389	0.0830489	0.0688016	0.0034192	gi|110764127|ref|XP_392097.3|	2e-29	PREDICTED: similar to Collagen type IV CG4145-PA, isoform A isoform 1 [Apis mellifera]	P17140	9e-22	CO4A2_CAEEL Collagen alpha-2(IV) chain OS=Caenorhabditis elegans GN=let-2 PE=1 SV=2
BT_B_ZJU_Singletons93671	BT_ZHJ1_ZJU_Unigene17952	0.00438736	0.0637951	0.0687727	0.00915222	gi|290792623|gb|ADD63783.1|	4e-43	cytochrome P450 [Litopenaeus vannamei]	P29981	3e-43	CP4C1_BLADI Cytochrome P450 4C1 OS=Blaberus discoidalis GN=CYP4C1 PE=2 SV=1
BT_B_ZJU_Singletons20785	BT_ZHJ1_ZJU_Unigene15351	0.00267624	0.0389188	0.0687646	0.00335844	gi|156543800|ref|XP_001606461.1|	1e-130	PREDICTED: similar to signal recognition particle [Nasonia vitripennis]	O76094	1e-84	SRP72_HUMAN Signal recognition particle 72 kDa protein OS=Homo sapiens GN=SRP72 PE=1 SV=3
BT_B_ZJU_Singletons85404	BT_ZHJ1_ZJU_Unigene23571	0.00401175	0.0585104	0.0685648	0.00903025	gi|91077436|ref|XP_966791.1|	5e-25	PREDICTED: similar to wd-repeat protein [Tribolium castaneum]	Q8NI36	6e-16	WDR36_HUMAN WD repeat-containing protein 36 OS=Homo sapiens GN=WDR36 PE=1 SV=1
BT_B_ZJU_Singletons89400	BT_ZHJ1_ZJU_Unigene15219	0.0108682	0.159369	0.0681955	7.46e-05	gi|198461510|ref|XP_002135843.1|	4e-20	GA27695 [Drosophila pseudoobscura pseudoobscura] >gi|198142540|gb|EDY71275.1| GA27695 [Drosophila pseudoobscura pseudoobscura]	P10978	2e-16	POLX_TOBAC Retrovirus-related Pol polyprotein from transposon TNT 1-94 OS=Nicotiana tabacum PE=2 SV=1
BT_B_ZJU_Singletons102579	BT_ZHJ1_ZJU_Unigene50768	0.0036151	0.0530951	0.0680872	0.00508177	gi|24640547|ref|NP_572466.1|	9e-20	sniffer [Drosophila melanogaster] >gi|7290912|gb|AAF46353.1| sniffer [Drosophila melanogaster] >gi|21428532|gb|AAM49926.1| LD36273p [Drosophila melanogaster] >gi|220944666|gb|ACL84876.1| sni-PA [synthetic construct] >gi|220954468|gb|ACL89777.1| sni-PA [synthetic construct]	Q7Z9I4	2e-10	YCP6_SCHPO Uncharacterized oxidoreductase C663.06c OS=Schizosaccharomyces pombe GN=SPCC663.06c PE=2 SV=1
BT_B_ZJU_Singletons97010	BT_ZHJ1_ZJU_Unigene49066	0.00330524	0.0485576	0.0680684	0.00328594	gi|48145553|emb|CAG32999.1|	3e-42	TOMM20 [Homo sapiens]	Q5RA31	6e-43	TOM20_PONAB Mitochondrial import receptor subunit TOM20 homolog OS=Pongo abelii GN=TOMM20 PE=2 SV=1
BT_B_ZJU_Singletons103312	BT_ZHJ1_ZJU_Unigene31587	0.00312682	0.0459568	0.0680383	3.06e-07	gi|193589588|ref|XP_001948328.1|	0	PREDICTED: similar to eukaryotic release factor 1 CG5605-PA isoform 1 [Acyrthosiphon pisum]	Q9VPH7	0	ERF1_DROME Eukaryotic peptide chain release factor subunit 1 OS=Drosophila melanogaster GN=eRF1 PE=1 SV=2
BT_B_ZJU_Singletons94049	BT_ZHJ1_ZJU_Unigene48890	0.00344978	0.0509233	0.0677448	0.00513147	gi|66563505|ref|XP_623598.1|	3e-43	PREDICTED: similar to CG15525-PA isoform 1 [Apis mellifera]	Q8WUD4	1e-32	CCD12_HUMAN Coiled-coil domain-containing protein 12 OS=Homo sapiens GN=CCDC12 PE=1 SV=1
BT_B_ZJU_Singletons25121	BT_ZHJ1_ZJU_Unigene50518	0.00225666	0.0333352	0.067696	0.00210435	gi|66553051|ref|XP_393329.2|	2e-79	PREDICTED: similar to CG5732-PA [Apis mellifera]	Q9VD44	2e-63	GLD2A_DROME Poly(A) RNA polymerase gld-2 homolog A OS=Drosophila melanogaster GN=Gld2 PE=1 SV=3
BT_B_ZJU_Singletons22038	BT_ZHJ1_ZJU_Unigene6596	0.00633472	0.0941488	0.0672841	0.00897016	gi|193643513|ref|XP_001943927.1|	1e-55	PREDICTED: similar to AGAP010874-PA [Acyrthosiphon pisum]	Q9VXE5	3e-44	PAKM_DROME Serine/threonine-protein kinase PAK mbt OS=Drosophila melanogaster GN=mbt PE=1 SV=2
BT_B_ZJU_Singletons101554	BT_ZHJ1_ZJU_Unigene51969	0.00598073	0.0889404	0.0672443	2.48e-06	gi|154936819|emb|CAO85744.1|	1e-63	glutathione S-transferase [Blattella germanica]	Q93112	7e-57	GST1C_ANOGA Glutathione S-transferase 1, isoform C OS=Anopheles gambiae GN=GstD1 PE=2 SV=2
BT_B_ZJU_Singletons91842	BT_ZHJ1_ZJU_Unigene29542	0.00288007	0.0428903	0.0671497	0.00839158	gi|66546402|ref|XP_623456.1|	3e-97	PREDICTED: similar to APG5 autophagy 5-like protein isoform 2 [Apis mellifera]	Q3MQ24	2e-81	ATG5_BOVIN Autophagy protein 5 OS=Bos taurus GN=ATG5 PE=2 SV=2
BT_B_ZJU_Singletons89923	BT_ZHJ1_ZJU_Unigene42855	0.00492643	0.0734565	0.067066	0.00865575	gi|193582598|ref|XP_001951649.1|	9e-22	PREDICTED: similar to integrin alpha FG-GAP repeat containing 2 [Acyrthosiphon pisum]	Q91WI7	4e-15	ITFG2_MOUSE Integrin-alpha FG-GAP repeat-containing protein 2 OS=Mus musculus GN=Itfg2 PE=2 SV=1
BT_B_ZJU_Singletons100815	BT_ZHJ1_ZJU_Unigene50081	0.00317204	0.0473269	0.067024	0.00491082	gi|157169412|ref|XP_001651504.1|	2e-76	flap endonuclease-1 [Aedes aegypti] >gi|108878396|gb|EAT42621.1| flap endonuclease-1 [Aedes aegypti]	P70054	7e-68	FEN1B_XENLA Flap endonuclease 1-B OS=Xenopus laevis GN=fen1-B PE=1 SV=1
BT_B_ZJU_Singletons26488	BT_ZHJ1_ZJU_Unigene30348	0.00278305	0.0416391	0.0668373	3.97e-07	gi|126343542|ref|XP_001362150.1|	0	PREDICTED: similar to HECT, UBA and WWE domain containing 1, [Monodelphis domestica]	Q7TMY8	0	HUWE1_MOUSE E3 ubiquitin-protein ligase HUWE1 OS=Mus musculus GN=Huwe1 PE=1 SV=4
BT_B_ZJU_Singletons101489	BT_ZHJ1_ZJU_Unigene51784	0.00812422	0.121656	0.0667803	5.34e-09	gi|193579936|ref|XP_001950765.1|	2e-64	PREDICTED: similar to juvenile hormone esterase [Acyrthosiphon pisum]	P35502	3e-58	ESTF_MYZPE Esterase FE4 OS=Myzus persicae PE=1 SV=1
BT_B_ZJU_Singletons18010	BT_ZHJ1_ZJU_Unigene14939	0.0110738	0.165935	0.0667355	3.87e-05	gi|291461591|dbj|BAI83430.1|	2e-33	sugar transporter 16 [Nilaparvata lugens]	Q3ECP7	3e-11	ERDL5_ARATH Sugar transporter ERD6-like 5 OS=Arabidopsis thaliana GN=At1g54730 PE=2 SV=2
BT_B_ZJU_Singletons101513	BT_ZHJ1_ZJU_Unigene21033	0.00602942	0.090461	0.0666522	0.000147113	gi|193617887|ref|XP_001946036.1|	4e-54	PREDICTED: similar to c12.2 CG12149-PA [Acyrthosiphon pisum]	B0R0T1	2e-49	K0564_DANRE Uncharacterized protein KIAA0564 homolog OS=Danio rerio GN=si:dkey-18l1.1 PE=4 SV=1
BT_B_ZJU_Singletons23256	BT_ZHJ1_ZJU_Unigene6258	0.00970287	0.146007	0.0664549	0.000172228	gi|50055013|ref|NP_998353.1|	6e-20	kinesin family member 20A [Danio rerio] >gi|29791574|gb|AAH50507.1| Zgc:56231 [Danio rerio] >gi|37959889|gb|AAP73749.1| kinesin-like protein Surhe [Danio rerio] >gi|44890348|gb|AAH66709.1| Zgc:56231 [Danio rerio]	Q96Q89	1e-18	KI20B_HUMAN Kinesin-like protein KIF20B OS=Homo sapiens GN=KIF20B PE=1 SV=2
BT_B_ZJU_Singletons102589	BT_ZHJ1_ZJU_Unigene31016	0.00524872	0.0792169	0.0662576	1.08e-07	gi|110766503|ref|XP_624608.2|	2e-57	PREDICTED: similar to CG8444-PA [Apis mellifera]	P81134	1e-25	RENR_BOVIN Renin receptor OS=Bos taurus GN=ATP6AP2 PE=1 SV=2
BT_B_ZJU_Singletons90049	BT_ZHJ1_ZJU_Unigene24673	0.00332058	0.050143	0.0662222	0.00458414	gi|15010430|gb|AAK77263.1|	6e-35	GH03753p [Drosophila melanogaster]	P21328	4e-31	RTJK_DROME RNA-directed DNA polymerase from mobile element jockey OS=Drosophila melanogaster GN=pol PE=1 SV=1
BT_B_ZJU_Singletons95056	BT_ZHJ1_ZJU_Unigene42408	0.00545407	0.0823918	0.0661967	0.00496981	gi|193683345|ref|XP_001945852.1|	4e-18	PREDICTED: similar to amino acid transporter [Acyrthosiphon pisum]	Q924A5	7e-07	S36A1_RAT Proton-coupled amino acid transporter 1 OS=Rattus norvegicus GN=Slc36a1 PE=2 SV=1
BT_B_ZJU_Singletons76536	BT_ZHJ1_ZJU_Unigene43970	0.00859666	0.129919	0.0661693	0.00492441	gi|193575579|ref|XP_001951870.1|	7e-17	PREDICTED: similar to hemolymph proteinase 17 short form [Acyrthosiphon pisum]	P21902	2e-15	PCE_TACTR Proclotting enzyme OS=Tachypleus tridentatus PE=1 SV=1
BT_B_ZJU_Singletons103796	BT_ZHJ1_ZJU_Unigene52424	0.00358494	0.0542067	0.0661346	6.09e-08	gi|156542793|ref|XP_001605959.1|	0	PREDICTED: similar to 26S proteasome regulatory subunit S3 [Nasonia vitripennis]	O61470	0	PSMD3_ANOGA Probable 26S proteasome non-ATPase regulatory subunit 3 OS=Anopheles gambiae GN=Dox-A2 PE=3 SV=2
BT_B_ZJU_Singletons101049	BT_ZHJ1_ZJU_Unigene27885	0.00912576	0.138053	0.0661032	4.73e-06	gi|198427040|ref|XP_002127927.1|	9e-54	PREDICTED: similar to ETHE1 protein [Ciona intestinalis]	Q9DCM0	2e-45	ETHE1_MOUSE Protein ETHE1, mitochondrial OS=Mus musculus GN=Ethe1 PE=1 SV=2
BT_B_ZJU_Singletons103269	BT_ZHJ1_ZJU_Unigene31623	0.00187336	0.0284479	0.0658524	0.004433	gi|193598879|ref|XP_001952077.1|	1e-102	PREDICTED: similar to enoyl-CoA hydratase precursor 1 [Acyrthosiphon pisum]	P34559	4e-90	ECHM_CAEEL Probable enoyl-CoA hydratase, mitochondrial OS=Caenorhabditis elegans GN=ech-6 PE=1 SV=1
BT_B_ZJU_Singletons96299	BT_ZHJ1_ZJU_Unigene18458	0.00228688	0.034817	0.065683	0.00439223	gi|110749554|ref|XP_392782.3|	1e-105	PREDICTED: similar to CG7995-PA, isoform A [Apis mellifera]	Q63060	2e-93	GLPK_RAT Glycerol kinase OS=Rattus norvegicus GN=Gk PE=2 SV=1
BT_B_ZJU_Singletons84466	BT_ZHJ1_ZJU_Unigene28406	0.00433155	0.0660223	0.0656074	0.0159409	gi|193622572|ref|XP_001950774.1|	3e-19	PREDICTED: similar to CG6218 CG6218-PA [Acyrthosiphon pisum]	Q9UJ70	4e-11	NAGK_HUMAN N-acetyl-D-glucosamine kinase OS=Homo sapiens GN=NAGK PE=1 SV=4
BT_B_ZJU_Singletons103795	BT_ZHJ1_ZJU_Unigene23344	0.00335787	0.0512264	0.0655495	2.42e-05	gi|157136759|ref|XP_001663831.1|	1e-160	homogentisate 1,2-dioxygenase [Aedes aegypti] >gi|108869866|gb|EAT34091.1| homogentisate 1,2-dioxygenase [Aedes aegypti]	Q9VKJ0	1e-154	HGD_DROME Homogentisate 1,2-dioxygenase OS=Drosophila melanogaster GN=hgo PE=1 SV=3
BT_B_ZJU_Singletons101325	BT_ZHJ1_ZJU_Unigene52089	0.00196869	0.0301159	0.0653704	0.00430301	gi|156536963|ref|XP_001608260.1|	1e-85	PREDICTED: similar to H(+)-transporting ATPase isoform 1 [Nasonia vitripennis]	P31402	3e-84	VATE_MANSE V-type proton ATPase subunit E OS=Manduca sexta GN=VHA26 PE=2 SV=1
BT_B_ZJU_Singletons70382	BT_ZHJ1_ZJU_Unigene15267	0.00618989	0.0951122	0.0650798	0.00799525	gi|193678772|ref|XP_001945687.1|	4e-55	PREDICTED: similar to KDEL motif-containing protein 1 [Acyrthosiphon pisum]	A0NDG6	6e-51	CAP10_ANOGA CAP10 family protein AGAP004267 OS=Anopheles gambiae GN=AGAP004267 PE=3 SV=1
BT_B_ZJU_Singletons25451	BT_ZHJ1_ZJU_Unigene31015	0.00855767	0.131666	0.0649954	0.000244825	gi|170041155|ref|XP_001848339.1|	1e-104	H/ACA ribonucleoprotein complex subunit 4 [Culex quinquefasciatus] >gi|167864704|gb|EDS28087.1| H/ACA ribonucleoprotein complex subunit 4 [Culex quinquefasciatus]	O44081	1e-102	DKC1_DROME H/ACA ribonucleoprotein complex subunit 4 OS=Drosophila melanogaster GN=Nop60B PE=1 SV=1
BT_B_ZJU_Singletons103706	BT_ZHJ1_ZJU_Unigene50853	0.00211356	0.0327323	0.0645712	0.00412719	gi|189239038|ref|XP_968571.2|	7e-68	PREDICTED: similar to ornithine decarboxylase [Tribolium castaneum]	P14019	6e-52	DCOR_CRIGR Ornithine decarboxylase OS=Cricetulus griseus GN=ODC1 PE=2 SV=3
BT_B_ZJU_Singletons88749	BT_ZHJ1_ZJU_Unigene6372	0.00392465	0.0608848	0.0644603	0.00437762	gi|170047704|ref|XP_001851352.1|	1e-13	paraflagellar rod protein [Culex quinquefasciatus] >gi|167870035|gb|EDS33418.1| paraflagellar rod protein [Culex quinquefasciatus]	Q8CHG3	6e-10	GCC2_MOUSE GRIP and coiled-coil domain-containing protein 2 OS=Mus musculus GN=Gcc2 PE=1 SV=2
BT_B_ZJU_Singletons90427	BT_ZHJ1_ZJU_Unigene40996	0.00730565	0.113363	0.0644448	0.00475601	gi|195116787|ref|XP_002002933.1|	3e-15	GI10311 [Drosophila mojavensis] >gi|193913508|gb|EDW12375.1| GI10311 [Drosophila mojavensis]	Q24423	2e-14	NOC_DROME Zinc finger protein Noc OS=Drosophila melanogaster GN=noc PE=1 SV=1
BT_B_ZJU_Singletons92387	BT_ZHJ1_ZJU_Unigene41665	0.00467124	0.0725099	0.0644221	0.00445213	gi|110760002|ref|XP_001121438.1|	1e-34	PREDICTED: similar to DNA polymerase alpha catalytic subunit [Apis mellifera]	Q9DE46	1e-34	DPOLA_XENLA DNA polymerase alpha catalytic subunit OS=Xenopus laevis GN=pola1 PE=2 SV=1
BT_B_ZJU_Singletons103034	BT_ZHJ1_ZJU_Unigene26481	0.00210991	0.0328244	0.0642785	7.72e-06	gi|193638890|ref|XP_001944045.1|	1e-174	PREDICTED: similar to GA16025-PA [Acyrthosiphon pisum]	Q9H221	4e-46	ABCG8_HUMAN ATP-binding cassette sub-family G member 8 OS=Homo sapiens GN=ABCG8 PE=1 SV=1
BT_B_ZJU_Singletons95431	BT_ZHJ1_ZJU_Unigene51729	0.00241089	0.0375475	0.0642089	0.00406904	gi|189240451|ref|XP_001812683.1|	2e-34	PREDICTED: similar to CG6108 CG6108-PA [Tribolium castaneum]	Q55CW2	9e-10	SAMKC_DICDI Probable serine/threonine-protein kinase samkC OS=Dictyostelium discoideum GN=samkC PE=3 SV=2
BT_B_ZJU_Singletons98912	BT_ZHJ1_ZJU_Unigene21100	0.00528458	0.0823525	0.0641702	0.00447926	gi|124487860|gb|ABN12013.1|	3e-16	gram negative bacteria binding protein 2-like protein [Maconellicoccus hirsutus]	Q9NL89	2e-15	BGBP_BOMMO Beta-1,3-glucan-binding protein OS=Bombyx mori PE=1 SV=1
BT_B_ZJU_Singletons100410	BT_ZHJ1_ZJU_Unigene51173	0.00378825	0.0590363	0.0641681	8.78e-06	gi|157112032|ref|XP_001657383.1|	3e-59	coatomer [Aedes aegypti] >gi|108878214|gb|EAT42439.1| coatomer [Aedes aegypti]	O62621	5e-50	COPB2_DROME Coatomer subunit beta' OS=Drosophila melanogaster GN=beta'Cop PE=2 SV=2
BT_B_ZJU_Singletons89615	BT_ZHJ1_ZJU_Unigene21245	0.00437552	0.0682704	0.064091	0.0041493	gi|189233817|ref|XP_971502.2|	1e-92	PREDICTED: similar to CG32019-PA [Tribolium castaneum]	A2ASS6	5e-33	TITIN_MOUSE Titin OS=Mus musculus GN=Ttn PE=1 SV=1
BT_B_ZJU_Singletons102683	BT_ZHJ1_ZJU_Unigene29016	0.00321247	0.0501399	0.0640702	3.27e-05	gi|193690926|ref|XP_001950257.1|	1e-175	PREDICTED: similar to suppressor of ty [Acyrthosiphon pisum]	Q9W420	1e-156	SPT6H_DROME Transcription elongation factor SPT6 OS=Drosophila melanogaster GN=Spt6 PE=1 SV=1
BT_B_ZJU_Singletons84697	BT_ZHJ1_ZJU_Unigene29092	0.00389018	0.0607651	0.0640199	0.00757856	gi|91088143|ref|XP_971229.1|	3e-42	PREDICTED: similar to dimmed CG8667-PA [Tribolium castaneum]	P70562	2e-20	BHA15_RAT Class A basic helix-loop-helix protein 15 OS=Rattus norvegicus GN=Bhlha15 PE=1 SV=1
BT_B_ZJU_Singletons102339	BT_ZHJ1_ZJU_Unigene22192	0.00220509	0.034559	0.0638066	0.00247451	gi|193685998|ref|XP_001943516.1|	2e-98	PREDICTED: similar to guanine nucleotide-binding protein beta 2 (g protein beta2) [Acyrthosiphon pisum]	P29829	1e-81	GBB2_DROME Guanine nucleotide-binding protein subunit beta-2 OS=Drosophila melanogaster GN=Gbeta76C PE=1 SV=3
BT_B_ZJU_Singletons99250	BT_ZHJ1_ZJU_Unigene20425	0.00412474	0.0646612	0.06379	2e-05	gi|193598807|ref|XP_001951128.1|	1e-120	PREDICTED: similar to BMS1-like, ribosome assembly protein [Acyrthosiphon pisum]	Q14692	8e-91	BMS1_HUMAN Ribosome biogenesis protein BMS1 homolog OS=Homo sapiens GN=BMS1 PE=1 SV=1
BT_B_ZJU_Singletons14604	BT_ZHJ1_ZJU_Unigene51647	0.00748894	0.117594	0.0636847	6.75e-09	gi|237761902|emb|CAR94537.1|	2e-28	CG10407-PA-like protein [Blattella germanica]	Q9VBV3	2e-20	TAKT_DROME Protein takeout OS=Drosophila melanogaster GN=to PE=2 SV=1
BT_B_ZJU_Singletons103073	BT_ZHJ1_ZJU_Unigene51304	0.00164243	0.025802	0.0636549	0.00392424	gi|91093052|ref|XP_967459.1|	1e-124	PREDICTED: similar to chaperonin [Tribolium castaneum]	Q5ZJK8	1e-113	TCPH_CHICK T-complex protein 1 subunit eta OS=Gallus gallus GN=CCT7 PE=1 SV=1
BT_B_ZJU_Singletons95149	BT_ZHJ1_ZJU_Unigene43373	0.00402837	0.0633508	0.0635883	0.00728622	gi|66556682|ref|XP_395304.2|	1e-34	PREDICTED: similar to TatD DNase domain containing 1 [Apis mellifera]	Q9UUF1	3e-28	YNF8_SCHPO Deoxyribonuclease Tat-D OS=Schizosaccharomyces pombe GN=SPBC17A3.08 PE=2 SV=1
BT_B_ZJU_Singletons103288	BT_ZHJ1_ZJU_Unigene20667	0.00512162	0.0805986	0.0635448	9.92e-10	gi|110624800|ref|NP_001036067.1|	0	chitinase 10 [Tribolium castaneum] >gi|109895312|gb|ABG47448.1| chitinase 10 [Tribolium castaneum]	Q9W5U2	0	CHIT3_DROME Probable chitinase 3 OS=Drosophila melanogaster GN=Cht3 PE=2 SV=2
BT_B_ZJU_Singletons103657	BT_ZHJ1_ZJU_Unigene21480	0.00541324	0.085224	0.0635178	3.03e-05	gi|66520053|ref|XP_397108.2|	2e-48	PREDICTED: similar to CycB3 CG5814-PA [Apis mellifera]	Q9I7I0	1e-40	CCNB3_DROME G2/mitotic-specific cyclin-B3 OS=Drosophila melanogaster GN=CycB3 PE=1 SV=1
BT_B_ZJU_Singletons102817	BT_ZHJ1_ZJU_Unigene51924	0.00178022	0.0280683	0.0634245	0.00385517	gi|91082841|ref|XP_969908.1|	1e-112	PREDICTED: similar to DnaJ-like protein [Tribolium castaneum]	Q99615	1e-102	DNJC7_HUMAN DnaJ homolog subfamily C member 7 OS=Homo sapiens GN=DNAJC7 PE=1 SV=2
BT_B_ZJU_Singletons4296	BT_ZHJ1_ZJU_Unigene28228	0.00209034	0.0330172	0.0633107	1.07e-05	gi|170055620|ref|XP_001863662.1|	0	ATP-binding cassette sub-family D member 1 [Culex quinquefasciatus] >gi|167875537|gb|EDS38920.1| ATP-binding cassette sub-family D member 1 [Culex quinquefasciatus]	Q9UBJ2	0	ABCD2_HUMAN ATP-binding cassette sub-family D member 2 OS=Homo sapiens GN=ABCD2 PE=1 SV=1
BT_B_ZJU_Singletons94648	BT_ZHJ1_ZJU_Unigene48784	0.00298606	0.0473236	0.0630986	0.00154648	gi|226342882|ref|NP_001139703.1|	1e-31	serine protease inhibitor 10 [Bombyx mori] >gi|195972024|gb|ACG61174.1| serpin-10 [Bombyx mori]	P07759	4e-07	SPA3K_MOUSE Serine protease inhibitor A3K OS=Mus musculus GN=Serpina3k PE=1 SV=2
BT_B_ZJU_Singletons21575	BT_ZHJ1_ZJU_Unigene31176	0.00300978	0.0479846	0.0627239	0.00227584	gi|213514386|ref|NP_001133909.1|	1e-14	Sphingomyelin phosphodiesterase 4 [Salmo salar] >gi|209155782|gb|ACI34123.1| Sphingomyelin phosphodiesterase 4 [Salmo salar]	Q6PFJ7	2e-12	NSMA3_DANRE Sphingomyelin phosphodiesterase 4 OS=Danio rerio GN=smpd4 PE=2 SV=1
BT_B_ZJU_Singletons103453	BT_ZHJ1_ZJU_Unigene16158	0.00302572	0.0483301	0.0626054	7.39e-08	gi|156551285|ref|XP_001601212.1|	1e-74	PREDICTED: similar to CG1785-PA [Nasonia vitripennis]	Q9W3C2	1e-54	GSCR2_DROME Uncharacterized protein CG1785 OS=Drosophila melanogaster GN=CG1785 PE=1 SV=1
BT_B_ZJU_Singletons90344	BT_ZHJ1_ZJU_Unigene17290	0.00689457	0.110275	0.0625218	1.25e-05	gi|195389340|ref|XP_002053335.1|	2e-96	GJ23397 [Drosophila virilis] >gi|194151421|gb|EDW66855.1| GJ23397 [Drosophila virilis]	Q9VGG8	1e-96	MTH5_DROME Probable G-protein coupled receptor Mth-like 5 OS=Drosophila melanogaster GN=mthl5 PE=2 SV=2
BT_B_ZJU_Singletons99774	BT_ZHJ1_ZJU_Unigene51274	0.00246385	0.0394139	0.0625123	0.00229685	gi|48097144|ref|XP_393701.1|	9e-52	PREDICTED: similar to Signal peptidase complex subunit 2 (Microsomal signal peptidase 25 kDa subunit) (SPase 25 kDa subunit) [Apis mellifera]	Q5M8Y1	5e-47	SPCS2_XENTR Probable signal peptidase complex subunit 2 OS=Xenopus tropicalis GN=spcs2 PE=2 SV=1
BT_B_ZJU_Singletons13607	BT_ZHJ1_ZJU_Unigene52511	0.00536049	0.0858919	0.0624097	8.43e-08	gi|193690922|ref|XP_001952163.1|	1e-118	PREDICTED: similar to sucrase [Acyrthosiphon pisum]	O16098	1e-118	MAL1_DROVI Maltase 1 OS=Drosophila virilis GN=Mav1 PE=3 SV=1
BT_B_ZJU_Singletons95706	BT_ZHJ1_ZJU_Unigene52261	0.00272653	0.0438497	0.062179	0.013784	gi|225712488|gb|ACO12090.1|	2e-51	30S ribosomal protein S3 [Lepeophtheirus salmonis]	Q1R0G9	2e-71	RS3_CHRSD 30S ribosomal protein S3 OS=Chromohalobacter salexigens (strain DSM 3043 / ATCC BAA-138 / NCIMB 13768) GN=rpsC PE=3 SV=1
BT_B_ZJU_Singletons11703	BT_ZHJ1_ZJU_Unigene21471	0.00252123	0.0406327	0.0620492	0.00216088	gi|114049535|emb|CAJ90621.1|	1e-118	HR3 isoform A [Blattella germanica]	P31396	3e-83	HR3_DROME Probable nuclear hormone receptor HR3 OS=Drosophila melanogaster GN=Hr46 PE=1 SV=1
BT_B_ZJU_Singletons99295	BT_ZHJ1_ZJU_Unigene8560	0.00197004	0.031759	0.0620309	0.00141428	gi|91077372|ref|XP_975183.1|	1e-105	PREDICTED: similar to bitesize CG33555-PC [Tribolium castaneum]	Q9R0Q1	1e-60	SYTL4_MOUSE Synaptotagmin-like protein 4 OS=Mus musculus GN=Sytl4 PE=1 SV=1
BT_B_ZJU_Singletons24088	BT_ZHJ1_ZJU_Unigene42005	0.00514217	0.0829581	0.0619851	0.00240305	gi|270002846|gb|EEZ99293.1|	7e-17	sevenless [Tribolium castaneum]	P08941	4e-12	ROS_CHICK Proto-oncogene tyrosine-protein kinase ROS OS=Gallus gallus GN=ROS1 PE=2 SV=3
BT_B_ZJU_Singletons96285	BT_ZHJ1_ZJU_Unigene5211	0.00247705	0.0399764	0.0619628	0.00140722	gi|237874213|ref|NP_001153863.1|	1e-153	Obg-like ATPase 1 [Acyrthosiphon pisum] >gi|239788262|dbj|BAH70819.1| ACYPI52009 [Acyrthosiphon pisum] >gi|239788264|dbj|BAH70820.1| ACYPI52009 [Acyrthosiphon pisum] >gi|239788266|dbj|BAH70821.1| ACYPI52009 [Acyrthosiphon pisum] >gi|239788268|dbj|BAH70822.1| ACYPI52009 [Acyrthosiphon pisum] >gi|239788270|dbj|BAH70823.1| ACYPI52009 [Acyrthosiphon pisum] >gi|239788272|dbj|BAH70824.1| ACYPI52009 [Ac…	Q8SWU7	1e-139	Y1354_DROME GTP-binding protein CG1354 OS=Drosophila melanogaster GN=CG1354 PE=1 SV=1
BT_B_ZJU_Singletons102785	BT_ZHJ1_ZJU_Unigene52243	0.00397235	0.0644158	0.0616673	1.46e-05	gi|66556116|ref|XP_624727.1|	5e-84	PREDICTED: similar to CG5013-PA [Apis mellifera]	A2AA28	2e-50	CQ095_MOUSE UPF0563 protein C17orf95 homolog OS=Mus musculus PE=2 SV=1
BT_B_ZJU_Singletons99771	BT_ZHJ1_ZJU_Unigene51062	0.00368322	0.0599268	0.061462	9.46e-06	gi|193654837|ref|XP_001951546.1|	5e-87	PREDICTED: similar to retinol dehydrogenase 11 [Acyrthosiphon pisum]	Q9QYF1	4e-66	RDH11_MOUSE Retinol dehydrogenase 11 OS=Mus musculus GN=Rdh11 PE=2 SV=2
BT_B_ZJU_Singletons100650	BT_ZHJ1_ZJU_Unigene15779	0.0055596	0.0907569	0.0612581	1.39e-06	gi|170065902|ref|XP_001868064.1|	4e-12	chromosome-associated kinesin KIF4A [Culex quinquefasciatus] >gi|167862636|gb|EDS26019.1| chromosome-associated kinesin KIF4A [Culex quinquefasciatus]	Q869E1	4e-06	DNLI1_DICDI DNA ligase 1 OS=Dictyostelium discoideum GN=lig1 PE=3 SV=1
BT_B_ZJU_Singletons101850	BT_ZHJ1_ZJU_Unigene51824	0.0015841	0.02591	0.0611386	0.000884682	gi|156554689|ref|XP_001604372.1|	1e-122	PREDICTED: similar to GA10180-PA [Nasonia vitripennis]	Q95KF7	5e-40	RLBL2_MACFA Retinaldehyde-binding protein 1-like protein 2 OS=Macaca fascicularis GN=RLBP1L2 PE=2 SV=2
BT_B_ZJU_Singletons24389	BT_ZHJ1_ZJU_Unigene20449	0.00412581	0.0676827	0.0609581	1.8e-06	gi|293361198|ref|XP_236362.5|	1e-108	PREDICTED: hect (homologous to the E6-AP (UBE3A) carboxyl terminus) domain and RCC1 (CHC1)-like domain (RLD) 1 [Rattus norvegicus]	Q15751	1e-105	HERC1_HUMAN Probable E3 ubiquitin-protein ligase HERC1 OS=Homo sapiens GN=HERC1 PE=1 SV=1
BT_B_ZJU_Singletons99175	BT_ZHJ1_ZJU_Unigene51147	0.00251925	0.0413503	0.0609247	0.00337917	gi|156550309|ref|XP_001603446.1|	4e-54	PREDICTED: similar to saposin [Nasonia vitripennis]	P07602	4e-22	SAP_HUMAN Proactivator polypeptide OS=Homo sapiens GN=PSAP PE=1 SV=2
BT_B_ZJU_Singletons101408	BT_ZHJ1_ZJU_Unigene9548	0.00240614	0.0396132	0.0607409	0.00204366	gi|158290543|ref|XP_312144.4|	1e-149	AGAP002779-PA [Anopheles gambiae str. PEST] >gi|157017946|gb|EAA07870.4| AGAP002779-PA [Anopheles gambiae str. PEST]	Q05913	1e-137	T2FA_DROME General transcription factor IIF subunit 1 OS=Drosophila melanogaster GN=TfIIFalpha PE=1 SV=3
BT_B_ZJU_Singletons16337	BT_ZHJ1_ZJU_Unigene28149	0.00223223	0.0367673	0.0607124	0.00332547	gi|110755900|ref|XP_393373.3|	1e-126	PREDICTED: similar to CG16941-PA isoform 1 [Apis mellifera]	Q8K4Z5	1e-113	SF3A1_MOUSE Splicing factor 3 subunit 1 OS=Mus musculus GN=Sf3a1 PE=1 SV=1
BT_B_ZJU_Singletons103397	BT_ZHJ1_ZJU_Unigene52232	0.00598717	0.0986392	0.0606977	5.56e-13	gi|91080871|ref|XP_972325.1|	1e-98	PREDICTED: similar to nidogen [Tribolium castaneum]	P14543	2e-47	NID1_HUMAN Nidogen-1 OS=Homo sapiens GN=NID1 PE=1 SV=3
BT_B_ZJU_Singletons102580	BT_ZHJ1_ZJU_Unigene52318	0.00321821	0.0531352	0.0605664	8.99e-07	gi|193676504|ref|XP_001943468.1|	1e-134	PREDICTED: similar to smad nuclear interacting protein [Acyrthosiphon pisum]	Q9BWU0	7e-98	NADAP_HUMAN Kanadaptin OS=Homo sapiens GN=SLC4A1AP PE=1 SV=1
BT_B_ZJU_Singletons100004	BT_ZHJ1_ZJU_Unigene52176	0.00490528	0.0809908	0.0605659	8.45e-08	gi|91076410|ref|XP_969526.1|	1e-127	PREDICTED: similar to AGAP011050-PA [Tribolium castaneum]	P07943	1e-109	ALDR_RAT Aldose reductase OS=Rattus norvegicus GN=Akr1b1 PE=1 SV=3
BT_B_ZJU_Singletons25220	BT_ZHJ1_ZJU_Unigene50766	0.00394219	0.0652014	0.0604617	1.33e-05	gi|119114549|ref|XP_319335.3|	4e-94	AGAP010164-PA [Anopheles gambiae str. PEST] >gi|116118469|gb|EAA13810.3| AGAP010164-PA [Anopheles gambiae str. PEST]	Q92523	5e-65	CPT1B_HUMAN Carnitine O-palmitoyltransferase 1, muscle isoform OS=Homo sapiens GN=CPT1B PE=2 SV=2
BT_B_ZJU_Singletons102795	BT_ZHJ1_ZJU_Unigene51902	0.00436848	0.0725164	0.0602412	3.11e-08	gi|156541126|ref|XP_001601669.1|	4e-64	PREDICTED: similar to ribophorin ii [Nasonia vitripennis]	P25235	8e-28	RPN2_RAT Dolichyl-diphosphooligosaccharide--protein glycosyltransferase subunit 2 OS=Rattus norvegicus GN=Rpn2 PE=2 SV=2
BT_B_ZJU_Singletons94101	BT_ZHJ1_ZJU_Unigene31142	0.00325878	0.0541866	0.06014	0.00196478	gi|156537021|ref|XP_001608305.1|	2e-78	PREDICTED: similar to integrin-linked protein kinase 2 (ilk-2) [Nasonia vitripennis]	Q5R5V4	3e-52	ILK_PONAB Integrin-linked protein kinase OS=Pongo abelii GN=ILK PE=2 SV=1
BT_B_ZJU_Singletons98560	BT_ZHJ1_ZJU_Unigene51975	0.00408997	0.0682676	0.0599108	3.15e-06	gi|195387213|ref|XP_002052293.1|	9e-70	maltase 1 [Drosophila virilis] >gi|194148750|gb|EDW64448.1| maltase 1 [Drosophila virilis]	O16098	2e-70	MAL1_DROVI Maltase 1 OS=Drosophila virilis GN=Mav1 PE=3 SV=1
BT_B_ZJU_Singletons101956	BT_ZHJ1_ZJU_Unigene51267	0.00171618	0.0286693	0.0598613	0.00188095	gi|66510482|ref|XP_393281.2|	1e-119	PREDICTED: similar to Paramyosin CG5939-PA, isoform A [Apis mellifera]	P35415	1e-109	MYSP1_DROME Paramyosin, long form OS=Drosophila melanogaster GN=Prm PE=1 SV=1
BT_B_ZJU_Singletons91646	BT_ZHJ1_ZJU_Unigene30809	0.00536868	0.0898193	0.059772	5.77e-05	gi|115654077|ref|XP_001202245.1|	7e-29	PREDICTED: similar to RTC domain containing 1, partial [Strongylocentrotus purpuratus] >gi|115679216|ref|XP_796999.2| PREDICTED: similar to RTC domain containing 1, partial [Strongylocentrotus purpuratus]	Q2HJ88	2e-27	RTC1_BOVIN RNA 3'-terminal phosphate cyclase OS=Bos taurus GN=RTCD1 PE=2 SV=1
BT_B_ZJU_Singletons104010	BT_ZHJ1_ZJU_Unigene23051	0.00352748	0.0591356	0.0596507	6.1e-12	gi|91087463|ref|XP_975696.1|	3e-36	PREDICTED: similar to B4 CG9239-PA [Tribolium castaneum]	Q54Z23	3e-11	INT6_DICDI Integrator complex subunit 6 homolog OS=Dictyostelium discoideum GN=ints6 PE=3 SV=2
BT_B_ZJU_Singletons101326	BT_ZHJ1_ZJU_Unigene52471	0.00189807	0.0318377	0.0596171	0.000790555	gi|91079020|ref|XP_974879.1|	1e-124	PREDICTED: similar to ebna2 binding protein P100 [Tribolium castaneum]	Q5REU4	1e-106	SND1_PONAB Staphylococcal nuclease domain-containing protein 1 OS=Pongo abelii GN=SND1 PE=2 SV=1
BT_B_ZJU_Singletons101977	BT_ZHJ1_ZJU_Unigene45531	0.00431367	0.0724674	0.0595257	0.000667627	gi|91087351|ref|XP_975614.1|	5e-32	PREDICTED: similar to CG15771 CG15771-PA [Tribolium castaneum]	Q5M969	1e-21	NANP_RAT N-acylneuraminate-9-phosphatase OS=Rattus norvegicus GN=Nanp PE=1 SV=1
BT_B_ZJU_Singletons101169	BT_ZHJ1_ZJU_Unigene48984	0.00530842	0.0894262	0.0593609	2.02e-05	gi|17559068|ref|NP_504682.1|	2e-49	Cysteine PRotease related family member (cpr-4) [Caenorhabditis elegans] >gi|1169085|sp|P43508.1|CPR4_CAEEL RecName: Full=Cathepsin B-like cysteine proteinase 4; AltName: Full=Cysteine protease-related 4; Flags: Precursor >gi|675500|gb|AAA98785.1| cathepsin B-like cysteine proteinase [Caenorhabditis elegans] >gi|695293|gb|AAA98783.1| cathepsin B-like cysteine proteinase [Caenorhabditis elegans] >…	P43508	4e-50	CPR4_CAEEL Cathepsin B-like cysteine proteinase 4 OS=Caenorhabditis elegans GN=cpr-4 PE=2 SV=1
BT_B_ZJU_Singletons103221	BT_ZHJ1_ZJU_Unigene52529	0.00273065	0.0460293	0.059324	6.5e-08	gi|91079945|ref|XP_968596.1|	0	PREDICTED: similar to lysosomal alpha-mannosidase (mannosidase alpha class 2b member 1) [Tribolium castaneum]	Q29451	0	MA2B1_BOVIN Lysosomal alpha-mannosidase OS=Bos taurus GN=MAN2B1 PE=1 SV=3
BT_B_ZJU_Singletons101154	BT_ZHJ1_ZJU_Unigene26540	0.00178945	0.0303409	0.0589781	0.00175322	gi|170052611|ref|XP_001862301.1|	1e-117	L-allo-threonine aldolase [Culex quinquefasciatus] >gi|167873456|gb|EDS36839.1| L-allo-threonine aldolase [Culex quinquefasciatus]	Q21890	4e-73	YF64_CAEEL Uncharacterized protein R102.4 OS=Caenorhabditis elegans GN=R102.4 PE=2 SV=3
BT_B_ZJU_Singletons103193	BT_ZHJ1_ZJU_Unigene52110	0.00245885	0.0419833	0.0585674	5.56e-06	gi|209571484|ref|NP_001129372.1|	1e-92	ADP-ribosylation factor GTPase activating protein 2 [Acyrthosiphon pisum]	Q8N6H7	2e-88	ARFG2_HUMAN ADP-ribosylation factor GTPase-activating protein 2 OS=Homo sapiens GN=ARFGAP2 PE=1 SV=1
BT_B_ZJU_Singletons103956	BT_ZHJ1_ZJU_Unigene52386	0.00211884	0.0364433	0.0581408	1.51e-05	gi|193666869|ref|XP_001946553.1|	0	PREDICTED: similar to isocitrate dehydrogenase [Acyrthosiphon pisum]	P41562	0	IDHC_RAT Isocitrate dehydrogenase [NADP] cytoplasmic OS=Rattus norvegicus GN=Idh1 PE=1 SV=1
BT_B_ZJU_Singletons25533	BT_ZHJ1_ZJU_Unigene52053	0.00354515	0.0613059	0.0578272	5.17e-08	gi|291235450|ref|XP_002737657.1|	1e-24	PREDICTED: nuclear fragile X mental retardation protein interacting protein-like [Saccoglossus kowalevskii]	Q641W3	4e-18	NUFP1_RAT Nuclear fragile X mental retardation-interacting protein 1 OS=Rattus norvegicus GN=Nufip1 PE=2 SV=1
BT_B_ZJU_Singletons98061	BT_ZHJ1_ZJU_Unigene41103	0.00510804	0.0883367	0.0578247	0.00115438	gi|110760074|ref|XP_624146.2|	5e-45	PREDICTED: similar to crooked neck CG3193-PA [Apis mellifera]	P17886	5e-42	CRN_DROME Protein crooked neck OS=Drosophila melanogaster GN=crn PE=1 SV=2
BT_B_ZJU_Singletons101265	BT_ZHJ1_ZJU_Unigene52510	0.00456372	0.0790732	0.0577151	2.16e-06	gi|156543142|ref|XP_001605718.1|	0	PREDICTED: similar to ENSANGP00000019430 [Nasonia vitripennis]	Q27601	0	PUR1_DROME Amidophosphoribosyltransferase OS=Drosophila melanogaster GN=Prat PE=1 SV=2
BT_B_ZJU_Singletons100574	BT_ZHJ1_ZJU_Unigene28817	0.00237393	0.0411338	0.0577125	0.0016549	gi|91080595|ref|XP_973935.1|	0	PREDICTED: similar to Caseinolytic peptidase B protein homolog (Suppressor of potassium transport defect 3) [Tribolium castaneum]	Q9WTT2	1e-167	CLPB_RAT Caseinolytic peptidase B protein homolog OS=Rattus norvegicus GN=Clpb PE=2 SV=1
BT_B_ZJU_Singletons103547	BT_ZHJ1_ZJU_Unigene52470	0.0098683	0.171012	0.0577052	1.03e-12	gi|170041684|ref|XP_001848584.1|	3e-38	SEC14 [Culex quinquefasciatus] >gi|167865244|gb|EDS28627.1| SEC14 [Culex quinquefasciatus]	Q8BWP5	9e-17	TTPA_MOUSE Alpha-tocopherol transfer protein OS=Mus musculus GN=Ttpa PE=2 SV=1
BT_B_ZJU_Singletons99704	BT_ZHJ1_ZJU_Unigene30908	0.00263734	0.045829	0.0575474	0.000666553	gi|48097910|ref|XP_391971.1|	3e-33	PREDICTED: similar to COP9 signalosome complex subunit 8 (Signalosome subunit 8) (SGN8) (JAB1-containing signalosome subunit 8) (COP9 homolog) [Apis mellifera]	Q7ZUZ0	1e-33	CSN8_DANRE COP9 signalosome complex subunit 8 OS=Danio rerio GN=cops8 PE=2 SV=1
BT_B_ZJU_Singletons104058	BT_ZHJ1_ZJU_Unigene4276	0.00254325	0.0442018	0.0575372	8.64e-06	gi|156552297|ref|XP_001600622.1|	2e-75	PREDICTED: similar to LD28101p [Nasonia vitripennis]	Q8K4L0	3e-49	DDX54_MOUSE ATP-dependent RNA helicase DDX54 OS=Mus musculus GN=Ddx54 PE=1 SV=1
BT_B_ZJU_Singletons100508	BT_ZHJ1_ZJU_Unigene7895	0.00678686	0.11816	0.0574377	0.0011389	gi|194664499|ref|XP_615405.3|	9e-09	PREDICTED: WD-repeat protein 33 [Bos taurus]	Q9C0J8	4e-09	WDR33_HUMAN WD repeat-containing protein 33 OS=Homo sapiens GN=WDR33 PE=1 SV=2
BT_B_ZJU_Singletons97195	BT_ZHJ1_ZJU_Unigene20989	0.00569423	0.0992793	0.0573556	1.04e-05	gi|193697655|ref|XP_001946118.1|	6e-71	PREDICTED: similar to rCG61559 [Acyrthosiphon pisum]	P54276	2e-66	MSH6_MOUSE DNA mismatch repair protein Msh6 OS=Mus musculus GN=Msh6 PE=1 SV=2
BT_B_ZJU_Singletons92672	BT_ZHJ1_ZJU_Unigene27443	0.00291919	0.0509652	0.0572782	0.00156612	gi|66500029|ref|XP_396451.2|	1e-105	PREDICTED: similar to pathetic CG3424-PA, isoform A [Apis mellifera]	Q495N2	3e-38	S36A3_HUMAN Proton-coupled amino acid transporter 3 OS=Homo sapiens GN=SLC36A3 PE=1 SV=2
BT_B_ZJU_Singletons16932	BT_ZHJ1_ZJU_Unigene31532	0.00336541	0.0588788	0.0571584	0.00164561	gi|66554865|ref|XP_624816.1|	2e-49	PREDICTED: similar to anti-silencing factor 1 CG9383-PA [Apis mellifera]	Q9V464	5e-46	ASF1_DROME Histone chaperone asf1 OS=Drosophila melanogaster GN=asf1 PE=1 SV=1
BT_B_ZJU_Singletons102312	BT_ZHJ1_ZJU_Unigene29750	0.00328148	0.0574257	0.057143	0.00156487	gi|195476481|ref|XP_002086146.1|	5e-37	GE17254 [Drosophila yakuba] >gi|194185813|gb|EDW99424.1| GE17254 [Drosophila yakuba]	Q9W5U2	7e-31	CHIT3_DROME Probable chitinase 3 OS=Drosophila melanogaster GN=Cht3 PE=2 SV=2
BT_B_ZJU_Singletons84857	BT_ZHJ1_ZJU_Unigene40587	0.00518207	0.090746	0.0571052	0.0016295	gi|110773141|ref|XP_395595.3|	2e-26	PREDICTED: similar to Kinesin-like protein at 3A CG8590-PA [Apis mellifera]	Q91784	3e-19	KIF4_XENLA Chromosome-associated kinesin KIF4 OS=Xenopus laevis GN=kif4 PE=2 SV=1
BT_B_ZJU_Singletons97803	BT_ZHJ1_ZJU_Unigene5635	0.00306809	0.0538062	0.0570211	0.00268784	gi|157128904|ref|XP_001661541.1|	1e-26	phosphatidylethanolamine-binding protein [Aedes aegypti] >gi|108872446|gb|EAT36671.1| phosphatidylethanolamine-binding protein [Aedes aegypti]	P31729	2e-26	OV16_ONCVO OV-16 antigen OS=Onchocerca volvulus GN=OV16 PE=2 SV=2
BT_B_ZJU_Singletons26846	BT_ZHJ1_ZJU_Unigene25132	0.00193674	0.0340411	0.0568942	0.000951813	gi|91079510|ref|XP_969537.1|	4e-72	PREDICTED: similar to methyl-cpg binding protein [Tribolium castaneum]	Q9Z2E1	8e-66	MBD2_MOUSE Methyl-CpG-binding domain protein 2 OS=Mus musculus GN=Mbd2 PE=2 SV=1
BT_B_ZJU_Singletons97346	BT_ZHJ1_ZJU_Unigene27129	0.00478717	0.0848028	0.0564506	0.00158252	gi|170029228|ref|XP_001842495.1|	5e-54	signal peptide peptidase [Culex quinquefasciatus] >gi|167881598|gb|EDS44981.1| signal peptide peptidase [Culex quinquefasciatus]	Q9D8V0	4e-43	HM13_MOUSE Minor histocompatibility antigen H13 OS=Mus musculus GN=Hm13 PE=1 SV=1
BT_B_ZJU_Singletons13513	BT_ZHJ1_ZJU_Unigene21571	0.00473561	0.0840367	0.0563517	0.00156493	gi|66522238|ref|XP_391955.2|	2e-45	PREDICTED: similar to cyclin-dependent kinase 6 [Apis mellifera]	Q91727	1e-38	CDK4_XENLA Cell division protein kinase 4 OS=Xenopus laevis GN=cdk4 PE=2 SV=1
BT_B_ZJU_Singletons103282	BT_ZHJ1_ZJU_Unigene13153	0.00208562	0.0371347	0.0561636	0.00090057	gi|198452778|ref|XP_001358938.2|	1e-121	GA10214 [Drosophila pseudoobscura pseudoobscura] >gi|198132073|gb|EAL28081.2| GA10214 [Drosophila pseudoobscura pseudoobscura]	P19109	1e-120	DDX17_DROME ATP-dependent RNA helicase p62 OS=Drosophila melanogaster GN=Rm62 PE=1 SV=3
BT_B_ZJU_Singletons102816	BT_ZHJ1_ZJU_Unigene50758	0.00226736	0.0405015	0.0559821	0.0014045	gi|193650239|ref|XP_001944205.1|	6e-83	PREDICTED: similar to cytochrome P450 [Acyrthosiphon pisum]	Q9VYY4	1e-71	C4G15_DROME Cytochrome P450 4g15 OS=Drosophila melanogaster GN=Cyp4g15 PE=2 SV=1
BT_B_ZJU_Singletons26953	BT_ZHJ1_ZJU_Unigene31569	0.00269243	0.0482089	0.0558492	2.04e-08	gi|193659649|ref|XP_001944152.1|	3e-65	PREDICTED: similar to vitellogenin receptor, partial [Acyrthosiphon pisum]	Q6X0I2	1e-48	VGR_SOLIN Vitellogenin receptor OS=Solenopsis invicta GN=VgR PE=2 SV=1
BT_B_ZJU_Singletons93356	BT_ZHJ1_ZJU_Unigene31491	0.0126205	0.226415	0.0557407	1.7e-09	gi|226533687|ref|NP_001152775.1|	2e-83	venom serine carboxypeptidase [Apis mellifera] >gi|224959857|gb|ACN71203.1| venom serine carboxypeptidase precursor [Apis mellifera]	Q9D3S9	2e-68	CPVL_MOUSE Probable serine carboxypeptidase CPVL OS=Mus musculus GN=Cpvl PE=2 SV=2
BT_B_ZJU_Singletons102855	BT_ZHJ1_ZJU_Unigene14368	0.00350293	0.062847	0.0557374	0.00148895	gi|110762178|ref|XP_396991.3|	1e-20	PREDICTED: similar to CG9220-PC isoform 1 [Apis mellifera]	Q86X52	1e-18	CHSS1_HUMAN Chondroitin sulfate synthase 1 OS=Homo sapiens GN=CHSY1 PE=1 SV=3
BT_B_ZJU_Singletons103881	BT_ZHJ1_ZJU_Unigene52484	0.00209046	0.0377111	0.0554335	3.82e-09	gi|110760457|ref|XP_391829.3|	0	PREDICTED: similar to belle CG9748-PA [Apis mellifera]	Q9VHP0	0	DDX3_DROME ATP-dependent RNA helicase bel OS=Drosophila melanogaster GN=bel PE=1 SV=1
BT_B_ZJU_Singletons26240	BT_ZHJ1_ZJU_Unigene24081	0.00523383	0.0945383	0.055362	0.00494194	gi|170047100|ref|XP_001851074.1|	2e-31	Bub1 [Culex quinquefasciatus] >gi|167869637|gb|EDS33020.1| Bub1 [Culex quinquefasciatus]	O08901	2e-27	BUB1_MOUSE Mitotic checkpoint serine/threonine-protein kinase BUB1 OS=Mus musculus GN=Bub1 PE=2 SV=1
BT_B_ZJU_Singletons75825	BT_ZHJ1_ZJU_Unigene14880	0.005492	0.0992944	0.0553102	0.00258266	gi|74821373|sp|Q95SX7.1|RTBS_DROME	5e-25	RecName: Full=Probable RNA-directed DNA polymerase from transposon BS; AltName: Full=Reverse transcriptase >gi|16648424|gb|AAL25477.1| LD46618p [Drosophila melanogaster]	Q95SX7	1e-25	RTBS_DROME Probable RNA-directed DNA polymerase from transposon BS OS=Drosophila melanogaster GN=RTase PE=2 SV=1
BT_B_ZJU_Singletons95638	BT_ZHJ1_ZJU_Unigene51119	0.00622334	0.112674	0.055233	1.68e-06	gi|122117908|sp|Q178L7.1|SDHF2_AEDAE	1e-38	RecName: Full=Succinate dehydrogenase assembly factor 2, mitochondrial; Short=SDH assembly factor 2; AltName: Full=Succinate dehydrogenase subunit 5, mitochondrial; Flags: Precursor	Q178L7	2e-39	SDH5_AEDAE Succinate dehydrogenase subunit 5, mitochondrial OS=Aedes aegypti GN=AAEL005866 PE=3 SV=1
BT_B_ZJU_Singletons100577	BT_ZHJ1_ZJU_Unigene51464	0.00314716	0.0569983	0.055215	0.000195375	gi|221128023|ref|XP_002154919.1|	1e-96	PREDICTED: similar to DNA-directed RNA polymerase beta subunit [Hydra magnipapillata]	Q1R0I2	1e-110	RPOB_CHRSD DNA-directed RNA polymerase subunit beta OS=Chromohalobacter salexigens (strain DSM 3043 / ATCC BAA-138 / NCIMB 13768) GN=rpoB PE=3 SV=1
BT_B_ZJU_Singletons99445	BT_ZHJ1_ZJU_Unigene52263	0.00351548	0.0638588	0.0550507	3.57e-06	gi|110761895|ref|XP_001121958.1|	3e-62	PREDICTED: similar to CG17100-PA [Apis mellifera]	Q7KM13	4e-15	HEY_DROME Hairy/enhancer-of-split related with YRPW motif protein OS=Drosophila melanogaster GN=Hey PE=2 SV=1
BT_B_ZJU_Singletons87556	BT_ZHJ1_ZJU_Unigene21281	0.00435866	0.0792575	0.0549936	0.00245806	gi|156555861|ref|XP_001603144.1|	7e-39	PREDICTED: similar to LOC495958 protein [Nasonia vitripennis]	Q9BV19	2e-38	CA050_HUMAN Uncharacterized protein C1orf50 OS=Homo sapiens GN=C1orf50 PE=2 SV=2
BT_B_ZJU_Singletons99120	BT_ZHJ1_ZJU_Unigene51962	0.00358396	0.0653096	0.0548765	1.05e-05	gi|193685996|ref|XP_001943472.1|	1e-139	PREDICTED: similar to procollagen-lysine,2-oxoglutarate 5-dioxygenase 3 [Acyrthosiphon pisum]	Q5U367	1e-112	PLOD3_RAT Procollagen-lysine,2-oxoglutarate 5-dioxygenase 3 OS=Rattus norvegicus GN=Plod3 PE=2 SV=1
BT_B_ZJU_Singletons95914	BT_ZHJ1_ZJU_Unigene48879	0.0055123	0.100536	0.0548294	2.27e-06	gi|158302358|ref|XP_321919.4|	1e-26	AGAP001236-PA [Anopheles gambiae str. PEST] >gi|157012912|gb|EAA01784.4| AGAP001236-PA [Anopheles gambiae str. PEST]	P46333	1e-14	CSBC_BACSU Probable metabolite transport protein csbC OS=Bacillus subtilis GN=csbC PE=1 SV=3
BT_B_ZJU_Singletons89269	BT_ZHJ1_ZJU_Unigene15930	0.00330858	0.0604459	0.0547363	0.00243265	gi|66566203|ref|XP_623341.1|	1e-84	PREDICTED: similar to ataxin 3 isoform 1 isoform 2 [Apis mellifera]	Q9CVD2	3e-72	ATX3_MOUSE Ataxin-3 OS=Mus musculus GN=Atxn3 PE=1 SV=2
BT_B_ZJU_Singletons24052	BT_ZHJ1_ZJU_Unigene21747	0.0035644	0.065126	0.0547309	0.00134706	gi|193598821|ref|XP_001948648.1|	3e-23	PREDICTED: similar to d-amino acid oxidase [Acyrthosiphon pisum]	Q99489	1e-15	OXDD_HUMAN D-aspartate oxidase OS=Homo sapiens GN=DDO PE=2 SV=1
BT_B_ZJU_Singletons102063	BT_ZHJ1_ZJU_Unigene50499	0.00212387	0.0389013	0.0545965	0.000777508	gi|110759005|ref|XP_393491.3|	4e-20	PREDICTED: similar to CG11148-PA, isoform A isoform 1 [Apis mellifera]	Q7KQM6	1e-13	PERQ1_DROME PERQ amino acid-rich with GYF domain-containing protein CG11148 OS=Drosophila melanogaster GN=CG11148 PE=1 SV=1
BT_B_ZJU_Singletons99123	BT_ZHJ1_ZJU_Unigene9885	0.00311487	0.0570976	0.0545535	0.000796307	gi|91078286|ref|XP_971953.1|	4e-44	PREDICTED: similar to Negative elongation factor E CG5994-PA [Tribolium castaneum]	P92204	3e-38	NELFE_DROME Negative elongation factor E OS=Drosophila melanogaster GN=Nelf-E PE=1 SV=1
BT_B_ZJU_Singletons12216	BT_ZHJ1_ZJU_Unigene21913	0.00345316	0.0636428	0.0542584	0.00133559	gi|91076152|ref|XP_970705.1|	4e-36	PREDICTED: similar to CG8931 CG8931-PA [Tribolium castaneum]	Q96AG3	5e-24	S2546_HUMAN Solute carrier family 25 member 46 OS=Homo sapiens GN=SLC25A46 PE=1 SV=1
BT_B_ZJU_Singletons97469	BT_ZHJ1_ZJU_Unigene50697	0.00199239	0.0367766	0.0541756	0.00219578	gi|193678766|ref|XP_001945232.1|	5e-69	PREDICTED: similar to AGAP001315-PB [Acyrthosiphon pisum]	A2AG50	8e-11	MA7D2_MOUSE MAP7 domain-containing protein 2 OS=Mus musculus GN=Map7d2 PE=1 SV=1
BT_B_ZJU_Singletons23258	BT_ZHJ1_ZJU_Unigene42382	0.00923096	0.170694	0.054079	1.28e-05	gi|48116262|ref|XP_393186.1|	8e-26	PREDICTED: similar to CG6322-PA [Apis mellifera]	Q9DAW6	1e-20	PRP4_MOUSE U4/U6 small nuclear ribonucleoprotein Prp4 OS=Mus musculus GN=Prpf4 PE=2 SV=1
BT_B_ZJU_Singletons85949	BT_ZHJ1_ZJU_Unigene24203	0.0089268	0.165385	0.0539759	9.58e-07	gi|91078858|ref|XP_972061.1|	8e-31	PREDICTED: similar to thymus-specific serine protease [Tribolium castaneum]	P34528	2e-17	YM67_CAEEL Putative serine protease K12H4.7 OS=Caenorhabditis elegans GN=K12H4.7 PE=1 SV=2
BT_B_ZJU_Singletons103809	BT_ZHJ1_ZJU_Unigene50824	0.00187652	0.0348717	0.0538122	0.00121533	gi|110764429|ref|XP_393472.3|	1e-117	PREDICTED: similar to ankyrin repeat domain protein 17 isoform a [Apis mellifera]	Q9VCA8	1e-112	ANKHM_DROME Ankyrin repeat and KH domain-containing protein mask OS=Drosophila melanogaster GN=mask PE=1 SV=2
BT_B_ZJU_Singletons21743	BT_ZHJ1_ZJU_Unigene13921	0.00236847	0.0440308	0.0537912	0.000478668	gi|193629743|ref|XP_001950579.1|	2e-89	PREDICTED: similar to AGAP005170-PA [Acyrthosiphon pisum]	Q8MSU3	3e-61	FRRS1_DROME Putative ferric-chelate reductase 1 homolog OS=Drosophila melanogaster GN=CG8399 PE=2 SV=1
BT_B_ZJU_Singletons19499	BT_ZHJ1_ZJU_Unigene8097	0.00439187	0.081694	0.0537599	2e-05	gi|156538236|ref|XP_001602268.1|	2e-53	PREDICTED: similar to helicase [Nasonia vitripennis]	Q9VDY1	2e-34	INO80_DROME Putative DNA helicase Ino80 OS=Drosophila melanogaster GN=Ino80 PE=1 SV=2
BT_B_ZJU_Singletons88633	BT_ZHJ1_ZJU_Unigene48558	0.0118395	0.221226	0.0535176	4.21e-06	gi|290560756|ref|NP_001166692.1|	2e-12	cuticular protein RR-2 motif 65 [Bombyx mori]	P82166	2e-12	CU198_LOCMI Cuticle protein 19.8 OS=Locusta migratoria PE=1 SV=1
BT_B_ZJU_Singletons99740	BT_ZHJ1_ZJU_Unigene52181	0.00473662	0.0889226	0.0532668	0.000792836	gi|193587168|ref|XP_001946240.1|	1e-123	PREDICTED: similar to NADH-ubiquinone oxidoreductase flavoprotein 1 (ndufv1) [Acyrthosiphon pisum]	Q0MQI4	1e-117	NDUV1_PONAB NADH dehydrogenase [ubiquinone] flavoprotein 1, mitochondrial OS=Pongo abelii GN=NDUFV1 PE=2 SV=1
BT_B_ZJU_Singletons98855	BT_ZHJ1_ZJU_Unigene9361	0.00447916	0.0842561	0.0531613	1.61e-05	gi|110756251|ref|XP_624756.2|	5e-64	PREDICTED: similar to CG11490-PA [Apis mellifera]	Q8TC07	1e-43	TBC15_HUMAN TBC1 domain family member 15 OS=Homo sapiens GN=TBC1D15 PE=1 SV=2
BT_B_ZJU_Singletons100278	BT_ZHJ1_ZJU_Unigene52201	0.00157623	0.0297484	0.0529853	0.00201612	gi|91086893|ref|XP_970527.1|	1e-37	PREDICTED: similar to CG3760 CG3760-PB [Tribolium castaneum]	O16053	7e-24	CDV3_DROYA Protein CDV3 homolog OS=Drosophila yakuba GN=GE14456 PE=2 SV=1
BT_B_ZJU_Singletons97210	BT_ZHJ1_ZJU_Unigene45587	0.00388337	0.0733678	0.0529301	0.000734344	gi|157107715|ref|XP_001649905.1|	1e-36	actin [Aedes aegypti] >gi|108879517|gb|EAT43742.1| actin [Aedes aegypti]	Q9DEE9	3e-34	ARP6_CHICK Actin-related protein 6 OS=Gallus gallus GN=ACTR6 PE=2 SV=1
BT_B_ZJU_Singletons88340	BT_ZHJ1_ZJU_Unigene29121	0.00537401	0.101661	0.0528621	0.000508362	gi|110755224|ref|XP_396786.3|	1e-42	PREDICTED: similar to domino CG9696-PD, isoform D [Apis mellifera]	Q9NDJ2	9e-33	DOM_DROME Helicase domino OS=Drosophila melanogaster GN=dom PE=1 SV=2
BT_B_ZJU_Singletons102798	BT_ZHJ1_ZJU_Unigene45264	0.00380295	0.0720991	0.0527461	0.00112598	gi|158254287|gb|AAI54198.1|	9e-20	Polymerase (DNA directed), epsilon 2 [Danio rerio] >gi|183985608|gb|AAI66105.1| LOC100158493 protein [Xenopus (Silurana) tropicalis]	Q5ZKQ6	2e-19	DPOE2_CHICK DNA polymerase epsilon subunit 2 OS=Gallus gallus GN=POLE2 PE=2 SV=1
BT_B_ZJU_Singletons10299	BT_ZHJ1_ZJU_Unigene28501	0.00762817	0.144674	0.0527265	8.52e-08	gi|193587079|ref|XP_001947773.1|	7e-65	PREDICTED: similar to pancreatic lipase related protein 1 [Acyrthosiphon pisum]	P54316	6e-25	LIPR1_RAT Pancreatic lipase-related protein 1 OS=Rattus norvegicus GN=Pnliprp1 PE=2 SV=1
BT_B_ZJU_Singletons100809	BT_ZHJ1_ZJU_Unigene24261	0.00422315	0.0804437	0.0524982	2.4e-07	gi|91088131|ref|XP_975884.1|	1e-104	PREDICTED: similar to CG17928 CG17928-PA isoform 2 [Tribolium castaneum]	P19967	8e-92	CYB5R_DROME Cytochrome b5-related protein OS=Drosophila melanogaster GN=Cyt-b5-r PE=1 SV=2
BT_B_ZJU_Singletons25185	BT_ZHJ1_ZJU_Unigene46115	0.00474885	0.0905129	0.052466	1.81e-05	gi|193687042|ref|XP_001949862.1|	8e-40	PREDICTED: similar to moladietz CG4482-PD [Acyrthosiphon pisum]	Q1HG43	2e-15	DOXA1_HUMAN Dual oxidase maturation factor 1 OS=Homo sapiens GN=DUOXA1 PE=1 SV=1
BT_B_ZJU_Singletons23352	BT_ZHJ1_ZJU_Unigene11544	0.005202	0.0992147	0.0524317	0.000746436	gi|270012816|gb|EFA09264.1|	6e-73	matrix metalloproteinase 2 [Tribolium castaneum]	Q9ULZ9	1e-36	MMP17_HUMAN Matrix metalloproteinase-17 OS=Homo sapiens GN=MMP17 PE=1 SV=3
BT_B_ZJU_Singletons96091	BT_ZHJ1_ZJU_Unigene48935	0.017696	0.338684	0.0522493	7.88e-07	gi|189242145|ref|XP_001813277.1|	2e-31	PREDICTED: similar to polyprotein [Tribolium castaneum]	Q9UR07	4e-25	RTF23_SCHPO Retrotransposable element Tf2 155 kDa protein type 3 OS=Schizosaccharomyces pombe GN=Tf2-11 PE=4 SV=1
BT_B_ZJU_Singletons77332	BT_ZHJ1_ZJU_Unigene20910	0.00533028	0.102025	0.0522449	0.00116453	gi|156549026|ref|XP_001607355.1|	8e-42	PREDICTED: similar to mammalian A1, A2 /B1 hnRNP homologue [Nasonia vitripennis]	P21522	2e-41	ROA1_SCHAM Heterogeneous nuclear ribonucleoprotein A1, A2/B1 homolog OS=Schistocerca americana GN=HNRNP PE=2 SV=1
BT_B_ZJU_Singletons102014	BT_ZHJ1_ZJU_Unigene18777	0.00183771	0.035178	0.0522402	0.000130025	gi|213626071|gb|AAI70550.1|	1e-123	(XCAP-C) [Xenopus laevis]	P50532	1e-123	SMC4_XENLA Structural maintenance of chromosomes protein 4 OS=Xenopus laevis GN=smc4 PE=1 SV=1
BT_B_ZJU_Singletons102607	BT_ZHJ1_ZJU_Unigene31593	0.00488427	0.0935018	0.0522372	1.73e-13	gi|91080893|ref|XP_973325.1|	0	PREDICTED: similar to AGAP004824-PA [Tribolium castaneum]	O60841	1e-179	IF2P_HUMAN Eukaryotic translation initiation factor 5B OS=Homo sapiens GN=EIF5B PE=1 SV=3
BT_B_ZJU_Singletons99810	BT_ZHJ1_ZJU_Unigene29090	0.00170982	0.0327449	0.0522163	0.000608913	gi|66499326|ref|XP_623782.1|	1e-125	PREDICTED: similar to CG7331-PA [Apis mellifera]	Q9VHR6	3e-71	K0652_DROME UPF0630 protein KIAA0652 homolog OS=Drosophila melanogaster GN=CG7331 PE=1 SV=1
BT_B_ZJU_Singletons101859	BT_ZHJ1_ZJU_Unigene20940	0.00330704	0.0635004	0.052079	8.53e-07	gi|66533059|ref|XP_395449.2|	1e-116	PREDICTED: similar to CG1443-PA isoform 1 [Apis mellifera]	A1ZAI5	6e-98	FACR1_DROME Putative fatty acyl-CoA reductase CG5065 OS=Drosophila melanogaster GN=CG5065 PE=3 SV=1
BT_B_ZJU_Singletons101307	BT_ZHJ1_ZJU_Unigene51732	0.00271881	0.0523152	0.0519698	0.000608719	gi|156538144|ref|XP_001608266.1|	8e-45	PREDICTED: similar to 16 kDa salivary protein [Nasonia vitripennis]	Q07984	3e-33	SSRD_RAT Translocon-associated protein subunit delta OS=Rattus norvegicus GN=Ssr4 PE=2 SV=1
BT_B_ZJU_Singletons103056	BT_ZHJ1_ZJU_Unigene52517	0.00213615	0.0411161	0.0519541	7.22e-07	gi|91094931|ref|XP_970563.1|	0	PREDICTED: similar to AGAP001256-PA [Tribolium castaneum]	Q60967	0	PAPS1_MOUSE Bifunctional 3'-phosphoadenosine 5'-phosphosulfate synthetase 1 OS=Mus musculus GN=Papss1 PE=2 SV=1
BT_B_ZJU_Singletons26906	BT_ZHJ1_ZJU_Unigene3378	0.00323832	0.0624999	0.0518132	0.000275355	gi|193669274|ref|XP_001951881.1|	3e-82	PREDICTED: similar to AGAP010553-PA [Acyrthosiphon pisum]	Q8T6B9	2e-58	PUF68_DROME Poly(U)-binding-splicing factor half pint OS=Drosophila melanogaster GN=pUf68 PE=1 SV=2
BT_B_ZJU_Singletons6144	BT_ZHJ1_ZJU_Unigene17881	0.00542932	0.104802	0.0518057	0.0021444	gi|42734375|ref|NP_597707.1|	1e-11	ankyrin repeat and sterile alpha motif domain containing 3 [Homo sapiens] >gi|74749704|sp|Q6ZW76.1|ANKS3_HUMAN RecName: Full=Ankyrin repeat and SAM domain-containing protein 3 >gi|119605677|gb|EAW85271.1| ankyrin repeat and sterile alpha motif domain containing 3, isoform CRA_b [Homo sapiens] >gi|119605678|gb|EAW85272.1| ankyrin repeat and sterile alpha motif domain containing 3, isoform CRA_b [H…	Q6ZW76	3e-12	ANKS3_HUMAN Ankyrin repeat and SAM domain-containing protein 3 OS=Homo sapiens GN=ANKS3 PE=1 SV=1
BT_B_ZJU_Singletons102510	BT_ZHJ1_ZJU_Unigene24041	0.00401128	0.0777628	0.0515835	0.00193697	gi|156549389|ref|XP_001602288.1|	8e-83	PREDICTED: similar to diacylglycerol o-acyltransferase [Nasonia vitripennis]	Q2KHS5	5e-82	MOG2A_XENLA 2-acylglycerol O-acyltransferase 2-A OS=Xenopus laevis GN=mogat2-A PE=2 SV=1
BT_B_ZJU_Singletons93739	BT_ZHJ1_ZJU_Unigene26608	0.00963454	0.18726	0.0514501	6.84e-08	gi|195424116|ref|XP_002060918.1|	2e-36	GK15599 [Drosophila willistoni] >gi|194157003|gb|EDW71904.1| GK15599 [Drosophila willistoni]	Q9NBX4	4e-22	RTXE_DROME Probable RNA-directed DNA polymerase from transposon X-element OS=Drosophila melanogaster GN=ORF2 PE=3 SV=1
BT_B_ZJU_Singletons88023	BT_ZHJ1_ZJU_Unigene30957	0.00359799	0.0699566	0.0514318	0.00103766	gi|193652409|ref|XP_001943228.1|	1e-64	PREDICTED: similar to thrombospondin, type I, domain containing 7A [Acyrthosiphon pisum]	Q9C0I4	9e-27	THS7B_HUMAN Thrombospondin type-1 domain-containing protein 7B OS=Homo sapiens GN=THSD7B PE=2 SV=2
BT_B_ZJU_Singletons99066	BT_ZHJ1_ZJU_Unigene52507	0.00214989	0.0419846	0.0512067	0.000358613	gi|193718365|ref|XP_001952392.1|	0	PREDICTED: similar to pyrroline-5-carboxylate dehydrogenase [Acyrthosiphon pisum]	Q7SY23	0	AL4A1_DANRE Delta-1-pyrroline-5-carboxylate dehydrogenase, mitochondrial OS=Danio rerio GN=aldh4a1 PE=2 SV=1
BT_B_ZJU_Singletons101837	BT_ZHJ1_ZJU_Unigene52423	0.001783	0.0348617	0.0511448	0.000234386	gi|239788825|dbj|BAH71074.1|	7e-95	ACYPI000189 [Acyrthosiphon pisum]	Q9VBV3	2e-19	TAKT_DROME Protein takeout OS=Drosophila melanogaster GN=to PE=2 SV=1
BT_B_ZJU_Singletons102094	BT_ZHJ1_ZJU_Unigene31336	0.00244187	0.0479819	0.0508916	0.000236268	gi|193683523|ref|XP_001944270.1|	2e-78	PREDICTED: similar to excision repair cross-complementing 1 ercc1 [Acyrthosiphon pisum]	Q1LZ75	1e-69	ERCC1_BOVIN DNA excision repair protein ERCC-1 OS=Bos taurus GN=ERCC1 PE=2 SV=1
BT_B_ZJU_Singletons94391	BT_ZHJ1_ZJU_Unigene48931	0.00290494	0.0571038	0.0508713	0.000234903	gi|193610498|ref|XP_001946246.1|	7e-79	PREDICTED: similar to n-myc downstream regulated [Acyrthosiphon pisum]	O02485	2e-37	YDJ1_CAEEL Uncharacterized protein ZK1073.1 OS=Caenorhabditis elegans GN=ZK1073.1 PE=2 SV=1
BT_B_ZJU_Singletons101155	BT_ZHJ1_ZJU_Unigene48900	0.00774585	0.152785	0.0506978	1.57e-08	gi|52782730|sp|Q76DI2.1|BGBP_TENMO	3e-28	RecName: Full=Beta-1,3-glucan-binding protein; Short=BGBP; AltName: Full=Beta-1,3-glucan recognition protein; Short=BetaGRP; Flags: Precursor >gi|37777033|dbj|BAC99308.1| beta-1,3-glucan recognition protein [Tenebrio molitor]	Q76DI2	8e-29	BGBP_TENMO Beta-1,3-glucan-binding protein OS=Tenebrio molitor GN=GRP PE=1 SV=1
BT_B_ZJU_Singletons102281	BT_ZHJ1_ZJU_Unigene30056	0.00321497	0.063818	0.0503771	0.000967306	gi|156551157|ref|XP_001604290.1|	6e-25	PREDICTED: similar to zinc finger protein [Nasonia vitripennis]	Q9NRL2	6e-14	BAZ1A_HUMAN Bromodomain adjacent to zinc finger domain protein 1A OS=Homo sapiens GN=BAZ1A PE=1 SV=2
BT_B_ZJU_Singletons98609	BT_ZHJ1_ZJU_Unigene28360	0.00342368	0.0679753	0.0503666	0.000345716	gi|91081223|ref|XP_975626.1|	1e-126	PREDICTED: similar to AGAP003014-PA [Tribolium castaneum]	Q9UHY8	2e-57	FEZ2_HUMAN Fasciculation and elongation protein zeta-2 OS=Homo sapiens GN=FEZ2 PE=1 SV=2
BT_B_ZJU_Singletons96107	BT_ZHJ1_ZJU_Unigene21987	0.00387559	0.0769909	0.0503382	0.000986627	gi|158285557|ref|XP_308370.4|	1e-74	AGAP007505-PA [Anopheles gambiae str. PEST] >gi|157020049|gb|EAA04657.4| AGAP007505-PA [Anopheles gambiae str. PEST]	P42660	4e-66	VCP_AEDAE Vitellogenic carboxypeptidase OS=Aedes aegypti GN=VCP PE=1 SV=3
BT_B_ZJU_Singletons103192	BT_ZHJ1_ZJU_Unigene51652	0.00454704	0.0903506	0.0503267	4.48e-10	gi|239788917|dbj|BAH71113.1|	1e-120	ACYPI004940 [Acyrthosiphon pisum]	Q5ZJ08	1e-105	SYYC_CHICK Tyrosyl-tRNA synthetase, cytoplasmic OS=Gallus gallus GN=YARS PE=2 SV=1
BT_B_ZJU_Singletons85487	BT_ZHJ1_ZJU_Unigene51160	0.00414266	0.0826553	0.0501197	0.00171772	gi|66530114|ref|XP_624001.1|	4e-51	PREDICTED: similar to DNA-directed RNA polymerase II subunit J (DNA-directed RNA polymerase II 13.3 kDa polypeptide) (RPB11) [Apis mellifera]	Q9VJE4	9e-52	RPB11_DROME DNA-directed RNA polymerase II subunit RPB11 OS=Drosophila melanogaster GN=Rpb11 PE=1 SV=1
BT_B_ZJU_Singletons88738	BT_ZHJ1_ZJU_Unigene48972	0.00346889	0.0692807	0.05007	0.00787363	gi|224095535|ref|XP_002197393.1|	2e-07	PREDICTED: similar to tyrosyl-tRNA synthetase 2, mitochondrial [Taeniopygia guttata]	Q4ZMM7	6e-32	SYY_PSEU2 Tyrosyl-tRNA synthetase OS=Pseudomonas syringae pv. syringae (strain B728a) GN=tyrS PE=3 SV=1
BT_B_ZJU_Singletons103794	BT_ZHJ1_ZJU_Unigene31432	0.00160296	0.0320221	0.050058	0.000859159	gi|189240981|ref|XP_001808745.1|	1e-168	PREDICTED: similar to knickkopf CG6217-PA, partial [Tribolium castaneum]	Q9VGY6	4e-41	DOMON_DROME DOMON domain-containing protein CG14681 OS=Drosophila melanogaster GN=CG14681 PE=2 SV=2
BT_B_ZJU_Singletons103804	BT_ZHJ1_ZJU_Unigene52288	0.0019005	0.0379968	0.0500173	0.000313087	gi|20137942|sp|Q9CQE8.1|CN166_MOUSE	2e-59	RecName: Full=UPF0568 protein C14orf166 homolog >gi|29387285|gb|AAH48357.1| RIKEN cDNA 2700060E02 gene [Mus musculus] >gi|66396606|gb|AAH96571.1| RIKEN cDNA 2700060E02 gene [Mus musculus] >gi|148669587|gb|EDL01534.1| mCG140066 [Mus musculus]	Q9CQE8	3e-60	CN166_MOUSE UPF0568 protein C14orf166 homolog OS=Mus musculus PE=2 SV=1
BT_B_ZJU_Singletons94844	BT_ZHJ1_ZJU_Unigene1362	0.00541996	0.109096	0.0496805	2.37e-07	gi|170038881|ref|XP_001847276.1|	2e-85	nuclear pore complex protein Nup93 [Culex quinquefasciatus] >gi|167862467|gb|EDS25850.1| nuclear pore complex protein Nup93 [Culex quinquefasciatus]	Q66HC5	7e-77	NUP93_RAT Nuclear pore complex protein Nup93 OS=Rattus norvegicus GN=Nup93 PE=2 SV=1
BT_B_ZJU_Singletons96987	BT_ZHJ1_ZJU_Unigene17475	0.00625056	0.125875	0.0496568	9.92e-07	gi|188501579|gb|ACD54706.1|	1e-09	kelch domain protein-like protein [Adineta vaga]	Q01745	1e-104	GAOA_GIBZE Galactose oxidase OS=Gibberella zeae GN=GAOA PE=1 SV=1
BT_B_ZJU_Singletons103729	BT_ZHJ1_ZJU_Unigene14216	0.00225421	0.0454426	0.0496056	0.000883019	gi|500630|gb|AAA19051.1|	1e-41	dihydrofolate reductase [Drosophila melanogaster]	P17719	3e-42	DYR_DROME Dihydrofolate reductase OS=Drosophila melanogaster GN=Dhfr PE=1 SV=3
BT_B_ZJU_Singletons26223	BT_ZHJ1_ZJU_Unigene24362	0.00417116	0.0842526	0.0495077	0.000551272	gi|156554617|ref|XP_001604889.1|	5e-92	PREDICTED: similar to GA12086-PA [Nasonia vitripennis]	Q8IUH3	3e-64	RBM45_HUMAN RNA-binding protein 45 OS=Homo sapiens GN=RBM45 PE=1 SV=1
BT_B_ZJU_Singletons19732	BT_ZHJ1_ZJU_Unigene31637	0.00312281	0.063091	0.0494969	3.33e-10	gi|193573508|ref|XP_001943643.1|	1e-131	PREDICTED: similar to AGAP004993-PA, partial [Acyrthosiphon pisum]	Q00174	2e-80	LAMA_DROME Laminin subunit alpha OS=Drosophila melanogaster GN=LanA PE=1 SV=2
BT_B_ZJU_Singletons102959	BT_ZHJ1_ZJU_Unigene31196	0.00746301	0.15189	0.0491343	2.3e-08	gi|156542285|ref|XP_001602440.1|	2e-58	PREDICTED: similar to GA15457-PA [Nasonia vitripennis]	Q568L5	5e-30	A1A1B_DANRE Alcohol dehydrogenase [NADP+] B OS=Danio rerio GN=akr1a1b PE=2 SV=1
BT_B_ZJU_Singletons100647	BT_ZHJ1_ZJU_Unigene30002	0.00224594	0.0460414	0.0487808	0.000285055	gi|156545645|ref|XP_001603908.1|	1e-39	PREDICTED: similar to LOC100037188 protein [Nasonia vitripennis]	Q58D06	4e-30	WDR74_BOVIN WD repeat-containing protein 74 OS=Bos taurus GN=WDR74 PE=2 SV=1
BT_B_ZJU_Singletons94168	BT_ZHJ1_ZJU_Unigene15705	0.00424835	0.0871209	0.0487638	0.000814637	gi|157111536|ref|XP_001651608.1|	3e-36	polyribonucleotide nucleotidyltransferase [Aedes aegypti] >gi|108883782|gb|EAT48007.1| polyribonucleotide nucleotidyltransferase [Aedes aegypti]	Q8TCS8	1e-31	PNPT1_HUMAN Polyribonucleotide nucleotidyltransferase 1, mitochondrial OS=Homo sapiens GN=PNPT1 PE=1 SV=2
BT_B_ZJU_Singletons90793	BT_ZHJ1_ZJU_Unigene51253	0.00318536	0.0655179	0.0486182	0.000808097	gi|149689082|gb|ABR27872.1|	3e-77	eukaryotic translation initiation factor 3 subunit 12-like protein [Triatoma infestans]	Q1HPS4	6e-69	EIF3K_BOMMO Eukaryotic translation initiation factor 3 subunit K OS=Bombyx mori PE=2 SV=1
BT_B_ZJU_Singletons19978	BT_ZHJ1_ZJU_Unigene16749	0.00451476	0.0931819	0.048451	0.000136357	gi|193681059|ref|XP_001950221.1|	1e-28	PREDICTED: similar to Y4C6B.2a [Acyrthosiphon pisum]	--	--	--
BT_B_ZJU_Singletons101801	BT_ZHJ1_ZJU_Unigene31279	0.00197326	0.0407564	0.0484158	6.4e-06	gi|91080465|ref|XP_970115.1|	3e-37	PREDICTED: similar to coiled-coil domain containing 134 [Tribolium castaneum]	Q9H6E4	2e-24	CC134_HUMAN Coiled-coil domain-containing protein 134 OS=Homo sapiens GN=CCDC134 PE=1 SV=1
BT_B_ZJU_Singletons93471	BT_ZHJ1_ZJU_Unigene13965	0.00549602	0.113896	0.0482548	0.00167302	gi|189240507|ref|XP_970399.2|	1e-14	PREDICTED: similar to AGAP010246-PA [Tribolium castaneum]	O18391	2e-11	KRAK_DROME Probable serine hydrolase OS=Drosophila melanogaster GN=kraken PE=2 SV=1
BT_B_ZJU_Singletons101131	BT_ZHJ1_ZJU_Unigene2888	0.00141022	0.0294299	0.047918	6.2e-06	gi|110758166|ref|XP_623577.2|	0	PREDICTED: similar to sallimus CG1915-PC, isoform C [Apis mellifera]	Q9I7U4	1e-175	TITIN_DROME Titin OS=Drosophila melanogaster GN=sls PE=1 SV=3
BT_B_ZJU_Singletons103731	BT_ZHJ1_ZJU_Unigene49096	0.00300646	0.0631559	0.0476038	0.000417499	gi|193704761|ref|XP_001947608.1|	2e-44	PREDICTED: similar to estradiol 17 beta-dehydrogenase [Acyrthosiphon pisum]	P97852	2e-25	DHB4_RAT Peroxisomal multifunctional enzyme type 2 OS=Rattus norvegicus GN=Hsd17b4 PE=1 SV=3
BT_B_ZJU_Singletons98795	BT_ZHJ1_ZJU_Unigene51592	0.00217436	0.0457689	0.0475073	0.000720366	gi|239793520|dbj|BAH72872.1|	3e-39	ACYPI004563 [Acyrthosiphon pisum]	P34276	2e-14	YKJ2_CAEEL GILT-like protein C02D5.2 OS=Caenorhabditis elegans GN=C02D5.2 PE=2 SV=1
BT_B_ZJU_Singletons103753	BT_ZHJ1_ZJU_Unigene8322	0.00216219	0.0457115	0.0473009	0.00132481	gi|197131003|gb|ACH47049.1|	0	target of rapamycin [Blattella germanica]	P42346	1e-179	FRAP_RAT Serine/threonine-protein kinase mTOR OS=Rattus norvegicus GN=Frap1 PE=1 SV=1
BT_B_ZJU_Singletons15071	BT_ZHJ1_ZJU_Unigene12240	0.00172858	0.0365528	0.0472898	0.000390907	gi|91079100|ref|XP_975321.1|	0	PREDICTED: similar to CG33232 CG33232-PC [Tribolium castaneum]	O46385	0	SVIL_BOVIN Supervillin OS=Bos taurus GN=SVIL PE=1 SV=2
BT_B_ZJU_Singletons98585	BT_ZHJ1_ZJU_Unigene21910	0.00457723	0.0969881	0.0471937	0.000270556	gi|91081693|ref|XP_970788.1|	8e-34	PREDICTED: similar to spermatogenesis associated 5 [Tribolium castaneum]	Q3UMC0	2e-33	SPAT5_MOUSE Spermatogenesis-associated protein 5 OS=Mus musculus GN=Spata5 PE=2 SV=2
BT_B_ZJU_Singletons26702	BT_ZHJ1_ZJU_Unigene49008	0.00280474	0.059559	0.0470917	0.000676622	gi|158299558|ref|XP_319656.4|	3e-24	AGAP008909-PA [Anopheles gambiae str. PEST] >gi|157013575|gb|EAA14862.4| AGAP008909-PA [Anopheles gambiae str. PEST]	P31729	2e-19	OV16_ONCVO OV-16 antigen OS=Onchocerca volvulus GN=OV16 PE=2 SV=2
BT_B_ZJU_Singletons19334	BT_ZHJ1_ZJU_Unigene29458	0.00188031	0.0399883	0.0470216	0.000141854	gi|193641230|ref|XP_001952006.1|	1e-65	PREDICTED: similar to plekhh1 [Acyrthosiphon pisum]	Q9W5D0	6e-32	Y34F_DROME Uncharacterized protein CG42248 OS=Drosophila melanogaster GN=CG42248 PE=1 SV=4
BT_B_ZJU_Singletons97050	BT_ZHJ1_ZJU_Unigene50428	0.0043412	0.0924509	0.0469568	0.000693491	gi|58377313|ref|XP_309539.2|	6e-33	glutaredoxin (AGAP011107-PA) [Anopheles gambiae str. PEST] >gi|55244888|gb|EAA05108.2| glutaredoxin (AGAP011107-PA) [Anopheles gambiae str. PEST]	Q8LFQ6	9e-25	GRXC4_ARATH Glutaredoxin-C4 OS=Arabidopsis thaliana GN=GRXC4 PE=2 SV=2
BT_B_ZJU_Singletons102914	BT_ZHJ1_ZJU_Unigene27998	0.00210593	0.0448657	0.0469386	0.000141445	gi|194753156|ref|XP_001958883.1|	1e-101	GF12341 [Drosophila ananassae] >gi|190620181|gb|EDV35705.1| GF12341 [Drosophila ananassae]	Q9V460	1e-100	SPT5H_DROME Transcription elongation factor SPT5 OS=Drosophila melanogaster GN=Spt5 PE=1 SV=1
BT_B_ZJU_Singletons93984	BT_ZHJ1_ZJU_Unigene50661	0.00305655	0.065127	0.0469321	0.000390154	gi|156548582|ref|XP_001607513.1|	3e-70	PREDICTED: similar to bifunctional purine biosynthesis protein [Nasonia vitripennis]	Q0VCK0	4e-67	PUR9_BOVIN Bifunctional purine biosynthesis protein PURH OS=Bos taurus GN=ATIC PE=2 SV=1
BT_B_ZJU_Singletons103025	BT_ZHJ1_ZJU_Unigene31113	0.00244155	0.0521917	0.0467804	6.03e-08	gi|66547365|ref|XP_392692.2|	1e-137	PREDICTED: similar to proteasome (prosome, macropain) 26S subunit, non-ATPase, 13 [Apis mellifera]	B0BN93	1e-109	PSD13_RAT 26S proteasome non-ATPase regulatory subunit 13 OS=Rattus norvegicus GN=Psmd13 PE=1 SV=1
BT_B_ZJU_Singletons98994	BT_ZHJ1_ZJU_Unigene52132	0.00251071	0.0536935	0.04676	0.000683862	gi|289742573|gb|ADD20034.1|	8e-81	Ca2+-binding protein [Glossina morsitans morsitans]	P12815	6e-59	PDCD6_MOUSE Programmed cell death protein 6 OS=Mus musculus GN=Pdcd6 PE=1 SV=2
BT_B_ZJU_Singletons103467	BT_ZHJ1_ZJU_Unigene29663	0.00299597	0.0643489	0.0465582	6.05e-08	gi|291415853|ref|XP_002724163.1|	1e-57	PREDICTED: Carbohydrate kinase domain-containing protein-like [Oryctolagus cuniculus]	Q8IW45	2e-54	CARKD_HUMAN Carbohydrate kinase domain-containing protein OS=Homo sapiens GN=CARKD PE=1 SV=1
BT_B_ZJU_Singletons102540	BT_ZHJ1_ZJU_Unigene1625	0.00200248	0.0430414	0.0465246	0.000364339	gi|270008250|gb|EFA04698.1|	5e-79	Blimp-1 [Tribolium castaneum]	O75626	2e-50	PRDM1_HUMAN PR domain zinc finger protein 1 OS=Homo sapiens GN=PRDM1 PE=1 SV=1
BT_B_ZJU_Singletons103986	BT_ZHJ1_ZJU_Unigene52184	0.00225238	0.0484781	0.0464617	1.32e-07	gi|189234428|ref|XP_001816488.1|	1e-172	PREDICTED: similar to coatomer subunit beta [Tribolium castaneum]	Q5ZIA5	1e-158	COPB_CHICK Coatomer subunit beta OS=Gallus gallus GN=COPB1 PE=2 SV=1
BT_B_ZJU_Singletons103683	BT_ZHJ1_ZJU_Unigene52450	0.00205866	0.0444743	0.0462887	1.37e-07	gi|91086165|ref|XP_970259.1|	0	PREDICTED: similar to GA17483-PA [Tribolium castaneum]	P54813	1e-159	YME1_CAEEL Protein YME1 homolog OS=Caenorhabditis elegans GN=ymel-1 PE=2 SV=1
BT_B_ZJU_Singletons103655	BT_ZHJ1_ZJU_Unigene16499	0.00787281	0.170178	0.0462623	2.23e-06	gi|91080729|ref|XP_975414.1|	7e-41	PREDICTED: similar to CG3224 CG3224-PA [Tribolium castaneum]	Q9W3Y0	6e-37	ZN593_DROME Zinc finger protein 593 homolog OS=Drosophila melanogaster GN=CG3224 PE=1 SV=1
BT_B_ZJU_Singletons15304	BT_ZHJ1_ZJU_Unigene11429	0.00394403	0.0854197	0.0461724	0.000690985	gi|189234177|ref|XP_969094.2|	5e-68	PREDICTED: similar to CG3209 CG3209-PA [Tribolium castaneum]	Q5R6J7	6e-54	GPAT4_PONAB Glycerol-3-phosphate acyltransferase 4 OS=Pongo abelii GN=AGPAT6 PE=2 SV=2
BT_B_ZJU_Singletons99555	BT_ZHJ1_ZJU_Unigene23844	0.00329519	0.0715071	0.0460819	0.000647673	gi|110755006|ref|XP_001120383.1|	2e-55	PREDICTED: similar to swiss cheese CG2212-PA, isoform A [Apis mellifera]	Q9U969	1e-52	SWS_DROME Protein Swiss cheese OS=Drosophila melanogaster GN=sws PE=1 SV=2
BT_B_ZJU_Singletons89470	BT_ZHJ1_ZJU_Unigene23125	0.00410718	0.0896321	0.0458226	0.000341359	gi|189237255|ref|XP_972068.2|	2e-27	PREDICTED: similar to AGAP003656-PA [Tribolium castaneum]	A1KZ92	6e-14	PXDNL_HUMAN Peroxidasin-like protein OS=Homo sapiens GN=PXDNL PE=2 SV=2
BT_B_ZJU_Singletons10276	BT_ZHJ1_ZJU_Unigene26865	0.00293067	0.0640017	0.0457905	0.000637834	gi|170065334|ref|XP_001867896.1|	2e-57	serine/threonine-protein phosphatase 2A regulatory subunit B' [Culex quinquefasciatus] >gi|167882413|gb|EDS45796.1| serine/threonine-protein phosphatase 2A regulatory subunit B' [Culex quinquefasciatus]	Q28717	3e-56	PTPA_RABIT Serine/threonine-protein phosphatase 2A regulatory subunit B' OS=Oryctolagus cuniculus GN=PPP2R4 PE=2 SV=1
BT_B_ZJU_Singletons99910	BT_ZHJ1_ZJU_Unigene51386	0.00194587	0.0425185	0.0457652	8.11e-05	gi|239789843|dbj|BAH71520.1|	1e-107	ACYPI001763 [Acyrthosiphon pisum]	Q9NZ01	7e-80	GPSN2_HUMAN Synaptic glycoprotein SC2 OS=Homo sapiens GN=GPSN2 PE=1 SV=1
BT_B_ZJU_Singletons21983	BT_ZHJ1_ZJU_Unigene51931	0.0113029	0.247098	0.0457427	2.47e-10	gi|289177104|ref|NP_001165965.1|	3e-85	carboxylesterase clade E, member 11 [Nasonia vitripennis]	P35502	2e-52	ESTF_MYZPE Esterase FE4 OS=Myzus persicae PE=1 SV=1
BT_B_ZJU_Singletons99489	BT_ZHJ1_ZJU_Unigene48376	0.0028842	0.06322	0.0456216	0.000607744	gi|158302439|ref|XP_321994.4|	9e-11	AGAP001167-PA [Anopheles gambiae str. PEST] >gi|157012953|gb|EAA01496.4| AGAP001167-PA [Anopheles gambiae str. PEST]	Q3KPN2	5e-07	TSR2_XENLA Pre-rRNA-processing protein TSR2 homolog OS=Xenopus laevis GN=tsr2 PE=2 SV=2
BT_B_ZJU_Singletons103234	BT_ZHJ1_ZJU_Unigene23305	0.0018891	0.0415166	0.0455023	0.000217098	gi|110760796|ref|XP_393145.2|	8e-69	PREDICTED: similar to Hpr1 CG2031-PA isoform 1 [Apis mellifera]	Q8R3N6	7e-46	THOC1_MOUSE THO complex subunit 1 OS=Mus musculus GN=Thoc1 PE=1 SV=1
BT_B_ZJU_Singletons103666	BT_ZHJ1_ZJU_Unigene29461	0.0033368	0.0733973	0.0454622	2.49e-06	gi|193713639|ref|XP_001946744.1|	1e-93	PREDICTED: similar to cytochrome P450 [Acyrthosiphon pisum]	Q9V5L3	5e-67	C49A1_DROME Probable cytochrome P450 49a1 OS=Drosophila melanogaster GN=Cyp49a1 PE=2 SV=3
BT_B_ZJU_Singletons102610	BT_ZHJ1_ZJU_Unigene23368	0.00887744	0.196415	0.0451973	5.18e-17	gi|91076410|ref|XP_969526.1|	1e-107	PREDICTED: similar to AGAP011050-PA [Tribolium castaneum]	P07943	3e-93	ALDR_RAT Aldose reductase OS=Rattus norvegicus GN=Akr1b1 PE=1 SV=3
BT_B_ZJU_Singletons103502	BT_ZHJ1_ZJU_Unigene25832	0.00340398	0.07534	0.0451816	0.000112687	gi|157131492|ref|XP_001662256.1|	2e-72	vacuolar ATP synthase proteolipid subunit [Aedes aegypti] >gi|108871509|gb|EAT35734.1| vacuolar ATP synthase proteolipid subunit [Aedes aegypti]	Q2TA24	7e-58	VATO_BOVIN V-type proton ATPase 21 kDa proteolipid subunit OS=Bos taurus GN=ATP6V0B PE=2 SV=1
BT_B_ZJU_Singletons102553	BT_ZHJ1_ZJU_Unigene51987	0.00316389	0.0700839	0.0451443	3.18e-07	gi|156537211|ref|XP_001604902.1|	3e-93	PREDICTED: similar to purine nucleoside phosphorylase [Nasonia vitripennis]	P55859	1e-70	PNPH_BOVIN Purine nucleoside phosphorylase OS=Bos taurus GN=NP PE=1 SV=3
BT_B_ZJU_Singletons26370	BT_ZHJ1_ZJU_Unigene47959	0.0030691	0.0681601	0.0450279	0.000183383	gi|91081317|ref|XP_969842.1|	2e-63	PREDICTED: similar to dribble CG4258-PA [Tribolium castaneum]	Q13601	4e-54	KRR1_HUMAN KRR1 small subunit processome component homolog OS=Homo sapiens GN=KRR1 PE=1 SV=4
BT_B_ZJU_Singletons89681	BT_ZHJ1_ZJU_Unigene51243	0.0036877	0.0819367	0.0450067	0.000179717	gi|291388331|ref|XP_002710629.1|	3e-35	PREDICTED: heat-responsive protein 12-like [Oryctolagus cuniculus]	P52758	9e-36	UK114_HUMAN Ribonuclease UK114 OS=Homo sapiens GN=HRSP12 PE=1 SV=1
BT_B_ZJU_Singletons88025	BT_ZHJ1_ZJU_Unigene5730	0.00674077	0.149915	0.044964	6.49e-06	gi|165993279|emb|CAP71951.1|	3e-09	slit1b [Danio rerio]	O75094	1e-08	SLIT3_HUMAN Slit homolog 3 protein OS=Homo sapiens GN=SLIT3 PE=2 SV=2
BT_B_ZJU_Singletons101478	BT_ZHJ1_ZJU_Unigene52354	0.00170283	0.0379676	0.0448495	0.000287416	gi|239790096|dbj|BAH71632.1|	4e-50	ACYPI001035 [Acyrthosiphon pisum]	Q9VBV3	1e-19	TAKT_DROME Protein takeout OS=Drosophila melanogaster GN=to PE=2 SV=1
BT_B_ZJU_Singletons92234	BT_ZHJ1_ZJU_Unigene36512	0.00637963	0.142819	0.0446695	9.49e-05	gi|219519247|gb|AAI44921.1|	1e-14	4933407H18Rik protein [Mus musculus]	Q9D479	3e-15	K1530_MOUSE Uncharacterized protein KIAA1530 OS=Mus musculus GN=Kiaa1530 PE=2 SV=1
BT_B_ZJU_Singletons98085	BT_ZHJ1_ZJU_Unigene50611	0.002194	0.0493869	0.0444248	3.86e-06	gi|288856295|ref|NP_001165801.1|	7e-88	succinate dehydrogenase complex, subunit A, flavoprotein (Fp) [Nasonia vitripennis]	Q7ZVF3	2e-82	DHSA_DANRE Succinate dehydrogenase [ubiquinone] flavoprotein subunit, mitochondrial OS=Danio rerio GN=sdha PE=2 SV=2
BT_B_ZJU_Singletons99966	BT_ZHJ1_ZJU_Unigene24967	0.00461236	0.103948	0.0443718	0.000170752	gi|91086147|ref|XP_969343.1|	3e-54	PREDICTED: similar to CG1972 CG1972-PA [Tribolium castaneum]	Q503E1	1e-38	INT11_DANRE Integrator complex subunit 11 OS=Danio rerio GN=cpsf3l PE=2 SV=1
BT_B_ZJU_Singletons103598	BT_ZHJ1_ZJU_Unigene30905	0.00280325	0.0633007	0.0442847	2.72e-07	gi|66555617|ref|XP_396788.2|	2e-61	PREDICTED: similar to nucleoporin 37 [Apis mellifera]	Q8NFH4	3e-48	NUP37_HUMAN Nucleoporin Nup37 OS=Homo sapiens GN=NUP37 PE=1 SV=1
BT_B_ZJU_Singletons96674	BT_ZHJ1_ZJU_Unigene51772	0.00261351	0.0593647	0.0440246	0.000279116	gi|66517558|ref|XP_624836.1|	1e-137	PREDICTED: similar to RNA polymerase II 33kD subunit CG7885-PA, isoform A [Apis mellifera]	Q3T0Q3	1e-115	RPB3_BOVIN DNA-directed RNA polymerase II subunit RPB3 OS=Bos taurus GN=POLR2C PE=2 SV=1
BT_B_ZJU_Singletons100912	BT_ZHJ1_ZJU_Unigene21729	0.00399439	0.0908959	0.0439447	8.62e-08	gi|291242859|ref|XP_002741323.1|	2e-58	PREDICTED: CG12171-like [Saccoglossus kowalevskii]	Q4A054	8e-35	Y0419_STAS1 Uncharacterized oxidoreductase SSP0419 OS=Staphylococcus saprophyticus subsp. saprophyticus (strain ATCC 15305 / DSM 20229) GN=SSP0419 PE=3 SV=1
BT_B_ZJU_Singletons20740	BT_ZHJ1_ZJU_Unigene52319	0.00269734	0.061492	0.0438649	0.000151484	gi|157137180|ref|XP_001663924.1|	1e-128	electron transport oxidoreductase [Aedes aegypti] >gi|108869776|gb|EAT34001.1| electron transport oxidoreductase [Aedes aegypti]	Q8HXY0	1e-113	ETFA_MACFA Electron transfer flavoprotein subunit alpha, mitochondrial OS=Macaca fascicularis GN=ETFA PE=2 SV=1
BT_B_ZJU_Singletons81163	BT_ZHJ1_ZJU_Unigene36721	0.00503034	0.114929	0.0437689	2.9e-05	gi|255090215|gb|ACU00433.1|	7e-14	vitellogenin [Bombus hypocrita]	Q16927	2e-10	VIT1_AEDAE Vitellogenin-A1 OS=Aedes aegypti GN=VGA1 PE=1 SV=2
BT_B_ZJU_Singletons98109	BT_ZHJ1_ZJU_Unigene25928	0.00424777	0.0972327	0.0436866	2.34e-08	gi|269859258|gb|ACZ52196.1|	0	heat shock protein 70 [Bemisia tabaci]	Q9GSU7	1e-172	HSP71_DROSI Major heat shock 70 kDa protein Ab OS=Drosophila simulans GN=Hsp70Ab PE=2 SV=2
BT_B_ZJU_Singletons26925	BT_ZHJ1_ZJU_Unigene11363	0.00105895	0.0242871	0.0436012	8.64e-05	gi|193662234|ref|XP_001948711.1|	1e-178	PREDICTED: similar to alanine aminotransferase [Acyrthosiphon pisum]	Q6NYL5	1e-132	ALAT2_DANRE Alanine aminotransferase 2-like OS=Danio rerio GN=gpt2l PE=2 SV=2
BT_B_ZJU_Singletons26098	BT_ZHJ1_ZJU_Unigene8747	0.00373124	0.0860368	0.0433679	9.69e-05	gi|193709158|ref|XP_001944282.1|	1e-132	PREDICTED: similar to myosin xv [Acyrthosiphon pisum]	Q9UKN7	7e-11	MYO15_HUMAN Myosin-XV OS=Homo sapiens GN=MYO15A PE=1 SV=1
BT_B_ZJU_Singletons101783	BT_ZHJ1_ZJU_Unigene17812	0.00272514	0.0630835	0.0431989	2.02e-06	gi|66508517|ref|XP_624862.1|	6e-67	PREDICTED: similar to F-actin capping protein subunit alpha [Apis mellifera]	Q9W2N0	4e-64	CAPZA_DROME F-actin-capping protein subunit alpha OS=Drosophila melanogaster GN=cpa PE=1 SV=1
BT_B_ZJU_Singletons101802	BT_ZHJ1_ZJU_Unigene49117	0.0026989	0.0628248	0.0429591	8.65e-05	gi|157131660|ref|XP_001655912.1|	7e-61	methylthioadenosine phosphorylase [Aedes aegypti] >gi|157131662|ref|XP_001655913.1| methylthioadenosine phosphorylase [Aedes aegypti] >gi|108871452|gb|EAT35677.1| methylthioadenosine phosphorylase [Aedes aegypti] >gi|108871453|gb|EAT35678.1| methylthioadenosine phosphorylase [Aedes aegypti]	Q9CQ65	5e-51	MTAP_MOUSE S-methyl-5'-thioadenosine phosphorylase OS=Mus musculus GN=Mtap PE=2 SV=1
BT_B_ZJU_Singletons101345	BT_ZHJ1_ZJU_Unigene51990	0.00267836	0.0623515	0.0429558	5.52e-05	gi|146196714|emb|CAB51918.2|	5e-57	apolipophorin precursor [Locusta migratoria]	Q9U943	1e-57	APLP_LOCMI Apolipophorins OS=Locusta migratoria PE=1 SV=2
BT_B_ZJU_Singletons81493	BT_ZHJ1_ZJU_Unigene27032	0.00423336	0.0986051	0.0429324	0.000957868	gi|193680015|ref|XP_001946057.1|	0	PREDICTED: similar to glucose dehydrogenase [Acyrthosiphon pisum]	P18172	1e-108	DHGL_DROPS Glucose dehydrogenase [acceptor] OS=Drosophila pseudoobscura pseudoobscura GN=Gld PE=3 SV=4
BT_B_ZJU_Singletons90595	BT_ZHJ1_ZJU_Unigene30943	0.00621016	0.145085	0.0428036	5.49e-07	gi|156553994|ref|XP_001603303.1|	6e-92	PREDICTED: similar to SJCHGC05997 protein [Nasonia vitripennis]	Q9BW91	1e-91	NUDT9_HUMAN ADP-ribose pyrophosphatase, mitochondrial OS=Homo sapiens GN=NUDT9 PE=1 SV=1
BT_B_ZJU_Singletons102059	BT_ZHJ1_ZJU_Unigene30095	0.00338084	0.0790053	0.0427925	4.82e-09	gi|239789824|dbj|BAH71511.1|	3e-63	ACYPI003467 [Acyrthosiphon pisum]	Q7ZY31	5e-41	SPRE_XENLA Sepiapterin reductase OS=Xenopus laevis GN=spr PE=2 SV=1
BT_B_ZJU_Singletons4854	BT_ZHJ1_ZJU_Unigene52472	0.000913982	0.0214994	0.0425119	2.93e-05	gi|66535957|ref|XP_624293.1|	0	PREDICTED: similar to lethal (2) k05713 CG8256-PC, isoform C [Apis mellifera]	P43304	0	GPDM_HUMAN Glycerol-3-phosphate dehydrogenase, mitochondrial OS=Homo sapiens GN=GPD2 PE=1 SV=3
BT_B_ZJU_Singletons103311	BT_ZHJ1_ZJU_Unigene52069	0.00120871	0.0285117	0.0423935	1.03e-06	gi|237874211|ref|NP_001153860.1|	0	chaperonin containing TCP1, subunit 5 (epsilon) [Acyrthosiphon pisum]	Q4R6V2	1e-174	TCPE_MACFA T-complex protein 1 subunit epsilon OS=Macaca fascicularis GN=CCT5 PE=2 SV=1
BT_B_ZJU_Singletons99034 NO( ESTscan)	BT_ZHJ1_ZJU_Unigene148	0.00259836	0.0613207	0.0423732	0.000889679	gi|194745152|ref|XP_001955056.1|	1e-106	GF16436 [Drosophila ananassae] >gi|190628093|gb|EDV43617.1| GF16436 [Drosophila ananassae]	Q9VAU9	1e-106	ZN330_DROME Zinc finger protein 330 homolog OS=Drosophila melanogaster GN=Noa36 PE=1 SV=1
BT_B_ZJU_Singletons86840	BT_ZHJ1_ZJU_Unigene48342	0.00545606	0.128799	0.0423611	8.91e-05	gi|156548535|ref|XP_001601189.1|	5e-36	PREDICTED: similar to mitochondrial thioredoxin 2 [Nasonia vitripennis]	Q95108	8e-24	THIOM_BOVIN Thioredoxin, mitochondrial OS=Bos taurus GN=TXN2 PE=1 SV=2
BT_B_ZJU_Singletons103359	BT_ZHJ1_ZJU_Unigene2944	0.00123624	0.0292992	0.0421936	7.25e-05	gi|66552210|ref|XP_625168.1|	8e-64	PREDICTED: similar to CG6859-PA [Apis mellifera]	Q60HE1	3e-44	PEX3_MACFA Peroxisomal biogenesis factor 3 OS=Macaca fascicularis GN=PEX3 PE=2 SV=1
BT_B_ZJU_Singletons97750	BT_ZHJ1_ZJU_Unigene47781	0.0033542	0.0797376	0.0420655	0.000239595	gi|183985996|gb|AAI66309.1|	2e-35	LOC100158598 protein [Xenopus (Silurana) tropicalis]	A2VE52	2e-35	ORN_BOVIN Oligoribonuclease, mitochondrial OS=Bos taurus GN=REXO2 PE=2 SV=1
BT_B_ZJU_Singletons101926	BT_ZHJ1_ZJU_Unigene31554	0.00175615	0.0418206	0.0419924	0.000119583	gi|66499611|ref|XP_396802.2|	2e-76	PREDICTED: similar to CG30421-PA isoform 1 [Apis mellifera]	Q70CQ4	5e-53	UBP31_HUMAN Ubiquitin carboxyl-terminal hydrolase 31 OS=Homo sapiens GN=USP31 PE=1 SV=2
BT_B_ZJU_Singletons104124	BT_ZHJ1_ZJU_Unigene29989	0.00219747	0.0523426	0.0419825	5.46e-19	gi|156546249|ref|XP_001605335.1|	0	PREDICTED: similar to ubiquitin-protein ligase [Nasonia vitripennis]	P51592	0	HYD_DROME E3 ubiquitin-protein ligase hyd OS=Drosophila melanogaster GN=hyd PE=1 SV=3
BT_B_ZJU_Singletons78556	BT_ZHJ1_ZJU_Unigene41494	0.00500842	0.119339	0.0419681	0.000228382	gi|170044620|ref|XP_001849939.1|	7e-09	heat shock transcription factor [Culex quinquefasciatus] >gi|167867693|gb|EDS31076.1| heat shock transcription factor [Culex quinquefasciatus]	P22813	1e-06	HSF_DROME Heat shock factor protein OS=Drosophila melanogaster GN=Hsf PE=1 SV=1
BT_B_ZJU_Singletons23966	BT_ZHJ1_ZJU_Unigene31531	0.00199721	0.0476543	0.0419104	0.000211913	gi|193638961|ref|XP_001943284.1|	1e-172	PREDICTED: similar to neutral alpha-glucosidase AB [Acyrthosiphon pisum]	Q8BHN3	1e-150	GANAB_MOUSE Neutral alpha-glucosidase AB OS=Mus musculus GN=Ganab PE=1 SV=1
BT_B_ZJU_Singletons102427	BT_ZHJ1_ZJU_Unigene28880	0.00394044	0.0951109	0.04143	4.6e-09	gi|193599142|ref|XP_001949358.1|	3e-92	PREDICTED: similar to short-chain dehydrogenase/reductase [Acyrthosiphon pisum]	Q3ZBV9	3e-56	DHR11_BOVIN Dehydrogenase/reductase SDR family member 11 OS=Bos taurus GN=DHRS11 PE=2 SV=1
BT_B_ZJU_Singletons26845	BT_ZHJ1_ZJU_Unigene17124	0.00139908	0.0338161	0.0413732	6.49e-05	gi|110761643|ref|XP_392633.3|	1e-151	PREDICTED: similar to spermatogenesis associated 13 isoform 1 [Apis mellifera]	Q5DU57	2e-90	SPT13_MOUSE Spermatogenesis-associated protein 13 OS=Mus musculus GN=Spata13 PE=2 SV=2
BT_B_ZJU_Singletons100272	BT_ZHJ1_ZJU_Unigene4495	0.00244477	0.0591781	0.0413121	4.34e-05	gi|156537474|ref|XP_001607183.1|	3e-39	PREDICTED: similar to nuclear pore complex protein nup93 (nucleoporin nup93) (dead eye protein) [Nasonia vitripennis]	Q6NX12	5e-32	NUP93_XENTR Nuclear pore complex protein Nup93 OS=Xenopus tropicalis GN=nup93 PE=2 SV=1
BT_B_ZJU_Singletons101927	BT_ZHJ1_ZJU_Unigene26862	0.0016355	0.039672	0.0412255	6.23e-05	gi|193605929|ref|XP_001942686.1|	7e-79	PREDICTED: similar to CG14446 CG14446-PA [Acyrthosiphon pisum]	Q14DG7	9e-13	T132B_HUMAN Transmembrane protein 132B OS=Homo sapiens GN=TMEM132B PE=2 SV=2
BT_B_ZJU_Singletons93772	BT_ZHJ1_ZJU_Unigene26490	0.00290147	0.0708374	0.0409596	4.09e-05	gi|58388862|ref|XP_316594.2|	0	AGAP006569-PA [Anopheles gambiae str. PEST] >gi|55239326|gb|EAA11289.2| AGAP006569-PA [Anopheles gambiae str. PEST]	Q9VP61	0	ACSA_DROME Acetyl-coenzyme A synthetase OS=Drosophila melanogaster GN=AcCoAS PE=2 SV=1
BT_B_ZJU_Singletons90755	BT_ZHJ1_ZJU_Unigene40104	0.00610334	0.149101	0.0409342	0.000130325	gi|110763671|ref|XP_623194.2|	1e-09	PREDICTED: similar to CG6180-PA isoform 2 [Apis mellifera]	P31729	8e-07	OV16_ONCVO OV-16 antigen OS=Onchocerca volvulus GN=OV16 PE=2 SV=2
BT_B_ZJU_Singletons12871	BT_ZHJ1_ZJU_Unigene29804	0.0296564	0.731885	0.0405206	6.48e-39	gi|189242210|ref|XP_001807967.1|	2e-42	PREDICTED: similar to pol polyprotein [Tribolium castaneum]	P10394	6e-30	POL4_DROME Retrovirus-related Pol polyprotein from transposon 412 OS=Drosophila melanogaster GN=POL PE=4 SV=1
BT_B_ZJU_Singletons21336	BT_ZHJ1_ZJU_Unigene18942	0.00264636	0.065323	0.040512	3.43e-08	gi|241729581|ref|XP_002404605.1|	5e-52	secreted protein [Ixodes scapularis] >gi|215505493|gb|EEC14987.1| secreted protein [Ixodes scapularis]	Q32LM2	3e-44	SGTA_BOVIN Small glutamine-rich tetratricopeptide repeat-containing protein alpha OS=Bos taurus GN=SGTA PE=2 SV=1
BT_B_ZJU_Singletons100106	BT_ZHJ1_ZJU_Unigene51706	0.00273718	0.068039	0.0402296	1.18e-06	gi|109127749|ref|XP_001084051.1|	4e-36	PREDICTED: similar to membrane interacting protein of RGS16 [Macaca mulatta]	Q9NZC3	1e-36	GDE1_HUMAN Glycerophosphodiester phosphodiesterase 1 OS=Homo sapiens GN=GDE1 PE=1 SV=1
BT_B_ZJU_Singletons100463	BT_ZHJ1_ZJU_Unigene52323	0.00184507	0.0460112	0.0401004	2.18e-05	gi|91084833|ref|XP_966469.1|	1e-128	PREDICTED: similar to myoinositol oxygenase [Tribolium castaneum]	Q4V8T0	1e-100	MIOX_DANRE Inositol oxygenase OS=Danio rerio GN=miox PE=2 SV=1
BT_B_ZJU_Singletons100502	BT_ZHJ1_ZJU_Unigene15680	0.00177458	0.0443538	0.0400098	1.42e-05	gi|158297948|ref|XP_318071.4|	1e-154	AGAP004747-PA [Anopheles gambiae str. PEST] >gi|157014572|gb|EAA13257.4| AGAP004747-PA [Anopheles gambiae str. PEST]	P48053	3e-88	YPD1_CAEEL Uncharacterized protein C05D11.1 OS=Caenorhabditis elegans GN=C05D11.1 PE=2 SV=2
BT_B_ZJU_Singletons101776	BT_ZHJ1_ZJU_Unigene25043	0.00373865	0.0935985	0.0399435	1.79e-08	gi|194745510|ref|XP_001955231.1|	1e-87	GF18656 [Drosophila ananassae] >gi|190628268|gb|EDV43792.1| GF18656 [Drosophila ananassae]	Q9X248	4e-34	FABG_THEMA 3-oxoacyl-[acyl-carrier-protein] reductase OS=Thermotoga maritima GN=fabG PE=3 SV=1
BT_B_ZJU_Singletons103071	BT_ZHJ1_ZJU_Unigene4908	0.00205276	0.0515426	0.0398265	1.4e-05	gi|193636566|ref|XP_001948821.1|	1e-128	PREDICTED: similar to CG30427 CG30427-PC [Acyrthosiphon pisum]	A1ZAI5	5e-75	FACR1_DROME Putative fatty acyl-CoA reductase CG5065 OS=Drosophila melanogaster GN=CG5065 PE=3 SV=1
BT_B_ZJU_Singletons104065	BT_ZHJ1_ZJU_Unigene14201	0.00280498	0.0706741	0.039689	4.27e-22	gi|2282473|dbj|BAA21640.1|	0	xanthine dehydrogenase [Bombyx mori]	P08793	0	XDH_CALVI Xanthine dehydrogenase OS=Calliphora vicina GN=XDH PE=2 SV=1
BT_B_ZJU_Singletons100873	BT_ZHJ1_ZJU_Unigene51667	0.00194799	0.0499139	0.039027	0.000146643	gi|91090932|ref|XP_974318.1|	5e-44	PREDICTED: similar to Si:dkey-189p24.5 protein [Tribolium castaneum]	Q58D49	4e-34	MMAB_BOVIN Cob(I)yrinic acid a,c-diamide adenosyltransferase, mitochondrial OS=Bos taurus GN=MMAB PE=2 SV=1
BT_B_ZJU_Singletons103672	BT_ZHJ1_ZJU_Unigene31573	0.00176165	0.0453878	0.0388133	2.22e-09	gi|193652640|ref|XP_001943100.1|	0	PREDICTED: similar to ergic53 CG6822-PA [Acyrthosiphon pisum]	Q62902	1e-111	LMAN1_RAT Protein ERGIC-53 OS=Rattus norvegicus GN=Lman1 PE=1 SV=1
BT_B_ZJU_Singletons87981	BT_ZHJ1_ZJU_Unigene31062	0.0038577	0.0996374	0.0387174	3.01e-05	gi|242247114|ref|NP_001156259.1|	1e-53	PDGF- and VEGF-related factor 1-like [Acyrthosiphon pisum] >gi|239792642|dbj|BAH72642.1| ACYPI008173 [Acyrthosiphon pisum]	Q99PS1	2e-08	VEGFA_MESAU Vascular endothelial growth factor A OS=Mesocricetus auratus GN=VEGFA PE=2 SV=1
BT_B_ZJU_Singletons24249	BT_ZHJ1_ZJU_Unigene8601	0.00202855	0.0524299	0.0386907	5.35e-06	gi|193587043|ref|XP_001944940.1|	1e-69	PREDICTED: similar to Dynactin subunit 1 (150 kDa dynein-associated polypeptide) (DP-150) (DAP-150) (Protein glued) [Acyrthosiphon pisum]	Q6PCJ1	8e-39	DCTN1_XENLA Dynactin subunit 1 OS=Xenopus laevis GN=dctn1 PE=2 SV=1
BT_B_ZJU_Singletons101985	BT_ZHJ1_ZJU_Unigene51743	0.00299797	0.0777777	0.0385453	1.19e-08	gi|91089133|ref|XP_972853.1|	3e-34	PREDICTED: similar to THO complex subunit 5 homolog (Fms-interacting protein) [Tribolium castaneum]	Q6NY52	1e-32	THOC5_DANRE THO complex subunit 5 homolog OS=Danio rerio GN=thoc5 PE=2 SV=1
BT_B_ZJU_Singletons98068	BT_ZHJ1_ZJU_Unigene50786	0.00264626	0.0687379	0.0384979	7.46e-05	gi|170046878|ref|XP_001850972.1|	1e-27	46 kDa FK506-binding nuclear protein [Culex quinquefasciatus] >gi|167869480|gb|EDS32863.1| 46 kDa FK506-binding nuclear protein [Culex quinquefasciatus]	Q26486	1e-24	FKBP4_SPOFR 46 kDa FK506-binding nuclear protein OS=Spodoptera frugiperda GN=FKBP46 PE=2 SV=1
BT_B_ZJU_Singletons101279	BT_ZHJ1_ZJU_Unigene30823	0.00390378	0.102761	0.0379888	1.93e-08	gi|66500763|ref|XP_392117.2|	1e-113	PREDICTED: similar to DNA methyltransferase 1 associated protein 1 [Apis mellifera]	Q9JI44	1e-105	DMAP1_MOUSE DNA methyltransferase 1-associated protein 1 OS=Mus musculus GN=Dmap1 PE=1 SV=1
BT_B_ZJU_Singletons25915	BT_ZHJ1_ZJU_Unigene52530	0.00213119	0.0563226	0.037839	2.77e-10	gi|91083819|ref|XP_973530.1|	0	PREDICTED: similar to hydroxyacyl-coenzyme A dehydrogenase [Tribolium castaneum]	P40939	0	ECHA_HUMAN Trifunctional enzyme subunit alpha, mitochondrial OS=Homo sapiens GN=HADHA PE=1 SV=2
BT_B_ZJU_Singletons97212	BT_ZHJ1_ZJU_Unigene48125	0.00351174	0.0928644	0.0378157	4.19e-05	gi|91078026|ref|XP_970646.1|	7e-68	PREDICTED: similar to AGAP009694-PA [Tribolium castaneum]	Q3ZBH0	1e-61	TCPB_BOVIN T-complex protein 1 subunit beta OS=Bos taurus GN=CCT2 PE=2 SV=3
BT_B_ZJU_Singletons26922	BT_ZHJ1_ZJU_Unigene51416	0.00169495	0.0448859	0.0377613	1.4e-05	gi|91077430|ref|XP_966364.1|	1e-150	PREDICTED: similar to ATP-dependent RNA helicase [Tribolium castaneum]	Q5RAZ4	1e-138	DHX15_PONAB Putative pre-mRNA-splicing factor ATP-dependent RNA helicase DHX15 OS=Pongo abelii GN=DHX15 PE=2 SV=2
BT_B_ZJU_Singletons23843	BT_ZHJ1_ZJU_Unigene51754	0.00168275	0.0446072	0.0377238	1.39e-05	gi|189240639|ref|XP_001809361.1|	6e-65	PREDICTED: similar to MICAL-like CG11259-PA [Tribolium castaneum]	Q8N3F8	1e-25	MILK1_HUMAN MICAL-like protein 1 OS=Homo sapiens GN=MICALL1 PE=1 SV=2
BT_B_ZJU_Singletons20504	BT_ZHJ1_ZJU_Unigene28689	0.00221863	0.0588457	0.0377025	3.75e-05	gi|193699975|ref|XP_001952028.1|	3e-47	PREDICTED: similar to enoyl Coenzyme A hydratase domain containing 1 isoform 1 [Acyrthosiphon pisum]	Q2HJD5	1e-37	ECHD1_BOVIN Enoyl-CoA hydratase domain-containing protein 1 OS=Bos taurus GN=ECHDC1 PE=2 SV=1
BT_B_ZJU_Singletons103291	BT_ZHJ1_ZJU_Unigene52431	0.00182376	0.0483989	0.0376818	1.35e-05	gi|110750119|ref|XP_001121935.1|	5e-84	PREDICTED: similar to no on or off transient A CG4211-PB, isoform B [Apis mellifera]	Q9U1N0	3e-72	HRP65_CHITE Hrp65 protein OS=Chironomus tentans GN=HRP65 PE=1 SV=1
BT_B_ZJU_Singletons101266	BT_ZHJ1_ZJU_Unigene51796	0.00200432	0.0532462	0.0376426	0.000118149	gi|110750860|ref|XP_001121279.1|	3e-37	PREDICTED: similar to ARL-6-interacting protein 1 (ADP-ribosylation-like factor 6-interacting protein 1) (Aip-1) (Protein TBX2) [Apis mellifera]	Q9JKW0	7e-32	AR6P1_MOUSE ADP-ribosylation factor-like protein 6-interacting protein 1 OS=Mus musculus GN=Arl6ip1 PE=2 SV=1
BT_B_ZJU_Singletons101198	BT_ZHJ1_ZJU_Unigene21883	0.00199304	0.0530843	0.0375448	0.000115981	gi|66513849|ref|XP_396635.2|	4e-73	PREDICTED: similar to CG8435-PA [Apis mellifera]	Q9BW85	4e-54	CCD94_HUMAN Coiled-coil domain-containing protein 94 OS=Homo sapiens GN=CCDC94 PE=1 SV=1
BT_B_ZJU_Singletons99566	BT_ZHJ1_ZJU_Unigene19492	0.00179813	0.0479708	0.037484	2.09e-05	gi|91079776|ref|XP_967502.1|	2e-49	PREDICTED: similar to GH02263p [Tribolium castaneum]	Q5ZM86	3e-17	CCD50_CHICK Coiled-coil domain-containing protein 50 OS=Gallus gallus GN=CCDC50 PE=2 SV=1
BT_B_ZJU_Singletons104013	BT_ZHJ1_ZJU_Unigene10554	0.00194502	0.0524556	0.0370793	1.96e-05	gi|195375509|ref|XP_002046543.1|	1e-96	GJ12942 [Drosophila virilis] >gi|194153701|gb|EDW68885.1| GJ12942 [Drosophila virilis]	Q2KHZ2	3e-81	HBS1L_BOVIN HBS1-like protein OS=Bos taurus GN=HBS1L PE=2 SV=1
BT_B_ZJU_Singletons104095	BT_ZHJ1_ZJU_Unigene31327	0.00261908	0.0709173	0.0369314	8.87e-20	gi|156552139|ref|XP_001605562.1|	0	PREDICTED: similar to ENSANGP00000018366 [Nasonia vitripennis]	Q7YU24	0	MARF_DROME Transmembrane GTPase Marf OS=Drosophila melanogaster GN=Marf PE=1 SV=1
BT_B_ZJU_Singletons96734	BT_ZHJ1_ZJU_Unigene29815	0.00362598	0.0982245	0.0369153	2.17e-05	gi|114640970|ref|XP_522238.2|	9e-25	PREDICTED: transforming growth factor beta regulator 1 isoform 4 [Pan troglodytes]	Q3YBR2	2e-25	TBRG1_HUMAN Transforming growth factor beta regulator 1 OS=Homo sapiens GN=TBRG1 PE=1 SV=1
BT_B_ZJU_Singletons103693	BT_ZHJ1_ZJU_Unigene26146	0.0023831	0.0645896	0.0368961	6.34e-09	gi|109081984|ref|XP_001104297.1|	1e-06	PREDICTED: similar to F-box only protein 22 isoform a [Macaca mulatta]	Q5RE08	4e-07	FBX22_PONAB F-box only protein 22 OS=Pongo abelii GN=FBXO22 PE=2 SV=1
BT_B_ZJU_Singletons97661	BT_ZHJ1_ZJU_Unigene23727	0.00257782	0.069888	0.0368849	3.34e-05	gi|239791665|dbj|BAH72269.1|	3e-22	ACYPI005377 [Acyrthosiphon pisum]	Q5R8Z6	6e-16	MCFD2_PONAB Multiple coagulation factor deficiency protein 2 homolog OS=Pongo abelii GN=MCFD2 PE=2 SV=1
BT_B_ZJU_Singletons103111	BT_ZHJ1_ZJU_Unigene262	0.00311318	0.0845014	0.0368417	1.1e-11	gi|193699922|ref|XP_001950974.1|	1e-131	PREDICTED: similar to RNA m5u methyltransferase [Acyrthosiphon pisum]	Q8IZ69	9e-49	TRM2A_HUMAN tRNA (uracil-5-)-methyltransferase homolog A OS=Homo sapiens GN=TRMT2A PE=1 SV=2
BT_B_ZJU_Singletons91995	BT_ZHJ1_ZJU_Unigene49681	0.00351643	0.0955188	0.036814	3.53e-05	gi|239790404|dbj|BAH71766.1|	6e-44	ACYPI009125 [Acyrthosiphon pisum]	B3A003	1e-12	LYS3_CRAVI Lysozyme 3 OS=Crassostrea virginica GN=lysoz3 PE=1 SV=1
BT_B_ZJU_Singletons101942	BT_ZHJ1_ZJU_Unigene52455	0.00152706	0.0415025	0.0367945	1.11e-05	gi|91078690|ref|XP_971137.1|	0	PREDICTED: similar to eukaryotic translation initiation factor 3 [Tribolium castaneum]	B0WR18	0	EIF3L_CULQU Eukaryotic translation initiation factor 3 subunit L OS=Culex quinquefasciatus GN=CPIJ009242 PE=3 SV=1
BT_B_ZJU_Singletons100093	BT_ZHJ1_ZJU_Unigene31574	0.00327726	0.0891843	0.0367471	3.72e-09	gi|157130957|ref|XP_001662097.1|	1e-128	oxidase/peroxidase [Aedes aegypti] >gi|108871715|gb|EAT35940.1| oxidase/peroxidase [Aedes aegypti]	Q9VEG6	2e-67	PERC_DROME Chorion peroxidase OS=Drosophila melanogaster GN=pxt PE=2 SV=3
BT_B_ZJU_Singletons91816	BT_ZHJ1_ZJU_Unigene30372	0.00325279	0.0890372	0.036533	1.96e-05	gi|187123200|ref|NP_001119649.1|	4e-21	chemosensory protein-like [Acyrthosiphon pisum]	Q27377	7e-14	OB10_DROME Putative odorant-binding protein A10 OS=Drosophila melanogaster GN=a10 PE=1 SV=2
BT_B_ZJU_Singletons96331	BT_ZHJ1_ZJU_Unigene30831	0.00445479	0.122168	0.0364646	2.01e-05	gi|189233639|ref|XP_001813427.1|	9e-51	PREDICTED: similar to arc CG6741-PB [Tribolium castaneum]	O54824	4e-21	IL16_MOUSE Pro-interleukin-16 OS=Mus musculus GN=Il16 PE=1 SV=3
BT_B_ZJU_Singletons103224	BT_ZHJ1_ZJU_Unigene52306	0.0014749	0.0407053	0.0362336	1.62e-05	gi|156550346|ref|XP_001606975.1|	1e-163	PREDICTED: similar to 26S proteasome regulatory complex subunit RPN11 [Nasonia vitripennis]	O35593	1e-160	PSDE_MOUSE 26S proteasome non-ATPase regulatory subunit 14 OS=Mus musculus GN=Psmd14 PE=1 SV=2
BT_B_ZJU_Singletons103998	BT_ZHJ1_ZJU_Unigene11161	0.00171289	0.0472994	0.0362138	4.88e-05	gi|156550675|ref|XP_001605377.1|	1e-103	PREDICTED: similar to DCAPL3 [Nasonia vitripennis]	O94875	5e-56	SRBS2_HUMAN Sorbin and SH3 domain-containing protein 2 OS=Homo sapiens GN=SORBS2 PE=1 SV=3
BT_B_ZJU_Singletons94306	BT_ZHJ1_ZJU_Unigene30639	0.020817	0.577491	0.0360473	1.18e-23	gi|189239997|ref|XP_001809663.1|	1e-36	PREDICTED: similar to serine threonine-protein kinase [Tribolium castaneum]	Q76MJ5	7e-32	ERN2_HUMAN Serine/threonine-protein kinase/endoribonuclease IRE2 OS=Homo sapiens GN=ERN2 PE=1 SV=2
BT_B_ZJU_Singletons102387	BT_ZHJ1_ZJU_Unigene27572	0.00159576	0.044294	0.0360265	2.61e-05	gi|66512420|ref|XP_395830.2|	1e-166	PREDICTED: similar to CCR4-NOT transcription complex, subunit 1 isoform a [Apis mellifera]	A0JP85	1e-154	CNOT1_XENTR CCR4-NOT transcription complex subunit 1 OS=Xenopus tropicalis GN=cnot1 PE=2 SV=1
BT_B_ZJU_Singletons97156	BT_ZHJ1_ZJU_Unigene20817	0.00424192	0.118379	0.0358334	5.59e-09	gi|147902555|ref|NP_001084438.1|	8e-42	cryptochrome DASH [Xenopus laevis] >gi|82239825|sp|Q75WS4.1|CRYD_XENLA RecName: Full=Cryptochrome DASH >gi|41688006|dbj|BAD08601.1| cryptochrome dash [Xenopus laevis]	Q7SI68	5e-75	CRYD_NEUCR Putative cryptochrome DASH, mitochondrial OS=Neurospora crassa GN=B22I21.260 PE=3 SV=1
BT_B_ZJU_Singletons100474	BT_ZHJ1_ZJU_Unigene51459	0.00165477	0.0462325	0.0357923	9.18e-05	gi|66520070|ref|XP_625206.1|	1e-82	PREDICTED: similar to FRG1 protein homolog [Apis mellifera]	Q9VWA8	1e-72	FRG1_DROME Protein FRG1 homolog OS=Drosophila melanogaster GN=CG6480 PE=1 SV=1
BT_B_ZJU_Singletons101187	BT_ZHJ1_ZJU_Unigene51800	0.00152962	0.0428081	0.0357319	8.94e-06	gi|189241909|ref|XP_970822.2|	1e-159	PREDICTED: similar to Darkener of apricot CG33553-PG [Tribolium castaneum]	P49762	1e-152	DOA_DROME Serine/threonine-protein kinase Doa OS=Drosophila melanogaster GN=Doa PE=1 SV=2
BT_B_ZJU_Singletons17285	BT_ZHJ1_ZJU_Unigene51051	0.00175716	0.0492093	0.0357079	4.49e-05	gi|156545118|ref|XP_001602070.1|	5e-97	PREDICTED: similar to DEAD box ATP-dependent RNA helicase [Nasonia vitripennis]	Q9BUQ8	2e-83	DDX23_HUMAN Probable ATP-dependent RNA helicase DDX23 OS=Homo sapiens GN=DDX23 PE=1 SV=3
BT_B_ZJU_Singletons23478	BT_ZHJ1_ZJU_Unigene2455	0.00667204	0.18923	0.035259	8.35e-06	gi|195110685|ref|XP_001999910.1|	7e-22	GI22819 [Drosophila mojavensis] >gi|193916504|gb|EDW15371.1| GI22819 [Drosophila mojavensis]	Q9VS29	6e-18	DSCL_DROME Down syndrome cell adhesion molecule-like protein CG42256 OS=Drosophila melanogaster GN=CG42256 PE=2 SV=3
BT_B_ZJU_Singletons101585	BT_ZHJ1_ZJU_Unigene50559	0.00257429	0.0731702	0.0351822	4.25e-05	gi|239788286|dbj|BAH70830.1|	3e-61	ACYPI38240 [Acyrthosiphon pisum]	O04922	2e-43	GPX2_ARATH Probable glutathione peroxidase 2 OS=Arabidopsis thaliana GN=GPX2 PE=1 SV=1
BT_B_ZJU_Singletons97694	BT_ZHJ1_ZJU_Unigene31670	0.0025321	0.072071	0.0351333	1.42e-05	gi|193664481|ref|XP_001949072.1|	0	PREDICTED: similar to CG17374 CG17374-PA [Acyrthosiphon pisum]	P19096	9e-94	FAS_MOUSE Fatty acid synthase OS=Mus musculus GN=Fasn PE=1 SV=2
BT_B_ZJU_Singletons99449	BT_ZHJ1_ZJU_Unigene39204	0.00540804	0.155475	0.034784	8.28e-06	gi|193669080|ref|XP_001943832.1|	1e-18	PREDICTED: similar to AGAP001236-PA [Acyrthosiphon pisum]	Q9UGQ3	1e-09	GTR6_HUMAN Solute carrier family 2, facilitated glucose transporter member 6 OS=Homo sapiens GN=SLC2A6 PE=1 SV=2
BT_B_ZJU_Singletons103770	BT_ZHJ1_ZJU_Unigene30878	0.00111398	0.0322724	0.0345179	6.56e-06	gi|110758672|ref|XP_395581.3|	0	PREDICTED: similar to APG9 autophagy 9-like 1 [Apis mellifera]	Q3T904	0	ATG9A_BOVIN Autophagy-related protein 9A OS=Bos taurus GN=ATG9A PE=2 SV=1
BT_B_ZJU_Singletons102535	BT_ZHJ1_ZJU_Unigene8347	0.00151872	0.0440585	0.0344705	4.25e-06	gi|48106111|ref|XP_396054.1|	1e-118	PREDICTED: similar to CG17184-PA, isoform A [Apis mellifera]	Q6AY65	4e-90	ARFP2_RAT Arfaptin-2 OS=Rattus norvegicus GN=Arfip2 PE=2 SV=1
BT_B_ZJU_Singletons102102	BT_ZHJ1_ZJU_Unigene52359	0.00499021	0.144804	0.0344617	4.29e-14	gi|158285048|ref|XP_560377.3|	4e-48	AGAP011049-PA [Anopheles gambiae str. PEST] >gi|157020745|gb|EAL41994.3| AGAP011049-PA [Anopheles gambiae str. PEST]	Q8NB25	5e-28	F184A_HUMAN Protein FAM184A OS=Homo sapiens GN=FAM184A PE=2 SV=3
BT_B_ZJU_Singletons103603	BT_ZHJ1_ZJU_Unigene11217	0.0034921	0.101521	0.0343979	4.08e-05	gi|193702257|ref|XP_001946012.1|	1e-123	PREDICTED: similar to AGAP008651-PA [Acyrthosiphon pisum]	Q6ZZY0	1e-92	CRY1_SYLBO Cryptochrome-1 OS=Sylvia borin GN=CRY1 PE=2 SV=1
BT_B_ZJU_Singletons12137	BT_ZHJ1_ZJU_Unigene12030	0.0032361	0.0945452	0.034228	1.98e-05	gi|189234287|ref|XP_970030.2|	1e-168	PREDICTED: similar to isocitrate dehydrogenase [Tribolium castaneum]	Q9VWH4	1e-163	IDH3A_DROME Probable isocitrate dehydrogenase [NAD] subunit alpha, mitochondrial OS=Drosophila melanogaster GN=l(1)G0156 PE=2 SV=1
BT_B_ZJU_Singletons98341	BT_ZHJ1_ZJU_Unigene22368	0.00210157	0.0614066	0.0342239	1.14e-05	gi|189234722|ref|XP_973140.2|	1e-164	PREDICTED: similar to abl interactor 2 [Tribolium castaneum]	P62484	4e-91	ABI2_MOUSE Abl interactor 2 OS=Mus musculus GN=Abi2 PE=1 SV=1
BT_B_ZJU_Singletons95897	BT_ZHJ1_ZJU_Unigene18825	0.00420732	0.123998	0.0339306	7.67e-05	gi|91084175|ref|XP_966466.1|	1e-21	PREDICTED: similar to CG9164 CG9164-PA [Tribolium castaneum]	Q9VXV9	4e-20	WCSD_DROME WSCD family member CG9164 OS=Drosophila melanogaster GN=CG9164 PE=2 SV=1
BT_B_ZJU_Singletons94376	BT_ZHJ1_ZJU_Unigene49299	0.00276367	0.081492	0.0339135	3.87e-05	gi|189234578|ref|XP_974655.2|	2e-22	PREDICTED: similar to glucosidase 2 subunit beta [Tribolium castaneum]	O08795	2e-22	GLU2B_MOUSE Glucosidase 2 subunit beta OS=Mus musculus GN=Prkcsh PE=1 SV=1
BT_B_ZJU_Singletons98383	BT_ZHJ1_ZJU_Unigene51528	0.00222669	0.0664245	0.0335221	3.79e-06	gi|66519267|ref|XP_625217.1|	1e-96	PREDICTED: similar to 26S proteasome non-ATPase regulatory subunit 8 (26S proteasome regulatory subunit S14) (p31) [Apis mellifera]	P48556	3e-87	PSMD8_HUMAN 26S proteasome non-ATPase regulatory subunit 8 OS=Homo sapiens GN=PSMD8 PE=1 SV=1
BT_B_ZJU_Singletons103080	BT_ZHJ1_ZJU_Unigene51983	0.00243532	0.0734239	0.033168	2.17e-06	gi|110764056|ref|XP_001121797.1|	4e-20	PREDICTED: similar to CG32046-PA, isoform A [Apis mellifera]	Q3UHI0	3e-07	GCA14_MOUSE Protein GCAP14 OS=Mus musculus GN=Gcap14 PE=1 SV=1
BT_B_ZJU_Singletons26079	BT_ZHJ1_ZJU_Unigene5157	0.00284458	0.0858255	0.0331438	1.49e-06	gi|110765017|ref|XP_624688.2|	1e-117	PREDICTED: similar to Microspherule protein 1 (58 kDa microspherule protein) (Cell cycle-regulated factor p78) (MCRS2) [Apis mellifera]	Q99L90	3e-99	MCRS1_MOUSE Microspherule protein 1 OS=Mus musculus GN=Mcrs1 PE=1 SV=1
BT_B_ZJU_Singletons99630	BT_ZHJ1_ZJU_Unigene22291	0.00223462	0.0675391	0.0330863	8.38e-06	gi|91082015|ref|XP_969976.1|	4e-60	PREDICTED: similar to sin3a-associated protein sap130 [Tribolium castaneum]	Q9H0E3	1e-29	SP130_HUMAN Histone deacetylase complex subunit SAP130 OS=Homo sapiens GN=SAP130 PE=1 SV=1
BT_B_ZJU_Singletons101509	BT_ZHJ1_ZJU_Unigene6933	0.00137227	0.0414778	0.0330844	5.05e-06	gi|110769804|ref|XP_624006.2|	0	PREDICTED: similar to dre4 CG1828-PA, isoform A [Apis mellifera]	Q8IRG6	0	SPT16_DROME FACT complex subunit spt16 OS=Drosophila melanogaster GN=dre4 PE=1 SV=2
BT_B_ZJU_Singletons22295	BT_ZHJ1_ZJU_Unigene44094	0.0050754	0.154573	0.0328349	0.000368103	gi|152061158|dbj|BAF73623.1|	1e-21	imaginal disk growth factor [Bombyx mori]	Q9GV28	2e-22	IDGFL_BOMMO Chitinase-like protein EN03 OS=Bombyx mori GN=EN03 PE=1 SV=1
BT_B_ZJU_Singletons101448	BT_ZHJ1_ZJU_Unigene51176	0.00180197	0.0561708	0.0320801	4.21e-06	gi|91087635|ref|XP_973117.1|	1e-116	PREDICTED: similar to proteasome zeta subunit [Tribolium castaneum]	Q9Z2U1	1e-103	PSA5_MOUSE Proteasome subunit alpha type-5 OS=Mus musculus GN=Psma5 PE=1 SV=1
BT_B_ZJU_Singletons101100	BT_ZHJ1_ZJU_Unigene46292	0.00357827	0.111695	0.0320362	7.15e-06	gi|193657375|ref|XP_001949659.1|	2e-18	PREDICTED: similar to sucrase, partial [Acyrthosiphon pisum]	P07192	2e-13	MAL3_DROME Probable maltase L OS=Drosophila melanogaster GN=LvpL PE=2 SV=2
BT_B_ZJU_Singletons24108	BT_ZHJ1_ZJU_Unigene52535	0.00264266	0.082688	0.0319594	4.73e-19	gi|209571429|dbj|BAG75121.1|	0	lipophorin precursor [Nilaparvata lugens]	Q9U943	0	APLP_LOCMI Apolipophorins OS=Locusta migratoria PE=1 SV=2
BT_B_ZJU_Singletons104011	BT_ZHJ1_ZJU_Unigene52526	0.00182086	0.0573373	0.0317569	4.68e-17	gi|156543493|ref|XP_001601953.1|	0	PREDICTED: similar to LD24485p [Nasonia vitripennis]	Q9XTL9	0	PYG_DROME Glycogen phosphorylase OS=Drosophila melanogaster GN=GlyP PE=2 SV=2
BT_B_ZJU_Singletons92793	BT_ZHJ1_ZJU_Unigene44200	0.00532068	0.16784	0.0317009	1.43e-05	gi|58332066|ref|NP_001011182.1|	8e-24	proteasome beta 4 subunit [Xenopus (Silurana) tropicalis] >gi|55778114|gb|AAH86496.1| proteasome (prosome macropain) subunit beta type 4 [Xenopus (Silurana) tropicalis]	P28024	2e-24	PSB4_XENLA Proteasome subunit beta type-4 (Fragment) OS=Xenopus laevis GN=psmb4 PE=2 SV=2
BT_B_ZJU_Singletons103914	BT_ZHJ1_ZJU_Unigene52442	0.00191076	0.0605335	0.0315654	2.41e-12	gi|193643545|ref|XP_001948247.1|	0	PREDICTED: similar to CG7430 CG7430-PA [Acyrthosiphon pisum]	P09623	0	DLDH_PIG Dihydrolipoyl dehydrogenase, mitochondrial OS=Sus scrofa GN=DLD PE=1 SV=1
[truncated: 91 more rows]
