# Supplementary material for: Analysis of a native whitefly transcriptome and its sequence divergence with two invasive whitefly species
Source: BMC Genomics. 2012 Oct 4;13:529. doi: 10.1186/1471-2164-13-529 (PMC3478168; doi:10.1186/1471-2164-13-529)
Supplement: Additional file 8 — Ka and Ks of each orthologous gene pairs between Asia II 3 and MED. Ka: nonsynonymous substitution rate; Ks: synonymous substitution rate. [file 1471-2164-13-529-S8.xls]

## Sheet: MED vs Asia II 3
MED Sequence	Asia II 3 sequence	Ka	Ks	Ka/Ks	P-Value (Fisher's exact test)	Asia II 3 Nr hit	Nr Evalue	Nr annotation	Asia II 3 Swissprot hit	Swissprot Evalue	Swissprot annotation
BT_Q_ZJU_Singletons143649	BT_ZHJ1_ZJU_Unigene50731	0.0811746	0.00887421	9.14724	0.0118042	gi|237838763|ref|XP_002368679.1|	8e-11	voltage gated chloride channel domain-containing protein [Toxoplasma gondii ME49] >gi|211966343|gb|EEB01539.1| voltage gated chloride channel domain-containing protein [Toxoplasma gondii ME49]	Q17RH7	7e-10	TPRXL_HUMAN Putative protein TPRXL OS=Homo sapiens GN=TPRXL PE=2 SV=2
BT_Q_ZJU_Singletons32463	BT_ZHJ1_ZJU_Unigene6736	0.0318579	0.0107701	2.95801	0.407002	gi|48101556|ref|XP_392683.1|	2e-83	PREDICTED: similar to CG4322-PA isoform 1 [Apis mellifera]	Q9W534	4e-82	MOODY_DROME G-protein coupled receptor moody OS=Drosophila melanogaster GN=moody PE=2 SV=2
BT_Q_ZJU_Singletons149624	BT_ZHJ1_ZJU_Unigene23292	0.0206915	0.00818168	2.529	0.547187	gi|31203945|ref|XP_310921.1|	5e-23	AGAP000213-PA [Anopheles gambiae str. PEST] >gi|21294204|gb|EAA06349.1| AGAP000213-PA [Anopheles gambiae str. PEST]	O10341	9e-12	Y091_NPVOP Uncharacterized 29.3 kDa protein OS=Orgyia pseudotsugata multicapsid polyhedrosis virus GN=ORF92 PE=4 SV=1
BT_Q_ZJU_Singletons7164	BT_ZHJ1_ZJU_Unigene52036	0.0400621	0.0185163	2.16362	0.377279	gi|118780782|ref|XP_310421.3|	2e-43	AGAP003861-PA [Anopheles gambiae str. PEST] >gi|116131029|gb|EAA06035.3| AGAP003861-PA [Anopheles gambiae str. PEST]	Q9HBH1	3e-36	DEFM_HUMAN Peptide deformylase, mitochondrial OS=Homo sapiens GN=PDF PE=1 SV=1
BT_Q_ZJU_Singletons148102	BT_ZHJ1_ZJU_Unigene29449	0.0185325	0.00942735	1.96582	0.84411	gi|285310534|emb|CBJ25058.1|	2e-23	C. elegans protein C30H6.1d, partially confirmed by transcript evidence [Caenorhabditis elegans]	P02840	1e-21	SGS3_DROME Salivary glue protein Sgs-3 OS=Drosophila melanogaster GN=Sgs3 PE=2 SV=1
BT_Q_ZJU_Singletons166575	BT_ZHJ1_ZJU_Unigene43755	0.0264471	0.0154479	1.71202	0.891391	gi|193598793|ref|XP_001948890.1|	3e-10	PREDICTED: similar to Probable RNA-directed DNA polymerase from transposon X-element (Reverse transcriptase), partial [Acyrthosiphon pisum]	Q9NBX4	6e-08	RTXE_DROME Probable RNA-directed DNA polymerase from transposon X-element OS=Drosophila melanogaster GN=ORF2 PE=3 SV=1
BT_Q_ZJU_Singletons325	BT_ZHJ1_ZJU_Unigene48086	0.0267009	0.0179963	1.48369	0.973066	gi|193702279|ref|XP_001948842.1|	7e-44	PREDICTED: similar to pou domain/drifter/cf-1a [Acyrthosiphon pisum]	Q17237	5e-44	SGF3_BOMMO Silk gland factor 3 OS=Bombyx mori GN=SGF3 PE=2 SV=1
BT_Q_ZJU_Singletons7307	BT_ZHJ1_ZJU_Unigene24261	0.0214896	0.014662	1.46567	0.868093	gi|91088131|ref|XP_975884.1|	1e-104	PREDICTED: similar to CG17928 CG17928-PA isoform 2 [Tribolium castaneum]	P19967	8e-92	CYB5R_DROME Cytochrome b5-related protein OS=Drosophila melanogaster GN=Cyt-b5-r PE=1 SV=2
BT_Q_ZJU_Singletons157933	BT_ZHJ1_ZJU_Unigene2608	0.0803319	0.05634	1.42584	0.639801	gi|170053248|ref|XP_001862586.1|	9e-11	microtubule binding protein [Culex quinquefasciatus] >gi|167873841|gb|EDS37224.1| microtubule binding protein [Culex quinquefasciatus]	Q9VC45	3e-07	ASP_DROME Protein abnormal spindle OS=Drosophila melanogaster GN=asp PE=1 SV=3
BT_Q_ZJU_Singletons10080	BT_ZHJ1_ZJU_Unigene8261	0.076116	0.0536825	1.41789	0.61854	gi|193603428|ref|XP_001951049.1|	2e-40	PREDICTED: similar to RNA (guanine-9-)-methyltransferase domain-containing protein 1 homolog, mitochondrial [Acyrthosiphon pisum]	Q7JUX9	3e-37	MRRP1_DROME Mitochondrial ribonuclease P protein 1 homolog OS=Drosophila melanogaster GN=CG5190 PE=1 SV=1
BT_Q_ZJU_Singletons30878	BT_ZHJ1_ZJU_Unigene11540	0.024765	0.0179635	1.37863	0.761192	gi|189235987|ref|XP_971849.2|	2e-23	PREDICTED: similar to BMKETTIN [Tribolium castaneum]	Q9I7U4	9e-20	TITIN_DROME Titin OS=Drosophila melanogaster GN=sls PE=1 SV=3
BT_Q_ZJU_Singletons9460	BT_ZHJ1_ZJU_Unigene28223	0.012634	0.00944839	1.33716	0.850827	gi|156545557|ref|XP_001606463.1|	1e-85	PREDICTED: similar to ENSANGP00000012893 [Nasonia vitripennis]	P29844	5e-82	HSP7C_DROME Heat shock 70 kDa protein cognate 3 OS=Drosophila melanogaster GN=Hsc70-3 PE=2 SV=2
BT_Q_ZJU_Singletons20984	BT_ZHJ1_ZJU_Unigene21403	0.00894444	0.00669587	1.33581	0.850266	gi|195471242|ref|XP_002087914.1|	9e-20	GE14751 [Drosophila yakuba] >gi|194174015|gb|EDW87626.1| GE14751 [Drosophila yakuba]	Q9N003	2e-16	ZN425_MACFA Zinc finger protein 425 (Fragment) OS=Macaca fascicularis GN=ZNF425 PE=2 SV=2
BT_Q_ZJU_Singletons12357	BT_ZHJ1_ZJU_Unigene43149	0.0182349	0.0137879	1.32253	0.848973	gi|244790097|ref|NP_001156454.1|	1e-11	cathepsin F isoform 2 [Acyrthosiphon pisum]	Q9LXW3	7e-14	CPR2_ARATH Probable cysteine proteinase At3g43960 OS=Arabidopsis thaliana GN=At3g43960 PE=2 SV=1
BT_Q_ZJU_Singletons162234	BT_ZHJ1_ZJU_Unigene38907	0.0245956	0.0186814	1.31658	0.845921	gi|195501071|ref|XP_002097645.1|	7e-15	GE24371 [Drosophila yakuba] >gi|194183746|gb|EDW97357.1| GE24371 [Drosophila yakuba]	Q6PBU5	4e-12	GRT1A_DANRE Growth hormone-regulated TBC protein 1-A OS=Danio rerio GN=grtp1a PE=2 SV=1
BT_Q_ZJU_Singletons34789	BT_ZHJ1_ZJU_Unigene12132	0.02369	0.0189041	1.25317	0.784511	gi|270015135|gb|EFA11583.1|	2e-25	insulin-like receptor [Tribolium castaneum]	Q93105	6e-23	INSR_AEDAE Insulin-like receptor OS=Aedes aegypti GN=InR PE=2 SV=2
BT_Q_ZJU_Singletons16636	BT_ZHJ1_ZJU_Unigene13754	0.020304	0.0162867	1.24666	0.834947	gi|195388038|ref|XP_002052699.1|	7e-72	GJ17699 [Drosophila virilis] >gi|194149156|gb|EDW64854.1| GJ17699 [Drosophila virilis]	A4IGF3	5e-40	ATP23_DANRE Mitochondrial inner membrane protease ATP23 homolog OS=Danio rerio GN=zgc:162885 PE=2 SV=1
BT_Q_ZJU_Singletons14809	BT_ZHJ1_ZJU_Unigene44940	0.0124054	0.00997703	1.2434	0.838294	gi|110758899|ref|XP_625000.2|	7e-14	PREDICTED: similar to CG14980-PB [Apis mellifera]	Q28HU2	7e-11	CG028_XENTR UPF0550 protein C7orf28 homolog OS=Xenopus tropicalis GN=TGas077n04.1 PE=2 SV=1
BT_Q_ZJU_Singletons11548	BT_ZHJ1_ZJU_Unigene3819	0.0145293	0.0122962	1.18161	0.95465	gi|156541008|ref|XP_001602687.1|	1e-43	PREDICTED: similar to ENSANGP00000021006 [Nasonia vitripennis]	Q9MYM7	2e-36	B3GT1_PONPY Beta-1,3-galactosyltransferase 1 OS=Pongo pygmaeus GN=B3GALT1 PE=3 SV=1
BT_Q_ZJU_Singletons15374	BT_ZHJ1_ZJU_Unigene40967	0.0224572	0.0191242	1.17428	0.823477	gi|193683400|ref|XP_001943944.1|	3e-22	PREDICTED: similar to CG13126 CG13126-PA, partial [Acyrthosiphon pisum]	Q3U2U7	3e-16	M11D1_MOUSE Protein RSM22 homolog, mitochondrial OS=Mus musculus GN=Mett11d1 PE=2 SV=1
BT_Q_ZJU_Singletons17749	BT_ZHJ1_ZJU_Unigene17720	0.0297312	0.0263744	1.12727	0.954541	gi|149045173|gb|EDL98259.1|	1e-06	similar to RIKEN cDNA 6530403A03, isoform CRA_c [Rattus norvegicus]	Q9D361	8e-07	SNR48_MOUSE U11/U12 small nuclear ribonucleoprotein 48 kDa protein OS=Mus musculus GN=Snrnp48 PE=2 SV=2
BT_Q_ZJU_Singletons25980	BT_ZHJ1_ZJU_Unigene52242	0.0321162	0.0299064	1.07389	0.945063	gi|239789330|dbj|BAH71295.1|	5e-94	ACYPI008057 [Acyrthosiphon pisum]	Q9VCX3	1e-86	RM45_DROME Probable 39S ribosomal protein L45, mitochondrial OS=Drosophila melanogaster GN=mRpL45 PE=1 SV=1
BT_Q_ZJU_Singletons18378	BT_ZHJ1_ZJU_Unigene22224	0.0130658	0.0125993	1.03702	0.381508	gi|158297498|ref|XP_317727.3|	1e-54	AGAP007788-PA [Anopheles gambiae str. PEST] >gi|157015224|gb|EAA43969.3| AGAP007788-PA [Anopheles gambiae str. PEST]	Q96EP0	1e-33	RNF31_HUMAN RING finger protein 31 OS=Homo sapiens GN=RNF31 PE=1 SV=1
BT_Q_ZJU_Singletons167468	BT_ZHJ1_ZJU_Unigene23791	0.0167481	0.0163402	1.02496	0.804046	gi|110758168|ref|XP_001121572.1|	3e-19	PREDICTED: similar to sallimus CG1915-PC, isoform C [Apis mellifera]	Q9I7U4	1e-18	TITIN_DROME Titin OS=Drosophila melanogaster GN=sls PE=1 SV=3
BT_Q_ZJU_Singletons10307	BT_ZHJ1_ZJU_Unigene15964	0.0143864	0.0141253	1.01848	0.802594	gi|110763671|ref|XP_623194.2|	8e-25	PREDICTED: similar to CG6180-PA isoform 2 [Apis mellifera]	P54185	1e-19	OBA5_DROME Putative odorant-binding protein A5 OS=Drosophila melanogaster GN=a5 PE=1 SV=2
BT_Q_ZJU_Singletons34477	BT_ZHJ1_ZJU_Unigene27634	0.0265383	0.0272872	0.972558	0.981646	gi|66816523|ref|XP_642271.1|	2e-14	metallophosphoesterase domain-containing protein [Dictyostelium discoideum AX4] >gi|60470341|gb|EAL68321.1| metallophosphoesterase domain-containing protein [Dictyostelium discoideum AX4]	Q9FMK9	7e-75	PPA29_ARATH Probable inactive purple acid phosphatase 29 OS=Arabidopsis thaliana GN=PAP29 PE=2 SV=1
BT_Q_ZJU_Singletons28689	BT_ZHJ1_ZJU_Unigene21032	0.00636167	0.00683165	0.931205	0.784403	gi|91088341|ref|XP_971043.1|	6e-55	PREDICTED: similar to diacetyl/L-xylulose reductase [Tribolium castaneum]	Q91X52	2e-54	DCXR_MOUSE L-xylulose reductase OS=Mus musculus GN=Dcxr PE=2 SV=2
BT_Q_ZJU_Singletons151717	BT_ZHJ1_ZJU_Unigene5605	0.0153252	0.0168696	0.908452	0.780348	gi|124001107|ref|XP_001276974.1|	6e-11	ankyrin repeat protein [Trichomonas vaginalis G3]	Q4UMH6	5e-12	Y381_RICFE Putative ankyrin repeat protein RF_0381 OS=Rickettsia felis GN=RF_0381 PE=4 SV=1
BT_Q_ZJU_Singletons149676	BT_ZHJ1_ZJU_Unigene35263	0.0215952	0.0248171	0.870173	0.771697	gi|198467245|ref|XP_001354321.2|	1e-07	GA10815 [Drosophila pseudoobscura pseudoobscura] >gi|198149408|gb|EAL31374.2| GA10815 [Drosophila pseudoobscura pseudoobscura]	Q473Q8	7e-07	UREE_RALEJ Urease accessory protein ureE OS=Ralstonia eutropha (strain JMP134) GN=ureE PE=3 SV=1
BT_Q_ZJU_Singletons15371	BT_ZHJ1_ZJU_Unigene49539	0.0107869	0.0125652	0.858477	0.76805	gi|123496806|ref|XP_001327041.1|	4e-24	neurofilament protein [Trichomonas vaginalis G3]	P12036	3e-19	NFH_HUMAN Neurofilament heavy polypeptide OS=Homo sapiens GN=NEFH PE=1 SV=4
BT_Q_ZJU_Singletons27001	BT_ZHJ1_ZJU_Unigene25192	0.0264503	0.0308797	0.856559	0.917956	gi|195502263|ref|XP_002098146.1|	4e-29	GE10210 [Drosophila yakuba] >gi|194184247|gb|EDW97858.1| GE10210 [Drosophila yakuba]	P31729	4e-24	OV16_ONCVO OV-16 antigen OS=Onchocerca volvulus GN=OV16 PE=2 SV=2
BT_Q_ZJU_Singletons20738	BT_ZHJ1_ZJU_Unigene26894	0.0162982	0.0193687	0.841468	0.979442	gi|148670892|gb|EDL02839.1|	3e-06	YLP motif containing 1 [Mus musculus]	Q9FPQ6	3e-07	GP1_CHLRE Vegetative cell wall protein gp1 OS=Chlamydomonas reinhardtii GN=GP1 PE=2 SV=1
BT_Q_ZJU_Singletons31650	BT_ZHJ1_ZJU_Unigene11678	0.0487318	0.0581218	0.838441	0.618012	gi|194762173|ref|XP_001963231.1|	1e-28	GF14046 [Drosophila ananassae] >gi|190616928|gb|EDV32452.1| GF14046 [Drosophila ananassae]	Q9VKM1	8e-24	PIWI_DROME Protein piwi OS=Drosophila melanogaster GN=piwi PE=2 SV=1
BT_Q_ZJU_Singletons20816	BT_ZHJ1_ZJU_Unigene49454	0.00813062	0.00973364	0.835311	0.7633	gi|193577793|ref|XP_001946747.1|	2e-21	PREDICTED: similar to split ends CG18497-PA [Acyrthosiphon pisum]	Q8SX83	7e-08	SPEN_DROME Protein split ends OS=Drosophila melanogaster GN=spen PE=1 SV=2
BT_Q_ZJU_Singletons29073	BT_ZHJ1_ZJU_Unigene6816	0.0126818	0.0153807	0.824528	0.921078	gi|48095924|ref|XP_392365.1|	3e-80	PREDICTED: similar to Beclin-1-like protein (Autophagy protein 6-like) (APG6-like) [Apis mellifera]	Q9VCE1	2e-66	BECN1_DROME Beclin-1-like protein OS=Drosophila melanogaster GN=Atg6 PE=1 SV=1
BT_Q_ZJU_Singletons6896	BT_ZHJ1_ZJU_Unigene18373	0.0453123	0.0568226	0.797434	0.621504	gi|193575579|ref|XP_001951870.1|	1e-67	PREDICTED: similar to hemolymph proteinase 17 short form [Acyrthosiphon pisum]	P21902	3e-47	PCE_TACTR Proclotting enzyme OS=Tachypleus tridentatus PE=1 SV=1
BT_Q_ZJU_Singletons30188	BT_ZHJ1_ZJU_Unigene45743	0.0323724	0.0408199	0.793055	0.68541	gi|194741340|ref|XP_001953147.1|	1e-34	GF17621 [Drosophila ananassae] >gi|190626206|gb|EDV41730.1| GF17621 [Drosophila ananassae]	Q9VDT6	2e-34	RRMJ1_DROME Putative ribosomal RNA methyltransferase CG11447 OS=Drosophila melanogaster GN=CG11447 PE=2 SV=1
BT_Q_ZJU_Singletons165038	BT_ZHJ1_ZJU_Unigene51749	0.0126627	0.0159914	0.791847	0.585859	gi|112497084|gb|ABI20165.1|	2e-54	endopeptidase inhibitor-like [Phlebotomus duboscqi]	Q9XZ63	4e-54	ARMET_DROME MANF/CDNF-like protein OS=Drosophila melanogaster GN=ARP-like PE=1 SV=2
BT_Q_ZJU_Singletons22887	BT_ZHJ1_ZJU_Unigene18166	0.0831319	0.107406	0.773995	0.514207	gi|281210761|gb|EFA84927.1|	6e-09	DNA polymerase delta catalytic subunit [Polysphondylium pallidum PN500]	--	--	--
BT_Q_ZJU_Singletons15276	BT_ZHJ1_ZJU_Unigene19920	0.0500721	0.0653281	0.766472	0.470288	gi|195122358|ref|XP_002005678.1|	1e-20	GI20602 [Drosophila mojavensis] >gi|193910746|gb|EDW09613.1| GI20602 [Drosophila mojavensis]	Q9CZD5	3e-10	IF3M_MOUSE Translation initiation factor IF-3, mitochondrial OS=Mus musculus GN=Mtif3 PE=1 SV=1
BT_Q_ZJU_Singletons36139	BT_ZHJ1_ZJU_Unigene8310	0.0956147	0.128851	0.742057	0.173219	gi|91080169|ref|XP_970176.1|	9e-36	PREDICTED: similar to microtubule binding protein [Tribolium castaneum]	Q9VC45	2e-31	ASP_DROME Protein abnormal spindle OS=Drosophila melanogaster GN=asp PE=1 SV=3
BT_Q_ZJU_Singletons21239	BT_ZHJ1_ZJU_Unigene47163	0.013232	0.0179918	0.735447	0.73815	gi|110763873|ref|XP_395912.3|	5e-31	PREDICTED: similar to shuttle craft CG3647-PA, isoform A [Apis mellifera]	P40798	7e-27	STC_DROME Protein shuttle craft OS=Drosophila melanogaster GN=stc PE=1 SV=2
BT_Q_ZJU_Singletons4867	BT_ZHJ1_ZJU_Unigene2391	0.0452763	0.0622397	0.72745	0.592887	gi|50872145|ref|NP_001002887.1|	1e-15	paternally expressed 3 [Bos taurus] >gi|75071528|sp|Q6H236.1|PEG3_BOVIN RecName: Full=Paternally-expressed gene 3 protein >gi|40949690|gb|AAR97556.1| paternally expressed gene 3 [Bos taurus]	Q6H236	2e-16	PEG3_BOVIN Paternally-expressed gene 3 protein OS=Bos taurus GN=PEG3 PE=2 SV=1
BT_Q_ZJU_Singletons155984	BT_ZHJ1_ZJU_Unigene13629	0.0118964	0.016427	0.724194	0.740122	gi|195061663|ref|XP_001996041.1|	1e-09	GH14040 [Drosophila grimshawi] >gi|193891833|gb|EDV90699.1| GH14040 [Drosophila grimshawi]	P31729	5e-09	OV16_ONCVO OV-16 antigen OS=Onchocerca volvulus GN=OV16 PE=2 SV=2
BT_Q_ZJU_Singletons22071	BT_ZHJ1_ZJU_Unigene52484	0.0195384	0.0273342	0.714797	0.557866	gi|110760457|ref|XP_391829.3|	0	PREDICTED: similar to belle CG9748-PA [Apis mellifera]	Q9VHP0	0	DDX3_DROME ATP-dependent RNA helicase bel OS=Drosophila melanogaster GN=bel PE=1 SV=1
BT_Q_ZJU_Singletons18730	BT_ZHJ1_ZJU_Unigene52000	0.0201822	0.0289215	0.697827	0.502947	gi|110763873|ref|XP_395912.3|	1e-126	PREDICTED: similar to shuttle craft CG3647-PA, isoform A [Apis mellifera]	P40798	1e-118	STC_DROME Protein shuttle craft OS=Drosophila melanogaster GN=stc PE=1 SV=2
BT_Q_ZJU_Singletons3437	BT_ZHJ1_ZJU_Unigene41638	0.00943155	0.0135755	0.694747	0.732262	gi|110756487|ref|XP_396472.3|	2e-34	PREDICTED: similar to Papilin CG33103-PB, isoform B isoform 1 [Apis mellifera]	O76840	1e-24	PPN1_CAEEL Papilin OS=Caenorhabditis elegans GN=ppn-1 PE=1 SV=1
BT_Q_ZJU_Singletons19588	BT_ZHJ1_ZJU_Unigene50109	0.0317332	0.0459292	0.690917	0.544498	gi|289742257|gb|ADD19876.1|	9e-25	secreted phosphatidylethanolamine binding protein [Glossina morsitans morsitans]	P54185	6e-19	OBA5_DROME Putative odorant-binding protein A5 OS=Drosophila melanogaster GN=a5 PE=1 SV=2
BT_Q_ZJU_Singletons4782	BT_ZHJ1_ZJU_Unigene24152	0.0571922	0.083244	0.687043	0.1305	gi|193603428|ref|XP_001951049.1|	3e-69	PREDICTED: similar to RNA (guanine-9-)-methyltransferase domain-containing protein 1 homolog, mitochondrial [Acyrthosiphon pisum]	Q7JUX9	1e-61	MRRP1_DROME Mitochondrial ribonuclease P protein 1 homolog OS=Drosophila melanogaster GN=CG5190 PE=1 SV=1
BT_Q_ZJU_Singletons156963	BT_ZHJ1_ZJU_Unigene43928	0.0178244	0.0259643	0.686498	0.238411	gi|118788974|ref|XP_317107.3|	3e-39	AGAP008349-PA [Anopheles gambiae str. PEST] >gi|116123003|gb|EAA12222.4| AGAP008349-PA [Anopheles gambiae str. PEST]	P35816	1e-26	PDP1_BOVIN [Pyruvate dehydrogenase [acetyl-transferring]]-phosphatase 1, mitochondrial OS=Bos taurus GN=PDP1 PE=1 SV=1
BT_Q_ZJU_Singletons15956	BT_ZHJ1_ZJU_Unigene38808	0.0213901	0.031195	0.685689	0.444344	gi|255710259|gb|ACU30949.1|	9e-12	probable salivary maltase precursor [Ochlerotatus triseriatus]	P13080	2e-11	MALT_AEDAE Probable maltase OS=Aedes aegypti GN=MAL1 PE=2 SV=1
BT_Q_ZJU_Singletons166619	BT_ZHJ1_ZJU_Unigene21669	0.0110291	0.0163994	0.672533	0.535306	gi|195376277|ref|XP_002046923.1|	4e-28	GJ12221 [Drosophila virilis] >gi|194154081|gb|EDW69265.1| GJ12221 [Drosophila virilis]	Q7Z333	2e-21	SETX_HUMAN Probable helicase senataxin OS=Homo sapiens GN=SETX PE=1 SV=3
BT_Q_ZJU_Singletons166438	BT_ZHJ1_ZJU_Unigene52129	0.00485572	0.00724349	0.670356	0.725333	gi|66508366|ref|XP_623071.1|	1e-177	PREDICTED: similar to Inosine-5-monophosphate dehydrogenase (IMP dehydrogenase) (IMPDH) (IMPD) (Protein raspberry) isoform 1 [Apis mellifera]	Q07152	1e-165	IMDH_DROME Inosine-5'-monophosphate dehydrogenase OS=Drosophila melanogaster GN=ras PE=1 SV=1
BT_Q_ZJU_Singletons3350	BT_ZHJ1_ZJU_Unigene51872	0.0125598	0.0188306	0.666987	0.70974	gi|221106141|ref|XP_002169692.1|	4e-76	PREDICTED: similar to chaperonin groEL-like, partial [Hydra magnipapillata]	Q1QVJ7	1e-100	CH60_CHRSD 60 kDa chaperonin OS=Chromohalobacter salexigens (strain DSM 3043 / ATCC BAA-138 / NCIMB 13768) GN=groL PE=3 SV=1
BT_Q_ZJU_Singletons4884	BT_ZHJ1_ZJU_Unigene10764	0.0226114	0.0339185	0.666639	0.533695	gi|289742257|gb|ADD19876.1|	4e-19	secreted phosphatidylethanolamine binding protein [Glossina morsitans morsitans]	P31729	3e-17	OV16_ONCVO OV-16 antigen OS=Onchocerca volvulus GN=OV16 PE=2 SV=2
BT_Q_ZJU_Singletons152188	BT_ZHJ1_ZJU_Unigene42968	0.0393539	0.0591218	0.665641	0.425138	gi|134026000|gb|AAI35381.1|	7e-07	rnf4 protein [Xenopus (Silurana) tropicalis]	Q9QZS2	6e-07	RNF4_MOUSE RING finger protein 4 OS=Mus musculus GN=Rnf4 PE=1 SV=1
BT_Q_ZJU_Singletons30784	BT_ZHJ1_ZJU_Unigene36558	0.00714369	0.0108011	0.661386	0.672219	gi|189238826|ref|XP_001808539.1|	3e-16	PREDICTED: similar to Growth arrest-specific protein 1 precursor (GAS-1) [Tribolium castaneum]	Q17RH7	1e-07	TPRXL_HUMAN Putative protein TPRXL OS=Homo sapiens GN=TPRXL PE=2 SV=2
BT_Q_ZJU_Singletons16863	BT_ZHJ1_ZJU_Unigene13416	0.0135435	0.0205742	0.658276	0.716643	gi|193662105|ref|XP_001947442.1|	9e-09	PREDICTED: similar to AGAP005245-PK [Acyrthosiphon pisum]	Q7KQZ4	2e-07	LOLA3_DROME Longitudinals lacking protein, isoforms A/B/D/L OS=Drosophila melanogaster GN=lola PE=1 SV=1
BT_Q_ZJU_Singletons1652	BT_ZHJ1_ZJU_Unigene52051	0.0251121	0.0383668	0.654526	0.648626	gi|118777684|ref|XP_308216.2|	1e-82	AGAP007654-PA [Anopheles gambiae str. PEST] >gi|116132020|gb|EAA04140.2| AGAP007654-PA [Anopheles gambiae str. PEST]	Q13637	7e-78	RAB32_HUMAN Ras-related protein Rab-32 OS=Homo sapiens GN=RAB32 PE=1 SV=3
BT_Q_ZJU_Cluster2706	BT_ZHJ1_ZJU_Unigene48700	0.0409971	0.0636144	0.644463	0.295546	gi|193659631|ref|XP_001943345.1|	3e-42	PREDICTED: similar to Sip1/TFIP11 interacting protein [Acyrthosiphon pisum]	Q9Y103	1e-32	TFP11_DROME Septin-interacting protein 1 OS=Drosophila melanogaster GN=sip1 PE=1 SV=1
BT_Q_ZJU_Singletons27992	BT_ZHJ1_ZJU_Unigene42525	0.00874587	0.0138282	0.632465	0.715784	gi|195042800|ref|XP_001991500.1|	7e-17	GH12695 [Drosophila grimshawi] >gi|193901258|gb|EDW00125.1| GH12695 [Drosophila grimshawi]	P30432	1e-15	FUR2_DROME Furin-like protease 2 OS=Drosophila melanogaster GN=Fur2 PE=1 SV=2
BT_Q_ZJU_Singletons166276	BT_ZHJ1_ZJU_Unigene31613	0.0112309	0.0180758	0.621321	0.488771	gi|290997005|ref|XP_002681072.1|	3e-78	2-oxoglutarate dehydrogenase [Naegleria gruberi] >gi|284094695|gb|EFC48328.1| 2-oxoglutarate dehydrogenase [Naegleria gruberi]	P20707	1e-109	ODO1_AZOVI 2-oxoglutarate dehydrogenase E1 component OS=Azotobacter vinelandii GN=sucA PE=3 SV=1
BT_Q_ZJU_Singletons14881	BT_ZHJ1_ZJU_Unigene45075	0.0119178	0.0192926	0.617739	0.712392	gi|170048804|ref|XP_001870785.1|	9e-15	zinc finger Ran-binding domain-containing protein 1 [Culex quinquefasciatus] >gi|167870777|gb|EDS34160.1| zinc finger Ran-binding domain-containing protein 1 [Culex quinquefasciatus]	Q9VH90	2e-13	TRBID_DROME Ubiquitin thioesterase Trabid OS=Drosophila melanogaster GN=CG9448 PE=1 SV=1
BT_Q_ZJU_Singletons136768	BT_ZHJ1_ZJU_Unigene46451	0.0247063	0.0401907	0.614728	0.506835	gi|91081887|ref|XP_968962.1|	6e-30	PREDICTED: similar to translation initiation factor 1a [Tribolium castaneum]	Q7SY07	5e-30	EIF1A_DANRE Probable RNA-binding protein EIF1AD OS=Danio rerio GN=eif1ad PE=2 SV=1
BT_Q_ZJU_Singletons12927	BT_ZHJ1_ZJU_Unigene52114	0.0309785	0.0508204	0.609568	0.268258	gi|193587120|ref|XP_001952175.1|	2e-58	PREDICTED: similar to AGAP005615-PA [Acyrthosiphon pisum]	Q8WTC1	7e-44	RT15_DROME 28S ribosomal protein S15, mitochondrial OS=Drosophila melanogaster GN=bonsai PE=2 SV=2
BT_Q_ZJU_Singletons159638	BT_ZHJ1_ZJU_Unigene35916	0.0150915	0.0253377	0.595613	0.70636	gi|292610407|ref|XP_002660730.1|	2e-08	PREDICTED: zinc finger and SCAN domain containing 2-like [Danio rerio]	Q7TNU6	5e-08	ZN250_MOUSE Zinc finger protein 250 OS=Mus musculus GN=Znf250 PE=2 SV=1
BT_Q_ZJU_Singletons163930	BT_ZHJ1_ZJU_Unigene29326	0.0114828	0.0193594	0.593137	0.705089	gi|158287294|ref|XP_309354.4|	4e-21	AGAP011293-PA [Anopheles gambiae str. PEST] >gi|157019582|gb|EAA05031.4| AGAP011293-PA [Anopheles gambiae str. PEST]	Q9V785	1e-17	3BP5H_DROME SH3 domain-binding protein 5 homolog OS=Drosophila melanogaster GN=pcs PE=1 SV=3
BT_Q_ZJU_Singletons12856	BT_ZHJ1_ZJU_Unigene31311	0.0344996	0.0581854	0.592924	0.249267	gi|193688124|ref|XP_001944766.1|	1e-19	PREDICTED: similar to Cuticular protein 76Bd CG9299-PB [Acyrthosiphon pisum]	P45583	1e-13	CU19_LOCMI Cuticle protein 19 OS=Locusta migratoria PE=1 SV=1
BT_Q_ZJU_Singletons143648	BT_ZHJ1_ZJU_Unigene50343	0.0365077	0.0617824	0.590909	0.455704	gi|91079626|ref|XP_967654.1|	6e-49	PREDICTED: similar to mitochondrial ribosomal protein S29 CG3633-PA [Tribolium castaneum]	P82922	1e-37	RT29_BOVIN 28S ribosomal protein S29, mitochondrial OS=Bos taurus GN=DAP3 PE=1 SV=3
BT_Q_ZJU_Singletons161994	BT_ZHJ1_ZJU_Unigene49211	0.0457749	0.0774954	0.590679	0.340971	gi|158290304|ref|XP_311912.3|	4e-21	AGAP002981-PA [Anopheles gambiae str. PEST] >gi|157017829|gb|EAA07588.3| AGAP002981-PA [Anopheles gambiae str. PEST]	Q9CR63	3e-17	COX16_MOUSE Cytochrome c oxidase assembly protein COX16 homolog, mitochondrial OS=Mus musculus GN=Cox16 PE=2 SV=1
BT_Q_ZJU_Singletons163628	BT_ZHJ1_ZJU_Unigene23963	0.0139155	0.023617	0.589217	0.383436	gi|91085575|ref|XP_968070.1|	1e-157	PREDICTED: similar to glutathione synthetase [Tribolium castaneum]	P35668	1e-92	GSHB_XENLA Glutathione synthetase OS=Xenopus laevis GN=gss PE=2 SV=1
BT_Q_ZJU_Singletons165251	BT_ZHJ1_ZJU_Unigene30883	0.0150214	0.0255244	0.588512	0.273905	gi|189237363|ref|XP_970443.2|	1e-43	PREDICTED: similar to kismet CG3696-PA [Tribolium castaneum]	Q9P2D1	6e-25	CHD7_HUMAN Chromodomain-helicase-DNA-binding protein 7 OS=Homo sapiens GN=CHD7 PE=1 SV=3
BT_Q_ZJU_Singletons33232	BT_ZHJ1_ZJU_Unigene20316	0.00832522	0.0143345	0.580781	0.700393	gi|66534647|ref|XP_392805.2|	2e-32	PREDICTED: similar to jaguar CG5695-PB, isoform B [Apis mellifera]	Q01989	3e-24	MYS9_DROME Myosin heavy chain 95F OS=Drosophila melanogaster GN=jar PE=2 SV=3
BT_Q_ZJU_Singletons9182	BT_ZHJ1_ZJU_Unigene44374	0.0138968	0.0239491	0.580265	0.500013	gi|157138708|ref|XP_001664300.1|	1e-14	activating signal cointegrator 1 complex subunit 3, helc1 [Aedes aegypti] >gi|108869431|gb|EAT33656.1| activating signal cointegrator 1 complex subunit 3, helc1 [Aedes aegypti]	Q8N3C0	2e-08	HELC1_HUMAN Activating signal cointegrator 1 complex subunit 3 OS=Homo sapiens GN=ASCC3 PE=1 SV=3
BT_Q_ZJU_Singletons31492	BT_ZHJ1_ZJU_Unigene21634	0.0234013	0.0404331	0.578766	0.318486	gi|110760953|ref|XP_393809.3|	1e-32	PREDICTED: similar to zinc finger protein 341 [Apis mellifera]	Q9BYN7	1e-30	ZN341_HUMAN Zinc finger protein 341 OS=Homo sapiens GN=ZNF341 PE=2 SV=2
BT_Q_ZJU_Singletons166888	BT_ZHJ1_ZJU_Unigene30879	0.0206764	0.0361077	0.572632	0.343664	gi|195431505|ref|XP_002063779.1|	2e-40	GK15850 [Drosophila willistoni] >gi|194159864|gb|EDW74765.1| GK15850 [Drosophila willistoni]	Q5SQH8	6e-13	CF136_HUMAN Uncharacterized protein C6orf136 OS=Homo sapiens GN=C6orf136 PE=2 SV=1
BT_Q_ZJU_Singletons2716	BT_ZHJ1_ZJU_Unigene13320	0.0112393	0.0196583	0.571735	0.698489	gi|66519672|ref|XP_393828.2|	8e-35	PREDICTED: similar to katanin p80 (WD40-containing) subunit B 1 [Apis mellifera]	Q5ZIU8	5e-25	KTNB1_CHICK Katanin p80 WD40-containing subunit B1 OS=Gallus gallus GN=KATNB1 PE=2 SV=2
BT_Q_ZJU_Singletons34607	BT_ZHJ1_ZJU_Unigene3526	0.00837124	0.0147011	0.569428	0.696792	gi|170032405|ref|XP_001844072.1|	4e-29	mlo2 [Culex quinquefasciatus] >gi|167872358|gb|EDS35741.1| mlo2 [Culex quinquefasciatus]	Q8N806	1e-22	UBR7_HUMAN Putative E3 ubiquitin-protein ligase UBR7 OS=Homo sapiens GN=UBR7 PE=1 SV=2
BT_Q_ZJU_Singletons29939	BT_ZHJ1_ZJU_Unigene26760	0.0207136	0.0365204	0.567179	0.480427	gi|157128900|ref|XP_001661539.1|	4e-11	phosphatidylethanolamine-binding protein [Aedes aegypti] >gi|108872444|gb|EAT36669.1| phosphatidylethanolamine-binding protein [Aedes aegypti]	O16264	9e-10	PEBPH_CAEEL Phosphatidylethanolamine-binding protein homolog F40A3.3 OS=Caenorhabditis elegans GN=F40A3.3 PE=2 SV=1
BT_Q_ZJU_Singletons18321	BT_ZHJ1_ZJU_Unigene35507	0.0358524	0.0637203	0.562652	0.496562	gi|170037745|ref|XP_001846716.1|	3e-08	peroxisome assembly factor 1 [Culex quinquefasciatus] >gi|167881062|gb|EDS44445.1| peroxisome assembly factor 1 [Culex quinquefasciatus]	Q75JQ3	3e-06	PEX2_DICDI Peroxisome biogenesis factor 2 OS=Dictyostelium discoideum GN=pex2 PE=3 SV=1
BT_Q_ZJU_Singletons166798	BT_ZHJ1_ZJU_Unigene9300	0.0501214	0.0892837	0.561372	0.145726	gi|291221175|ref|XP_002730599.1|	8e-41	PREDICTED: zinc finger protein 197-like [Saccoglossus kowalevskii]	Q6ZMW2	4e-39	ZN782_HUMAN Zinc finger protein 782 OS=Homo sapiens GN=ZNF782 PE=2 SV=1
BT_Q_ZJU_Singletons4096	BT_ZHJ1_ZJU_Unigene51980	0.0125557	0.0224038	0.560426	0.44883	gi|110758631|ref|XP_001120832.1|	3e-88	PREDICTED: similar to CG11388-PA [Apis mellifera]	Q3U4G3	3e-64	CC021_MOUSE Uncharacterized protein C3orf21 homolog OS=Mus musculus PE=2 SV=1
BT_Q_ZJU_Singletons165039	BT_ZHJ1_ZJU_Unigene42398	0.0178457	0.0319878	0.55789	0.488573	gi|170050402|ref|XP_001861295.1|	5e-10	15E1.2 protein [Culex quinquefasciatus] >gi|167872029|gb|EDS35412.1| 15E1.2 protein [Culex quinquefasciatus]	Q2KIF1	2e-10	GATCL_BOVIN GatC-like protein OS=Bos taurus GN=GATC PE=2 SV=1
BT_Q_ZJU_Singletons160965	BT_ZHJ1_ZJU_Unigene41079	0.0394524	0.0724438	0.544593	0.318797	gi|195035697|ref|XP_001989308.1|	3e-14	GH11658 [Drosophila grimshawi] >gi|193905308|gb|EDW04175.1| GH11658 [Drosophila grimshawi]	Q9D5U5	3e-12	HDD1A_MOUSE Haloacid dehalogenase-like hydrolase domain-containing protein 1A OS=Mus musculus GN=Hdhd1a PE=2 SV=1
BT_Q_ZJU_Singletons30894	BT_ZHJ1_ZJU_Unigene16165	0.0328401	0.0604571	0.543197	0.217078	gi|193617801|ref|XP_001947885.1|	4e-41	PREDICTED: similar to uridine 5-monophosphate synthase [Acyrthosiphon pisum]	Q01637	8e-37	PYR5_DROME Uridine 5'-monophosphate synthase OS=Drosophila melanogaster GN=r-l PE=2 SV=2
BT_Q_ZJU_Singletons9019	BT_ZHJ1_ZJU_Unigene44858	0.016035	0.0296722	0.540405	0.465539	gi|156538813|ref|XP_001607963.1|	2e-14	PREDICTED: similar to phosphatidylethanolamine-binding protein [Nasonia vitripennis]	P31729	1e-13	OV16_ONCVO OV-16 antigen OS=Onchocerca volvulus GN=OV16 PE=2 SV=2
BT_Q_ZJU_Singletons15476	BT_ZHJ1_ZJU_Unigene27639	0.0227783	0.0423417	0.537964	0.316875	gi|156544058|ref|XP_001604974.1|	1e-24	PREDICTED: similar to GA18228-PA [Nasonia vitripennis]	Q9VDS6	2e-23	SURF6_DROME Surfeit locus protein 6 homolog OS=Drosophila melanogaster GN=Surf6 PE=1 SV=1
BT_Q_ZJU_Singletons2605	BT_ZHJ1_ZJU_Unigene51586	0.0228927	0.0426901	0.536253	0.267734	gi|193647913|ref|XP_001951890.1|	9e-73	PREDICTED: similar to DEAD box ATP-dependent RNA helicase [Acyrthosiphon pisum]	Q9CWT6	3e-43	DDX28_MOUSE Probable ATP-dependent RNA helicase DDX28 OS=Mus musculus GN=Ddx28 PE=2 SV=1
BT_Q_ZJU_Singletons855	BT_ZHJ1_ZJU_Unigene14662	0.00990372	0.0185768	0.533124	0.685077	gi|193666898|ref|XP_001952811.1|	8e-24	PREDICTED: similar to O-sialoglycoprotein endopeptidase [Acyrthosiphon pisum]	Q0P4K0	6e-14	OSGP2_XENTR Probable O-sialoglycoprotein endopeptidase 2 OS=Xenopus tropicalis GN=osgepl1 PE=2 SV=2
BT_Q_ZJU_Singletons164860	BT_ZHJ1_ZJU_Unigene31197	0.0105743	0.0199276	0.530634	0.354882	gi|110764127|ref|XP_392097.3|	1e-145	PREDICTED: similar to Collagen type IV CG4145-PA, isoform A isoform 1 [Apis mellifera]	P08120	1e-111	CO4A1_DROME Collagen alpha-1(IV) chain OS=Drosophila melanogaster GN=Cg25C PE=2 SV=3
BT_Q_ZJU_Singletons163639	BT_ZHJ1_ZJU_Unigene2916	0.0157153	0.0298837	0.525883	0.353055	gi|66506782|ref|XP_392819.2|	2e-91	PREDICTED: similar to Mothers against decapentaplegic homolog 5 (SMAD 5) (Mothers against DPP homolog 5) (Smad5) (Somitabun protein) isoform 1 [Apis mellifera]	P42003	1e-83	MAD_DROME Protein mothers against dpp OS=Drosophila melanogaster GN=Mad PE=1 SV=1
BT_Q_ZJU_Singletons24775	BT_ZHJ1_ZJU_Unigene52190	0.0157565	0.0300131	0.524989	0.196472	gi|91086167|ref|XP_970329.1|	1e-150	PREDICTED: similar to PRP39 pre-mRNA processing factor 39 homolog (yeast) [Tribolium castaneum]	Q1JPZ7	1e-106	PRP39_DANRE Pre-mRNA-processing factor 39 OS=Danio rerio GN=prpf39 PE=2 SV=2
BT_Q_ZJU_Singletons160219	BT_ZHJ1_ZJU_Unigene34729	0.0468672	0.0909099	0.515534	0.228382	--	--	--	Q01745	3e-16	GAOA_GIBZE Galactose oxidase OS=Gibberella zeae GN=GAOA PE=1 SV=1
BT_Q_ZJU_Singletons25255	BT_ZHJ1_ZJU_Unigene50430	0.0235137	0.0457354	0.514124	0.189974	gi|158294321|ref|XP_001688676.1|	5e-41	AGAP005529-PA [Anopheles gambiae str. PEST] >gi|158294323|ref|XP_001688677.1| AGAP005529-PB [Anopheles gambiae str. PEST] >gi|157015510|gb|EDO63682.1| AGAP005529-PA [Anopheles gambiae str. PEST] >gi|157015511|gb|EDO63683.1| AGAP005529-PB [Anopheles gambiae str. PEST]	Q32L53	2e-31	GRINA_BOVIN Glutamate [NMDA] receptor-associated protein 1 OS=Bos taurus GN=GRINA PE=2 SV=1
BT_Q_ZJU_Singletons28750	BT_ZHJ1_ZJU_Unigene21159	0.00978866	0.0191611	0.510862	0.340399	gi|148231388|ref|NP_001080879.1|	1e-23	activating signal cointegrator 1 complex subunit 2 [Xenopus laevis] >gi|28278597|gb|AAH44110.1| Asc1p100-prov protein [Xenopus laevis] >gi|83318288|gb|AAI08786.1| Asc1p100 protein [Xenopus laevis]	Q9H1I8	2e-21	ASCC2_HUMAN Activating signal cointegrator 1 complex subunit 2 OS=Homo sapiens GN=ASCC2 PE=1 SV=3
BT_Q_ZJU_Singletons18950	BT_ZHJ1_ZJU_Unigene43906	0.038684	0.0762236	0.507507	0.322254	gi|193704739|ref|XP_001944771.1|	2e-25	PREDICTED: similar to Nucleoside diphosphate kinase 6 (NDK 6) (NDP kinase 6) (nm23-M6) [Acyrthosiphon pisum]	Q6DI51	2e-25	NDK6_DANRE Nucleoside diphosphate kinase 6 OS=Danio rerio GN=nme6 PE=2 SV=1
BT_Q_ZJU_Singletons25835	BT_ZHJ1_ZJU_Unigene40190	0.0184053	0.0365968	0.502921	0.676792	gi|291238323|ref|XP_002739079.1|	6e-11	PREDICTED: SUMO1/sentrin specific peptidase 1-like [Saccoglossus kowalevskii]	Q9EQE1	3e-09	SENP2_RAT Sentrin-specific protease 2 OS=Rattus norvegicus GN=Senp2 PE=1 SV=1
BT_Q_ZJU_Singletons167675	BT_ZHJ1_ZJU_Unigene11948	0.0139493	0.0279209	0.499601	0.332747	gi|156545714|ref|XP_001604871.1|	2e-23	PREDICTED: similar to toll [Nasonia vitripennis]	P08953	2e-14	TOLL_DROME Protein toll OS=Drosophila melanogaster GN=Tl PE=1 SV=1
BT_Q_ZJU_Singletons165803	BT_ZHJ1_ZJU_Unigene31497	0.0847101	0.170621	0.496481	0.0297607	gi|146077957|ref|XP_001463394.1|	1e-41	cyclopropane-fatty-acyl-phospholipid synthase [Leishmania infantum JPCM5]	P0A9H7	1e-124	CFA_ECOLI Cyclopropane-fatty-acyl-phospholipid synthase OS=Escherichia coli (strain K12) GN=cfa PE=1 SV=2
BT_Q_ZJU_Singletons25494	BT_ZHJ1_ZJU_Unigene307	0.0271308	0.0548141	0.494961	0.185291	gi|156544303|ref|XP_001607136.1|	2e-93	PREDICTED: similar to golgi reassembly stacking protein 2 (grasp2) [Nasonia vitripennis]	Q9R064	5e-83	GORS2_RAT Golgi reassembly-stacking protein 2 OS=Rattus norvegicus GN=Gorasp2 PE=1 SV=3
BT_Q_ZJU_Singletons6680	BT_ZHJ1_ZJU_Unigene9065	0.0208813	0.0446452	0.467715	0.310009	gi|149050595|gb|EDM02768.1|	3e-06	gem (nuclear organelle) associated protein 6, isoform CRA_a [Rattus norvegicus]	Q2KHW8	1e-06	GEMI6_BOVIN Gem-associated protein 6 OS=Bos taurus GN=GEMIN6 PE=2 SV=1
BT_Q_ZJU_Singletons17634	BT_ZHJ1_ZJU_Unigene30814	0.0145694	0.031294	0.465564	0.0538765	gi|195336800|ref|XP_002035021.1|	1e-139	GM14147 [Drosophila sechellia] >gi|194128114|gb|EDW50157.1| GM14147 [Drosophila sechellia]	Q9I7U4	2e-74	TITIN_DROME Titin OS=Drosophila melanogaster GN=sls PE=1 SV=3
BT_Q_ZJU_Singletons31699	BT_ZHJ1_ZJU_Unigene22591	0.0256437	0.055136	0.465098	0.118263	gi|161343861|tpg|DAA06111.1|	2e-40	TPA: TPA_inf: cathepsin B [Myzus persicae]	P43508	2e-29	CPR4_CAEEL Cathepsin B-like cysteine proteinase 4 OS=Caenorhabditis elegans GN=cpr-4 PE=2 SV=1
BT_Q_ZJU_Singletons166255	BT_ZHJ1_ZJU_Unigene45774	0.0183709	0.0398355	0.461169	0.262657	gi|91080713|ref|XP_975329.1|	1e-36	PREDICTED: similar to bicoid stability factor CG10302-PA [Tribolium castaneum]	Q28C74	4e-30	LPPRC_XENTR Leucine-rich PPR motif-containing protein, mitochondrial OS=Xenopus tropicalis GN=lrpprc PE=2 SV=1
BT_Q_ZJU_Singletons22206	BT_ZHJ1_ZJU_Unigene10262	0.0499672	0.108375	0.461058	0.0373868	gi|110763671|ref|XP_623194.2|	2e-21	PREDICTED: similar to CG6180-PA isoform 2 [Apis mellifera]	P31729	1e-18	OV16_ONCVO OV-16 antigen OS=Onchocerca volvulus GN=OV16 PE=2 SV=2
BT_Q_ZJU_Singletons30195	BT_ZHJ1_ZJU_Unigene47953	0.0487189	0.106446	0.457687	0.0665867	gi|159873|gb|AAA29411.1|	3e-10	O.V.-16 antigen precursor [Onchocerca volvulus]	P31729	7e-11	OV16_ONCVO OV-16 antigen OS=Onchocerca volvulus GN=OV16 PE=2 SV=2
BT_Q_ZJU_Singletons34649	BT_ZHJ1_ZJU_Unigene50909	0.014713	0.0321895	0.457075	0.225564	gi|115613179|ref|XP_781239.2|	7e-61	PREDICTED: similar to Fanconi anemia complementation group M [Strongylocentrotus purpuratus] >gi|115925565|ref|XP_001193687.1| PREDICTED: similar to Fanconi anemia complementation group M [Strongylocentrotus purpuratus]	Q8IYD8	2e-56	FANCM_HUMAN Fanconi anemia group M protein OS=Homo sapiens GN=FANCM PE=1 SV=2
BT_Q_ZJU_Singletons165684	BT_ZHJ1_ZJU_Unigene46706	0.0186943	0.0409765	0.45622	0.431134	gi|194770229|ref|XP_001967198.1|	4e-60	GF19004 [Drosophila ananassae] >gi|190618536|gb|EDV34060.1| GF19004 [Drosophila ananassae]	Q9NHE5	1e-60	CAPS_DROME Calcium-dependent secretion activator OS=Drosophila melanogaster GN=Caps PE=1 SV=2
BT_Q_ZJU_Singletons34522	BT_ZHJ1_ZJU_Unigene30585	0.0274659	0.0610431	0.449943	0.0241477	gi|91077688|ref|XP_974709.1|	1e-135	PREDICTED: similar to pentatricopeptide repeat domain 3 [Tribolium castaneum]	A1Z9A8	1e-127	PTCD3_DROME Protein PTCD3 homolog, mitochondrial OS=Drosophila melanogaster GN=CG4679 PE=2 SV=1
BT_Q_ZJU_Singletons22696	BT_ZHJ1_ZJU_Unigene42690	0.00646834	0.0145089	0.445819	0.639168	gi|74865845|sp|Q8MP30.1|Y7791_DICDI	7e-12	RecName: Full=Uncharacterized histidine-rich protein DDB_G0274557; Flags: Precursor	Q8MP30	1e-12	Y7791_DICDI Uncharacterized histidine-rich protein DDB0167791 OS=Dictyostelium discoideum GN=DDB_G0274557 PE=4 SV=1
BT_Q_ZJU_Singletons22010	BT_ZHJ1_ZJU_Unigene31348	0.0206924	0.0464822	0.445168	0.286366	gi|110758825|ref|XP_392590.3|	1e-16	PREDICTED: similar to TBPH CG10327-PA, isoform A [Apis mellifera]	Q28F51	1e-13	TADBP_XENTR TAR DNA-binding protein 43 OS=Xenopus tropicalis GN=tardbp PE=2 SV=1
BT_Q_ZJU_Singletons15391	BT_ZHJ1_ZJU_Unigene10353	0.00597397	0.0134747	0.443347	0.422333	gi|91084027|ref|XP_966382.1|	1e-127	PREDICTED: similar to Putative GTP-binding protein 5 [Tribolium castaneum]	Q5RDW1	2e-85	GTPB5_PONAB GTP-binding protein 5 OS=Pongo abelii GN=GTPBP5 PE=2 SV=1
BT_Q_ZJU_Singletons34604	BT_ZHJ1_ZJU_Unigene49395	0.0220517	0.0504346	0.437234	0.291253	gi|193704739|ref|XP_001944771.1|	3e-20	PREDICTED: similar to Nucleoside diphosphate kinase 6 (NDK 6) (NDP kinase 6) (nm23-M6) [Acyrthosiphon pisum]	O88425	1e-15	NDK6_MOUSE Nucleoside diphosphate kinase 6 OS=Mus musculus GN=Nme6 PE=2 SV=1
BT_Q_ZJU_Singletons27740	BT_ZHJ1_ZJU_Unigene30920	0.0457795	0.105074	0.435688	0.0973759	gi|148230999|ref|NP_001091385.1|	3e-19	zinc finger and BTB domain containing 48 [Xenopus laevis] >gi|117167937|gb|AAI24902.1| Zbtb48 protein [Xenopus laevis]	Q9H116	2e-18	GZF1_HUMAN GDNF-inducible zinc finger protein 1 OS=Homo sapiens GN=GZF1 PE=2 SV=1
BT_Q_ZJU_Singletons28705	BT_ZHJ1_ZJU_Unigene23369	0.0253488	0.0582919	0.434859	0.33367	gi|195337473|ref|XP_002035353.1|	3e-18	GM13974 [Drosophila sechellia] >gi|194128446|gb|EDW50489.1| GM13974 [Drosophila sechellia]	P13983	1e-19	EXTN_TOBAC Extensin OS=Nicotiana tabacum GN=HRGPNT3 PE=2 SV=1
BT_Q_ZJU_Singletons132519	BT_ZHJ1_ZJU_Unigene35268	0.0265802	0.0614729	0.432388	0.286974	gi|256087927|ref|XP_002580113.1|	4e-18	serine/threonine protein kinase [Schistosoma mansoni] >gi|238665621|emb|CAZ36352.1| serine/threonine kinase [Schistosoma mansoni]	Q5R7I7	5e-16	CCRK_PONAB Cell cycle-related kinase OS=Pongo abelii GN=CCRK PE=2 SV=1
BT_Q_ZJU_Singletons23074	BT_ZHJ1_ZJU_Unigene9361	0.0114319	0.0264602	0.432044	0.285386	gi|110756251|ref|XP_624756.2|	5e-64	PREDICTED: similar to CG11490-PA [Apis mellifera]	Q8TC07	1e-43	TBC15_HUMAN TBC1 domain family member 15 OS=Homo sapiens GN=TBC1D15 PE=1 SV=2
BT_Q_ZJU_Singletons23755	BT_ZHJ1_ZJU_Unigene28843	0.0228518	0.0529836	0.431299	0.192958	gi|194746631|ref|XP_001955780.1|	1e-61	GF16067 [Drosophila ananassae] >gi|190628817|gb|EDV44341.1| GF16067 [Drosophila ananassae]	Q9VN93	7e-61	CPR1_DROME Putative cysteine proteinase CG12163 OS=Drosophila melanogaster GN=CG12163 PE=2 SV=2
BT_Q_ZJU_Singletons166450	BT_ZHJ1_ZJU_Unigene11297	0.011633	0.0274287	0.424119	0.29675	gi|193683445|ref|XP_001945853.1|	5e-97	PREDICTED: similar to FYVE finger containing protein [Acyrthosiphon pisum]	Q5ZLY5	3e-81	PKHF2_CHICK Pleckstrin homology domain-containing family F member 2 OS=Gallus gallus GN=PLEKHF2 PE=2 SV=1
BT_Q_ZJU_Singletons13053	BT_ZHJ1_ZJU_Unigene29838	0.0181608	0.0429191	0.423141	0.199479	gi|66515368|ref|XP_624877.1|	3e-80	PREDICTED: similar to ubiquitin-binding protein homolog [Apis mellifera]	O14562	2e-70	UBFD1_HUMAN Ubiquitin domain-containing protein UBFD1 OS=Homo sapiens GN=UBFD1 PE=1 SV=1
BT_Q_ZJU_Singletons28669	BT_ZHJ1_ZJU_Unigene27691	0.0100485	0.0237874	0.422431	0.0394779	gi|110762004|ref|XP_391949.3|	1e-119	PREDICTED: similar to NIK and IKK(beta) binding protein [Apis mellifera]	Q9VIL0	3e-90	NIBP_DROME NIK- and IKBKB-binding protein homolog OS=Drosophila melanogaster GN=CG2478 PE=1 SV=2
BT_Q_ZJU_Singletons30399	BT_ZHJ1_ZJU_Unigene31177	0.0517253	0.12255	0.422076	0.0146884	gi|194868587|ref|XP_001972309.1|	2e-87	GG13956 [Drosophila erecta] >gi|190654092|gb|EDV51335.1| GG13956 [Drosophila erecta]	Q15070	1e-67	OXA1L_HUMAN Mitochondrial inner membrane protein OXA1L OS=Homo sapiens GN=OXA1L PE=1 SV=3
BT_Q_ZJU_Singletons157169	BT_ZHJ1_ZJU_Unigene44208	0.0195915	0.0468921	0.417799	0.27625	gi|119113554|ref|XP_310556.3|	9e-23	AGAP000531-PA [Anopheles gambiae str. PEST] >gi|116130415|gb|EAA06255.4| AGAP000531-PA [Anopheles gambiae str. PEST]	Q29R99	2e-16	LIPB_DANRE Putative octanoyltransferase, mitochondrial OS=Danio rerio GN=zgc:136925 PE=2 SV=1
BT_Q_ZJU_Singletons165081	BT_ZHJ1_ZJU_Unigene50294	0.00413511	0.0101025	0.409316	0.636658	gi|221124468|ref|XP_002165559.1|	7e-52	PREDICTED: similar to CG7430 CG7430-PA [Hydra magnipapillata]	P14218	2e-57	DLDH_PSEFL Dihydrolipoyl dehydrogenase OS=Pseudomonas fluorescens GN=lpd PE=1 SV=3
BT_Q_ZJU_Singletons29400	BT_ZHJ1_ZJU_Unigene5678	0.0101048	0.0247875	0.407657	0.177451	gi|195443100|ref|XP_002069277.1|	9e-22	GK21112 [Drosophila willistoni] >gi|194165362|gb|EDW80263.1| GK21112 [Drosophila willistoni]	Q9D1Q1	8e-13	MPH6_MOUSE M-phase phosphoprotein 6 OS=Mus musculus GN=Mphosph6 PE=1 SV=1
BT_Q_ZJU_Singletons163372	BT_ZHJ1_ZJU_Unigene29622	0.0204084	0.0502909	0.405807	0.201438	gi|114602433|ref|XP_001152699.1|	4e-13	PREDICTED: ring finger protein 14 isoform 8 [Pan troglodytes]	Q9UBS8	7e-14	RNF14_HUMAN E3 ubiquitin-protein ligase RNF14 OS=Homo sapiens GN=RNF14 PE=1 SV=1
BT_Q_ZJU_Singletons8178	BT_ZHJ1_ZJU_Unigene12331	0.00899784	0.0225529	0.398966	0.278688	gi|193636717|ref|XP_001949755.1|	2e-26	PREDICTED: similar to CG5414 CG5414-PA [Acyrthosiphon pisum]	Q8BIJ6	1e-24	SYIM_MOUSE Isoleucyl-tRNA synthetase, mitochondrial OS=Mus musculus GN=Iars2 PE=2 SV=1
BT_Q_ZJU_Singletons29942	BT_ZHJ1_ZJU_Unigene51780	0.0255881	0.0645875	0.396178	0.0670576	gi|193662244|ref|XP_001949662.1|	7e-52	PREDICTED: similar to thymus-specific serine protease [Acyrthosiphon pisum]	P90893	3e-44	YM9I_CAEEL Putative serine protease F56F10.1 OS=Caenorhabditis elegans GN=F56F10.1 PE=1 SV=2
BT_Q_ZJU_Singletons167314	BT_ZHJ1_ZJU_Unigene18480	0.0153877	0.0390083	0.394472	0.03011	gi|193693106|ref|XP_001951968.1|	1e-139	PREDICTED: similar to serine protease, partial [Acyrthosiphon pisum]	Q01443	4e-25	SSP2_PLAYO Sporozoite surface protein 2 OS=Plasmodium yoelii yoelii GN=SSP2 PE=1 SV=2
BT_Q_ZJU_Singletons15198	BT_ZHJ1_ZJU_Unigene13040	0.0144238	0.0366889	0.393139	0.178363	gi|91087991|ref|XP_973574.1|	2e-96	PREDICTED: similar to CG11160 CG11160-PA [Tribolium castaneum]	O46040	9e-14	MSTAA_DROME Protein msta, isoform A OS=Drosophila melanogaster GN=msta PE=2 SV=3
BT_Q_ZJU_Singletons10990	BT_ZHJ1_ZJU_Unigene48345	0.0361529	0.0925518	0.390623	0.171032	gi|119578690|gb|EAW58286.1|	1e-15	glyoxylate reductase/hydroxypyruvate reductase, isoform CRA_d [Homo sapiens]	Q9UBQ7	3e-16	GRHPR_HUMAN Glyoxylate reductase/hydroxypyruvate reductase OS=Homo sapiens GN=GRHPR PE=1 SV=1
BT_Q_ZJU_Singletons4169	BT_ZHJ1_ZJU_Unigene47159	0.0132186	0.0339145	0.389761	0.41039	gi|195578500|ref|XP_002079103.1|	1e-10	GD23774 [Drosophila simulans] >gi|194191112|gb|EDX04688.1| GD23774 [Drosophila simulans]	Q9VKH6	1e-10	PPT2_DROME Lysosomal thioesterase PPT2 homolog OS=Drosophila melanogaster GN=Ppt2 PE=2 SV=1
BT_Q_ZJU_Singletons25606	BT_ZHJ1_ZJU_Unigene27461	0.0195835	0.0502797	0.389491	0.1229	gi|157133196|ref|XP_001662795.1|	3e-33	phosphatidylethanolamine-binding protein [Aedes aegypti] >gi|108870917|gb|EAT35142.1| phosphatidylethanolamine-binding protein [Aedes aegypti]	P31729	3e-25	OV16_ONCVO OV-16 antigen OS=Onchocerca volvulus GN=OV16 PE=2 SV=2
BT_Q_ZJU_Singletons162422	BT_ZHJ1_ZJU_Unigene30277	0.036746	0.0945487	0.388646	0.0834273	gi|158296526|ref|XP_554918.3|	2e-46	AGAP008523-PA [Anopheles gambiae str. PEST] >gi|157014752|gb|EAL39544.3| AGAP008523-PA [Anopheles gambiae str. PEST]	Q0V8R7	7e-21	NSUN4_BOVIN Putative methyltransferase NSUN4 OS=Bos taurus GN=NSUN4 PE=2 SV=2
BT_Q_ZJU_Singletons16712	BT_ZHJ1_ZJU_Unigene49489	0.0205588	0.0529958	0.387932	0.0472011	gi|193599080|ref|XP_001946811.1|	1e-31	PREDICTED: similar to CG30100 CG30100-PA isoform 2 [Acyrthosiphon pisum] >gi|193599082|ref|XP_001946758.1| PREDICTED: similar to CG30100 CG30100-PA isoform 1 [Acyrthosiphon pisum]	Q80VP5	2e-22	CL065_MOUSE Uncharacterized protein C12orf65 homolog OS=Mus musculus PE=2 SV=1
BT_Q_ZJU_Cluster2236	BT_ZHJ1_ZJU_Unigene24250	0.0190083	0.0493468	0.385198	0.13324	gi|195109807|ref|XP_001999473.1|	6e-40	GI24527 [Drosophila mojavensis] >gi|193916067|gb|EDW14934.1| GI24527 [Drosophila mojavensis]	A1ZAI5	2e-34	FACR1_DROME Putative fatty acyl-CoA reductase CG5065 OS=Drosophila melanogaster GN=CG5065 PE=3 SV=1
BT_Q_ZJU_Singletons29374	BT_ZHJ1_ZJU_Unigene51221	0.0061941	0.0160967	0.384806	0.268102	gi|91093748|ref|XP_969297.1|	4e-59	PREDICTED: similar to CG1962 CG1962-PA [Tribolium castaneum]	Q86X02	2e-29	CDR2L_HUMAN Cerebellar degeneration-related protein 2-like OS=Homo sapiens GN=CDR2L PE=1 SV=2
BT_Q_ZJU_Singletons13025	BT_ZHJ1_ZJU_Unigene49548	0.0097165	0.0252913	0.384183	0.268507	gi|156555574|ref|XP_001604950.1|	5e-37	PREDICTED: similar to ENSANGP00000019247 [Nasonia vitripennis]	Q8BWP5	7e-16	TTPA_MOUSE Alpha-tocopherol transfer protein OS=Mus musculus GN=Ttpa PE=2 SV=1
BT_Q_ZJU_Singletons29582	BT_ZHJ1_ZJU_Unigene21516	0.0129631	0.0337746	0.383813	0.389258	gi|193654811|ref|XP_001950178.1|	2e-63	PREDICTED: similar to sodium/potassium-dependent atpase beta-2 subunit [Acyrthosiphon pisum]	Q24048	7e-51	ATPB2_DROME Sodium/potassium-transporting ATPase subunit beta-2 OS=Drosophila melanogaster GN=nrv2 PE=1 SV=2
BT_Q_ZJU_Singletons34985	BT_ZHJ1_ZJU_Unigene42999	0.009029	0.0236309	0.382084	0.405168	gi|55741608|ref|NP_001006315.1|	1e-06	proline-rich nuclear receptor coactivator 2 [Gallus gallus] >gi|62287150|sp|Q5ZMB7.1|PNRC2_CHICK RecName: Full=Proline-rich nuclear receptor coactivator 2	Q5ZMB7	2e-07	PNRC2_CHICK Proline-rich nuclear receptor coactivator 2 OS=Gallus gallus GN=PNRC2 PE=2 SV=1
BT_Q_ZJU_Singletons2757	BT_ZHJ1_ZJU_Unigene51148	0.0213374	0.0561102	0.380277	0.252001	gi|91092850|ref|XP_968855.1|	1e-86	PREDICTED: similar to proteasome beta subunit [Tribolium castaneum]	P40304	1e-70	PSB1_DROME Proteasome subunit beta type-1 OS=Drosophila melanogaster GN=Pros26 PE=1 SV=2
BT_Q_ZJU_Singletons99	BT_ZHJ1_ZJU_Unigene5700	0.0405036	0.107339	0.377344	0.0108938	gi|195350163|ref|XP_002041611.1|	8e-13	GM16758 [Drosophila sechellia] >gi|194123384|gb|EDW45427.1| GM16758 [Drosophila sechellia]	Q07283	1e-10	TRHY_HUMAN Trichohyalin OS=Homo sapiens GN=TCHH PE=1 SV=2
BT_Q_ZJU_Singletons31086	BT_ZHJ1_ZJU_Unigene28664	0.0126539	0.0335377	0.377304	0.13553	gi|66561334|ref|XP_623809.1|	1e-76	PREDICTED: similar to IMP3, U3 small nucleolar ribonucleoprotein, homolog [Apis mellifera]	Q3T0M3	2e-67	IMP3_BOVIN U3 small nucleolar ribonucleoprotein protein IMP3 OS=Bos taurus GN=IMP3 PE=2 SV=1
BT_Q_ZJU_Singletons26965	BT_ZHJ1_ZJU_Unigene29005	0.0269559	0.0715974	0.376492	0.0154002	gi|189235515|ref|XP_970821.2|	9e-22	PREDICTED: similar to CG8833 CG8833-PA [Tribolium castaneum]	Q9DBM1	2e-15	GPTC1_MOUSE G patch domain-containing protein 1 OS=Mus musculus GN=Gpatch1 PE=2 SV=1
BT_Q_ZJU_Singletons7000	BT_ZHJ1_ZJU_Unigene31656	0.0185247	0.0492392	0.376218	0.0264596	gi|189235987|ref|XP_971849.2|	3e-46	PREDICTED: similar to BMKETTIN [Tribolium castaneum]	Q9I7U4	2e-34	TITIN_DROME Titin OS=Drosophila melanogaster GN=sls PE=1 SV=3
BT_Q_ZJU_Singletons21656	BT_ZHJ1_ZJU_Unigene30805	0.0124943	0.0333253	0.374919	0.0484781	gi|48095590|ref|XP_392325.1|	0	PREDICTED: similar to Dead-box-1 CG9054-PA isoform 1 [Apis mellifera]	Q9VNV3	0	DDX1_DROME ATP-dependent RNA helicase Ddx1 OS=Drosophila melanogaster GN=Ddx1 PE=2 SV=1
BT_Q_ZJU_Singletons159155	BT_ZHJ1_ZJU_Unigene30113	0.0188616	0.0504179	0.374105	0.100089	gi|193606207|ref|XP_001947883.1|	1e-96	PREDICTED: similar to ariadne ubiquitin-conjugating enzyme E2 binding protein [Acyrthosiphon pisum]	Q9Z1K5	9e-88	ARI1_MOUSE Protein ariadne-1 homolog OS=Mus musculus GN=Arih1 PE=2 SV=3
BT_Q_ZJU_Singletons143886	BT_ZHJ1_ZJU_Unigene29471	0.0117295	0.0313882	0.373691	0.401053	gi|193676363|ref|XP_001952449.1|	6e-10	PREDICTED: similar to 1,4-dihydroxy-2-naphthoate octaprenyltransferase [Acyrthosiphon pisum]	Q9V3R8	3e-09	UBIA1_DROME UbiA prenyltransferase domain-containing protein 1 homolog OS=Drosophila melanogaster GN=heix PE=1 SV=1
BT_Q_ZJU_Singletons163629	BT_ZHJ1_ZJU_Unigene28393	0.026972	0.0725861	0.371586	0.0550545	gi|189239344|ref|XP_973859.2|	1e-123	PREDICTED: similar to 28S ribosomal protein S5 [Tribolium castaneum]	Q5REJ1	7e-59	RT05_PONAB 28S ribosomal protein S5, mitochondrial OS=Pongo abelii GN=MRPS5 PE=2 SV=1
BT_Q_ZJU_Singletons30753	BT_ZHJ1_ZJU_Unigene29134	0.0141054	0.0380628	0.370583	0.046411	gi|156550247|ref|XP_001602260.1|	1e-110	PREDICTED: similar to ENSANGP00000003994 [Nasonia vitripennis]	Q61550	1e-34	RAD21_MOUSE Double-strand-break repair protein rad21 homolog OS=Mus musculus GN=Rad21 PE=1 SV=2
BT_Q_ZJU_Singletons154450	BT_ZHJ1_ZJU_Unigene14068	0.00534084	0.0144464	0.3697	0.618746	gi|156538038|ref|XP_001604075.1|	2e-34	PREDICTED: similar to ENSANGP00000013459 isoform 1 [Nasonia vitripennis]	Q5RKJ1	2e-25	MAEA_RAT Macrophage erythroblast attacher OS=Rattus norvegicus GN=Maea PE=2 SV=2
BT_Q_ZJU_Singletons167185	BT_ZHJ1_ZJU_Unigene31624	0.0112863	0.0307109	0.3675	0.0785359	gi|110757075|ref|XP_396514.3|	4e-21	PREDICTED: similar to pebble CG8114-PA, isoform A [Apis mellifera]	Q9H8V3	3e-11	ECT2_HUMAN Protein ECT2 OS=Homo sapiens GN=ECT2 PE=1 SV=3
BT_Q_ZJU_Singletons9134	BT_ZHJ1_ZJU_Unigene2590	0.00585081	0.0161951	0.361269	0.61621	gi|156553893|ref|XP_001601216.1|	2e-39	PREDICTED: similar to ENSANGP00000012293 [Nasonia vitripennis]	Q9VLS1	7e-36	KPBB_DROME Probable phosphorylase b kinase regulatory subunit beta OS=Drosophila melanogaster GN=CG8475 PE=2 SV=2
BT_Q_ZJU_Singletons12969	BT_ZHJ1_ZJU_Unigene30207	0.0144515	0.0401813	0.359658	0.37578	gi|91094747|ref|XP_971437.1|	1e-101	PREDICTED: similar to s-adenosyl-methyl transferase mraw [Tribolium castaneum]	Q9VGY5	5e-95	ME5D1_DROME Putative S-adenosyl-L-methionine-dependent methyltransferase CG14683 OS=Drosophila melanogaster GN=CG14683 PE=2 SV=2
BT_Q_ZJU_Singletons167585	BT_ZHJ1_ZJU_Unigene26674	0.00959989	0.02674	0.359008	0.251053	gi|156540123|ref|XP_001600481.1|	2e-30	PREDICTED: similar to polyprotein [Nasonia vitripennis]	Q09575	9e-18	YRD6_CAEEL Uncharacterized protein K02A2.6 OS=Caenorhabditis elegans GN=K02A2.6 PE=2 SV=1
BT_Q_ZJU_Singletons1024	BT_ZHJ1_ZJU_Unigene31463	0.0174247	0.0487449	0.357467	0.0138473	gi|193620149|ref|XP_001952683.1|	1e-163	PREDICTED: similar to alpha-glucosidase [Acyrthosiphon pisum]	Q6NSJ0	1e-108	K1161_HUMAN Uncharacterized family 31 glucosidase KIAA1161 OS=Homo sapiens GN=KIAA1161 PE=1 SV=2
BT_Q_ZJU_Singletons157664	BT_ZHJ1_ZJU_Unigene28839	0.0178685	0.0505388	0.35356	0.15435	gi|194860372|ref|XP_001969568.1|	3e-26	GG10178 [Drosophila erecta] >gi|190661435|gb|EDV58627.1| GG10178 [Drosophila erecta]	P34748	4e-20	YO67_CAEEL Uncharacterized protein ZK1098.7 OS=Caenorhabditis elegans GN=ZK1098.7 PE=2 SV=1
BT_Q_ZJU_Singletons157906	BT_ZHJ1_ZJU_Unigene25244	0.00540136	0.0152855	0.353364	0.613461	gi|110774231|ref|XP_397266.3|	1e-40	PREDICTED: similar to Rab40 CG1900-PA, isoform A [Apis mellifera]	Q8VHQ4	1e-33	RB40C_MOUSE Ras-related protein Rab-40C OS=Mus musculus GN=Rab40c PE=2 SV=1
BT_Q_ZJU_Singletons16996	BT_ZHJ1_ZJU_Unigene25332	0.0104866	0.029826	0.351593	0.0573979	gi|158284687|ref|XP_307770.4|	1e-132	AGAP003261-PA [Anopheles gambiae str. PEST] >gi|157020908|gb|EAA03543.4| AGAP003261-PA [Anopheles gambiae str. PEST]	Q9FPQ6	5e-61	GP1_CHLRE Vegetative cell wall protein gp1 OS=Chlamydomonas reinhardtii GN=GP1 PE=2 SV=1
BT_Q_ZJU_Singletons29985	BT_ZHJ1_ZJU_Unigene44291	0.0124589	0.0354437	0.351512	0.247074	gi|195037062|ref|XP_001989984.1|	6e-29	GH19094 [Drosophila grimshawi] >gi|193894180|gb|EDV93046.1| GH19094 [Drosophila grimshawi]	Q99JT1	7e-22	GATB_MOUSE Probable glutamyl-tRNA(Gln) amidotransferase subunit B, mitochondrial OS=Mus musculus GN=Pet112l PE=2 SV=1
BT_Q_ZJU_Singletons17160	BT_ZHJ1_ZJU_Unigene31232	0.00740558	0.0211267	0.350532	0.168293	gi|1572721|gb|AAB09089.1|	1e-33	megakaryocyte stimulating factor [Homo sapiens]	Q9FPQ6	3e-35	GP1_CHLRE Vegetative cell wall protein gp1 OS=Chlamydomonas reinhardtii GN=GP1 PE=2 SV=1
BT_Q_ZJU_Singletons13675	BT_ZHJ1_ZJU_Unigene13804	0.00880488	0.0253205	0.347737	0.384871	gi|66562328|ref|XP_392946.2|	1e-130	PREDICTED: similar to CG9135-PA, isoform A [Apis mellifera]	Q6NYE2	1e-112	RCC2_DANRE Protein RCC2 homolog OS=Danio rerio GN=rcc2 PE=2 SV=1
BT_Q_ZJU_Singletons165020	BT_ZHJ1_ZJU_Unigene46865	0.0196092	0.0571121	0.343345	0.100529	gi|91093740|ref|XP_968861.1|	6e-24	PREDICTED: similar to CG9119 CG9119-PA [Tribolium castaneum]	Q5U2Q3	6e-24	CK054_RAT Ester hydrolase C11orf54 homolog OS=Rattus norvegicus PE=1 SV=1
BT_Q_ZJU_Singletons15071	BT_ZHJ1_ZJU_Unigene51271	0.0244098	0.0716079	0.340881	0.00899512	gi|193631853|ref|XP_001943605.1|	2e-31	PREDICTED: similar to acid phosphatase-1 [Acyrthosiphon pisum]	B1H1P9	3e-30	PPAL_XENLA Lysosomal acid phosphatase OS=Xenopus laevis GN=acp2 PE=2 SV=1
BT_Q_ZJU_Singletons4204	BT_ZHJ1_ZJU_Unigene10396	0.00561089	0.016572	0.338577	0.608819	gi|110750170|ref|XP_623637.2|	0	PREDICTED: similar to Int6 homologue CG9677-PA [Apis mellifera]	Q2F5R8	1e-179	EIF3E_BOMMO Eukaryotic translation initiation factor 3 subunit E OS=Bombyx mori GN=eIF3-S6 PE=2 SV=1
BT_Q_ZJU_Singletons33343	BT_ZHJ1_ZJU_Unigene28952	0.038519	0.113877	0.33825	0.00728361	gi|189241692|ref|XP_969889.2|	6e-22	PREDICTED: similar to AGAP009160-PA [Tribolium castaneum]	Q9NGC3	3e-15	CEG1A_DROME Centaurin-gamma-1A OS=Drosophila melanogaster GN=cenG1A PE=1 SV=2
BT_Q_ZJU_Singletons3705	BT_ZHJ1_ZJU_Unigene41534	0.00515275	0.015269	0.337465	0.608036	gi|289742861|gb|ADD20178.1|	3e-12	exosomal 3'-5' exoribonuclease complex subunit Rrp46 [Glossina morsitans morsitans]	Q9CRA8	2e-10	EXOS5_MOUSE Exosome complex exonuclease RRP46 OS=Mus musculus GN=Exosc5 PE=1 SV=1
BT_Q_ZJU_Singletons35561	BT_ZHJ1_ZJU_Unigene45586	0.00372716	0.0110664	0.336801	0.607392	gi|241617650|ref|XP_002406952.1|	4e-10	hypothetical protein IscW_ISCW019409 [Ixodes scapularis] >gi|215500913|gb|EEC10407.1| hypothetical protein IscW_ISCW019409 [Ixodes scapularis]	Q96EV2	4e-06	RBM33_HUMAN RNA-binding protein 33 OS=Homo sapiens GN=RBM33 PE=1 SV=3
BT_Q_ZJU_Singletons2126	BT_ZHJ1_ZJU_Unigene51608	0.0143246	0.0425427	0.336711	0.168705	gi|242019132|ref|XP_002430019.1|	3e-30	succinate dehydrogenase, cytochrome B small subunit [Pediculus humanus corporis] >gi|212515081|gb|EEB17281.1| succinate dehydrogenase, cytochrome B small subunit [Pediculus humanus corporis]	Q9VCI5	4e-26	DHSD_DROME Putative succinate dehydrogenase [ubiquinone] cytochrome b small subunit, mitochondrial OS=Drosophila melanogaster GN=CG10219 PE=1 SV=1
BT_Q_ZJU_Singletons166825	BT_ZHJ1_ZJU_Unigene32058	0.00669385	0.0199358	0.335771	0.607935	gi|110776978|ref|XP_001122899.1|	2e-24	PREDICTED: similar to quemao CG8593-PA, partial [Apis mellifera]	P56966	7e-19	GGPPS_BOVIN Geranylgeranyl pyrophosphate synthetase OS=Bos taurus GN=GGPS1 PE=1 SV=2
BT_Q_ZJU_Singletons13890	BT_ZHJ1_ZJU_Unigene7538	0.0097603	0.0292547	0.333632	0.376855	gi|224069400|ref|XP_002189998.1|	2e-32	PREDICTED: mitogen-activated protein kinase 8 interacting protein 3 [Taeniopygia guttata]	Q9ESN9	5e-32	JIP3_MOUSE C-jun-amino-terminal kinase-interacting protein 3 OS=Mus musculus GN=Mapk8ip3 PE=1 SV=1
BT_Q_ZJU_Singletons23140	BT_ZHJ1_ZJU_Unigene24929	0.0117832	0.0353296	0.333522	0.257005	gi|156547263|ref|XP_001602052.1|	2e-41	PREDICTED: similar to ENSANGP00000028567 [Nasonia vitripennis]	P17133	2e-39	RU17_DROME U1 small nuclear ribonucleoprotein 70 kDa OS=Drosophila melanogaster GN=snRNP70K PE=1 SV=2
BT_Q_ZJU_Singletons21360	BT_ZHJ1_ZJU_Unigene21953	0.00538525	0.0161682	0.333076	0.606872	gi|157108523|ref|XP_001650266.1|	7e-48	developmental protein cactus [Aedes aegypti] >gi|108884026|gb|EAT48251.1| developmental protein cactus [Aedes aegypti]	Q03017	2e-41	CACT_DROME NF-kappa-B inhibitor cactus OS=Drosophila melanogaster GN=cact PE=1 SV=2
BT_Q_ZJU_Singletons37358	BT_ZHJ1_ZJU_Unigene49706	0.00678247	0.0203657	0.333034	0.376231	gi|156545275|ref|XP_001605178.1|	1e-37	PREDICTED: similar to CG1531-PB [Nasonia vitripennis]	Q5U430	6e-18	UBR3_MOUSE E3 ubiquitin-protein ligase UBR3 OS=Mus musculus GN=Ubr3 PE=1 SV=3
BT_Q_ZJU_Singletons12352	BT_ZHJ1_ZJU_Unigene31648	0.00303002	0.00913804	0.331583	0.60539	gi|48094647|ref|XP_392162.1|	3e-71	PREDICTED: similar to CG8397-PA [Apis mellifera]	Q5TYV0	6e-44	CO024_DANRE UPF0480 protein C15orf24 homolog OS=Danio rerio GN=si:ch211-150c22.3 PE=2 SV=1
BT_Q_ZJU_Singletons16598	BT_ZHJ1_ZJU_Unigene51595	0.0144225	0.0437454	0.329691	0.0972488	gi|66506397|ref|XP_624715.1|	4e-81	PREDICTED: similar to CG8209-PA [Apis mellifera]	Q499N6	3e-53	UBXN1_RAT UBX domain-containing protein 1 OS=Rattus norvegicus GN=Ubxn1 PE=2 SV=2
BT_Q_ZJU_Singletons13636	BT_ZHJ1_ZJU_Unigene30383	0.00432321	0.0131133	0.329682	0.60503	gi|66554657|ref|XP_396554.2|	1e-113	PREDICTED: similar to CG32486-PD [Apis mellifera]	Q9VZV5	1e-95	CYHR1_DROME Cysteine and histidine-rich protein 1 homolog OS=Drosophila melanogaster GN=CG32486 PE=1 SV=2
BT_Q_ZJU_Singletons25303	BT_ZHJ1_ZJU_Unigene68	0.00506217	0.0153834	0.329068	0.229857	gi|66514865|ref|XP_623530.1|	4e-29	PREDICTED: similar to Max protein [Apis mellifera]	P28574	6e-18	MAX_MOUSE Protein max OS=Mus musculus GN=Max PE=1 SV=1
BT_Q_ZJU_Singletons152412	BT_ZHJ1_ZJU_Unigene51344	0.0268835	0.0818825	0.328318	0.0671481	gi|158298472|ref|XP_318643.3|	2e-54	AGAP009613-PA [Anopheles gambiae str. PEST] >gi|157013898|gb|EAA14573.3| AGAP009613-PA [Anopheles gambiae str. PEST]	Q6DDY9	4e-43	RT07_XENLA 28S ribosomal protein S7, mitochondrial OS=Xenopus laevis GN=mrps7 PE=2 SV=1
BT_Q_ZJU_Singletons24913	BT_ZHJ1_ZJU_Unigene36980	0.00618669	0.0188965	0.327398	0.605128	gi|193697621|ref|XP_001943688.1|	5e-19	PREDICTED: similar to AGAP010187-PA [Acyrthosiphon pisum]	Q5SP46	2e-14	GL8D3_DANRE Glycosyltransferase 8 domain-containing protein 3 OS=Danio rerio GN=glt8d3 PE=3 SV=1
BT_Q_ZJU_Singletons33352	BT_ZHJ1_ZJU_Unigene28351	0.00569456	0.0174311	0.32669	0.598971	gi|91078082|ref|XP_972109.1|	2e-53	PREDICTED: similar to NADH dehydrogenase iron-sulfur protein 2, mitochondrial [Tribolium castaneum]	Q1QST4	1e-110	NUOCD_CHRSD NADH-quinone oxidoreductase subunit C/D OS=Chromohalobacter salexigens (strain DSM 3043 / ATCC BAA-138 / NCIMB 13768) GN=nuoC PE=3 SV=1
BT_Q_ZJU_Singletons134917	BT_ZHJ1_ZJU_Unigene39767	0.0128089	0.0392783	0.326106	0.372869	gi|193627491|ref|XP_001942969.1|	2e-13	PREDICTED: similar to sticks and stones CG33141-PA [Acyrthosiphon pisum]	O60500	2e-08	NPHN_HUMAN Nephrin OS=Homo sapiens GN=NPHS1 PE=1 SV=1
BT_Q_ZJU_Singletons155124	BT_ZHJ1_ZJU_Unigene51409	0.0268028	0.0823014	0.325666	0.0393843	gi|268637975|ref|XP_641185.2|	3e-07	ubiquitin system component Cue domain containing protein [Dictyostelium discoideum AX4] >gi|284018084|sp|Q54VC4.2|ASCC2_DICDI RecName: Full=Activating signal cointegrator 1 complex subunit 2 >gi|256012959|gb|EAL67206.2| ubiquitin system component Cue domain containing protein [Dictyostelium discoideum AX4]	Q8ZQD5	9e-08	FTSK_SALTY DNA translocase ftsK OS=Salmonella typhimurium GN=ftsK PE=3 SV=1
BT_Q_ZJU_Singletons27698	BT_ZHJ1_ZJU_Unigene48559	0.0146376	0.0452406	0.32355	0.0687394	gi|223951437|gb|ACN29683.1|	1e-39	alakaline phosphatase 2 [Nilaparvata lugens]	P09487	2e-36	PPBT_BOVIN Alkaline phosphatase, tissue-nonspecific isozyme OS=Bos taurus GN=ALPL PE=1 SV=2
BT_Q_ZJU_Singletons25872	BT_ZHJ1_ZJU_Unigene5307	0.00230267	0.00712783	0.323053	0.231648	gi|270002882|gb|EEZ99329.1|	1e-177	hu li tai shao [Tribolium castaneum]	Q02645	1e-150	HTS_DROME Protein hu-li tai shao OS=Drosophila melanogaster GN=hts PE=1 SV=2
BT_Q_ZJU_Singletons159278	BT_ZHJ1_ZJU_Unigene3323	0.0206211	0.0640207	0.3221	0.0771789	gi|193676275|ref|XP_001948791.1|	6e-64	PREDICTED: similar to GA20469-PA [Acyrthosiphon pisum]	Q9VAI1	2e-64	CIA30_DROME Probable complex I intermediate-associated protein 30, mitochondrial OS=Drosophila melanogaster GN=CG7598 PE=2 SV=1
BT_Q_ZJU_Singletons161564	BT_ZHJ1_ZJU_Unigene35421	0.00607315	0.0188666	0.3219	0.602859	gi|193688428|ref|XP_001945573.1|	2e-19	PREDICTED: similar to AGAP001290-PA, partial [Acyrthosiphon pisum]	P35600	5e-15	RFC1_DROME Replication factor C subunit 1 OS=Drosophila melanogaster GN=Gnf1 PE=1 SV=2
BT_Q_ZJU_Singletons1737	BT_ZHJ1_ZJU_Unigene24716	0.0038434	0.0119937	0.320451	0.601511	gi|91086329|ref|XP_967308.1|	1e-60	PREDICTED: similar to AGAP004232-PA isoform 1 [Tribolium castaneum]	O77237	6e-49	PELI_DROME Protein pellino OS=Drosophila melanogaster GN=Pli PE=1 SV=1
BT_Q_ZJU_Singletons29851	BT_ZHJ1_ZJU_Unigene28344	0.00486141	0.0151845	0.320155	0.601737	gi|156541044|ref|XP_001603420.1|	2e-52	PREDICTED: similar to sodium bicarbonate cotransporter [Nasonia vitripennis]	Q32LP4	6e-21	S4A10_BOVIN Sodium-driven chloride bicarbonate exchanger OS=Bos taurus GN=SLC4A10 PE=2 SV=1
BT_Q_ZJU_Singletons153311	BT_ZHJ1_ZJU_Unigene29144	0.013668	0.0427257	0.319902	0.228062	gi|91093742|ref|XP_968935.1|	2e-42	PREDICTED: similar to AGAP010447-PA [Tribolium castaneum]	Q32LE4	3e-25	GGCT_BOVIN Gamma-glutamylcyclotransferase OS=Bos taurus GN=GGCT PE=2 SV=1
BT_Q_ZJU_Singletons10105	BT_ZHJ1_ZJU_Unigene37768	0.0318444	0.0996648	0.319515	0.0652885	gi|109093947|ref|XP_001109476.1|	5e-11	PREDICTED: similar to neurofilament, heavy polypeptide 200kDa [Macaca mulatta]	P12036	1e-11	NFH_HUMAN Neurofilament heavy polypeptide OS=Homo sapiens GN=NEFH PE=1 SV=4
BT_Q_ZJU_Singletons135133	BT_ZHJ1_ZJU_Unigene15297	0.0189767	0.0594078	0.319432	0.228667	gi|73987256|ref|XP_854538.1|	6e-53	PREDICTED: similar to Putative ATP-dependent Clp protease proteolytic subunit, mitochondrial precursor (Endopeptidase Clp) [Canis familiaris]	Q16740	1e-53	CLPP_HUMAN Putative ATP-dependent Clp protease proteolytic subunit, mitochondrial OS=Homo sapiens GN=CLPP PE=1 SV=1
BT_Q_ZJU_Singletons19433	BT_ZHJ1_ZJU_Unigene43419	0.0127308	0.0399335	0.3188	0.226527	gi|189234102|ref|XP_967485.2|	1e-30	PREDICTED: similar to cell-cycle and apoptosis regulatory protein 1 [Tribolium castaneum]	Q8CH18	9e-27	CCAR1_MOUSE Cell division cycle and apoptosis regulator protein 1 OS=Mus musculus GN=Ccar1 PE=1 SV=1
BT_Q_ZJU_Singletons35910	BT_ZHJ1_ZJU_Unigene45664	0.0113151	0.0355111	0.318635	0.227205	gi|224079971|ref|XP_002187297.1|	5e-23	PREDICTED: transmembrane protein 201 [Taeniopygia guttata]	A4IG66	1e-22	TM201_DANRE Transmembrane protein 201 OS=Danio rerio GN=tmem201 PE=2 SV=1
BT_Q_ZJU_Singletons157199	BT_ZHJ1_ZJU_Unigene42336	0.00821233	0.0257866	0.318472	0.602222	gi|158288532|ref|XP_310403.6|	1e-09	AGAP003845-PA [Anopheles gambiae str. PEST] >gi|157019127|gb|EAA05996.4| AGAP003845-PA [Anopheles gambiae str. PEST]	Q8R3B7	1e-09	BRD8_MOUSE Bromodomain-containing protein 8 OS=Mus musculus GN=Brd8 PE=1 SV=2
BT_Q_ZJU_Singletons23453	BT_ZHJ1_ZJU_Unigene31065	0.00836016	0.0263021	0.317851	0.367574	gi|170050950|ref|XP_001861542.1|	1e-27	phosphoglucomutase [Culex quinquefasciatus] >gi|167872419|gb|EDS35802.1| phosphoglucomutase [Culex quinquefasciatus]	Q9P4V2	3e-25	AGM1_CANAL Phosphoacetylglucosamine mutase OS=Candida albicans GN=AGM1 PE=1 SV=1
BT_Q_ZJU_Singletons4314	BT_ZHJ1_ZJU_Unigene25482	0.0477225	0.150196	0.317736	0.0152845	gi|170038512|ref|XP_001847093.1|	2e-16	gp150 protein [Culex quinquefasciatus] >gi|167882236|gb|EDS45619.1| gp150 protein [Culex quinquefasciatus]	Q8C110	3e-15	SLIK6_MOUSE SLIT and NTRK-like protein 6 OS=Mus musculus GN=Slitrk6 PE=2 SV=1
BT_Q_ZJU_Singletons20236	BT_ZHJ1_ZJU_Unigene46700	0.00449589	0.0142549	0.315393	0.599847	gi|124107288|dbj|BAF45421.1|	6e-42	cryptochrome precursor [Dianemobius nigrofasciatus]	Q7PYI7	3e-31	CRY1_ANOGA Cryptochrome-1 OS=Anopheles gambiae GN=Cry1 PE=2 SV=4
BT_Q_ZJU_Singletons161980	BT_ZHJ1_ZJU_Unigene10577	0.00826512	0.0262159	0.315271	0.366087	gi|110777919|ref|XP_624749.2|	1e-27	PREDICTED: similar to Hypothetical UPF0172 protein CG3501, partial [Apis mellifera]	Q9W1Y1	2e-22	U172_DROME UPF0172 protein CG3501 OS=Drosophila melanogaster GN=CG3501 PE=1 SV=1
BT_Q_ZJU_Singletons15859	BT_ZHJ1_ZJU_Unigene39028	0.00565707	0.0179576	0.315023	0.60027	gi|156555877|ref|XP_001603488.1|	4e-16	PREDICTED: similar to peptidoglycan recognition protein-lc [Nasonia vitripennis]	Q765P4	1e-14	PGRP1_HOLDI Peptidoglycan-recognition protein 1 OS=Holotrichia diomphalia GN=PGRP-1 PE=1 SV=1
BT_Q_ZJU_Singletons7897	BT_ZHJ1_ZJU_Unigene52373	0.0105531	0.033629	0.313809	0.141067	gi|193690866|ref|XP_001947253.1|	9e-57	PREDICTED: similar to CG3630 CG3630-PA [Acyrthosiphon pisum]	Q8BUZ1	7e-27	ABRA_MOUSE Actin-binding Rho-activating protein OS=Mus musculus GN=Abra PE=1 SV=1
BT_Q_ZJU_Singletons31639	BT_ZHJ1_ZJU_Unigene25709	0.00410953	0.0131015	0.313669	0.599107	gi|193624668|ref|XP_001943217.1|	4e-25	PREDICTED: similar to AGAP002016-PA [Acyrthosiphon pisum]	Q8BX37	2e-18	PAPL_MOUSE Iron/zinc purple acid phosphatase-like protein OS=Mus musculus GN=Papl PE=2 SV=2
BT_Q_ZJU_Singletons5696	BT_ZHJ1_ZJU_Unigene30702	0.0038573	0.0123213	0.31306	0.598863	gi|189234056|ref|XP_969431.2|	3e-89	PREDICTED: similar to X11Lbeta CG32677-PA [Tribolium castaneum]	O17583	3e-46	LIN10_CAEEL Protein lin-10 OS=Caenorhabditis elegans GN=lin-10 PE=1 SV=1
BT_Q_ZJU_Singletons7225	BT_ZHJ1_ZJU_Unigene50372	0.00734654	0.0235275	0.312253	0.364479	gi|170042978|ref|XP_001849182.1|	1e-51	mitochondrial ribosomal protein S11 [Culex quinquefasciatus] >gi|167866384|gb|EDS29767.1| mitochondrial ribosomal protein S11 [Culex quinquefasciatus]	Q9DCA2	7e-27	RT11_MOUSE 28S ribosomal protein S11, mitochondrial OS=Mus musculus GN=Mrps11 PE=2 SV=2
BT_Q_ZJU_Singletons163640	BT_ZHJ1_ZJU_Unigene30940	0.0167191	0.0535907	0.311978	0.223567	gi|157121098|ref|XP_001659824.1|	4e-11	lola [Aedes aegypti] >gi|108874717|gb|EAT38942.1| lola [Aedes aegypti]	Q7KQZ4	7e-09	LOLA3_DROME Longitudinals lacking protein, isoforms A/B/D/L OS=Drosophila melanogaster GN=lola PE=1 SV=1
BT_Q_ZJU_Singletons12314	BT_ZHJ1_ZJU_Unigene45746	0.0124756	0.040046	0.311531	0.364351	gi|290561345|gb|ADD38073.1|	2e-26	Cell growth-regulating nucleolar protein [Lepeophtheirus salmonis]	Q08288	6e-24	LYAR_MOUSE Cell growth-regulating nucleolar protein OS=Mus musculus GN=Lyar PE=1 SV=2
BT_Q_ZJU_Singletons157576	BT_ZHJ1_ZJU_Unigene25489	0.00549434	0.0176499	0.311296	0.598689	gi|110751137|ref|XP_392217.3|	2e-42	PREDICTED: similar to Ryanodine receptor 44F CG10844-PA, isoform A [Apis mellifera]	Q24498	6e-42	RY44_DROME Ryanodine receptor 44F OS=Drosophila melanogaster GN=Rya-r44F PE=1 SV=3
BT_Q_ZJU_Singletons165482	BT_ZHJ1_ZJU_Unigene31179	0.0110015	0.0355797	0.309207	0.0699914	gi|195148402|ref|XP_002015163.1|	2e-25	GL18564 [Drosophila persimilis] >gi|198474780|ref|XP_001356806.2| GA19631 [Drosophila pseudoobscura pseudoobscura] >gi|194107116|gb|EDW29159.1| GL18564 [Drosophila persimilis] >gi|198138544|gb|EAL33872.2| GA19631 [Drosophila pseudoobscura pseudoobscura]	Q9VKH0	2e-25	COG8_DROME Conserved oligomeric Golgi complex subunit 8 OS=Drosophila melanogaster GN=CG6488 PE=1 SV=1
BT_Q_ZJU_Singletons31231	BT_ZHJ1_ZJU_Unigene18793	0.00363313	0.0117759	0.308523	0.361833	gi|189242134|ref|XP_968235.2|	1e-114	PREDICTED: similar to aspartyl/asparaginyl beta-hydroxylase [Tribolium castaneum]	Q8BSY0	7e-80	ASPH_MOUSE Aspartyl/asparaginyl beta-hydroxylase OS=Mus musculus GN=Asph PE=2 SV=1
BT_Q_ZJU_Singletons36114	BT_ZHJ1_ZJU_Unigene45354	0.00744359	0.0242024	0.307555	0.361652	gi|170066897|ref|XP_001868267.1|	1e-42	NHL repeat containing 2 [Culex quinquefasciatus] >gi|167863075|gb|EDS26458.1| NHL repeat containing 2 [Culex quinquefasciatus]	Q8BZW8	2e-37	NHLC2_MOUSE NHL repeat-containing protein 2 OS=Mus musculus GN=Nhlrc2 PE=2 SV=1
BT_Q_ZJU_Singletons17972	BT_ZHJ1_ZJU_Unigene1487	0.0108151	0.0351964	0.307278	0.0945739	gi|110754961|ref|XP_393378.3|	8e-37	PREDICTED: similar to Protein KIAA0310 isoform 1 [Apis mellifera]	O15027	2e-20	SC16A_HUMAN Protein transport protein Sec16A OS=Homo sapiens GN=SEC16A PE=1 SV=3
BT_Q_ZJU_Singletons136501	BT_ZHJ1_ZJU_Unigene31483	0.0120946	0.0393896	0.307051	0.361634	gi|55250314|gb|AAH85449.1|	5e-26	FtsJ homolog 1 (E. coli) [Danio rerio] >gi|182890610|gb|AAI64849.1| Ftsj1 protein [Danio rerio]	O36015	1e-23	YEK3_SCHPO Putative ribosomal RNA methyltransferase C4F10.03c OS=Schizosaccharomyces pombe GN=SPAC4F10.03c PE=2 SV=1
BT_Q_ZJU_Singletons24873	BT_ZHJ1_ZJU_Unigene45435	0.00475676	0.0155397	0.306105	0.596375	gi|193652730|ref|XP_001949657.1|	3e-39	PREDICTED: similar to CG9485-PA [Acyrthosiphon pisum]	P35574	2e-20	GDE_RABIT Glycogen debranching enzyme OS=Oryctolagus cuniculus GN=AGL PE=1 SV=1
BT_Q_ZJU_Singletons8615	BT_ZHJ1_ZJU_Unigene52397	0.0143515	0.0470446	0.305062	0.00258003	gi|225698216|gb|ACO07305.1|	1e-145	catalase [Rachycentron canadum]	Q9PWF7	1e-146	CATA_RANRU Catalase OS=Rana rugosa GN=cat PE=2 SV=3
BT_Q_ZJU_Singletons142114	BT_ZHJ1_ZJU_Unigene23452	0.00546716	0.0179673	0.304284	0.595902	gi|157128621|ref|XP_001655159.1|	2e-80	aspartate aminotransferase [Aedes aegypti] >gi|33307012|gb|AAQ02892.1|AF395206_1 aspartate aminotransferase [Aedes aegypti] >gi|108882223|gb|EAT46448.1| aspartate aminotransferase [Aedes aegypti]	P00507	2e-70	AATM_RAT Aspartate aminotransferase, mitochondrial OS=Rattus norvegicus GN=Got2 PE=1 SV=2
BT_Q_ZJU_Singletons7571	BT_ZHJ1_ZJU_Unigene31448	0.0136528	0.0450354	0.303156	0.218634	gi|156538813|ref|XP_001607963.1|	2e-22	PREDICTED: similar to phosphatidylethanolamine-binding protein [Nasonia vitripennis]	P54185	3e-16	OBA5_DROME Putative odorant-binding protein A5 OS=Drosophila melanogaster GN=a5 PE=1 SV=2
BT_Q_ZJU_Singletons165946	BT_ZHJ1_ZJU_Unigene34180	0.0125511	0.0416941	0.301028	0.358458	gi|195569277|ref|XP_002102637.1|	2e-06	GD20011 [Drosophila simulans] >gi|194198564|gb|EDX12140.1| GD20011 [Drosophila simulans]	Q01637	4e-07	PYR5_DROME Uridine 5'-monophosphate synthase OS=Drosophila melanogaster GN=r-l PE=2 SV=2
BT_Q_ZJU_Singletons33547	BT_ZHJ1_ZJU_Unigene26540	0.00372136	0.0123704	0.300827	0.593924	gi|170052611|ref|XP_001862301.1|	1e-117	L-allo-threonine aldolase [Culex quinquefasciatus] >gi|167873456|gb|EDS36839.1| L-allo-threonine aldolase [Culex quinquefasciatus]	Q21890	4e-73	YF64_CAEEL Uncharacterized protein R102.4 OS=Caenorhabditis elegans GN=R102.4 PE=2 SV=3
BT_Q_ZJU_Singletons11692	BT_ZHJ1_ZJU_Unigene47974	0.0105635	0.0351324	0.300677	0.358014	gi|66535120|ref|XP_624465.1|	5e-69	PREDICTED: similar to Coproporphyrinogen III oxidase (Coproporphyrinogenase) (Coprogen oxidase) (COX) [Apis mellifera]	Q9V3D2	2e-63	HEM6_DROME Coproporphyrinogen-III oxidase OS=Drosophila melanogaster GN=Coprox PE=1 SV=1
BT_Q_ZJU_Singletons167449	BT_ZHJ1_ZJU_Unigene37636	0.0216206	0.0721494	0.299664	0.133882	gi|58332568|ref|NP_001011358.1|	4e-07	nucleolar protein 6 [Xenopus (Silurana) tropicalis] >gi|62900664|sp|Q5M7P5.1|NOL6_XENTR RecName: Full=Nucleolar protein 6 >gi|56789554|gb|AAH88522.1| nucleolar protein family 6 (RNA-associated) [Xenopus (Silurana) tropicalis]	Q5M7P5	8e-08	NOL6_XENTR Nucleolar protein 6 OS=Xenopus tropicalis GN=nol6 PE=2 SV=1
BT_Q_ZJU_Singletons33050	BT_ZHJ1_ZJU_Unigene45712	0.00994365	0.0333271	0.298365	0.356565	gi|91089831|ref|XP_969724.1|	3e-20	PREDICTED: similar to formin 1,2/cappuccino [Tribolium castaneum] >gi|270014279|gb|EFA10727.1| cappuccino [Tribolium castaneum]	Q24120	9e-06	CAPU_DROME Protein cappuccino OS=Drosophila melanogaster GN=capu PE=2 SV=2
BT_Q_ZJU_Singletons22789	BT_ZHJ1_ZJU_Unigene30645	0.00421881	0.0141875	0.297362	0.592689	gi|110760951|ref|XP_001122521.1|	2e-13	PREDICTED: similar to female sterile (2) ltoPP43 CG10528-PA, isoform A [Apis mellifera]	A2BDB7	6e-09	S7A6O_XENLA Protein SLC7A6OS OS=Xenopus laevis GN=slc7a6os PE=2 SV=1
BT_Q_ZJU_Singletons35504	BT_ZHJ1_ZJU_Unigene51355	0.00315317	0.0106408	0.296328	0.355047	gi|91076944|ref|XP_975232.1|	1e-115	PREDICTED: similar to sumo ligase [Tribolium castaneum]	Q9ULJ6	3e-40	ZMIZ1_HUMAN Zinc finger MIZ domain-containing protein 1 OS=Homo sapiens GN=ZMIZ1 PE=1 SV=3
BT_Q_ZJU_Singletons4173	BT_ZHJ1_ZJU_Unigene31455	0.00298984	0.0100917	0.296268	0.591835	gi|156544490|ref|XP_001602738.1|	1e-170	PREDICTED: similar to protein phosphatase 1, catalytic subunit, alpha isoform 1 [Nasonia vitripennis]	P48461	1e-165	PP11_DROME Serine/threonine-protein phosphatase alpha-1 isoform OS=Drosophila melanogaster GN=Pp1alpha-96A PE=1 SV=1
BT_Q_ZJU_Singletons166636	BT_ZHJ1_ZJU_Unigene12112	0.0309889	0.104814	0.295654	0.0881824	gi|47085993|ref|NP_998363.1|	2e-08	origin recognition complex subunit 5 [Danio rerio] >gi|41107570|gb|AAH65383.1| Origin recognition complex, subunit 5-like (yeast) [Danio rerio] >gi|94733092|emb|CAK11285.1| novel protein similar to vertebrate origin recognition complex, subunit 5-like (ORC5L) [Danio rerio]	O43913	2e-07	ORC5_HUMAN Origin recognition complex subunit 5 OS=Homo sapiens GN=ORC5L PE=1 SV=1
BT_Q_ZJU_Singletons162745	BT_ZHJ1_ZJU_Unigene46632	0.00970251	0.0328798	0.29509	0.355632	gi|169234930|ref|NP_001037807.2|	4e-19	Moloney leukemia virus 10, homolog, b.1 [Danio rerio] >gi|229891202|sp|Q1LXK4.2|M10B1_DANRE RecName: Full=Putative helicase mov-10-B.1 >gi|169154307|emb|CAK11382.2| novel protein similar to vertebrate Mov10, Moloney leukemia virus 10, homolog (mouse) (MOV10) [Danio rerio] >gi|213625807|gb|AAI71375.1| Si:dkeyp-38g6.2 [Danio rerio]	Q1LXK4	9e-20	MV10A_DANRE Putative helicase mov-10-A OS=Danio rerio GN=mov10a PE=2 SV=2
BT_Q_ZJU_Singletons167157	BT_ZHJ1_ZJU_Unigene2901	0.00320812	0.010888	0.294648	0.591251	gi|189233807|ref|XP_001807530.1|	1e-80	PREDICTED: similar to voltage-gated calcium channel alpha 1 subunit [Tribolium castaneum]	Q24270	1e-71	CAC1D_DROME Voltage-dependent calcium channel type D subunit alpha-1 OS=Drosophila melanogaster GN=Ca-alpha1D PE=1 SV=2
BT_Q_ZJU_Singletons165052	BT_ZHJ1_ZJU_Unigene34790	0.00579226	0.0196978	0.294056	0.592588	gi|194217280|ref|XP_001501542.2|	1e-07	PREDICTED: similar to Trad [Equus caballus]	O55230	9e-07	RA51D_MOUSE DNA repair protein RAD51 homolog 4 OS=Mus musculus GN=Rad51l3 PE=2 SV=1
BT_Q_ZJU_Singletons152593	BT_ZHJ1_ZJU_Unigene37741	0.010376	0.0354328	0.292836	0.353834	gi|50513239|gb|AAT77811.1|	3e-29	calpain B [Gecarcinus lateralis]	P34308	4e-20	CAN_CAEEL Calpain clp-1 OS=Caenorhabditis elegans GN=clp-1 PE=2 SV=4
BT_Q_ZJU_Singletons23287	BT_ZHJ1_ZJU_Unigene44712	0.00748528	0.0255975	0.292422	0.59195	gi|149053678|gb|EDM05495.1|	2e-09	extracellular peptidase inhibitor [Rattus norvegicus]	P14730	4e-10	EXPI_RAT Extracellular peptidase inhibitor (Fragment) OS=Rattus norvegicus GN=Expi PE=2 SV=2
BT_Q_ZJU_Singletons25543	BT_ZHJ1_ZJU_Unigene52360	0.0569399	0.194737	0.292393	8.41e-06	gi|198426873|ref|XP_002129255.1|	3e-18	PREDICTED: similar to Collagen alpha-1(XIV) chain [Ciona intestinalis]	O08746	2e-09	MATN2_MOUSE Matrilin-2 OS=Mus musculus GN=Matn2 PE=2 SV=1
BT_Q_ZJU_Singletons10258	BT_ZHJ1_ZJU_Unigene43973	0.0090659	0.0310361	0.292108	0.592249	gi|291228043|ref|XP_002733997.1|	7e-17	PREDICTED: C10orf118 protein-like [Saccoglossus kowalevskii]	Q5R9B3	3e-16	CJ118_PONAB Uncharacterized protein C10orf118 homolog (Fragment) OS=Pongo abelii PE=2 SV=2
BT_Q_ZJU_Singletons27244	BT_ZHJ1_ZJU_Unigene48596	0.0108527	0.037184	0.291866	0.120795	gi|157115230|ref|XP_001658155.1|	1e-30	leucyl-tRNA synthetase [Aedes aegypti] >gi|108876986|gb|EAT41211.1| leucyl-tRNA synthetase [Aedes aegypti]	Q5RDP4	5e-30	SYLM_PONAB Probable leucyl-tRNA synthetase, mitochondrial OS=Pongo abelii GN=LARS2 PE=2 SV=1
BT_Q_ZJU_Singletons3485	BT_ZHJ1_ZJU_Unigene51775	0.0187825	0.064437	0.291486	0.0813165	gi|193636685|ref|XP_001946604.1|	1e-69	PREDICTED: similar to glutathione S-transferase-like protein isoform 2 [Acyrthosiphon pisum] >gi|193636687|ref|XP_001946539.1| PREDICTED: similar to glutathione S-transferase-like protein isoform 1 [Acyrthosiphon pisum]	O18598	1e-66	GST1_BLAGE Glutathione S-transferase OS=Blattella germanica PE=1 SV=3
BT_Q_ZJU_Singletons17741	BT_ZHJ1_ZJU_Unigene23098	0.0054819	0.0188074	0.291475	0.352591	gi|66556363|ref|XP_396998.2|	5e-40	PREDICTED: similar to Syndecan CG10497-PA, isoform A, partial [Apis mellifera]	P49415	3e-31	SDC_DROME Syndecan OS=Drosophila melanogaster GN=Sdc PE=1 SV=2
BT_Q_ZJU_Singletons30079	BT_ZHJ1_ZJU_Unigene43272	0.00834182	0.0287732	0.289916	0.351833	gi|282165835|ref|NP_001164142.1|	1e-41	DNA ligase [Tribolium castaneum]	Q9W1H4	4e-39	DNLI1_DROME DNA ligase 1 OS=Drosophila melanogaster GN=CG5602 PE=1 SV=2
BT_Q_ZJU_Singletons27167	BT_ZHJ1_ZJU_Unigene16277	0.00964236	0.0333877	0.2888	0.351367	gi|240247227|emb|CAX68236.1|	3e-29	dicer-1 [Blattella germanica]	Q9VCU9	4e-26	DCR1_DROME Endoribonuclease Dcr-1 OS=Drosophila melanogaster GN=Dcr-1 PE=1 SV=1
BT_Q_ZJU_Singletons3150	BT_ZHJ1_ZJU_Unigene13153	0.0156335	0.0546184	0.286232	0.0833047	gi|198452778|ref|XP_001358938.2|	1e-121	GA10214 [Drosophila pseudoobscura pseudoobscura] >gi|198132073|gb|EAL28081.2| GA10214 [Drosophila pseudoobscura pseudoobscura]	P19109	1e-120	DDX17_DROME ATP-dependent RNA helicase p62 OS=Drosophila melanogaster GN=Rm62 PE=1 SV=3
BT_Q_ZJU_Singletons19918	BT_ZHJ1_ZJU_Unigene1389	0.00725972	0.0253707	0.286146	0.34971	gi|156541124|ref|XP_001601601.1|	3e-49	PREDICTED: similar to GA10728-PA, partial [Nasonia vitripennis]	Q7Z4H3	1e-41	HDDC2_HUMAN HD domain-containing protein 2 OS=Homo sapiens GN=HDDC2 PE=1 SV=1
BT_Q_ZJU_Singletons3466	BT_ZHJ1_ZJU_Unigene26891	0.0250361	0.0874952	0.286142	3.83e-05	gi|193709215|ref|XP_001943317.1|	4e-96	PREDICTED: similar to GA13362-PA [Acyrthosiphon pisum]	O16098	1e-93	MAL1_DROVI Maltase 1 OS=Drosophila virilis GN=Mav1 PE=3 SV=1
BT_Q_ZJU_Singletons32222	BT_ZHJ1_ZJU_Unigene50869	0.00581532	0.0204483	0.284391	0.134889	gi|91089065|ref|XP_970808.1|	2e-87	PREDICTED: similar to CG2478 CG2478-PA [Tribolium castaneum]	Q9VIL0	2e-63	NIBP_DROME NIK- and IKBKB-binding protein homolog OS=Drosophila melanogaster GN=CG2478 PE=1 SV=2
BT_Q_ZJU_Singletons154077	BT_ZHJ1_ZJU_Unigene13264	0.00661928	0.0234805	0.281905	0.587246	gi|118777515|ref|XP_560337.2|	6e-18	AGAP003888-PA [Anopheles gambiae str. PEST] >gi|116132692|gb|EAL41986.2| AGAP003888-PA [Anopheles gambiae str. PEST]	Q6NRG5	1e-14	NDOR1_XENLA NADPH-dependent diflavin oxidoreductase 1 OS=Xenopus laevis GN=ndor1 PE=2 SV=1
BT_Q_ZJU_Singletons28549	BT_ZHJ1_ZJU_Unigene22306	0.0125658	0.0446006	0.28174	0.347437	gi|170062754|ref|XP_001866806.1|	2e-46	glycine cleavage system h protein [Culex quinquefasciatus] >gi|167880571|gb|EDS43954.1| glycine cleavage system h protein [Culex quinquefasciatus]	Q9U616	1e-40	GCSH_DROME Glycine cleavage system H protein, mitochondrial OS=Drosophila melanogaster GN=ppl PE=2 SV=1
BT_Q_ZJU_Singletons4385	BT_ZHJ1_ZJU_Unigene27441	0.0141697	0.0503193	0.281595	0.0776526	gi|66499419|ref|XP_394245.2|	1e-135	PREDICTED: similar to Puromycin sensitive aminopeptidase CG1009-PC, isoform C isoform 1 [Apis mellifera]	Q11011	1e-113	PSA_MOUSE Puromycin-sensitive aminopeptidase OS=Mus musculus GN=Npepps PE=1 SV=1
BT_Q_ZJU_Singletons20515	BT_ZHJ1_ZJU_Unigene39317	0.00981287	0.0349021	0.281155	0.347044	gi|291227687|ref|XP_002733814.1|	2e-27	PREDICTED: histone deacetylase 8-like [Saccoglossus kowalevskii]	Q9BY41	1e-26	HDAC8_HUMAN Histone deacetylase 8 OS=Homo sapiens GN=HDAC8 PE=1 SV=2
BT_Q_ZJU_Singletons167291	BT_ZHJ1_ZJU_Unigene28798	0.00516361	0.0185556	0.278278	0.585383	gi|123474861|ref|XP_001320611.1|	4e-12	ankyrin repeat protein [Trichomonas vaginalis G3]	Q4UMH6	6e-08	Y381_RICFE Putative ankyrin repeat protein RF_0381 OS=Rickettsia felis GN=RF_0381 PE=4 SV=1
BT_Q_ZJU_Singletons26400	BT_ZHJ1_ZJU_Unigene26632	0.0403762	0.146338	0.27591	0.000237859	gi|193636528|ref|XP_001947537.1|	3e-70	PREDICTED: similar to soldier-specific protein-1 [Acyrthosiphon pisum]	Q9VBV3	1e-19	TAKT_DROME Protein takeout OS=Drosophila melanogaster GN=to PE=2 SV=1
BT_Q_ZJU_Singletons6782	BT_ZHJ1_ZJU_Unigene25263	0.00381058	0.0138433	0.275265	0.583316	gi|195109360|ref|XP_001999255.1|	3e-20	GI24413 [Drosophila mojavensis] >gi|193915849|gb|EDW14716.1| GI24413 [Drosophila mojavensis]	P31729	2e-19	OV16_ONCVO OV-16 antigen OS=Onchocerca volvulus GN=OV16 PE=2 SV=2
BT_Q_ZJU_Singletons25849	BT_ZHJ1_ZJU_Unigene50666	0.0101866	0.0370423	0.275	0.130302	gi|193666797|ref|XP_001949235.1|	5e-50	PREDICTED: similar to prostaglandin E synthase 2 [Acyrthosiphon pisum]	Q7ZUC7	4e-33	PGES2_DANRE Prostaglandin E synthase 2 OS=Danio rerio GN=ptges2 PE=2 SV=1
BT_Q_ZJU_Singletons4212	BT_ZHJ1_ZJU_Unigene30707	0.0112175	0.0408132	0.274849	0.204106	gi|115749234|ref|XP_796372.2|	4e-69	PREDICTED: similar to WD and tetratricopeptide repeats 1 [Strongylocentrotus purpuratus] >gi|115975593|ref|XP_001193290.1| PREDICTED: similar to WD and tetratricopeptide repeats 1 [Strongylocentrotus purpuratus]	Q8N5D0	2e-61	WDTC1_HUMAN WD and tetratricopeptide repeats protein 1 OS=Homo sapiens GN=WDTC1 PE=2 SV=2
BT_Q_ZJU_Singletons3291	BT_ZHJ1_ZJU_Unigene2862	0.00985253	0.0361961	0.272199	0.0522471	gi|158297845|ref|XP_318019.4|	1e-132	AGAP004793-PA [Anopheles gambiae str. PEST] >gi|157014522|gb|EAA13194.4| AGAP004793-PA [Anopheles gambiae str. PEST]	P49724	1e-127	OAT_DROAN Ornithine aminotransferase, mitochondrial OS=Drosophila ananassae GN=Oat PE=1 SV=1
BT_Q_ZJU_Singletons395	BT_ZHJ1_ZJU_Unigene31067	0.0156674	0.0575627	0.27218	0.032332	gi|94732555|emb|CAK05045.1|	4e-70	novel protein [Danio rerio]	Q9BYM8	6e-67	UB7I3_HUMAN RanBP-type and C3HC4-type zinc finger-containing protein 1 OS=Homo sapiens GN=RBCK1 PE=1 SV=2
BT_Q_ZJU_Singletons27553	BT_ZHJ1_ZJU_Unigene30930	0.00356048	0.0131099	0.271588	0.341612	gi|156545275|ref|XP_001605178.1|	1e-152	PREDICTED: similar to CG1531-PB [Nasonia vitripennis]	Q5U430	4e-36	UBR3_MOUSE E3 ubiquitin-protein ligase UBR3 OS=Mus musculus GN=Ubr3 PE=1 SV=3
BT_Q_ZJU_Singletons4959	BT_ZHJ1_ZJU_Unigene49063	0.0100129	0.0369929	0.270671	0.122313	gi|170054216|ref|XP_001863024.1|	3e-78	mannosyl-oligosaccharide 1,2-alpha-mannosidase IB [Culex quinquefasciatus] >gi|167874544|gb|EDS37927.1| mannosyl-oligosaccharide 1,2-alpha-mannosidase IB [Culex quinquefasciatus]	Q9BV94	3e-65	EDEM2_HUMAN ER degradation-enhancing alpha-mannosidase-like 2 OS=Homo sapiens GN=EDEM2 PE=2 SV=2
BT_Q_ZJU_Singletons30758	BT_ZHJ1_ZJU_Unigene24155	0.0173062	0.063943	0.27065	0.0532306	gi|91081457|ref|XP_974014.1|	0	PREDICTED: similar to AGAP006082-PA [Tribolium castaneum] >gi|270006458|gb|EFA02906.1| cytochrome P450 301A1 [Tribolium castaneum]	Q9V6D6	1e-179	CP301_DROME Probable cytochrome P450 301a1, mitochondrial OS=Drosophila melanogaster GN=Cyp301a1 PE=2 SV=1
BT_Q_ZJU_Singletons166109	BT_ZHJ1_ZJU_Unigene46165	0.0241903	0.090389	0.267624	0.0252736	gi|91084335|ref|XP_972672.1|	3e-30	PREDICTED: similar to misato CG1424-PA [Tribolium castaneum]	Q1L908	3e-24	MSTO1_DANRE Protein misato homolog 1 OS=Danio rerio GN=msto1 PE=2 SV=1
BT_Q_ZJU_Singletons12088	BT_ZHJ1_ZJU_Unigene44778	0.0113977	0.0427651	0.266518	0.339424	gi|110757125|ref|XP_625036.2|	2e-38	PREDICTED: similar to Phosphoribosylformylglycinamidine synthase (FGAM synthase) (FGAMS) (Formylglycinamide ribotide amidotransferase) (FGARAT) (Formylglycinamide ribotide synthetase) (Adenosine-2) [Apis mellifera]	P35421	6e-35	PUR4_DROME Phosphoribosylformylglycinamidine synthase OS=Drosophila melanogaster GN=ade2 PE=1 SV=2
BT_Q_ZJU_Singletons33798	BT_ZHJ1_ZJU_Unigene19804	0.0184848	0.0697697	0.26494	0.00536609	gi|57525358|ref|NP_001006231.1|	2e-17	RNA polymerase II associated protein 3 [Gallus gallus] >gi|82233849|sp|Q5ZKQ3.1|RPAP3_CHICK RecName: Full=RNA polymerase II-associated protein 3	Q5ZKQ3	5e-18	RPAP3_CHICK RNA polymerase II-associated protein 3 OS=Gallus gallus GN=RPAP3 PE=2 SV=1
BT_Q_ZJU_Singletons25607	BT_ZHJ1_ZJU_Unigene49462	0.00847307	0.032277	0.262511	0.123878	gi|269316056|ref|XP_640578.4|	3e-23	SWAP/Surp domain-containing protein [Dictyostelium discoideum AX4] >gi|256012945|gb|EAL66605.2| SWAP/Surp domain-containing protein [Dictyostelium discoideum AX4]	Q54QQ2	9e-21	Y5634_DICDI Uncharacterized protein DDB_G0283697 OS=Dictyostelium discoideum GN=DDB_G0283697 PE=4 SV=1
BT_Q_ZJU_Singletons29654	BT_ZHJ1_ZJU_Unigene8854	0.0174959	0.0668447	0.261739	0.0151049	gi|195444800|ref|XP_002070035.1|	2e-17	GK11242 [Drosophila willistoni] >gi|194166120|gb|EDW81021.1| GK11242 [Drosophila willistoni]	Q556J6	1e-14	Y4007_DICDI Putative cyclin-dependent serine/threonine-protein kinase DDB_G0272797/DDB_G0274007 OS=Dictyostelium discoideum GN=DDB_G0272797 PE=3 SV=1
BT_Q_ZJU_Singletons15154	BT_ZHJ1_ZJU_Unigene46466	0.00655408	0.0253811	0.258227	0.335103	gi|195502628|ref|XP_002098307.1|	7e-52	GE24027 [Drosophila yakuba] >gi|194184408|gb|EDW98019.1| GE24027 [Drosophila yakuba]	Q9VCY8	3e-52	ADRL_DROME ADIPOR-like receptor CG5315 OS=Drosophila melanogaster GN=CG5315 PE=1 SV=2
BT_Q_ZJU_Singletons143732	BT_ZHJ1_ZJU_Unigene42714	0.0191189	0.074142	0.257868	0.0810079	gi|170048126|ref|XP_001851547.1|	2e-27	GDP-fucose transporter [Culex quinquefasciatus] >gi|167870303|gb|EDS33686.1| GDP-fucose transporter [Culex quinquefasciatus]	Q9VHT4	4e-27	FUCT1_DROME Probable GDP-fucose transporter OS=Drosophila melanogaster GN=Gfr PE=2 SV=1
BT_Q_ZJU_Singletons167605	BT_ZHJ1_ZJU_Unigene12787	0.00817086	0.0318618	0.256447	0.104798	gi|110749853|ref|XP_001122289.1|	2e-36	PREDICTED: similar to phosphoinositide-3-kinase, regulatory subunit 4, p150 [Apis mellifera]	Q99570	4e-19	PI3R4_HUMAN Phosphoinositide 3-kinase regulatory subunit 4 OS=Homo sapiens GN=PIK3R4 PE=1 SV=3
BT_Q_ZJU_Singletons156816	BT_ZHJ1_ZJU_Unigene42362	0.016438	0.0641341	0.256307	0.0798618	gi|170585217|ref|XP_001897382.1|	9e-17	AMP-binding enzyme family protein [Brugia malayi] >gi|158595208|gb|EDP33778.1| AMP-binding enzyme family protein [Brugia malayi]	Q0P4F7	1e-14	ACSF2_DANRE Acyl-CoA synthetase family member 2, mitochondrial OS=Danio rerio GN=acsf2 PE=2 SV=1
BT_Q_ZJU_Singletons147320	BT_ZHJ1_ZJU_Unigene29245	0.00951791	0.0371771	0.256015	0.33469	gi|193685941|ref|XP_001952631.1|	8e-72	PREDICTED: similar to acid alpha-glucosidase [Acyrthosiphon pisum]	P70699	4e-64	LYAG_MOUSE Lysosomal alpha-glucosidase OS=Mus musculus GN=Gaa PE=1 SV=2
BT_Q_ZJU_Singletons3502	BT_ZHJ1_ZJU_Unigene30822	0.0305514	0.119745	0.255137	0.00766996	gi|158298889|ref|XP_319031.4|	3e-11	AGAP009910-PA [Anopheles gambiae str. PEST] >gi|157014103|gb|EAA14064.4| AGAP009910-PA [Anopheles gambiae str. PEST]	--	--	--
BT_Q_ZJU_Singletons25662	BT_ZHJ1_ZJU_Unigene30045	0.00438445	0.017235	0.254392	0.120895	gi|156554467|ref|XP_001604369.1|	1e-88	PREDICTED: similar to RE09732p [Nasonia vitripennis]	P50747	4e-55	BPL1_HUMAN Biotin--protein ligase OS=Homo sapiens GN=HLCS PE=1 SV=1
BT_Q_ZJU_Singletons33069	BT_ZHJ1_ZJU_Unigene22508	0.00577098	0.0227534	0.253632	0.559897	gi|72392587|ref|XP_847094.1|	3e-23	5-methyltetrahydropteroyltriglutamate--homocysteine S-methyltransferase [Trypanosoma brucei TREU927]	Q9UT09	2e-72	AROG_SCHPO Phospho-2-dehydro-3-deoxyheptonate aldolase, tyrosine-inhibited OS=Schizosaccharomyces pombe GN=aro4 PE=2 SV=1
BT_Q_ZJU_Singletons13210	BT_ZHJ1_ZJU_Unigene443	0.014766	0.0583091	0.253237	0.0174064	gi|109102446|ref|XP_001098585.1|	7e-11	PREDICTED: SPTF-associated factor 65 gamma isoform 1 [Macaca mulatta] >gi|109102448|ref|XP_001098788.1| PREDICTED: SPTF-associated factor 65 gamma isoform 2 [Macaca mulatta] >gi|109102450|ref|XP_001099099.1| PREDICTED: SPTF-associated factor 65 gamma isoform 5 [Macaca mulatta]	O94864	1e-11	ST65G_HUMAN STAGA complex 65 subunit gamma OS=Homo sapiens GN=SUPT7L PE=1 SV=1
BT_Q_ZJU_Singletons164443	BT_ZHJ1_ZJU_Unigene1348	0.00661642	0.0262296	0.25225	0.203846	gi|76160853|gb|ABA40401.1|	5e-83	bursicon receptor [Tribolium castaneum]	Q9BXB1	4e-46	LGR4_HUMAN Leucine-rich repeat-containing G-protein coupled receptor 4 OS=Homo sapiens GN=LGR4 PE=2 SV=2
BT_Q_ZJU_Singletons31785	BT_ZHJ1_ZJU_Unigene1557	0.00957584	0.0381604	0.250936	0.202984	gi|156550655|ref|XP_001605060.1|	3e-43	PREDICTED: similar to mmr1/hsr1 GTP binding protein [Nasonia vitripennis]	P36916	1e-29	GNL1_MOUSE Guanine nucleotide-binding protein-like 1 OS=Mus musculus GN=Gnl1 PE=1 SV=3
BT_Q_ZJU_Singletons34539	BT_ZHJ1_ZJU_Unigene6131	0.022021	0.0879705	0.250323	0.00511454	gi|189240340|ref|XP_971046.2|	1e-23	PREDICTED: similar to antolefinin [Tribolium castaneum]	Q96GY3	2e-20	LIN37_HUMAN Protein lin-37 homolog OS=Homo sapiens GN=LIN37 PE=1 SV=1
BT_Q_ZJU_Singletons146716	BT_ZHJ1_ZJU_Unigene17429	0.00475988	0.0190209	0.250244	0.572202	gi|189235505|ref|XP_969663.2|	1e-35	PREDICTED: similar to Deoxynucleotidyltransferase terminal-interacting protein 2 (Terminal deoxynucleotidyltransferase-interacting factor 2) (TdT-interacting factor 2) (Estrogen receptor-binding protein) (LPTS-interacting protein 2) (LPTS-RP2) [Tribolium castaneum]	Q8R2M2	5e-32	TDIF2_MOUSE Deoxynucleotidyltransferase terminal-interacting protein 2 OS=Mus musculus GN=Dnttip2 PE=1 SV=1
BT_Q_ZJU_Singletons32038	BT_ZHJ1_ZJU_Unigene17744	0.0035423	0.0142402	0.248753	0.571226	gi|66523545|ref|XP_625193.1|	4e-31	PREDICTED: similar to high mobility group 20A isoform 1 [Apis mellifera]	Q9NP66	2e-30	HM20A_HUMAN High mobility group protein 20A OS=Homo sapiens GN=HMG20A PE=1 SV=1
BT_Q_ZJU_Singletons28510	BT_ZHJ1_ZJU_Unigene28508	0.00876318	0.0353695	0.247761	0.0671574	gi|66521200|ref|XP_396574.2|	7e-43	PREDICTED: similar to Ubiquitin carboxyl-terminal hydrolase 4 (Ubiquitin thioesterase 4) (Ubiquitin-specific-processing protease 4) (Deubiquitinating enzyme 4) (Ubiquitous nuclear protein homolog) [Apis mellifera]	Q8R5H1	3e-24	UBP15_MOUSE Ubiquitin carboxyl-terminal hydrolase 15 OS=Mus musculus GN=Usp15 PE=2 SV=1
BT_Q_ZJU_Singletons12953	BT_ZHJ1_ZJU_Unigene52478	0.00843677	0.0341595	0.246982	0.0441959	gi|193627302|ref|XP_001946944.1|	1e-168	PREDICTED: similar to AGAP004315-PA [Acyrthosiphon pisum]	Q9BXM7	6e-72	PINK1_HUMAN Serine/threonine-protein kinase PINK1, mitochondrial OS=Homo sapiens GN=PINK1 PE=1 SV=1
BT_Q_ZJU_Singletons7929	BT_ZHJ1_ZJU_Unigene26641	0.00528632	0.021477	0.246139	0.118103	gi|193647927|ref|XP_001947240.1|	5e-73	PREDICTED: similar to AGAP005038-PA [Acyrthosiphon pisum]	P06205	1e-11	CRP1_LIMPO C-reactive protein 1.1 OS=Limulus polyphemus PE=1 SV=1
BT_Q_ZJU_Singletons1306	BT_ZHJ1_ZJU_Unigene12237	0.01343	0.0548928	0.244659	0.0702239	gi|91078322|ref|XP_972953.1|	2e-67	PREDICTED: similar to pyridoxal kinase [Tribolium castaneum]	Q0II59	4e-55	PDXK_BOVIN Pyridoxal kinase OS=Bos taurus GN=PDXK PE=2 SV=1
BT_Q_ZJU_Singletons166494	BT_ZHJ1_ZJU_Unigene19902	0.0114774	0.0469459	0.244481	0.0698833	gi|194677654|ref|XP_601901.4|	2e-07	PREDICTED: similar to t-complex-associated testis expressed 1 [Bos taurus]	Q5JU00	4e-07	TCTE1_HUMAN T-complex-associated testis-expressed protein 1 OS=Homo sapiens GN=TCTE1 PE=2 SV=1
BT_Q_ZJU_Singletons26435	BT_ZHJ1_ZJU_Unigene48451	0.0156909	0.0643822	0.243714	0.0694702	gi|239788444|dbj|BAH70904.1|	7e-38	ACYPI31744 [Acyrthosiphon pisum]	Q9W021	1e-36	RM23_DROME 39S ribosomal protein L23, mitochondrial OS=Drosophila melanogaster GN=mRpL23 PE=2 SV=1
BT_Q_ZJU_Singletons30759	BT_ZHJ1_ZJU_Unigene48966	0.0113737	0.0466805	0.24365	0.028859	gi|189237932|ref|XP_001810838.1|	5e-30	PREDICTED: similar to AGAP005037-PB [Tribolium castaneum]	Q7KW14	1e-25	CCDCX_DROME Coiled-coil domain-containing protein CG32809 OS=Drosophila melanogaster GN=CG32809 PE=1 SV=1
BT_Q_ZJU_Singletons166304	BT_ZHJ1_ZJU_Unigene18737	0.0104393	0.0434396	0.240319	0.197568	gi|91080419|ref|XP_968050.1|	1e-39	PREDICTED: similar to CG5287 CG5287-PA [Tribolium castaneum]	Q5EA65	4e-31	GPT_BOVIN UDP-N-acetylglucosamine--dolichyl-phosphate N-acetylglucosaminephosphotransferase OS=Bos taurus GN=DPAGT1 PE=2 SV=1
BT_Q_ZJU_Singletons161663	BT_ZHJ1_ZJU_Unigene22750	0.0181123	0.0756366	0.239465	0.0151956	gi|201023275|ref|NP_001128383.1|	2e-69	mitochondrial ribosomal protein L1 [Tribolium castaneum]	Q9BYD6	4e-22	RM01_HUMAN 39S ribosomal protein L1, mitochondrial OS=Homo sapiens GN=MRPL1 PE=1 SV=2
BT_Q_ZJU_Singletons21036	BT_ZHJ1_ZJU_Unigene30671	0.0124243	0.0520247	0.238815	0.196749	gi|171460972|ref|NP_001116357.1|	8e-27	N-glycanase 1 [Xenopus laevis] >gi|115527879|gb|AAI24907.1| LOC733299 protein [Xenopus laevis]	Q5ZJM3	6e-27	NGLY1_CHICK Peptide-N(4)-(N-acetyl-beta-glucosaminyl)asparagine amidase OS=Gallus gallus GN=NGLY1 PE=2 SV=1
BT_Q_ZJU_Singletons9716	BT_ZHJ1_ZJU_Unigene50820	0.00772764	0.0323621	0.238786	0.0426977	gi|148686387|gb|EDL18334.1|	9e-79	RIKEN cDNA E130304F04, isoform CRA_a [Mus musculus]	Q8BHI9	2e-79	NIM1_MOUSE Serine/threonine-protein kinase NIM1 OS=Mus musculus GN=Nim1 PE=2 SV=1
BT_Q_ZJU_Singletons9690	BT_ZHJ1_ZJU_Unigene30804	0.00793812	0.0333058	0.238341	0.071613	gi|66542091|ref|XP_624030.1|	2e-84	PREDICTED: similar to LanC (bacterial lantibiotic synthetase component C)-like 2 [Apis mellifera]	O43813	2e-83	LANC1_HUMAN LanC-like protein 1 OS=Homo sapiens GN=LANCL1 PE=1 SV=1
BT_Q_ZJU_Singletons24925	BT_ZHJ1_ZJU_Unigene52444	0.0129866	0.0545855	0.237913	0.0152892	gi|193592083|ref|XP_001946873.1|	1e-107	PREDICTED: similar to CG1443 CG1443-PA [Acyrthosiphon pisum]	A1ZAI5	3e-72	FACR1_DROME Putative fatty acyl-CoA reductase CG5065 OS=Drosophila melanogaster GN=CG5065 PE=3 SV=1
BT_Q_ZJU_Singletons26708	BT_ZHJ1_ZJU_Unigene20612	0.0083512	0.0352004	0.237247	0.0710788	gi|110756639|ref|XP_392897.3|	6e-70	PREDICTED: similar to thyroid hormone receptor interactor 12 [Apis mellifera]	Q14669	7e-63	TRIPC_HUMAN Probable E3 ubiquitin-protein ligase TRIP12 OS=Homo sapiens GN=TRIP12 PE=1 SV=1
BT_Q_ZJU_Singletons20797	BT_ZHJ1_ZJU_Unigene31213	0.00398385	0.0168218	0.236828	0.565425	gi|189237985|ref|XP_001812669.1|	7e-41	PREDICTED: similar to AGAP005353-PA [Tribolium castaneum]	Q66KB9	5e-21	BL1S2_XENTR Biogenesis of lysosome-related organelles complex 1 subunit 2 OS=Xenopus tropicalis GN=bloc1s2 PE=2 SV=1
BT_Q_ZJU_Singletons5498	BT_ZHJ1_ZJU_Unigene41457	0.0204855	0.0868115	0.235977	0.0277903	gi|193594157|ref|XP_001944787.1|	2e-25	PREDICTED: similar to 46 kDa salivary protein [Acyrthosiphon pisum]	Q9UJA9	6e-10	ENPP5_HUMAN Ectonucleotide pyrophosphatase/phosphodiesterase family member 5 OS=Homo sapiens GN=ENPP5 PE=1 SV=1
BT_Q_ZJU_Singletons15020	BT_ZHJ1_ZJU_Unigene20763	0.00575019	0.0244221	0.235451	0.19543	gi|239789820|dbj|BAH71509.1|	8e-34	ACYPI002576 [Acyrthosiphon pisum]	A5D8P8	2e-25	CS063_XENLA UPF0510 protein C19orf63 homolog OS=Xenopus laevis PE=2 SV=1
BT_Q_ZJU_Singletons8973	BT_ZHJ1_ZJU_Unigene25149	0.01916	0.0816265	0.234727	0.0296949	gi|199584541|gb|ACH90395.1|	1e-70	glutathione-S-transferase [Bemisia tabaci]	O18598	4e-52	GST1_BLAGE Glutathione S-transferase OS=Blattella germanica PE=1 SV=3
BT_Q_ZJU_Singletons32886	BT_ZHJ1_ZJU_Unigene48009	0.00273314	0.0116723	0.234157	0.563347	gi|193641153|ref|XP_001945269.1|	1e-58	PREDICTED: similar to rho-associated protein kinase 1, partial [Acyrthosiphon pisum]	Q28021	1e-35	ROCK2_BOVIN Rho-associated protein kinase 2 OS=Bos taurus GN=ROCK2 PE=1 SV=1
BT_Q_ZJU_Singletons339	BT_ZHJ1_ZJU_Unigene24766	0.0138518	0.0599036	0.231235	0.121764	gi|66504162|ref|XP_394297.2|	4e-42	PREDICTED: similar to Tetraspanin 5D CG4690-PA [Apis mellifera]	B5X3I6	2e-19	TSN9_SALSA Tetraspanin-9 OS=Salmo salar GN=tspan9 PE=2 SV=1
BT_Q_ZJU_Singletons162102	BT_ZHJ1_ZJU_Unigene10834	0.0125086	0.0541307	0.231081	0.193171	gi|189238261|ref|XP_974441.2|	2e-31	PREDICTED: similar to abc transporter [Tribolium castaneum]	Q08D64	4e-13	ABCB6_XENTR ATP-binding cassette sub-family B member 6, mitochondrial OS=Xenopus tropicalis GN=abcb6 PE=2 SV=1
BT_Q_ZJU_Singletons15884	BT_ZHJ1_ZJU_Unigene22336	0.00533736	0.0232533	0.229532	0.0688663	gi|110757623|ref|XP_394628.3|	3e-93	PREDICTED: similar to lethal (2) 01424 CG3845-PB, isoform B [Apis mellifera]	Q5R7J9	2e-59	IF4G2_PONAB Eukaryotic translation initiation factor 4 gamma 2 OS=Pongo abelii GN=EIF4G2 PE=2 SV=2
BT_Q_ZJU_Singletons167484	BT_ZHJ1_ZJU_Unigene10487	0.00925665	0.0404332	0.228937	0.192625	gi|170043566|ref|XP_001849454.1|	3e-17	microtubule associated protein xmap215 [Culex quinquefasciatus] >gi|167866860|gb|EDS30243.1| microtubule associated protein xmap215 [Culex quinquefasciatus]	A2AGT5	3e-06	CKAP5_MOUSE Cytoskeleton-associated protein 5 OS=Mus musculus GN=Ckap5 PE=2 SV=1
BT_Q_ZJU_Cluster2290	BT_ZHJ1_ZJU_Unigene44865	0.00785958	0.034519	0.227689	0.192105	gi|221118001|ref|XP_002168101.1|	7e-20	PREDICTED: similar to mediator of DNA damage checkpoint 1 [Hydra magnipapillata]	Q7YR40	1e-18	MDC1_PANTR Mediator of DNA damage checkpoint protein 1 OS=Pan troglodytes GN=MDC1 PE=3 SV=1
BT_Q_ZJU_Singletons17679	BT_ZHJ1_ZJU_Unigene8821	0.00466006	0.020488	0.227453	0.191913	gi|110775792|ref|XP_396987.3|	4e-88	PREDICTED: similar to CG8949-PA [Apis mellifera]	Q9BTA9	2e-19	WAC_HUMAN WW domain-containing adapter protein with coiled-coil OS=Homo sapiens GN=WAC PE=1 SV=3
BT_Q_ZJU_Singletons161583	BT_ZHJ1_ZJU_Unigene25412	0.0168625	0.0741742	0.227337	0.00697998	gi|91081657|ref|XP_969186.1|	1e-62	PREDICTED: similar to beta-tubulin cofactor C [Tribolium castaneum]	Q3SZE9	1e-59	TBCC_BOVIN Tubulin-specific chaperone C OS=Bos taurus GN=TBCC PE=2 SV=1
BT_Q_ZJU_Singletons163906	BT_ZHJ1_ZJU_Unigene16710	0.0104938	0.0461977	0.22715	0.119239	gi|110767215|ref|XP_393062.3|	2e-33	PREDICTED: similar to intersectin 2 isoform 3 [Apis mellifera]	Q9Z0R4	5e-30	ITSN1_MOUSE Intersectin-1 OS=Mus musculus GN=Itsn1 PE=1 SV=1
BT_Q_ZJU_Singletons36291	BT_ZHJ1_ZJU_Unigene19067	0.00427941	0.0188729	0.226749	0.5602	gi|198460094|ref|XP_001361607.2|	2e-17	GA19508 [Drosophila pseudoobscura pseudoobscura] >gi|198136899|gb|EAL26186.2| GA19508 [Drosophila pseudoobscura pseudoobscura]	Q28XY0	5e-18	FL2D_DROPS Pre-mRNA-splicing regulator female-lethal(2)D OS=Drosophila pseudoobscura pseudoobscura GN=fl(2)d PE=3 SV=2
BT_Q_ZJU_Singletons36350	BT_ZHJ1_ZJU_Unigene46806	0.00676588	0.0300868	0.224879	0.190992	gi|193627236|ref|XP_001952227.1|	4e-33	PREDICTED: similar to proteasomal ATPase-associated factor 1 [Acyrthosiphon pisum]	Q9BRP4	4e-28	PAAF1_HUMAN Proteasomal ATPase-associated factor 1 OS=Homo sapiens GN=PAAF1 PE=1 SV=2
BT_Q_ZJU_Singletons26892	BT_ZHJ1_ZJU_Unigene17039	0.00611662	0.0272745	0.224261	0.054835	gi|66507431|ref|XP_393288.2|	2e-61	PREDICTED: similar to ubiquitin-conjugating enzyme E2, J1 [Apis mellifera]	Q9Y385	4e-55	UB2J1_HUMAN Ubiquitin-conjugating enzyme E2 J1 OS=Homo sapiens GN=UBE2J1 PE=1 SV=2
BT_Q_ZJU_Singletons5634	BT_ZHJ1_ZJU_Unigene30426	0.0134856	0.0605602	0.22268	0.00123702	gi|237874162|ref|NP_001153853.1|	1e-84	pentatricopeptide repeat domain 1 [Acyrthosiphon pisum]	Q8C2E4	1e-38	PTCD1_MOUSE Pentatricopeptide repeat-containing protein 1 OS=Mus musculus GN=Ptcd1 PE=2 SV=1
BT_Q_ZJU_Singletons141423	BT_ZHJ1_ZJU_Unigene38357	0.0114079	0.0516252	0.220976	0.18856	gi|110757201|ref|XP_001122595.1|	5e-15	PREDICTED: similar to mutS homolog 5 isoform c [Apis mellifera]	B5YJY3	8e-13	MUTS_THEYD DNA mismatch repair protein mutS OS=Thermodesulfovibrio yellowstonii (strain ATCC 51303 / DSM 11347 / YP87) GN=mutS PE=3 SV=1
BT_Q_ZJU_Singletons23803	BT_ZHJ1_ZJU_Unigene18828	0.00639072	0.0290191	0.220225	0.0241197	gi|193676389|ref|XP_001943940.1|	2e-78	PREDICTED: similar to AGAP005653-PA [Acyrthosiphon pisum]	Q9QXA6	2e-48	BAT1_MOUSE B(0,+)-type amino acid transporter 1 OS=Mus musculus GN=Slc7a9 PE=2 SV=1
BT_Q_ZJU_Singletons1635	BT_ZHJ1_ZJU_Unigene14945	0.00793765	0.0360943	0.219914	0.00569916	gi|156538449|ref|XP_001606409.1|	2e-50	PREDICTED: similar to S-antigen protein [Nasonia vitripennis]	Q7S8V3	1e-08	NST1_NEUCR Stress response protein nst-1 OS=Neurospora crassa GN=nst-1 PE=3 SV=1
BT_Q_ZJU_Singletons156690	BT_ZHJ1_ZJU_Unigene37342	0.012337	0.0561423	0.219745	0.188037	gi|66505593|ref|XP_393346.2|	7e-12	PREDICTED: similar to C3G CG3126-PA, isoform A [Apis mellifera]	O77086	7e-11	C3G_DROME Guanine nucleotide-releasing factor 2 OS=Drosophila melanogaster GN=C3G PE=1 SV=4
BT_Q_ZJU_Singletons163285	BT_ZHJ1_ZJU_Unigene18799	0.0102382	0.0467168	0.219154	0.114714	gi|193676277|ref|XP_001948833.1|	5e-24	PREDICTED: similar to Phosphatidylinositol glycan anchor biosynthesis, class M [Acyrthosiphon pisum]	Q66IJ4	2e-19	PIGM_XENTR GPI mannosyltransferase 1 OS=Xenopus tropicalis GN=pigm PE=2 SV=1
BT_Q_ZJU_Singletons14631	BT_ZHJ1_ZJU_Unigene22653	0.0155935	0.071542	0.217964	0.00420983	gi|110768007|ref|XP_001122586.1|	6e-38	PREDICTED: similar to CG4622-PA, isoform A [Apis mellifera]	Q2PE14	1e-31	ZCHC8_DROME Zinc finger CCHC domain-containing protein 8 homolog OS=Drosophila melanogaster GN=CG4622 PE=1 SV=2
BT_Q_ZJU_Singletons33359	BT_ZHJ1_ZJU_Unigene47738	0.0127417	0.0585386	0.217663	0.0232524	gi|189240709|ref|XP_001813711.1|	6e-26	PREDICTED: similar to CG12512 CG12512-PA [Tribolium castaneum]	Q0P4F7	5e-20	ACSF2_DANRE Acyl-CoA synthetase family member 2, mitochondrial OS=Danio rerio GN=acsf2 PE=2 SV=1
BT_Q_ZJU_Singletons32308	BT_ZHJ1_ZJU_Unigene18342	0.00913822	0.0423995	0.215526	0.0054456	gi|115497664|ref|NP_001068705.1|	1e-63	dihydrodipicolinate synthase-like, mitochondrial precursor [Bos taurus]	Q0P5I5	1e-63	DAPAL_BOVIN Dihydrodipicolinate synthase-like, mitochondrial OS=Bos taurus GN=DHDPSL PE=2 SV=1
BT_Q_ZJU_Singletons34849	BT_ZHJ1_ZJU_Unigene13003	0.00927712	0.043109	0.215201	0.0233435	gi|57530349|ref|NP_001006398.1|	1e-108	glutamyl-prolyl-tRNA synthetase [Gallus gallus]	P07814	1e-107	SYEP_HUMAN Bifunctional aminoacyl-tRNA synthetase OS=Homo sapiens GN=EPRS PE=1 SV=4
BT_Q_ZJU_Singletons2068	BT_ZHJ1_ZJU_Unigene16237	0.00900885	0.0419128	0.214943	0.00704724	gi|238814365|ref|NP_001154943.1|	2e-63	structural maintenance of chromosomes 2 [Nasonia vitripennis]	O95347	3e-53	SMC2_HUMAN Structural maintenance of chromosomes protein 2 OS=Homo sapiens GN=SMC2 PE=1 SV=2
BT_Q_ZJU_Singletons35078	BT_ZHJ1_ZJU_Unigene25833	0.00686587	0.0320708	0.214085	0.00773941	gi|170034565|ref|XP_001845144.1|	3e-31	ribonuclease P protein subunit p30 [Culex quinquefasciatus] >gi|167875925|gb|EDS39308.1| ribonuclease P protein subunit p30 [Culex quinquefasciatus]	P78346	2e-18	RPP30_HUMAN Ribonuclease P protein subunit p30 OS=Homo sapiens GN=RPP30 PE=1 SV=1
BT_Q_ZJU_Singletons32186	BT_ZHJ1_ZJU_Unigene5511	0.00978459	0.0457081	0.214067	8.45e-05	gi|170040111|ref|XP_001847855.1|	0	elongation factor G 1, mitochondrial [Culex quinquefasciatus] >gi|261263143|sp|B0WGM1.1|EFGM_CULQU RecName: Full=Elongation factor G, mitochondrial; Short=EF-Gmt; AltName: Full=Elongation factor G 1, mitochondrial; Short=mEF-G 1; AltName: Full=Elongation factor G1; Flags: Precursor >gi|167863667|gb|EDS27050.1| elongation factor G 1, mitochondrial [Culex quinquefasciatus]	Q9VM33	0	EFGM_DROME Probable elongation factor G, mitochondrial OS=Drosophila melanogaster GN=CG4567 PE=2 SV=2
BT_Q_ZJU_Singletons5499	BT_ZHJ1_ZJU_Unigene47827	0.0220732	0.103447	0.213377	0.0099287	gi|112983910|ref|NP_001037400.1|	1e-18	chemosensory protein 6 [Bombyx mori] >gi|87248381|gb|ABD36243.1| antennal-specific protein 3c precursor [Bombyx mori] >gi|112032153|gb|ABH88199.1| chemosensory protein 6 [Bombyx mori] >gi|115551746|dbj|BAF34355.1| chemosensory protein7 [Bombyx mori]	Q9W1C9	2e-13	PEB3_DROME Ejaculatory bulb-specific protein 3 OS=Drosophila melanogaster GN=PebIII PE=1 SV=2
BT_Q_ZJU_Singletons15665	BT_ZHJ1_ZJU_Unigene21480	0.00721012	0.0340141	0.211974	0.0958458	gi|66520053|ref|XP_397108.2|	2e-48	PREDICTED: similar to CycB3 CG5814-PA [Apis mellifera]	Q9I7I0	1e-40	CCNB3_DROME G2/mitotic-specific cyclin-B3 OS=Drosophila melanogaster GN=CycB3 PE=1 SV=1
BT_Q_ZJU_Singletons158148	BT_ZHJ1_ZJU_Unigene28841	0.00814882	0.0384749	0.211796	0.0963548	gi|66531173|ref|XP_395737.2|	8e-60	PREDICTED: similar to CG8768-PA [Apis mellifera]	Q17QH8	8e-44	D39U1_BOVIN Epimerase family protein SDR39U1 OS=Bos taurus GN=SDR39U1 PE=2 SV=1
BT_Q_ZJU_Singletons19304	BT_ZHJ1_ZJU_Unigene38067	0.0105988	0.0502059	0.211107	0.0958649	gi|193591843|ref|XP_001947668.1|	2e-34	PREDICTED: similar to map kinase-activated protein kinase (mapkapk) [Acyrthosiphon pisum]	P49071	2e-31	MAPK2_DROME MAP kinase-activated protein kinase 2 OS=Drosophila melanogaster GN=MAPk-Ak2 PE=1 SV=1
BT_Q_ZJU_Singletons13710	BT_ZHJ1_ZJU_Unigene16650	0.00597185	0.0284511	0.209898	0.093609	gi|193636411|ref|XP_001949488.1|	1e-102	PREDICTED: similar to AGAP010572-PA [Acyrthosiphon pisum]	Q5U3J8	1e-92	LTV1_DANRE Protein LTV1 homolog OS=Danio rerio GN=ltv1 PE=2 SV=1
BT_Q_ZJU_Singletons167350	BT_ZHJ1_ZJU_Unigene15928	0.017454	0.0833714	0.209352	0.0477024	gi|189235022|ref|XP_971621.2|	5e-15	PREDICTED: similar to hikaru genki CG2040-PB [Tribolium castaneum]	Q09101	1e-10	HIG_DROME Locomotion-related protein Hikaru genki OS=Drosophila melanogaster GN=hig PE=1 SV=2
BT_Q_ZJU_Singletons165660	BT_ZHJ1_ZJU_Unigene19340	0.00540781	0.0259026	0.208775	0.0926624	gi|189234535|ref|XP_972911.2|	1e-65	PREDICTED: similar to futsch CG34387-PC [Tribolium castaneum]	Q9W596	1e-57	FUTSC_DROME Microtubule-associated protein futsch OS=Drosophila melanogaster GN=futsch PE=1 SV=4
BT_Q_ZJU_Singletons5659	BT_ZHJ1_ZJU_Unigene7536	0.0133535	0.0641552	0.208143	0.00031907	gi|156552321|ref|XP_001601349.1|	4e-79	PREDICTED: similar to CD98hc amino acid transporter protein [Nasonia vitripennis]	Q64319	5e-53	SLC31_RAT Neutral and basic amino acid transport protein rBAT OS=Rattus norvegicus GN=Slc3a1 PE=1 SV=1
BT_Q_ZJU_Singletons27465	BT_ZHJ1_ZJU_Unigene21936	0.0101685	0.0489734	0.207633	0.000179155	gi|238814342|ref|NP_001154932.1|	2e-65	cyclin B [Nasonia vitripennis]	P24862	3e-59	CCNB_PATVU G2/mitotic-specific cyclin-B OS=Patella vulgata PE=2 SV=1
BT_Q_ZJU_Singletons159080	BT_ZHJ1_ZJU_Unigene42126	0.0089323	0.0430524	0.207475	0.09244	gi|193598861|ref|XP_001951181.1|	1e-23	PREDICTED: similar to mitochondrial carrier protein [Acyrthosiphon pisum]	Q52KK3	9e-14	MCAR1_RAT Mitochondrial carrier triple repeat protein 1 OS=Rattus norvegicus GN=Mcart1 PE=2 SV=1
BT_Q_ZJU_Singletons5123	BT_ZHJ1_ZJU_Unigene51363	0.00908435	0.0442544	0.205276	0.0447143	gi|118782693|ref|XP_312440.3|	3e-47	AGAP002500-PA [Anopheles gambiae str. PEST] >gi|116129689|gb|EAA07977.3| AGAP002500-PA [Anopheles gambiae str. PEST]	Q86SX6	1e-37	GLRX5_HUMAN Glutaredoxin-related protein 5 OS=Homo sapiens GN=GLRX5 PE=1 SV=2
BT_Q_ZJU_Singletons14407	BT_ZHJ1_ZJU_Unigene52213	0.0106286	0.051987	0.204447	0.108902	gi|91082137|ref|XP_966595.1|	1e-173	PREDICTED: similar to arrestin1 isoform 1 [Tribolium castaneum] >gi|270008184|gb|EFA04632.1| arrestin 1 [Tribolium castaneum]	P55274	1e-154	ARRH_HELVI Arrestin homolog OS=Heliothis virescens PE=3 SV=1
BT_Q_ZJU_Singletons26598	BT_ZHJ1_ZJU_Unigene51580	0.0106261	0.0520507	0.204149	0.00399511	gi|244790097|ref|NP_001156454.1|	3e-13	cathepsin F isoform 2 [Acyrthosiphon pisum]	P37842	7e-09	CYTM_SOLTU Multicystatin OS=Solanum tuberosum PE=2 SV=1
BT_Q_ZJU_Singletons33688	BT_ZHJ1_ZJU_Unigene25100	0.0112295	0.0550579	0.203959	0.000555901	gi|189237566|ref|XP_974751.2|	2e-66	PREDICTED: similar to CG11321 CG11321-PA [Tribolium castaneum]	Q96EP0	8e-31	RNF31_HUMAN RING finger protein 31 OS=Homo sapiens GN=RNF31 PE=1 SV=1
BT_Q_ZJU_Singletons1473	BT_ZHJ1_ZJU_Unigene30212	0.00830473	0.0407422	0.203836	0.0890921	gi|159873|gb|AAA29411.1|	2e-13	O.V.-16 antigen precursor [Onchocerca volvulus]	P31729	5e-14	OV16_ONCVO OV-16 antigen OS=Onchocerca volvulus GN=OV16 PE=2 SV=2
BT_Q_ZJU_Singletons30722	BT_ZHJ1_ZJU_Unigene20815	0.0168399	0.0827371	0.203535	0.0201867	gi|156550011|ref|XP_001604468.1|	1e-18	PREDICTED: similar to BTB domain protein 2 [Nasonia vitripennis]	Q9BX70	1e-18	BTBD2_HUMAN BTB/POZ domain-containing protein 2 OS=Homo sapiens GN=BTBD2 PE=1 SV=1
BT_Q_ZJU_Singletons3966	BT_ZHJ1_ZJU_Unigene27961	0.00538918	0.0269132	0.200243	0.0854149	gi|193715980|ref|XP_001950264.1|	2e-34	PREDICTED: similar to trehalase [Acyrthosiphon pisum]	P32358	4e-26	TREA_BOMMO Trehalase OS=Bombyx mori PE=1 SV=1
BT_Q_ZJU_Singletons24895	BT_ZHJ1_ZJU_Unigene12292	0.00819057	0.040921	0.200156	0.0287669	gi|156546817|ref|XP_001606121.1|	1e-35	PREDICTED: similar to ENSANGP00000029312 [Nasonia vitripennis]	Q9VMX1	2e-26	KBP_DROME Protein KBP homolog OS=Drosophila melanogaster GN=CG14043 PE=1 SV=1
BT_Q_ZJU_Singletons4842	BT_ZHJ1_ZJU_Unigene24175	0.0331136	0.165464	0.200126	8.8e-07	gi|294566523|gb|ADF18552.1|	3e-29	endonuclease-reverse transcriptase [Bombyx mori]	O02751	1e-24	CFDP2_BOVIN Craniofacial development protein 2 OS=Bos taurus GN=CFDP2 PE=1 SV=2
BT_Q_ZJU_Singletons35193	BT_ZHJ1_ZJU_Unigene29897	0.0159807	0.0800559	0.199619	0.0366909	gi|193605844|ref|XP_001943804.1|	5e-30	PREDICTED: similar to facilitative hexose transporter 1 [Acyrthosiphon pisum]	Q9NY64	2e-15	GTR8_HUMAN Solute carrier family 2, facilitated glucose transporter member 8 OS=Homo sapiens GN=SLC2A8 PE=2 SV=3
BT_Q_ZJU_Singletons11003	BT_ZHJ1_ZJU_Unigene16950	0.0169718	0.08535	0.19885	0.00537895	gi|156549088|ref|XP_001607528.1|	4e-32	PREDICTED: similar to Samui [Nasonia vitripennis]	Q9BLJ6	7e-21	BAGS_BOMMO BAG domain-containing protein Samui OS=Bombyx mori GN=Samui PE=2 SV=1
BT_Q_ZJU_Singletons30730	BT_ZHJ1_ZJU_Unigene50196	0.00473265	0.0238638	0.19832	0.0840346	gi|268607518|ref|NP_001161331.1|	3e-19	eukaryotic translation initiation factor 4 gamma [Nasonia vitripennis]	Q80XI3	9e-08	IF4G3_MOUSE Eukaryotic translation initiation factor 4 gamma 3 OS=Mus musculus GN=Eif4g3 PE=1 SV=2
BT_Q_ZJU_Singletons9951	BT_ZHJ1_ZJU_Unigene5078	0.019456	0.0983964	0.197731	0.00265972	gi|58388510|ref|XP_316331.2|	1e-21	C-type lectin (AGAP006267-PA) [Anopheles gambiae str. PEST] >gi|55239074|gb|EAA11599.2| C-type lectin (AGAP006267-PA) [Anopheles gambiae str. PEST]	Q9UMR7	7e-07	CLC4A_HUMAN C-type lectin domain family 4 member A OS=Homo sapiens GN=CLEC4A PE=1 SV=1
BT_Q_ZJU_Singletons167462	BT_ZHJ1_ZJU_Unigene28117	0.0102837	0.0520255	0.197667	0.00931636	gi|193712515|ref|XP_001943197.1|	7e-49	PREDICTED: similar to AGAP000398-PA [Acyrthosiphon pisum]	Q5I0C5	1e-40	FMT_RAT Methionyl-tRNA formyltransferase, mitochondrial OS=Rattus norvegicus GN=Mtfmt PE=2 SV=1
BT_Q_ZJU_Singletons9002	BT_ZHJ1_ZJU_Unigene29139	0.00508073	0.025753	0.197287	0.00780742	gi|193613364|ref|XP_001943860.1|	6e-42	PREDICTED: similar to limkain b1 [Acyrthosiphon pisum]	Q9Y4F3	2e-11	LKAP_HUMAN Limkain-b1 OS=Homo sapiens GN=LKAP PE=1 SV=5
BT_Q_ZJU_Singletons32515	BT_ZHJ1_ZJU_Unigene27638	0.00831344	0.0422469	0.196782	0.0832833	gi|91087961|ref|XP_972932.1|	1e-51	PREDICTED: similar to multiple inositol polyphosphate phosphatase [Tribolium castaneum]	Q9UNW1	3e-17	MINP1_HUMAN Multiple inositol polyphosphate phosphatase 1 OS=Homo sapiens GN=MINPP1 PE=1 SV=1
BT_Q_ZJU_Singletons152125	BT_ZHJ1_ZJU_Unigene52159	0.00462236	0.0236409	0.195523	0.315564	gi|193652499|ref|XP_001948201.1|	5e-61	PREDICTED: similar to GA19694-PA [Acyrthosiphon pisum]	Q99PL8	3e-42	S19A3_MOUSE Thiamine transporter 2 OS=Mus musculus GN=Slc19a3 PE=2 SV=2
BT_Q_ZJU_Singletons24903	BT_ZHJ1_ZJU_Unigene29634	0.00854871	0.0437328	0.195476	0.00427199	gi|91088189|ref|XP_972722.1|	2e-88	PREDICTED: similar to dehydrodolichyl diphosphate synthase [Tribolium castaneum]	Q86SQ9	1e-80	DHDDS_HUMAN Dehydrodolichyl diphosphate synthase OS=Homo sapiens GN=DHDDS PE=2 SV=3
BT_Q_ZJU_Singletons34209	BT_ZHJ1_ZJU_Unigene51500	0.00627944	0.0321462	0.19534	0.0261224	gi|158298972|ref|XP_319104.4|	8e-49	AGAP009967-PA [Anopheles gambiae str. PEST] >gi|157014144|gb|EAA14522.5| AGAP009967-PA [Anopheles gambiae str. PEST]	Q7ZVJ8	6e-45	CP13A_DANRE UPF0585 protein C16orf13 homolog A OS=Danio rerio GN=zgc:56719 PE=2 SV=3
BT_Q_ZJU_Singletons27179	BT_ZHJ1_ZJU_Unigene39388	0.00589932	0.0302505	0.195016	0.543204	gi|226069406|dbj|BAH36927.1|	6e-11	four-jointed [Gryllus bimaculatus]	P54360	1e-09	FOJO_DROME Protein four-jointed OS=Drosophila melanogaster GN=fj PE=1 SV=2
BT_Q_ZJU_Cluster2699	BT_ZHJ1_ZJU_Unigene5876	0.00760541	0.0392319	0.193858	0.056395	gi|193676281|ref|XP_001945508.1|	1e-34	PREDICTED: similar to Excitatory amino acid transporter 2 CG3159-PA [Acyrthosiphon pisum]	P43004	3e-25	EAA2_HUMAN Excitatory amino acid transporter 2 OS=Homo sapiens GN=SLC1A2 PE=1 SV=2
BT_Q_ZJU_Singletons35451	BT_ZHJ1_ZJU_Unigene21844	0.0107679	0.0555884	0.193707	0.0185614	gi|156546876|ref|XP_001606680.1|	2e-30	PREDICTED: similar to LOC447949 protein [Nasonia vitripennis]	Q5JTH9	1e-17	RRP12_HUMAN RRP12-like protein OS=Homo sapiens GN=RRP12 PE=1 SV=2
BT_Q_ZJU_Singletons166154	BT_ZHJ1_ZJU_Unigene25855	0.0164524	0.0850541	0.193434	0.00319108	gi|110758166|ref|XP_623577.2|	2e-21	PREDICTED: similar to sallimus CG1915-PC, isoform C [Apis mellifera]	Q9I7U4	6e-10	TITIN_DROME Titin OS=Drosophila melanogaster GN=sls PE=1 SV=3
BT_Q_ZJU_Singletons25105	BT_ZHJ1_ZJU_Unigene26911	0.0107424	0.0557308	0.192755	0.00883077	gi|157112214|ref|XP_001657444.1|	2e-21	carboxylesterase [Aedes aegypti] >gi|108878139|gb|EAT42364.1| carboxylesterase [Aedes aegypti]	P33438	4e-09	GLT_DROME Glutactin OS=Drosophila melanogaster GN=Glt PE=1 SV=2
BT_Q_ZJU_Singletons159801	BT_ZHJ1_ZJU_Unigene15551	0.00494677	0.0257238	0.192303	0.14437	gi|195109284|ref|XP_001999217.1|	1e-26	GI23184 [Drosophila mojavensis] >gi|193915811|gb|EDW14678.1| GI23184 [Drosophila mojavensis]	P19109	4e-27	DDX17_DROME ATP-dependent RNA helicase p62 OS=Drosophila melanogaster GN=Rm62 PE=1 SV=3
BT_Q_ZJU_Singletons1539	BT_ZHJ1_ZJU_Unigene20951	0.0101659	0.0530484	0.191635	0.00217836	gi|193638849|ref|XP_001952158.1|	3e-84	PREDICTED: similar to CG4288 CG4288-PB [Acyrthosiphon pisum]	Q5W8I7	9e-53	VGL2B_DANRE Vesicular glutamate transporter 2.2 OS=Danio rerio GN=slc17a6l PE=2 SV=1
BT_Q_ZJU_Singletons5444	BT_ZHJ1_ZJU_Unigene52461	0.0090007	0.047074	0.191203	5.74e-07	gi|194747471|ref|XP_001956175.1|	1e-41	GF24731 [Drosophila ananassae] >gi|190623457|gb|EDV38981.1| GF24731 [Drosophila ananassae]	Q9M1G9	2e-57	EXTN2_ARATH Extensin-2 OS=Arabidopsis thaliana GN=EXT2 PE=2 SV=1
BT_Q_ZJU_Singletons20259	BT_ZHJ1_ZJU_Unigene29981	0.00859994	0.0450154	0.191045	0.0794578	gi|194771252|ref|XP_001967653.1|	8e-10	GF19976 [Drosophila ananassae] >gi|190617400|gb|EDV32924.1| GF19976 [Drosophila ananassae]	Q8N6D5	6e-07	ANR29_HUMAN Ankyrin repeat domain-containing protein 29 OS=Homo sapiens GN=ANKRD29 PE=2 SV=2
BT_Q_ZJU_Singletons6710	BT_ZHJ1_ZJU_Unigene52260	0.0198844	0.104139	0.19094	0.00644683	gi|119112936|ref|XP_307966.3|	2e-64	AGAP002218-PA [Anopheles gambiae str. PEST] >gi|116132807|gb|EAA03797.3| AGAP002218-PA [Anopheles gambiae str. PEST]	Q9HD33	1e-29	RM47_HUMAN 39S ribosomal protein L47, mitochondrial OS=Homo sapiens GN=MRPL47 PE=1 SV=2
BT_Q_ZJU_Singletons1972	BT_ZHJ1_ZJU_Unigene26747	0.00775924	0.0407545	0.19039	0.00563225	gi|110761801|ref|XP_391938.3|	2e-82	PREDICTED: similar to CG12342-PA, isoform A [Apis mellifera]	Q9Y2G4	3e-40	ANKR6_HUMAN Ankyrin repeat domain-containing protein 6 OS=Homo sapiens GN=ANKRD6 PE=1 SV=2
BT_Q_ZJU_Singletons8242	BT_ZHJ1_ZJU_Unigene16266	0.0214282	0.112618	0.190273	1.16e-05	gi|189241712|ref|XP_968082.2|	1e-111	PREDICTED: similar to xaa-pro dipeptidase app(e.coli) [Tribolium castaneum]	Q9NQH7	1e-75	XPP3_HUMAN Probable Xaa-Pro aminopeptidase 3 OS=Homo sapiens GN=XPNPEP3 PE=1 SV=1
BT_Q_ZJU_Singletons159522	BT_ZHJ1_ZJU_Unigene227	0.00532168	0.0279711	0.190256	0.540167	gi|239791934|dbj|BAH72369.1|	4e-17	ACYPI003003 [Acyrthosiphon pisum]	P45583	5e-12	CU19_LOCMI Cuticle protein 19 OS=Locusta migratoria PE=1 SV=1
BT_Q_ZJU_Singletons14548	BT_ZHJ1_ZJU_Unigene31484	0.0089502	0.0473396	0.189064	0.0237236	gi|197245421|ref|NP_001127802.1|	9e-44	Nucleolar protein at 60B homolog [Nasonia vitripennis]	O44081	1e-42	DKC1_DROME H/ACA ribonucleoprotein complex subunit 4 OS=Drosophila melanogaster GN=Nop60B PE=1 SV=1
BT_Q_ZJU_Singletons35505	BT_ZHJ1_ZJU_Unigene37889	0.00557847	0.0295291	0.188914	0.312161	gi|110768523|ref|XP_393240.3|	1e-18	PREDICTED: similar to MON2 homolog [Apis mellifera]	Q9VLT1	8e-16	MON2_DROME Protein MON2 homolog OS=Drosophila melanogaster GN=CG8683 PE=1 SV=4
BT_Q_ZJU_Singletons166560	BT_ZHJ1_ZJU_Unigene50212	0.00750542	0.0397354	0.188885	0.0171045	gi|66516213|ref|XP_624839.1|	1e-70	PREDICTED: similar to CG10795-PA [Apis mellifera]	Q9W2H1	4e-58	TM2D1_DROME TM2 domain-containing protein CG10795 OS=Drosophila melanogaster GN=CG10795 PE=2 SV=1
BT_Q_ZJU_Singletons20789	BT_ZHJ1_ZJU_Unigene2039	0.0108411	0.0575712	0.188307	0.053165	gi|114586321|ref|XP_001137346.1|	3e-44	PREDICTED: catenin (cadherin-associated protein), beta 1, 88kDa isoform 2 [Pan troglodytes]	P35224	1e-43	CTNB_URECA Catenin beta OS=Urechis caupo PE=2 SV=1
BT_Q_ZJU_Singletons17685	BT_ZHJ1_ZJU_Unigene229	0.00574876	0.0305554	0.188142	0.0520409	gi|193716249|ref|XP_001943256.1|	6e-35	PREDICTED: similar to Protein dopey-1 homolog [Acyrthosiphon pisum]	Q292H2	1e-22	DOP1_DROPS Protein dopey-1 homolog OS=Drosophila pseudoobscura pseudoobscura GN=GA13490 PE=3 SV=1
BT_Q_ZJU_Singletons165079	BT_ZHJ1_ZJU_Unigene36244	0.011752	0.0625747	0.187808	0.077578	gi|195425431|ref|XP_002061011.1|	1e-11	GK19011 [Drosophila willistoni] >gi|194157096|gb|EDW71997.1| GK19011 [Drosophila willistoni]	Q7KQZ4	2e-10	LOLA3_DROME Longitudinals lacking protein, isoforms A/B/D/L OS=Drosophila melanogaster GN=lola PE=1 SV=1
BT_Q_ZJU_Singletons27375	BT_ZHJ1_ZJU_Unigene39535	0.00525045	0.0280048	0.187484	0.146707	gi|91089873|ref|XP_971596.1|	5e-37	PREDICTED: similar to pontin [Tribolium castaneum] >gi|270014274|gb|EFA10722.1| pontin [Tribolium castaneum]	Q0IFL2	2e-35	RUVB1_AEDAE RuvB-like helicase 1 OS=Aedes aegypti GN=pont PE=3 SV=1
BT_Q_ZJU_Singletons965	BT_ZHJ1_ZJU_Unigene48280	0.00694453	0.0371971	0.186695	0.0747551	gi|193661997|ref|XP_001947027.1|	2e-61	PREDICTED: similar to nuclear hormone receptor FTZ-F1 beta [Acyrthosiphon pisum]	Q05192	5e-53	FTF1B_DROME Nuclear hormone receptor FTZ-F1 beta OS=Drosophila melanogaster GN=Hr39 PE=1 SV=3
BT_Q_ZJU_Singletons20070	BT_ZHJ1_ZJU_Unigene51070	0.00998842	0.0536414	0.186207	0.00757907	gi|156550653|ref|XP_001604965.1|	8e-73	PREDICTED: similar to maleless protein [Nasonia vitripennis]	P24785	7e-59	MLE_DROME Dosage compensation regulator OS=Drosophila melanogaster GN=mle PE=1 SV=2
BT_Q_ZJU_Singletons33998	BT_ZHJ1_ZJU_Unigene30155	0.0114203	0.0617635	0.184904	0.000213864	gi|156552414|ref|XP_001600355.1|	6e-63	PREDICTED: similar to ENSANGP00000006836 [Nasonia vitripennis]	Q7ZWE3	4e-37	LARP7_DANRE La-related protein 7 OS=Danio rerio GN=larp7 PE=2 SV=1
BT_Q_ZJU_Singletons9347	BT_ZHJ1_ZJU_Unigene46420	0.00358726	0.0194007	0.184903	0.310106	gi|193290170|ref|NP_001123271.1|	2e-36	patched [Nasonia vitripennis]	P18502	1e-20	PTC_DROME Protein patched OS=Drosophila melanogaster GN=ptc PE=2 SV=2
BT_Q_ZJU_Singletons35162	BT_ZHJ1_ZJU_Unigene49470	0.00671071	0.036414	0.184289	0.0726634	gi|66539262|ref|XP_392649.2|	3e-32	PREDICTED: similar to crossveinless CG12410-PA [Apis mellifera]	P54356	5e-22	TSG_DROME Protein twisted gastrulation OS=Drosophila melanogaster GN=tsg PE=1 SV=1
BT_Q_ZJU_Singletons165943	BT_ZHJ1_ZJU_Unigene42307	0.00458364	0.0250836	0.182734	0.309007	gi|189236783|ref|XP_968130.2|	2e-26	PREDICTED: similar to Rho GTPase-activating protein 6 (Rho-type GTPase-activating protein 6) (Rho-type GTPase-activating protein RhoGAPX-1) [Tribolium castaneum]	O54834	8e-15	RHG06_MOUSE Rho GTPase-activating protein 6 OS=Mus musculus GN=Arhgap6 PE=1 SV=3
BT_Q_ZJU_Singletons157514	BT_ZHJ1_ZJU_Unigene39700	0.0206635	0.11308	0.182733	0.00743965	gi|169158815|emb|CAQ14134.1|	2e-08	novel protein similar to vertebrate 8-oxoguanine DNA glycosylase (OGG1, zgc:158858) [Danio rerio]	O08760	2e-06	OGG1_MOUSE N-glycosylase/DNA lyase OS=Mus musculus GN=Ogg1 PE=2 SV=2
BT_Q_ZJU_Singletons28893	BT_ZHJ1_ZJU_Unigene1584	0.0283317	0.155151	0.182607	9.59e-05	gi|281201803|gb|EFA76011.1|	6e-09	C2H2-type zinc finger-containing protein [Polysphondylium pallidum PN500]	Q02817	1e-07	MUC2_HUMAN Mucin-2 OS=Homo sapiens GN=MUC2 PE=1 SV=2
BT_Q_ZJU_Singletons11522	BT_ZHJ1_ZJU_Unigene24936	0.0136127	0.0746493	0.182356	5.56e-09	gi|198463339|ref|XP_002135479.1|	3e-39	GA28568 [Drosophila pseudoobscura pseudoobscura] >gi|198151215|gb|EDY74106.1| GA28568 [Drosophila pseudoobscura pseudoobscura]	P08640	1e-29	MUC1_YEAST Flocculation protein FLO11 OS=Saccharomyces cerevisiae GN=MUC1 PE=1 SV=2
BT_Q_ZJU_Cluster1791	BT_ZHJ1_ZJU_Unigene37256	0.0212613	0.117525	0.180909	0.00990589	gi|189240668|ref|XP_972240.2|	4e-17	PREDICTED: similar to glucosyl/glucuronosyl transferases [Tribolium castaneum]	Q3UP75	8e-15	UD3A1_MOUSE UDP-glucuronosyltransferase 3A1 OS=Mus musculus GN=Ugt3a1 PE=2 SV=1
BT_Q_ZJU_Singletons31783	BT_ZHJ1_ZJU_Unigene28047	0.00618818	0.0344257	0.179755	0.0695774	gi|156543589|ref|XP_001604059.1|	3e-16	PREDICTED: similar to MGC97807 protein [Nasonia vitripennis]	Q9DAT2	3e-09	MRGBP_MOUSE MRG-binding protein OS=Mus musculus GN=Mrgbp PE=2 SV=1
BT_Q_ZJU_Singletons11940	BT_ZHJ1_ZJU_Unigene17812	0.016341	0.0911588	0.179258	0.000690426	gi|66508517|ref|XP_624862.1|	6e-67	PREDICTED: similar to F-actin capping protein subunit alpha [Apis mellifera]	Q9W2N0	4e-64	CAPZA_DROME F-actin-capping protein subunit alpha OS=Drosophila melanogaster GN=cpa PE=1 SV=1
BT_Q_ZJU_Singletons32457	BT_ZHJ1_ZJU_Unigene30900	0.00571027	0.0318583	0.17924	0.0461139	gi|193690647|ref|XP_001947756.1|	3e-37	PREDICTED: similar to AGAP009488-PA [Acyrthosiphon pisum]	O42611	4e-31	HIRA_TAKRU Protein HIRA OS=Takifugu rubripes GN=hira PE=2 SV=1
BT_Q_ZJU_Singletons1930	BT_ZHJ1_ZJU_Unigene46329	0.0155385	0.0871286	0.17834	0.00394449	gi|158300147|ref|XP_551775.3|	1e-48	AGAP012407-PA [Anopheles gambiae str. PEST] >gi|157013017|gb|EAL38666.3| AGAP012407-PA [Anopheles gambiae str. PEST]	P54399	2e-46	PDI_DROME Protein disulfide-isomerase OS=Drosophila melanogaster GN=Pdi PE=2 SV=1
BT_Q_ZJU_Singletons22860	BT_ZHJ1_ZJU_Unigene48519	0.00388745	0.0218186	0.178172	0.306791	gi|91088707|ref|XP_975095.1|	3e-39	PREDICTED: similar to Mitochondrial 2-oxoglutarate/malate carrier protein (OGCP) (Solute carrier family 25 member 11) [Tribolium castaneum]	Q02978	3e-37	M2OM_HUMAN Mitochondrial 2-oxoglutarate/malate carrier protein OS=Homo sapiens GN=SLC25A11 PE=1 SV=3
BT_Q_ZJU_Singletons32908	BT_ZHJ1_ZJU_Unigene20415	0.0124899	0.0702191	0.17787	0.0204869	gi|195453028|ref|XP_002073606.1|	8e-16	GK13055 [Drosophila willistoni] >gi|194169691|gb|EDW84592.1| GK13055 [Drosophila willistoni]	P31729	4e-11	OV16_ONCVO OV-16 antigen OS=Onchocerca volvulus GN=OV16 PE=2 SV=2
BT_Q_ZJU_Singletons7878	BT_ZHJ1_ZJU_Unigene31549	0.00454873	0.0256216	0.177535	0.306491	gi|157123090|ref|XP_001660002.1|	1e-139	ccr4-associated factor [Aedes aegypti] >gi|108874495|gb|EAT38720.1| ccr4-associated factor [Aedes aegypti]	Q60809	1e-114	CNOT7_MOUSE CCR4-NOT transcription complex subunit 7 OS=Mus musculus GN=Cnot7 PE=1 SV=1
BT_Q_ZJU_Singletons28475	BT_ZHJ1_ZJU_Unigene5472	0.00688326	0.0387903	0.177448	0.0131669	gi|158297879|ref|XP_001689084.1|	7e-73	AGAP004775-PA [Anopheles gambiae str. PEST] >gi|158297881|ref|XP_318039.3| AGAP004775-PB [Anopheles gambiae str. PEST] >gi|157014539|gb|EDO63501.1| AGAP004775-PA [Anopheles gambiae str. PEST] >gi|157014540|gb|EAA13255.4| AGAP004775-PB [Anopheles gambiae str. PEST]	P12955	3e-67	PEPD_HUMAN Xaa-Pro dipeptidase OS=Homo sapiens GN=PEPD PE=1 SV=3
BT_Q_ZJU_Singletons35535	BT_ZHJ1_ZJU_Unigene2904	0.00925901	0.052237	0.17725	0.00952276	gi|193587279|ref|XP_001947616.1|	2e-40	PREDICTED: similar to GA16856-PA [Acyrthosiphon pisum]	Q7ZV90	4e-27	PIF1_DANRE ATP-dependent DNA helicase PIF1 OS=Danio rerio GN=pif1 PE=2 SV=1
BT_Q_ZJU_Singletons145806	BT_ZHJ1_ZJU_Unigene37425	0.00584075	0.0329568	0.177224	0.306529	gi|66560559|ref|XP_392671.2|	7e-22	PREDICTED: similar to CG2177-PA, isoform A [Apis mellifera]	Q5ZIU9	7e-17	S39A9_CHICK Zinc transporter ZIP9 OS=Gallus gallus GN=SLC39A9 PE=2 SV=1
BT_Q_ZJU_Singletons14438	BT_ZHJ1_ZJU_Unigene48506	0.00718632	0.0405608	0.177174	0.0450795	gi|270037305|gb|ACZ58350.1|	1e-25	phosphatidylethanolamine-binding protein [Aedes albopictus]	P31729	1e-23	OV16_ONCVO OV-16 antigen OS=Onchocerca volvulus GN=OV16 PE=2 SV=2
BT_Q_ZJU_Singletons165623	BT_ZHJ1_ZJU_Unigene34774	0.0177176	0.100154	0.176903	0.0197259	gi|193596412|ref|XP_001945820.1|	4e-09	PREDICTED: similar to Synaptic vesicle membrane protein VAT-1 homolog, partial [Acyrthosiphon pisum]	Q62465	6e-08	VAT1_MOUSE Synaptic vesicle membrane protein VAT-1 homolog OS=Mus musculus GN=Vat1 PE=2 SV=3
BT_Q_ZJU_Singletons160924	BT_ZHJ1_ZJU_Unigene50729	0.0298125	0.169036	0.176367	2.22e-05	gi|91078858|ref|XP_972061.1|	1e-33	PREDICTED: similar to thymus-specific serine protease [Tribolium castaneum]	Q9QXE5	1e-18	TSSP_MOUSE Thymus-specific serine protease OS=Mus musculus GN=Prss16 PE=2 SV=1
BT_Q_ZJU_Singletons160577	BT_ZHJ1_ZJU_Unigene51327	0.00323602	0.0183646	0.17621	0.305933	gi|193681083|ref|XP_001944922.1|	2e-62	PREDICTED: similar to amino acid transporter [Acyrthosiphon pisum]	P34479	1e-26	YMJ2_CAEEL Putative amino acid permease F59B2.2 OS=Caenorhabditis elegans GN=F59B2.2 PE=2 SV=2
BT_Q_ZJU_Singletons10950	BT_ZHJ1_ZJU_Unigene30424	0.0119755	0.0680255	0.176045	0.000277625	gi|155369754|ref|NP_001094495.1|	2e-27	basic proline-rich protein [Sus scrofa] >gi|15145797|gb|AAK61383.1| basic proline-rich protein [Sus scrofa]	Q95JC9	3e-28	PRP_PIG Basic proline-rich protein OS=Sus scrofa PE=1 SV=2
BT_Q_ZJU_Singletons20940	BT_ZHJ1_ZJU_Unigene10949	0.0181296	0.103485	0.175191	0.000151988	gi|189235593|ref|XP_968272.2|	2e-39	PREDICTED: similar to short-chain dehydrogenase [Tribolium castaneum]	Q7Z9I4	1e-20	YCP6_SCHPO Uncharacterized oxidoreductase C663.06c OS=Schizosaccharomyces pombe GN=SPCC663.06c PE=2 SV=1
BT_Q_ZJU_Singletons15305	BT_ZHJ1_ZJU_Unigene48544	0.0211758	0.121086	0.174882	0.000153875	gi|193577785|ref|XP_001945861.1|	2e-21	PREDICTED: similar to misato CG1424-PA [Acyrthosiphon pisum]	O01939	4e-15	MST_DROME Protein misato OS=Drosophila melanogaster GN=mst PE=2 SV=1
BT_Q_ZJU_Singletons23067	BT_ZHJ1_ZJU_Unigene22616	0.00982143	0.0564066	0.174118	0.000652158	gi|194746922|ref|XP_001955903.1|	7e-43	GF24924 [Drosophila ananassae] >gi|190623185|gb|EDV38709.1| GF24924 [Drosophila ananassae]	Q8N0Z8	3e-28	PUSL1_HUMAN tRNA pseudouridine synthase-like 1 OS=Homo sapiens GN=PUSL1 PE=2 SV=1
BT_Q_ZJU_Singletons1165	BT_ZHJ1_ZJU_Unigene12399	0.00710707	0.0408222	0.174098	0.0437819	gi|158285109|ref|XP_308148.3|	1e-107	AGAP007728-PA [Anopheles gambiae str. PEST] >gi|157019834|gb|EAA04703.3| AGAP007728-PA [Anopheles gambiae str. PEST]	A6H611	1e-89	MIPEP_MOUSE Mitochondrial intermediate peptidase OS=Mus musculus GN=Mipep PE=2 SV=1
BT_Q_ZJU_Singletons163257	BT_ZHJ1_ZJU_Unigene31933	0.00688043	0.0395621	0.173914	0.30499	gi|156545495|ref|XP_001607028.1|	9e-15	PREDICTED: similar to p63 (processed form) [Nasonia vitripennis]	Q9P2Y5	2e-10	UVRAG_HUMAN UV radiation resistance-associated gene protein OS=Homo sapiens GN=UVRAG PE=1 SV=1
BT_Q_ZJU_Singletons7364	BT_ZHJ1_ZJU_Unigene47969	0.013186	0.0759229	0.173676	0.0284795	gi|66521086|ref|XP_623247.1|	7e-57	PREDICTED: similar to CG7519-PA [Apis mellifera]	Q9D0B6	3e-41	CX026_MOUSE UPF0368 protein Cxorf26 homolog OS=Mus musculus PE=2 SV=1
BT_Q_ZJU_Singletons13199	BT_ZHJ1_ZJU_Unigene7190	0.00810556	0.0467325	0.173446	0.00113707	gi|156554222|ref|XP_001600909.1|	5e-57	PREDICTED: similar to GA18098-PA [Nasonia vitripennis]	P54961	8e-56	HMCS1_BLAGE Hydroxymethylglutaryl-CoA synthase 1 OS=Blattella germanica GN=HMGCS-1 PE=2 SV=1
BT_Q_ZJU_Singletons26677	BT_ZHJ1_ZJU_Unigene23384	0.00399784	0.0230652	0.173328	0.304552	gi|66546116|ref|XP_624145.1|	2e-58	PREDICTED: similar to CG13920-PA [Apis mellifera]	A4IGI5	1e-20	TMM35_XENTR Transmembrane protein 35 OS=Xenopus tropicalis GN=tmem35 PE=2 SV=1
BT_Q_ZJU_Singletons10274	BT_ZHJ1_ZJU_Unigene5517	0.00648289	0.0374289	0.173206	0.0430194	gi|2760163|dbj|BAA24185.1|	2e-19	outer arm dynein light chain 1 [Anthocidaris crassispina]	P11985	1e-12	TC1D3_MOUSE Tctex1 domain-containing protein 3 OS=Mus musculus GN=Tcte3 PE=1 SV=2
BT_Q_ZJU_Singletons22941	BT_ZHJ1_ZJU_Unigene51866	0.0177332	0.102723	0.172631	9.84e-06	gi|170034607|ref|XP_001845165.1|	1e-43	vitellogenin-1 [Culex quinquefasciatus] >gi|167875946|gb|EDS39329.1| vitellogenin-1 [Culex quinquefasciatus]	Q6XZB0	1e-35	LIPI_HUMAN Lipase member I OS=Homo sapiens GN=LIPI PE=1 SV=2
BT_Q_ZJU_Singletons160527	BT_ZHJ1_ZJU_Unigene29149	0.00651297	0.0378373	0.172131	0.0417431	gi|193596507|ref|XP_001944612.1|	2e-66	PREDICTED: similar to AGAP005728-PA [Acyrthosiphon pisum]	P55786	3e-54	PSA_HUMAN Puromycin-sensitive aminopeptidase OS=Homo sapiens GN=NPEPPS PE=1 SV=2
BT_Q_ZJU_Singletons10643	BT_ZHJ1_ZJU_Unigene25150	0.00957266	0.0556865	0.171903	0.00863471	gi|115803132|ref|XP_001198853.1|	3e-46	PREDICTED: similar to endonuclease-reverse transcriptase [Strongylocentrotus purpuratus] >gi|115943868|ref|XP_001196835.1| PREDICTED: similar to endonuclease-reverse transcriptase [Strongylocentrotus purpuratus]	Q95SX7	4e-18	RTBS_DROME Probable RNA-directed DNA polymerase from transposon BS OS=Drosophila melanogaster GN=RTase PE=2 SV=1
BT_Q_ZJU_Singletons27004	BT_ZHJ1_ZJU_Unigene41387	0.00474831	0.0276647	0.171638	0.154215	gi|170044263|ref|XP_001849773.1|	1e-20	merlin/moesin/ezrin/radixin [Culex quinquefasciatus] >gi|167867484|gb|EDS30867.1| merlin/moesin/ezrin/radixin [Culex quinquefasciatus]	P46662	1e-12	MERL_MOUSE Merlin OS=Mus musculus GN=Nf2 PE=1 SV=2
BT_Q_ZJU_Singletons20315	BT_ZHJ1_ZJU_Unigene47549	0.0122927	0.0716221	0.171633	0.0052354	gi|157133196|ref|XP_001662795.1|	4e-25	phosphatidylethanolamine-binding protein [Aedes aegypti] >gi|108870917|gb|EAT35142.1| phosphatidylethanolamine-binding protein [Aedes aegypti]	P54185	1e-18	OBA5_DROME Putative odorant-binding protein A5 OS=Drosophila melanogaster GN=a5 PE=1 SV=2
BT_Q_ZJU_Singletons35464	BT_ZHJ1_ZJU_Unigene51305	0.00328477	0.0191447	0.171576	0.15346	gi|189241005|ref|XP_969371.2|	2e-23	PREDICTED: similar to CG6961 CG6961-PA [Tribolium castaneum]	Q8BG81	4e-11	PDIP3_MOUSE Polymerase delta-interacting protein 3 OS=Mus musculus GN=Poldip3 PE=2 SV=1
BT_Q_ZJU_Cluster1344	BT_ZHJ1_ZJU_Unigene49727	0.00927782	0.0541261	0.171411	0.00519266	gi|156554735|ref|XP_001605348.1|	5e-40	PREDICTED: similar to GA15802-PA [Nasonia vitripennis]	Q9JI67	8e-16	B3GT5_MOUSE Beta-1,3-galactosyltransferase 5 OS=Mus musculus GN=B3galt5 PE=2 SV=1
BT_Q_ZJU_Singletons10805	BT_ZHJ1_ZJU_Unigene19062	0.00469412	0.0274127	0.171239	0.153828	gi|112983332|ref|NP_001037648.1|	1e-75	eIF2B-alpha protein [Bombyx mori] >gi|110174935|gb|ABG54282.1| eIF2B-alpha protein [Bombyx mori]	Q5RAR0	7e-60	EI2BA_PONAB Translation initiation factor eIF-2B subunit alpha OS=Pongo abelii GN=EIF2B1 PE=2 SV=2
BT_Q_ZJU_Singletons32629	BT_ZHJ1_ZJU_Unigene35666	0.00586213	0.0342451	0.171182	0.154337	gi|76156419|gb|AAX27629.2|	3e-23	SJCHGC03406 protein [Schistosoma japonicum]	Q58DN4	6e-19	PPME1_BOVIN Protein phosphatase methylesterase 1 OS=Bos taurus GN=PPME1 PE=2 SV=3
BT_Q_ZJU_Singletons27268	BT_ZHJ1_ZJU_Unigene9084	0.00401904	0.0234806	0.171164	0.153413	gi|156553322|ref|XP_001601337.1|	2e-32	PREDICTED: similar to ENSANGP00000010639 [Nasonia vitripennis]	Q6TLE4	2e-21	MMGT1_DANRE Membrane magnesium transporter 1 OS=Danio rerio GN=mmgt1 PE=2 SV=1
BT_Q_ZJU_Singletons5242	BT_ZHJ1_ZJU_Unigene18636	0.0111515	0.065447	0.17039	0.00100428	gi|195396751|ref|XP_002056992.1|	1e-70	GJ16589 [Drosophila virilis] >gi|194146759|gb|EDW62478.1| GJ16589 [Drosophila virilis]	O18404	1e-70	HCD2_DROME 3-hydroxyacyl-CoA dehydrogenase type-2 OS=Drosophila melanogaster GN=scu PE=1 SV=1
BT_Q_ZJU_Singletons215	BT_ZHJ1_ZJU_Unigene31642	0.00665689	0.0390958	0.170271	2.14e-05	gi|193688092|ref|XP_001947406.1|	1e-155	PREDICTED: similar to Midasin (MIDAS-containing protein) [Acyrthosiphon pisum]	Q9NU22	2e-96	MDN1_HUMAN Midasin OS=Homo sapiens GN=MDN1 PE=1 SV=2
BT_Q_ZJU_Singletons33226	BT_ZHJ1_ZJU_Unigene10653	0.0130749	0.0768199	0.170202	0.000340783	gi|91086747|ref|XP_971978.1|	9e-80	PREDICTED: similar to AGAP007599-PA [Tribolium castaneum]	Q9V6G5	1e-69	TAZ_DROME Tafazzin homolog OS=Drosophila melanogaster GN=Taz PE=1 SV=2
BT_Q_ZJU_Singletons12155	BT_ZHJ1_ZJU_Unigene10080	0.00359131	0.0211767	0.169588	0.151356	gi|91083541|ref|XP_966421.1|	1e-105	PREDICTED: similar to Guanine nucleotide-binding protein G(o) subunit alpha isoform 1 [Tribolium castaneum]	P38404	1e-107	GNAO_LOCMI Guanine nucleotide-binding protein G(o) subunit alpha OS=Locusta migratoria PE=3 SV=1
BT_Q_ZJU_Singletons13621	BT_ZHJ1_ZJU_Unigene45340	0.00897484	0.0529429	0.169519	0.041397	gi|91093290|ref|XP_967030.1|	2e-23	PREDICTED: similar to CG6921 CG6921-PA [Tribolium castaneum]	Q1HRV8	2e-20	ELVL1_AEDAE Elongation of very long chain fatty acids protein AAEL008004 OS=Aedes aegypti GN=AAEL008004 PE=2 SV=2
BT_Q_ZJU_Singletons36110	BT_ZHJ1_ZJU_Unigene42239	0.0138054	0.0815049	0.169381	0.0114255	gi|91078376|ref|XP_974169.1|	2e-40	PREDICTED: similar to tyramine beta hydroxylase [Tribolium castaneum]	Q86B61	2e-31	TBH1_DROME Tyramine beta-hydroxylase OS=Drosophila melanogaster GN=Tbh PE=1 SV=1
BT_Q_ZJU_Singletons34884	BT_ZHJ1_ZJU_Unigene27418	0.00516875	0.0305252	0.169327	0.0398642	gi|193645809|ref|XP_001952760.1|	1e-40	PREDICTED: similar to SD06366p [Acyrthosiphon pisum]	Q8MQW8	3e-14	SPRI_DROME Protein sprint OS=Drosophila melanogaster GN=spri PE=1 SV=2
BT_Q_ZJU_Singletons33148	BT_ZHJ1_ZJU_Unigene36939	0.00592583	0.034998	0.169319	0.152164	gi|66556839|ref|XP_393653.2|	7e-18	PREDICTED: similar to twinfilin CG3172-PA [Apis mellifera]	Q7QG28	2e-16	TWF_ANOGA Twinfilin OS=Anopheles gambiae GN=twf PE=3 SV=2
BT_Q_ZJU_Singletons31821	BT_ZHJ1_ZJU_Unigene46260	0.00756066	0.0447344	0.169012	0.00351901	gi|58332524|ref|NP_001011336.1|	1e-25	ribokinase [Xenopus (Silurana) tropicalis]	Q9H477	4e-26	RBSK_HUMAN Ribokinase OS=Homo sapiens GN=RBKS PE=1 SV=1
BT_Q_ZJU_Singletons17827	BT_ZHJ1_ZJU_Unigene44303	0.00504854	0.029934	0.168656	0.15099	gi|189233586|ref|XP_969301.2|	2e-19	PREDICTED: similar to ribonucleaseP/MRP protein subunit POP1 [Tribolium castaneum]	Q99575	3e-11	POP1_HUMAN Ribonucleases P/MRP protein subunit POP1 OS=Homo sapiens GN=POP1 PE=1 SV=2
BT_Q_ZJU_Singletons27892	BT_ZHJ1_ZJU_Unigene7081	0.00323047	0.0192073	0.16819	0.0276868	gi|270004823|gb|EFA01271.1|	2e-26	centrosomin [Tribolium castaneum]	P54623	2e-18	CNN_DROME Centrosomin OS=Drosophila melanogaster GN=cnn PE=1 SV=3
BT_Q_ZJU_Singletons36005	BT_ZHJ1_ZJU_Unigene19247	0.00702314	0.0419021	0.167608	0.0600446	gi|110766368|ref|XP_001122583.1|	6e-51	PREDICTED: similar to CG4225-PA [Apis mellifera]	Q08D64	2e-48	ABCB6_XENTR ATP-binding cassette sub-family B member 6, mitochondrial OS=Xenopus tropicalis GN=abcb6 PE=2 SV=1
BT_Q_ZJU_Singletons165637	BT_ZHJ1_ZJU_Unigene39463	0.00504013	0.0300787	0.167565	0.149763	gi|193652730|ref|XP_001949657.1|	8e-21	PREDICTED: similar to CG9485-PA [Acyrthosiphon pisum]	P35573	1e-10	GDE_HUMAN Glycogen debranching enzyme OS=Homo sapiens GN=AGL PE=1 SV=3
BT_Q_ZJU_Singletons12375	BT_ZHJ1_ZJU_Unigene49409	0.00874964	0.0525159	0.166609	0.0387216	gi|225718478|gb|ACO15085.1|	8e-26	DnaJ homolog subfamily C member 7 [Caligus clemensi]	Q9QYI3	3e-20	DNJC7_MOUSE DnaJ homolog subfamily C member 7 OS=Mus musculus GN=Dnajc7 PE=2 SV=2
BT_Q_ZJU_Singletons27831	BT_ZHJ1_ZJU_Unigene9549	0.00338087	0.0203755	0.165928	0.147289	gi|91078590|ref|XP_972266.1|	2e-29	PREDICTED: similar to integrin alpha FG-GAP repeat containing 2 [Tribolium castaneum]	Q969R8	4e-14	ITFG2_HUMAN Integrin-alpha FG-GAP repeat-containing protein 2 OS=Homo sapiens GN=ITFG2 PE=2 SV=1
BT_Q_ZJU_Singletons6822	BT_ZHJ1_ZJU_Unigene9406	0.0047553	0.0286947	0.165721	0.147624	gi|189237695|ref|XP_970316.2|	4e-26	PREDICTED: similar to GA18260-PA, partial [Tribolium castaneum]	P83939	3e-17	SCRN1_BOVIN Secernin-1 OS=Bos taurus GN=SCRN1 PE=1 SV=2
BT_Q_ZJU_Singletons26409	BT_ZHJ1_ZJU_Unigene28184	0.00926761	0.056015	0.165449	0.00648045	gi|66499186|ref|XP_395748.2|	1e-114	PREDICTED: similar to FK506-binding protein FKBP59 CG4535-PA [Apis mellifera]	Q13451	1e-104	FKBP5_HUMAN FK506-binding protein 5 OS=Homo sapiens GN=FKBP5 PE=1 SV=2
BT_Q_ZJU_Singletons12786	BT_ZHJ1_ZJU_Unigene45893	0.0116901	0.0706663	0.165428	0.0247353	gi|225718414|gb|ACO15053.1|	1e-30	Signal peptidase complex subunit 1 [Caligus clemensi]	Q9VAL0	8e-26	SPCS1_DROME Signal peptidase complex subunit 1 OS=Drosophila melanogaster GN=Spase12 PE=1 SV=2
BT_Q_ZJU_Singletons16135	BT_ZHJ1_ZJU_Unigene47105	0.0134274	0.0813556	0.165046	0.00297865	gi|284813569|ref|NP_001165390.1|	4e-21	carboxyl/cholinesterase 2 [Bombyx mori] >gi|284002370|dbj|BAI66478.1| carboxyl/cholinesterase 2 [Bombyx mori]	P81429	6e-16	EST1_SCHGA Esterase SG1 (Fragment) OS=Schizaphis graminum GN=SG1 PE=1 SV=1
BT_Q_ZJU_Singletons6197	BT_ZHJ1_ZJU_Unigene47946	0.00420907	0.025507	0.165016	0.146558	gi|156547735|ref|XP_001605466.1|	6e-40	PREDICTED: similar to vacuolar ATP synthase subunit h [Nasonia vitripennis]	Q9V3J1	6e-28	VATH_DROME V-type proton ATPase subunit H OS=Drosophila melanogaster GN=VhaSFD PE=1 SV=2
BT_Q_ZJU_Singletons2483	BT_ZHJ1_ZJU_Unigene39693	0.00596532	0.0361622	0.16496	0.147516	gi|239789027|dbj|BAH71163.1|	4e-19	ACYPI002878 [Acyrthosiphon pisum]	O16264	7e-12	PEBPH_CAEEL Phosphatidylethanolamine-binding protein homolog F40A3.3 OS=Caenorhabditis elegans GN=F40A3.3 PE=2 SV=1
BT_Q_ZJU_Cluster505	BT_ZHJ1_ZJU_Unigene52493	0.0157339	0.0954463	0.164846	3.08e-06	gi|193599234|ref|XP_001949324.1|	0	PREDICTED: similar to glycinamide ribonucleotide synthetase-aminoimidazole ribonucleotide synthetase-glycinamide ribonucleotide transformylase, partial [Acyrthosiphon pisum]	P21872	1e-149	PUR2_CHICK Trifunctional purine biosynthetic protein adenosine-3 OS=Gallus gallus GN=GART PE=2 SV=1
BT_Q_ZJU_Singletons29732	BT_ZHJ1_ZJU_Unigene50032	0.0244497	0.148399	0.164756	0.00343738	gi|193650239|ref|XP_001944205.1|	3e-64	PREDICTED: similar to cytochrome P450 [Acyrthosiphon pisum]	Q9VYY4	8e-54	C4G15_DROME Cytochrome P450 4g15 OS=Drosophila melanogaster GN=Cyp4g15 PE=2 SV=1
BT_Q_ZJU_Singletons13998	BT_ZHJ1_ZJU_Unigene27603	0.009267	0.0562606	0.164716	0.037756	gi|195428158|ref|XP_002062141.1|	8e-26	GK16809 [Drosophila willistoni] >gi|194158226|gb|EDW73127.1| GK16809 [Drosophila willistoni]	Q9VVA0	4e-26	Y9705_DROME Cold shock domain-containing protein CG9705 OS=Drosophila melanogaster GN=CG9705 PE=1 SV=1
BT_Q_ZJU_Singletons162801	BT_ZHJ1_ZJU_Unigene52034	0.0157521	0.0957076	0.164586	0.00137447	gi|239790179|dbj|BAH71666.1|	1e-76	ACYPI006294 [Acyrthosiphon pisum]	O00142	6e-43	KITM_HUMAN Thymidine kinase 2, mitochondrial OS=Homo sapiens GN=TK2 PE=1 SV=4
BT_Q_ZJU_Singletons21990	BT_ZHJ1_ZJU_Unigene51168	0.00356274	0.0216661	0.164439	0.00559215	gi|66514520|ref|XP_393492.2|	2e-40	PREDICTED: similar to TAF10 RNA polymerase II, TATA box binding protein (TBP)-associated factor [Apis mellifera]	Q8K0H5	1e-39	TAF10_MOUSE Transcription initiation factor TFIID subunit 10 OS=Mus musculus GN=Taf10 PE=1 SV=1
BT_Q_ZJU_Singletons22372	BT_ZHJ1_ZJU_Unigene48213	0.00841361	0.0515197	0.163309	0.0145915	gi|66516850|ref|XP_624074.1|	1e-37	PREDICTED: similar to CG6664-PA, isoform A [Apis mellifera]	Q16204	2e-26	CCDC6_HUMAN Coiled-coil domain-containing protein 6 OS=Homo sapiens GN=CCDC6 PE=1 SV=1
BT_Q_ZJU_Singletons36068	BT_ZHJ1_ZJU_Unigene27851	0.00693078	0.0424643	0.163214	0.0366515	gi|189235868|ref|XP_001811347.1|	6e-16	PREDICTED: similar to transcription initiation factor TFIID subunit 1 [Tribolium castaneum]	P51123	1e-09	TAF1_DROME Transcription initiation factor TFIID subunit 1 OS=Drosophila melanogaster GN=Taf1 PE=1 SV=3
BT_Q_ZJU_Singletons16524	BT_ZHJ1_ZJU_Unigene52288	0.0141407	0.086689	0.16312	0.00186636	gi|20137942|sp|Q9CQE8.1|CN166_MOUSE	2e-59	RecName: Full=UPF0568 protein C14orf166 homolog >gi|29387285|gb|AAH48357.1| RIKEN cDNA 2700060E02 gene [Mus musculus] >gi|66396606|gb|AAH96571.1| RIKEN cDNA 2700060E02 gene [Mus musculus] >gi|148669587|gb|EDL01534.1| mCG140066 [Mus musculus]	Q9CQE8	3e-60	CN166_MOUSE UPF0568 protein C14orf166 homolog OS=Mus musculus PE=2 SV=1
BT_Q_ZJU_Singletons21345	BT_ZHJ1_ZJU_Unigene7569	0.0216958	0.133832	0.162113	0.00190951	gi|193641254|ref|XP_001945270.1|	4e-22	PREDICTED: similar to AGAP002933-PA [Acyrthosiphon pisum]	Q6PD26	5e-13	PIGS_MOUSE GPI transamidase component PIG-S OS=Mus musculus GN=Pigs PE=1 SV=3
BT_Q_ZJU_Singletons166672	BT_ZHJ1_ZJU_Unigene7458	0.010584	0.0654301	0.16176	0.00613553	gi|91084647|ref|XP_966816.1|	6e-67	PREDICTED: similar to AGAP002414-PA [Tribolium castaneum]	P42787	5e-59	CBPD_DROME Carboxypeptidase D OS=Drosophila melanogaster GN=svr PE=1 SV=2
BT_Q_ZJU_Singletons31798	BT_ZHJ1_ZJU_Unigene10695	0.00384495	0.023805	0.161519	0.0353288	gi|110756949|ref|XP_392574.3|	3e-53	PREDICTED: similar to ankyrin repeat containing protein RGD1359242 [Apis mellifera]	Q9H8Y5	1e-37	ANKZ1_HUMAN Ankyrin repeat and zinc finger domain-containing protein 1 OS=Homo sapiens GN=ANKZF1 PE=1 SV=1
BT_Q_ZJU_Singletons31741	BT_ZHJ1_ZJU_Unigene39217	0.0108281	0.0670887	0.1614	0.0250427	gi|195590427|ref|XP_002084947.1|	2e-24	GD14536 [Drosophila simulans] >gi|194196956|gb|EDX10532.1| GD14536 [Drosophila simulans]	P30825	1e-17	CTR1_HUMAN High affinity cationic amino acid transporter 1 OS=Homo sapiens GN=SLC7A1 PE=1 SV=1
BT_Q_ZJU_Singletons35815	BT_ZHJ1_ZJU_Unigene30679	0.00392218	0.0243991	0.160751	0.141715	gi|48120544|ref|XP_393223.1|	3e-67	PREDICTED: similar to G protein beta subunit-like [Apis mellifera]	Q803V5	2e-62	LST8_DANRE Target of rapamycin complex subunit lst8 OS=Danio rerio GN=mlst8 PE=2 SV=1
BT_Q_ZJU_Singletons14960	BT_ZHJ1_ZJU_Unigene50612	0.0166219	0.103785	0.160158	0.00468444	gi|193624742|ref|XP_001950878.1|	3e-79	PREDICTED: similar to 1-acyl-sn-glycerol-3-phosphate acyltransferase [Acyrthosiphon pisum]	Q22267	2e-34	PLC2_CAEEL Putative 1-acyl-sn-glycerol-3-phosphate acyltransferase acl-2 OS=Caenorhabditis elegans GN=acl-2 PE=2 SV=1
BT_Q_ZJU_Singletons14538	BT_ZHJ1_ZJU_Unigene44195	0.0159539	0.0997578	0.159927	0.0041621	gi|283046732|ref|NP_001164313.1|	8e-16	peroxidase [Tribolium castaneum]	Q9VEG6	4e-14	PERC_DROME Chorion peroxidase OS=Drosophila melanogaster GN=pxt PE=2 SV=3
BT_Q_ZJU_Singletons159905	BT_ZHJ1_ZJU_Unigene22686	0.00695507	0.0435603	0.159665	0.0350659	gi|193669300|ref|XP_001943404.1|	1e-142	PREDICTED: similar to AGAP009222-PA [Acyrthosiphon pisum]	P51892	1e-120	DNLI1_XENLA DNA ligase 1 OS=Xenopus laevis GN=lig1 PE=2 SV=1
BT_Q_ZJU_Singletons7745	BT_ZHJ1_ZJU_Unigene30080	0.0106931	0.067175	0.159183	0.00119273	gi|91094641|ref|XP_970351.1|	3e-33	PREDICTED: similar to ectonucleotide pyrophosphatase/phosphodiesterase [Tribolium castaneum]	Q9UJA9	1e-28	ENPP5_HUMAN Ectonucleotide pyrophosphatase/phosphodiesterase family member 5 OS=Homo sapiens GN=ENPP5 PE=1 SV=1
BT_Q_ZJU_Singletons33822	BT_ZHJ1_ZJU_Unigene14591	0.0126807	0.0799075	0.158692	0.00108289	gi|156546707|ref|XP_001604440.1|	1e-51	PREDICTED: similar to phosphomevalonate kinase [Nasonia vitripennis]	Q2KIU2	4e-46	PMVK_BOVIN Phosphomevalonate kinase OS=Bos taurus GN=PMVK PE=2 SV=3
BT_Q_ZJU_Singletons27065	BT_ZHJ1_ZJU_Unigene6144	0.00431541	0.0272289	0.158487	0.0337522	gi|38564807|gb|AAR23825.1|	2e-86	dopa-decarboxylase [Antheraea pernyi]	P48861	8e-85	DDC_MANSE Aromatic-L-amino-acid decarboxylase OS=Manduca sexta GN=Ddc PE=2 SV=1
BT_Q_ZJU_Singletons9150	BT_ZHJ1_ZJU_Unigene3672	0.00485918	0.0306777	0.158394	0.00378842	gi|239791950|dbj|BAH72375.1|	1e-13	ACYPI26358 [Acyrthosiphon pisum]	Q8GWZ6	1e-12	SRR1_ARATH Protein SENSITIVITY TO RED LIGHT REDUCED 1 OS=Arabidopsis thaliana GN=SRR1 PE=2 SV=2
BT_Q_ZJU_Singletons151700	BT_ZHJ1_ZJU_Unigene16564	0.0105526	0.0668147	0.157938	0.02432	gi|193676281|ref|XP_001945508.1|	7e-23	PREDICTED: similar to Excitatory amino acid transporter 2 CG3159-PA [Acyrthosiphon pisum]	Q25605	8e-15	EAAT_ONCVO Excitatory amino acid transporter OS=Onchocerca volvulus GN=GLT-1 PE=2 SV=1
BT_Q_ZJU_Singletons19807	BT_ZHJ1_ZJU_Unigene51856	0.00401201	0.0254304	0.157765	0.138442	gi|189241141|ref|XP_973953.2|	2e-81	PREDICTED: similar to CG6439 CG6439-PA [Tribolium castaneum]	Q28479	3e-66	IDH3B_MACFA Isocitrate dehydrogenase [NAD] subunit beta, mitochondrial OS=Macaca fascicularis GN=IDH3B PE=2 SV=2
BT_Q_ZJU_Singletons4610	BT_ZHJ1_ZJU_Unigene223	0.0127805	0.0813622	0.157081	3.57e-05	gi|221124278|ref|XP_002160229.1|	5e-77	PREDICTED: similar to Ornithine decarboxylase [Hydra magnipapillata]	Q9JXM2	7e-91	DCDA_NEIMB Diaminopimelate decarboxylase OS=Neisseria meningitidis serogroup B GN=lysA PE=3 SV=1
BT_Q_ZJU_Singletons4113	BT_ZHJ1_ZJU_Unigene47548	0.00750984	0.0479203	0.156715	0.0330382	gi|118785995|ref|XP_315053.3|	4e-27	AGAP004955-PA [Anopheles gambiae str. PEST] >gi|116127674|gb|EAA10357.3| AGAP004955-PA [Anopheles gambiae str. PEST]	Q96EH3	2e-11	CG030_HUMAN Uncharacterized protein C7orf30 OS=Homo sapiens GN=C7orf30 PE=2 SV=1
BT_Q_ZJU_Singletons27710	BT_ZHJ1_ZJU_Unigene27756	0.00631998	0.0403428	0.156657	0.138339	gi|156543401|ref|XP_001600244.1|	5e-28	PREDICTED: similar to GA21809-PA [Nasonia vitripennis]	Q8BFX3	4e-20	KCTD3_MOUSE BTB/POZ domain-containing protein KCTD3 OS=Mus musculus GN=Kctd3 PE=2 SV=1
BT_Q_ZJU_Singletons35998	BT_ZHJ1_ZJU_Unigene31492	0.00311994	0.0199163	0.156652	0.136619	gi|91077816|ref|XP_970500.1|	2e-21	PREDICTED: similar to CG13175 CG13175-PA [Tribolium castaneum]	Q8WV07	8e-09	ORAV1_HUMAN Oral cancer overexpressed protein 1 OS=Homo sapiens GN=ORAOV1 PE=2 SV=2
BT_Q_ZJU_Singletons8320	BT_ZHJ1_ZJU_Unigene24731	0.00464172	0.0296805	0.15639	0.00295131	gi|193671661|ref|XP_001945129.1|	1e-17	PREDICTED: similar to CG18600 CG18600-PA [Acyrthosiphon pisum]	Q9GZS1	6e-13	RPA49_HUMAN DNA-directed RNA polymerase I subunit RPA49 OS=Homo sapiens GN=POLR1E PE=1 SV=2
BT_Q_ZJU_Singletons4864	BT_ZHJ1_ZJU_Unigene47365	0.00697604	0.0447998	0.155716	0.0159754	gi|268535534|ref|XP_002632900.1|	6e-06	Hypothetical protein CBG21646 [Caenorhabditis briggsae] >gi|187022460|emb|CAP38512.1| Hypothetical protein CBG21646 [Caenorhabditis briggsae]	P36594	7e-06	RPB1_SCHPO DNA-directed RNA polymerase II subunit rpb1 OS=Schizosaccharomyces pombe GN=rpb1 PE=1 SV=1
BT_Q_ZJU_Singletons9917	BT_ZHJ1_ZJU_Unigene23765	0.00351536	0.0226144	0.155448	0.13552	gi|156541837|ref|XP_001601244.1|	1e-52	PREDICTED: similar to CG8067-PA [Nasonia vitripennis]	A3KP37	1e-40	CT007_DANRE Probable methyltransferase C20orf7 homolog, mitochondrial OS=Danio rerio GN=zgc:162919 PE=2 SV=1
BT_Q_ZJU_Singletons30538	BT_ZHJ1_ZJU_Unigene2417	0.00340394	0.0219271	0.155239	0.00769851	gi|193587049|ref|XP_001948071.1|	1e-177	PREDICTED: similar to AGAP004522-PA [Acyrthosiphon pisum]	Q9NU19	1e-132	TB22B_HUMAN TBC1 domain family member 22B OS=Homo sapiens GN=TBC1D22B PE=1 SV=3
BT_Q_ZJU_Singletons152719	BT_ZHJ1_ZJU_Unigene49598	0.0222427	0.143288	0.155231	0.000672478	--	--	--	Q9MCN8	7e-22	RUSA_BPHK7 Crossover junction endodeoxyribonuclease rusA OS=Enterobacteria phage HK97 GN=rusA PE=3 SV=1
BT_Q_ZJU_Singletons162	BT_ZHJ1_ZJU_Unigene24363	0.00798283	0.0514638	0.155116	0.00133068	gi|110766155|ref|XP_395739.3|	1e-48	PREDICTED: similar to tuberous sclerosis 2 isoform 3 [Apis mellifera]	P49816	1e-09	TSC2_RAT Tuberin OS=Rattus norvegicus GN=Tsc2 PE=1 SV=1
BT_Q_ZJU_Singletons15508	BT_ZHJ1_ZJU_Unigene47522	0.00736966	0.0476071	0.154802	0.0324213	gi|109111749|ref|XP_001095094.1|	5e-34	PREDICTED: similar to RIKEN cDNA 1110059E24 [Macaca mulatta]	Q68FU5	1e-33	CI085_RAT Uncharacterized protein C9orf85 homolog OS=Rattus norvegicus PE=2 SV=1
BT_Q_ZJU_Singletons27666	BT_ZHJ1_ZJU_Unigene1945	0.00279138	0.0180588	0.154572	0.133992	gi|156547124|ref|XP_001602952.1|	1e-115	PREDICTED: similar to anillin/rhotekin (rtkn) [Nasonia vitripennis]	Q9V4P1	1e-104	ANLN_DROME Actin-binding protein anillin OS=Drosophila melanogaster GN=scra PE=1 SV=3
BT_Q_ZJU_Singletons34348	BT_ZHJ1_ZJU_Unigene20978	0.00603576	0.0390553	0.154544	0.135453	gi|110758122|ref|XP_392736.3|	2e-28	PREDICTED: similar to Cad87A CG6977-PA [Apis mellifera]	Q9VGG5	2e-19	CAD87_DROME Cadherin-87A OS=Drosophila melanogaster GN=Cad87A PE=1 SV=4
BT_Q_ZJU_Singletons24178	BT_ZHJ1_ZJU_Unigene46744	0.0386444	0.251192	0.153844	5.7e-05	gi|114051511|ref|NP_001040304.1|	9e-23	proline synthetase co-transcribed bacterial-like protein [Bombyx mori] >gi|87248205|gb|ABD36155.1| proline synthetase co-transcribed bacterial-like protein [Bombyx mori]	O94903	5e-21	PROSC_HUMAN Proline synthetase co-transcribed bacterial homolog protein OS=Homo sapiens GN=PROSC PE=1 SV=1
BT_Q_ZJU_Singletons160700	BT_ZHJ1_ZJU_Unigene47865	0.00339604	0.0221093	0.153603	0.133324	gi|156549146|ref|XP_001607700.1|	7e-28	PREDICTED: similar to ENSANGP00000022032 [Nasonia vitripennis]	Q3SYV9	8e-22	ARHL2_BOVIN Poly(ADP-ribose) glycohydrolase ARH3 OS=Bos taurus GN=ADPRHL2 PE=2 SV=1
BT_Q_ZJU_Singletons153571	BT_ZHJ1_ZJU_Unigene16158	0.00832653	0.0542733	0.153418	0.031222	gi|156551285|ref|XP_001601212.1|	1e-74	PREDICTED: similar to CG1785-PA [Nasonia vitripennis]	Q9W3C2	1e-54	GSCR2_DROME Uncharacterized protein CG1785 OS=Drosophila melanogaster GN=CG1785 PE=1 SV=1
BT_Q_ZJU_Singletons165713	BT_ZHJ1_ZJU_Unigene45312	0.00368325	0.0240257	0.153304	0.133508	gi|193709051|ref|XP_001945089.1|	6e-19	PREDICTED: similar to UPF2 regulator of nonsense transcripts homolog [Acyrthosiphon pisum]	Q9HAU5	5e-14	RENT2_HUMAN Regulator of nonsense transcripts 2 OS=Homo sapiens GN=UPF2 PE=1 SV=1
BT_Q_ZJU_Singletons12470	BT_ZHJ1_ZJU_Unigene52075	0.0113849	0.0743549	0.153115	0.00791691	gi|91092198|ref|XP_969360.1|	3e-79	PREDICTED: similar to ubiquitin conjugating enzyme E2 [Tribolium castaneum]	P35128	2e-77	UBE2N_DROME Ubiquitin-conjugating enzyme E2 N OS=Drosophila melanogaster GN=ben PE=2 SV=1
BT_Q_ZJU_Singletons34520	BT_ZHJ1_ZJU_Unigene25922	0.0101259	0.0661404	0.153097	0.00473681	gi|158294214|ref|XP_315464.4|	9e-12	AGAP005461-PA [Anopheles gambiae str. PEST] >gi|157015460|gb|EAA11970.5| AGAP005461-PA [Anopheles gambiae str. PEST]	Q9VMA0	3e-10	NSE1_DROME Non-structural maintenance of chromosomes element 1 homolog OS=Drosophila melanogaster GN=CG11329 PE=1 SV=1
BT_Q_ZJU_Singletons167624	BT_ZHJ1_ZJU_Unigene11649	0.00979052	0.0639715	0.153045	0.0117903	gi|91081319|ref|XP_969902.1|	1e-129	PREDICTED: similar to AGAP005894-PA [Tribolium castaneum]	Q5RDD3	1e-116	ETFD_PONAB Electron transfer flavoprotein-ubiquinone oxidoreductase, mitochondrial OS=Pongo abelii GN=ETFDH PE=2 SV=1
BT_Q_ZJU_Singletons166261	BT_ZHJ1_ZJU_Unigene24081	0.00429732	0.02809	0.152984	0.132855	gi|170047100|ref|XP_001851074.1|	2e-31	Bub1 [Culex quinquefasciatus] >gi|167869637|gb|EDS33020.1| Bub1 [Culex quinquefasciatus]	O08901	2e-27	BUB1_MOUSE Mitotic checkpoint serine/threonine-protein kinase BUB1 OS=Mus musculus GN=Bub1 PE=2 SV=1
BT_Q_ZJU_Singletons13904	BT_ZHJ1_ZJU_Unigene28015	0.00303931	0.0198702	0.152958	0.132572	gi|251829648|gb|ACT21202.1|	1e-128	jazigo [Apis mellifera]	Q76LL6	4e-80	FHOD3_MOUSE FH1/FH2 domain-containing protein 3 OS=Mus musculus GN=Fhod3 PE=2 SV=1
BT_Q_ZJU_Singletons17021	BT_ZHJ1_ZJU_Unigene45690	0.00901144	0.0589672	0.152821	0.0213807	gi|66517904|ref|XP_624329.1|	5e-49	PREDICTED: similar to amine oxidase (flavin containing) domain 2 [Apis mellifera]	Q9VW97	2e-47	LSDA_DROME Possible lysine-specific histone demethylase 1 OS=Drosophila melanogaster GN=Su(var)3-3 PE=1 SV=1
BT_Q_ZJU_Singletons36345	BT_ZHJ1_ZJU_Unigene14778	0.0107678	0.0705411	0.152646	0.000246864	gi|193716141|ref|XP_001944456.1|	5e-28	PREDICTED: similar to CG5892 CG5892-PA [Acyrthosiphon pisum]	Q09225	2e-11	NRF6_CAEEL Nose resistant to fluoxetine protein 6 OS=Caenorhabditis elegans GN=nrf-6 PE=1 SV=3
BT_Q_ZJU_Singletons24318	BT_ZHJ1_ZJU_Unigene18858	0.00866245	0.0567548	0.152629	0.000173192	gi|91080563|ref|XP_973259.1|	0	PREDICTED: similar to alpha-N-acetyl glucosaminidase [Tribolium castaneum]	P54802	1e-175	ANAG_HUMAN Alpha-N-acetylglucosaminidase OS=Homo sapiens GN=NAGLU PE=1 SV=1
BT_Q_ZJU_Singletons146941	BT_ZHJ1_ZJU_Unigene15787	0.00759307	0.0497995	0.152473	0.133806	gi|115496001|ref|NP_001068939.1|	5e-10	ankyrin repeat domain-containing protein 39 [Bos taurus] >gi|122142175|sp|Q0P5B9.1|ANR39_BOVIN RecName: Full=Ankyrin repeat domain-containing protein 39 >gi|112362226|gb|AAI20255.1| Ankyrin repeat domain 39 [Bos taurus]	Q0P5B9	1e-10	ANR39_BOVIN Ankyrin repeat domain-containing protein 39 OS=Bos taurus GN=ANKRD39 PE=2 SV=1
BT_Q_ZJU_Singletons27177	BT_ZHJ1_ZJU_Unigene23118	0.00249299	0.0164276	0.151756	0.130582	gi|193664775|ref|XP_001947747.1|	4e-60	PREDICTED: similar to Collagen alpha-2(IV) chain [Acyrthosiphon pisum]	P27393	7e-39	CO4A2_ASCSU Collagen alpha-2(IV) chain OS=Ascaris suum PE=2 SV=1
BT_Q_ZJU_Singletons24732	BT_ZHJ1_ZJU_Unigene11506	0.00534633	0.0352431	0.151699	0.131791	gi|193650175|ref|XP_001946611.1|	5e-18	PREDICTED: similar to VPRBP protein [Acyrthosiphon pisum]	Q80TR8	2e-10	VPRBP_MOUSE Protein VPRBP OS=Mus musculus GN=Vprbp PE=2 SV=4
BT_Q_ZJU_Singletons16656	BT_ZHJ1_ZJU_Unigene434	0.00272497	0.0180231	0.151193	0.130184	gi|66542483|ref|XP_396932.2|	5e-54	PREDICTED: similar to vav CG7893-PA, isoform A [Apis mellifera]	Q9NHV9	3e-43	VAV_DROME Protein vav OS=Drosophila melanogaster GN=vav PE=2 SV=2
BT_Q_ZJU_Singletons166476	BT_ZHJ1_ZJU_Unigene22106	0.00822901	0.0544977	0.150997	0.000869523	gi|158298770|ref|XP_318929.4|	8e-21	AGAP009823-PA [Anopheles gambiae str. PEST] >gi|157014045|gb|EAA14245.5| AGAP009823-PA [Anopheles gambiae str. PEST]	A0JMW6	1e-11	T214A_XENLA Transmembrane protein 214-A OS=Xenopus laevis GN=tmem214-A PE=2 SV=1
BT_Q_ZJU_Singletons16812	BT_ZHJ1_ZJU_Unigene51200	0.0178084	0.118363	0.150456	2.79e-07	gi|91088179|ref|XP_972438.1|	3e-75	PREDICTED: similar to CG4365 CG4365-PA [Tribolium castaneum]	Q6P963	2e-73	GLO2_DANRE Hydroxyacylglutathione hydrolase, mitochondrial OS=Danio rerio GN=hagh PE=2 SV=2
BT_Q_ZJU_Singletons166139	BT_ZHJ1_ZJU_Unigene20380	0.005141	0.0342631	0.150045	0.129895	gi|110768411|ref|XP_624195.2|	2e-50	PREDICTED: similar to Neurexin IV CG6827-PB, isoform B [Apis mellifera]	Q94887	8e-46	NRX4_DROME Neurexin-4 OS=Drosophila melanogaster GN=Nrx-IV PE=1 SV=2
BT_Q_ZJU_Singletons34360	BT_ZHJ1_ZJU_Unigene51688	0.0114676	0.0764686	0.149965	3.02e-05	gi|66560294|ref|XP_395548.2|	8e-67	PREDICTED: similar to coenzyme Q3 homolog, methyltransferase [Apis mellifera]	Q8BMS4	3e-60	COQ3_MOUSE Hexaprenyldihydroxybenzoate methyltransferase, mitochondrial OS=Mus musculus GN=Coq3 PE=2 SV=1
BT_Q_ZJU_Singletons7338	BT_ZHJ1_ZJU_Unigene23338	0.0153197	0.102349	0.14968	0.000134785	gi|283135218|ref|NP_001164364.1|	1e-78	fumarylacetoacetase [Nasonia vitripennis]	A5PKH3	9e-71	FAAA_BOVIN Fumarylacetoacetase OS=Bos taurus GN=FAH PE=2 SV=1
BT_Q_ZJU_Singletons160855	BT_ZHJ1_ZJU_Unigene52318	0.0030418	0.0203683	0.14934	0.128233	gi|193676504|ref|XP_001943468.1|	1e-134	PREDICTED: similar to smad nuclear interacting protein [Acyrthosiphon pisum]	Q9BWU0	7e-98	NADAP_HUMAN Kanadaptin OS=Homo sapiens GN=SLC4A1AP PE=1 SV=1
BT_Q_ZJU_Singletons13211	BT_ZHJ1_ZJU_Unigene31647	0.00823968	0.0555234	0.1484	0.00452993	gi|66552353|ref|XP_625204.1|	1e-144	PREDICTED: similar to CCR4-NOT transcription complex subunit 2 (CCR4-associated factor 2) [Apis mellifera]	Q8C5L3	1e-106	CNOT2_MOUSE CCR4-NOT transcription complex subunit 2 OS=Mus musculus GN=Cnot2 PE=2 SV=2
BT_Q_ZJU_Singletons2813	BT_ZHJ1_ZJU_Unigene49286	0.00578096	0.0389577	0.148391	0.0282563	gi|224051938|ref|XP_002200443.1|	2e-09	PREDICTED: WD repeat and HMG-box DNA binding protein 1 [Taeniopygia guttata]	O75717	3e-08	WDHD1_HUMAN WD repeat and HMG-box DNA-binding protein 1 OS=Homo sapiens GN=WDHD1 PE=1 SV=1
BT_Q_ZJU_Singletons167582	BT_ZHJ1_ZJU_Unigene28962	0.00632432	0.0426742	0.1482	0.00651131	gi|110757972|ref|XP_001120878.1|	2e-34	PREDICTED: similar to delangin isoform A [Apis mellifera]	Q6KCD5	1e-14	NIPBL_MOUSE Nipped-B-like protein OS=Mus musculus GN=Nipbl PE=1 SV=1
BT_Q_ZJU_Singletons27682	BT_ZHJ1_ZJU_Unigene41846	0.0056657	0.0382324	0.148191	0.00443316	gi|156549947|ref|XP_001602841.1|	5e-37	PREDICTED: similar to guanine-nucleotide exchange factor c3g [Nasonia vitripennis]	Q13905	1e-30	RPGF1_HUMAN Rap guanine nucleotide exchange factor 1 OS=Homo sapiens GN=RAPGEF1 PE=1 SV=3
BT_Q_ZJU_Singletons33716	BT_ZHJ1_ZJU_Unigene31593	0.0110632	0.0747468	0.148008	0.00245267	gi|91080893|ref|XP_973325.1|	0	PREDICTED: similar to AGAP004824-PA [Tribolium castaneum]	O60841	1e-179	IF2P_HUMAN Eukaryotic translation initiation factor 5B OS=Homo sapiens GN=EIF5B PE=1 SV=3
BT_Q_ZJU_Singletons159280	BT_ZHJ1_ZJU_Unigene26873	0.00336624	0.0227465	0.14799	0.126766	gi|156554395|ref|XP_001603456.1|	1e-153	PREDICTED: similar to dual specificity mitogen-activated protein kinase kinase 4 MAPKK4 [Nasonia vitripennis]	P47809	1e-123	MP2K4_MOUSE Dual specificity mitogen-activated protein kinase kinase 4 OS=Mus musculus GN=Map2k4 PE=1 SV=2
BT_Q_ZJU_Singletons18384	BT_ZHJ1_ZJU_Unigene28896	0.00879833	0.0597582	0.147232	0.00105899	gi|156547534|ref|XP_001607285.1|	6e-60	PREDICTED: similar to ENSANGP00000012317 [Nasonia vitripennis]	P51910	2e-25	APOD_MOUSE Apolipoprotein D OS=Mus musculus GN=Apod PE=2 SV=1
BT_Q_ZJU_Singletons4085	BT_ZHJ1_ZJU_Unigene51960	0.00850125	0.0579047	0.146815	0.0284914	gi|110762382|ref|XP_001120306.1|	1e-106	PREDICTED: similar to spermidine synthase [Apis mellifera]	Q64674	1e-89	SPEE_MOUSE Spermidine synthase OS=Mus musculus GN=Srm PE=2 SV=1
BT_Q_ZJU_Singletons15137	BT_ZHJ1_ZJU_Unigene49570	0.00279378	0.0190492	0.146662	0.125072	gi|156552458|ref|XP_001601235.1|	7e-66	PREDICTED: similar to maintenance of killer 16 (mak16) protein [Nasonia vitripennis]	Q66L33	5e-56	MK16A_XENLA Protein MAK16 homolog A OS=Xenopus laevis GN=mak16-A PE=2 SV=1
BT_Q_ZJU_Singletons24478	BT_ZHJ1_ZJU_Unigene20003	0.0111405	0.0760341	0.14652	0.00312401	gi|156541208|ref|XP_001599786.1|	2e-30	PREDICTED: similar to connectin [Nasonia vitripennis]	Q01819	7e-27	CONN_DROME Connectin OS=Drosophila melanogaster GN=Con PE=2 SV=2
BT_Q_ZJU_Singletons9623	BT_ZHJ1_ZJU_Unigene49621	0.00659885	0.0450924	0.146341	0.12638	gi|91087549|ref|XP_970604.1|	1e-38	PREDICTED: similar to pterin-4a-carbinolamine dehydratase CG1963-PA [Tribolium castaneum]	Q9TZH6	1e-35	PHS_CAEEL Putative pterin-4-alpha-carbinolamine dehydratase OS=Caenorhabditis elegans GN=pcbd-1 PE=2 SV=3
BT_Q_ZJU_Singletons1831	BT_ZHJ1_ZJU_Unigene26843	0.00260615	0.0178383	0.146098	0.124296	gi|91094389|ref|XP_971252.1|	1e-44	PREDICTED: similar to NC2alpha CG10318-PA [Tribolium castaneum]	A0JPP1	2e-37	NC2A_RAT Dr1-associated corepressor OS=Rattus norvegicus GN=Drap1 PE=2 SV=1
BT_Q_ZJU_Singletons32333	BT_ZHJ1_ZJU_Unigene16659	0.00997263	0.0682814	0.146052	0.028382	gi|158299940|ref|XP_553109.2|	4e-29	AGAP009177-PA [Anopheles gambiae str. PEST] >gi|157013760|gb|EAL39061.2| AGAP009177-PA [Anopheles gambiae str. PEST]	Q5XGE0	5e-26	CQ101_XENTR PKHD domain-containing transmembrane protein C17orf101 homolog OS=Xenopus tropicalis PE=2 SV=1
BT_Q_ZJU_Singletons2523	BT_ZHJ1_ZJU_Unigene44262	0.00408851	0.0280099	0.145967	0.124812	gi|66526767|ref|XP_393136.2|	6e-43	PREDICTED: similar to CG31522-PB, isoform B [Apis mellifera]	Q1HRV8	2e-40	ELVL1_AEDAE Elongation of very long chain fatty acids protein AAEL008004 OS=Aedes aegypti GN=AAEL008004 PE=2 SV=2
BT_Q_ZJU_Singletons14664	BT_ZHJ1_ZJU_Unigene38671	0.00606837	0.0415931	0.145898	0.0612049	gi|221330911|ref|NP_001137894.1|	5e-20	Ets at 65A, isoform C [Drosophila melanogaster] >gi|220902483|gb|ACL83249.1| Ets at 65A, isoform C [Drosophila melanogaster]	P29774	1e-20	ETS3_DROME DNA-binding protein D-ETS-3 OS=Drosophila melanogaster GN=Ets65A PE=2 SV=3
BT_Q_ZJU_Singletons34923	BT_ZHJ1_ZJU_Unigene52065	0.00655936	0.0450578	0.145576	0.00417524	gi|158300014|ref|XP_320019.4|	2e-83	AGAP009241-PA [Anopheles gambiae str. PEST] >gi|157013796|gb|EAA14926.4| AGAP009241-PA [Anopheles gambiae str. PEST]	P29981	2e-82	CP4C1_BLADI Cytochrome P450 4C1 OS=Blaberus discoidalis GN=CYP4C1 PE=2 SV=1
BT_Q_ZJU_Singletons10321	BT_ZHJ1_ZJU_Unigene26865	0.0146702	0.101071	0.145146	3.93e-05	gi|170065334|ref|XP_001867896.1|	2e-57	serine/threonine-protein phosphatase 2A regulatory subunit B' [Culex quinquefasciatus] >gi|167882413|gb|EDS45796.1| serine/threonine-protein phosphatase 2A regulatory subunit B' [Culex quinquefasciatus]	Q28717	3e-56	PTPA_RABIT Serine/threonine-protein phosphatase 2A regulatory subunit B' OS=Oryctolagus cuniculus GN=PPP2R4 PE=2 SV=1
BT_Q_ZJU_Singletons7639	BT_ZHJ1_ZJU_Unigene2483	0.014466	0.0997172	0.14507	1.48e-06	gi|158286559|ref|XP_308808.4|	2e-64	AGAP006948-PB [Anopheles gambiae str. PEST] >gi|157020526|gb|EAA04714.5| AGAP006948-PB [Anopheles gambiae str. PEST]	Q9VV43	6e-59	Y4893_DROME TPPP family protein CG4893 OS=Drosophila melanogaster GN=CG4893 PE=2 SV=1
BT_Q_ZJU_Singletons35586	BT_ZHJ1_ZJU_Unigene10548	0.0128759	0.0887713	0.145046	0.00105112	gi|193702448|ref|XP_001948957.1|	4e-34	PREDICTED: similar to GA14399-PA [Acyrthosiphon pisum]	Q7T3C7	1e-22	RT4I1_DANRE Reticulon-4-interacting protein 1 homolog, mitochondrial OS=Danio rerio GN=rtn4ip1 PE=2 SV=2
BT_Q_ZJU_Singletons29229	BT_ZHJ1_ZJU_Unigene52253	0.00889383	0.0613522	0.144964	0.000117575	gi|189235393|ref|XP_001810875.1|	1e-34	PREDICTED: similar to restricted expression proliferation associated protein-100 [Tribolium castaneum]	Q9ULW0	4e-30	TPX2_HUMAN Targeting protein for Xklp2 OS=Homo sapiens GN=TPX2 PE=1 SV=2
BT_Q_ZJU_Singletons26682	BT_ZHJ1_ZJU_Unigene19953	0.0141545	0.097826	0.14469	1.66e-06	gi|170066897|ref|XP_001868267.1|	2e-71	NHL repeat containing 2 [Culex quinquefasciatus] >gi|167863075|gb|EDS26458.1| NHL repeat containing 2 [Culex quinquefasciatus]	Q8BZW8	6e-69	NHLC2_MOUSE NHL repeat-containing protein 2 OS=Mus musculus GN=Nhlrc2 PE=2 SV=1
BT_Q_ZJU_Singletons15860	BT_ZHJ1_ZJU_Unigene37968	0.00515657	0.0356752	0.144542	0.123712	gi|193640997|ref|XP_001945665.1|	3e-19	PREDICTED: similar to CG12512 CG12512-PA [Acyrthosiphon pisum]	Q0P4F7	4e-10	ACSF2_DANRE Acyl-CoA synthetase family member 2, mitochondrial OS=Danio rerio GN=acsf2 PE=2 SV=1
BT_Q_ZJU_Singletons2869	BT_ZHJ1_ZJU_Unigene2469	0.0127232	0.0881399	0.144353	0.000255317	gi|34481604|emb|CAE46445.1|	1e-126	79 kDa salivary apyrase precursor [Triatoma infestans]	Q9XZ43	1e-116	5NTD_LUTLO Protein 5NUC OS=Lutzomyia longipalpis GN=5NUC PE=1 SV=1
BT_Q_ZJU_Cluster344	BT_ZHJ1_ZJU_Unigene14888	0.00986816	0.0685536	0.143948	1.77e-05	gi|270014225|gb|EFA10673.1|	3e-55	muscle-specific protein 300 [Tribolium castaneum]	Q8NF91	4e-25	SYNE1_HUMAN Nesprin-1 OS=Homo sapiens GN=SYNE1 PE=1 SV=3
BT_Q_ZJU_Singletons15507	BT_ZHJ1_ZJU_Unigene36327	0.0122362	0.0851351	0.143727	0.0127482	gi|259906451|ref|NP_001159376.1|	4e-08	cacophony [Apis mellifera] >gi|258674481|gb|ACV86997.1| cacophony [Apis mellifera]	P91645	2e-07	CAC1A_DROME Voltage-dependent calcium channel type A subunit alpha-1 OS=Drosophila melanogaster GN=cac PE=2 SV=3
BT_Q_ZJU_Singletons18154	BT_ZHJ1_ZJU_Unigene52477	0.00534881	0.0373199	0.143323	0.123329	gi|91080533|ref|XP_972324.1|	0	PREDICTED: similar to alpha actinin CG4376-PB [Tribolium castaneum]	P18091	0	ACTN_DROME Alpha-actinin, sarcomeric OS=Drosophila melanogaster GN=Actn PE=2 SV=2
BT_Q_ZJU_Singletons21064	BT_ZHJ1_ZJU_Unigene27950	0.0071664	0.0501043	0.14303	0.0257233	gi|193699971|ref|XP_001951980.1|	9e-20	PREDICTED: similar to papilin [Acyrthosiphon pisum]	Q868Z9	2e-12	PPN_DROME Papilin OS=Drosophila melanogaster GN=Ppn PE=1 SV=2
BT_Q_ZJU_Singletons1218	BT_ZHJ1_ZJU_Unigene30849	0.0157264	0.110151	0.142772	0.000474249	gi|239789027|dbj|BAH71163.1|	5e-17	ACYPI002878 [Acyrthosiphon pisum]	P31729	1e-14	OV16_ONCVO OV-16 antigen OS=Onchocerca volvulus GN=OV16 PE=2 SV=2
BT_Q_ZJU_Singletons21163	BT_ZHJ1_ZJU_Unigene52486	0.0218523	0.153593	0.142274	0.000503701	gi|193709215|ref|XP_001943317.1|	1e-116	PREDICTED: similar to GA13362-PA [Acyrthosiphon pisum]	O16098	1e-109	MAL1_DROVI Maltase 1 OS=Drosophila virilis GN=Mav1 PE=3 SV=1
BT_Q_ZJU_Singletons6441	BT_ZHJ1_ZJU_Unigene51944	0.00917667	0.0645207	0.142228	0.000628589	gi|170040003|ref|XP_001847804.1|	2e-46	26S proteasome non-ATPase regulatory subunit 9 [Culex quinquefasciatus] >gi|167863584|gb|EDS26967.1| 26S proteasome non-ATPase regulatory subunit 9 [Culex quinquefasciatus]	O00233	8e-42	PSMD9_HUMAN 26S proteasome non-ATPase regulatory subunit 9 OS=Homo sapiens GN=PSMD9 PE=1 SV=2
BT_Q_ZJU_Singletons2346	BT_ZHJ1_ZJU_Unigene50190	0.0104323	0.0733565	0.142214	0.00368212	gi|160333103|ref|NP_001103948.1|	2e-30	capthepsin B, b [Danio rerio] >gi|133777414|gb|AAI15255.1| Ctsbb protein [Danio rerio]	A1E295	2e-27	CATB_PIG Cathepsin B OS=Sus scrofa GN=CTSB PE=1 SV=1
BT_Q_ZJU_Singletons4462	BT_ZHJ1_ZJU_Unigene21377	0.00618095	0.0434934	0.142112	0.121462	gi|189234206|ref|XP_970568.2|	1e-168	PREDICTED: similar to HRP130 protein [Tribolium castaneum]	Q8CGF7	1e-121	TCRG1_MOUSE Transcription elongation regulator 1 OS=Mus musculus GN=Tcerg1 PE=1 SV=2
BT_Q_ZJU_Singletons33512	BT_ZHJ1_ZJU_Unigene49237	0.00402691	0.0283448	0.142069	0.120263	gi|193652710|ref|XP_001949151.1|	5e-63	PREDICTED: similar to DNA photolyase [Acyrthosiphon pisum]	Q28811	3e-44	PHR_POTTR Deoxyribodipyrimidine photo-lyase OS=Potorous tridactylus GN=PHR PE=2 SV=1
BT_Q_ZJU_Singletons8586	BT_ZHJ1_ZJU_Unigene29060	0.00702414	0.0495791	0.141675	0.00250132	gi|195380253|ref|XP_002048885.1|	2e-25	GJ21285 [Drosophila virilis] >gi|194143682|gb|EDW60078.1| GJ21285 [Drosophila virilis]	P55201	3e-16	BRPF1_HUMAN Peregrin OS=Homo sapiens GN=BRPF1 PE=1 SV=2
BT_Q_ZJU_Singletons161962	BT_ZHJ1_ZJU_Unigene12036	0.00608476	0.0429931	0.141529	0.0163432	gi|229891203|sp|Q8T3C8.2|MTP18_CAEEL	4e-30	RecName: Full=Mitochondrial 18 kDa protein homolog; Short=MTP18 >gi|171461104|gb|AAM15604.2|U39648_7 Hypothetical protein T13C5.8 [Caenorhabditis elegans]	Q8T3C8	9e-31	MTP18_CAEEL Mitochondrial 18 kDa protein homolog OS=Caenorhabditis elegans GN=mtp-18 PE=2 SV=2
BT_Q_ZJU_Singletons13215	BT_ZHJ1_ZJU_Unigene48493	0.0101275	0.0718658	0.140923	0.0261232	gi|193598793|ref|XP_001948890.1|	7e-16	PREDICTED: similar to Probable RNA-directed DNA polymerase from transposon X-element (Reverse transcriptase), partial [Acyrthosiphon pisum]	P21328	4e-10	RTJK_DROME RNA-directed DNA polymerase from mobile element jockey OS=Drosophila melanogaster GN=pol PE=1 SV=1
BT_Q_ZJU_Singletons1898	BT_ZHJ1_ZJU_Unigene22291	0.00893038	0.0634053	0.140846	3.62e-05	gi|91082015|ref|XP_969976.1|	4e-60	PREDICTED: similar to sin3a-associated protein sap130 [Tribolium castaneum]	Q9H0E3	1e-29	SP130_HUMAN Histone deacetylase complex subunit SAP130 OS=Homo sapiens GN=SAP130 PE=1 SV=1
BT_Q_ZJU_Cluster2191	BT_ZHJ1_ZJU_Unigene22855	0.00430198	0.030675	0.140244	0.118931	gi|213515198|ref|NP_001133575.1|	5e-94	iron/zinc purple acid phosphatase-like protein [Salmo salar] >gi|209154552|gb|ACI33508.1| Iron/zinc purple acid phosphatase-like protein precursor [Salmo salar]	A5D6U8	6e-92	PAPL_DANRE Iron/zinc purple acid phosphatase-like protein OS=Danio rerio GN=papl PE=2 SV=1
BT_Q_ZJU_Singletons18269	BT_ZHJ1_ZJU_Unigene45966	0.00383398	0.0273938	0.139958	0.117873	gi|126631907|gb|AAI34134.1|	1e-06	Zgc:162895 protein [Danio rerio]	O60921	1e-06	HUS1_HUMAN Checkpoint protein HUS1 OS=Homo sapiens GN=HUS1 PE=1 SV=1
BT_Q_ZJU_Singletons6219	BT_ZHJ1_ZJU_Unigene10179	0.00779897	0.0557644	0.139856	0.0157122	gi|193681083|ref|XP_001944922.1|	6e-26	PREDICTED: similar to amino acid transporter [Acyrthosiphon pisum]	Q4KL91	1e-13	S36A4_XENLA Proton-coupled amino acid transporter 4 OS=Xenopus laevis GN=slc36a4 PE=2 SV=1
BT_Q_ZJU_Singletons1600	BT_ZHJ1_ZJU_Unigene9241	0.00446262	0.0320577	0.139206	0.00218569	gi|189238565|ref|XP_968833.2|	4e-53	PREDICTED: similar to Fasciclin-3 precursor (Fasciclin III) (FAS III) [Tribolium castaneum]	P15278	5e-39	FAS3_DROME Fasciclin-3 OS=Drosophila melanogaster GN=Fas3 PE=2 SV=1
BT_Q_ZJU_Singletons161806	BT_ZHJ1_ZJU_Unigene17109	0.0162906	0.117183	0.139019	0.00141128	gi|292618619|ref|XP_002663726.1|	3e-32	PREDICTED: ATG7 autophagy related 7 homolog (S. cerevisiae), partial [Danio rerio]	Q9D906	2e-32	ATG7_MOUSE Autophagy-related protein 7 OS=Mus musculus GN=Atg7 PE=1 SV=1
BT_Q_ZJU_Singletons19576	BT_ZHJ1_ZJU_Unigene50991	0.00550723	0.0396329	0.138956	0.0156055	gi|281365870|ref|NP_001163384.1|	1e-28	Z band alternatively spliced PDZ-motif protein 66, isoform M [Drosophila melanogaster] >gi|272455104|gb|ACZ94655.1| Z band alternatively spliced PDZ-motif protein 66, isoform M [Drosophila melanogaster]	Q66HS7	6e-08	PDLI3_RAT PDZ and LIM domain protein 3 OS=Rattus norvegicus GN=Pdlim3 PE=1 SV=2
BT_Q_ZJU_Singletons9332	BT_ZHJ1_ZJU_Unigene45175	0.0153039	0.110159	0.138926	0.0297151	--	--	--	--	--	--
BT_Q_ZJU_Singletons23608	BT_ZHJ1_ZJU_Unigene47361	0.00491469	0.0355177	0.138373	0.0761574	gi|157131668|ref|XP_001655916.1|	1e-38	RNA recognition motif protein split ends [Aedes aegypti] >gi|108871456|gb|EAT35681.1| RNA recognition motif protein split ends [Aedes aegypti]	Q96T37	2e-19	RBM15_HUMAN Putative RNA-binding protein 15 OS=Homo sapiens GN=RBM15 PE=1 SV=2
BT_Q_ZJU_Singletons163253	BT_ZHJ1_ZJU_Unigene6095	0.00510825	0.036948	0.138255	0.0232553	gi|66507739|ref|XP_395533.2|	9e-85	PREDICTED: similar to CHORD CG6198-PA [Apis mellifera]	Q6NUA0	2e-80	CHRD1_XENLA Cysteine and histidine-rich domain-containing protein 1 OS=Xenopus laevis GN=chordc1 PE=2 SV=1
BT_Q_ZJU_Singletons24242	BT_ZHJ1_ZJU_Unigene18818	0.00389125	0.0282049	0.137963	0.115518	gi|110755006|ref|XP_001120383.1|	2e-17	PREDICTED: similar to swiss cheese CG2212-PA, isoform A [Apis mellifera]	Q9U969	1e-12	SWS_DROME Protein Swiss cheese OS=Drosophila melanogaster GN=sws PE=1 SV=2
BT_Q_ZJU_Singletons163175	BT_ZHJ1_ZJU_Unigene7371	0.00561591	0.0407366	0.137859	0.0234498	gi|157103255|ref|XP_001647894.1|	6e-24	mixed-lineage leukemia protein, mll [Aedes aegypti] >gi|108884726|gb|EAT48951.1| mixed-lineage leukemia protein, mll [Aedes aegypti]	P20659	4e-19	TRX_DROME Histone-lysine N-methyltransferase trithorax OS=Drosophila melanogaster GN=trx PE=1 SV=3
BT_Q_ZJU_Singletons161329	BT_ZHJ1_ZJU_Unigene20940	0.00375194	0.0272246	0.137814	0.115338	gi|66533059|ref|XP_395449.2|	1e-116	PREDICTED: similar to CG1443-PA isoform 1 [Apis mellifera]	A1ZAI5	6e-98	FACR1_DROME Putative fatty acyl-CoA reductase CG5065 OS=Drosophila melanogaster GN=CG5065 PE=3 SV=1
BT_Q_ZJU_Singletons9365	BT_ZHJ1_ZJU_Unigene28651	0.00758706	0.055097	0.137704	0.0154293	gi|90568831|gb|ABD94316.1|	4e-34	iduronate 2-sulfatase precursor [Anopheles merus]	Q08890	2e-29	IDS_MOUSE Iduronate 2-sulfatase OS=Mus musculus GN=Ids PE=2 SV=2
BT_Q_ZJU_Singletons25576	BT_ZHJ1_ZJU_Unigene31242	0.00739884	0.0539064	0.137253	0.00151153	gi|115945039|ref|XP_001197445.1|	2e-11	PREDICTED: similar to bromodomain adjacent to zinc finger domain, 1B [Strongylocentrotus purpuratus]	P12036	4e-11	NFH_HUMAN Neurofilament heavy polypeptide OS=Homo sapiens GN=NEFH PE=1 SV=4
BT_Q_ZJU_Singletons31711	BT_ZHJ1_ZJU_Unigene22440	0.00814887	0.0595413	0.136861	0.000119662	gi|237838763|ref|XP_002368679.1|	4e-09	voltage gated chloride channel domain-containing protein [Toxoplasma gondii ME49] >gi|211966343|gb|EEB01539.1| voltage gated chloride channel domain-containing protein [Toxoplasma gondii ME49]	P24152	6e-08	EXTN_SORBI Extensin OS=Sorghum bicolor GN=HRGP PE=3 SV=1
BT_Q_ZJU_Singletons17816	BT_ZHJ1_ZJU_Unigene31515	0.0100435	0.073736	0.136209	0.000293433	gi|110757199|ref|XP_393227.3|	7e-89	PREDICTED: similar to scribbler CG5580-PA, isoform A [Apis mellifera]	O15014	5e-56	ZN609_HUMAN Zinc finger protein 609 OS=Homo sapiens GN=ZNF609 PE=1 SV=2
BT_Q_ZJU_Singletons27801	BT_ZHJ1_ZJU_Unigene30866	0.00325302	0.0239598	0.13577	0.112704	gi|91092398|ref|XP_968995.1|	4e-48	PREDICTED: similar to tyrosyl-tRNA synthetase [Tribolium castaneum]	Q9W107	2e-34	SYYM_DROME Probable tyrosyl-tRNA synthetase, mitochondrial OS=Drosophila melanogaster GN=CG16912 PE=2 SV=1
BT_Q_ZJU_Singletons18957	BT_ZHJ1_ZJU_Unigene17068	0.0103845	0.0766365	0.135503	0.000686499	gi|291236793|ref|XP_002738323.1|	9e-18	PREDICTED: zonadhesin-like [Saccoglossus kowalevskii]	Q9U943	2e-14	APLP_LOCMI Apolipophorins OS=Locusta migratoria PE=1 SV=2
BT_Q_ZJU_Singletons29766	BT_ZHJ1_ZJU_Unigene16251	0.00479961	0.0354411	0.135425	0.113171	gi|189237932|ref|XP_001810838.1|	4e-51	PREDICTED: similar to AGAP005037-PB [Tribolium castaneum]	Q7KW14	2e-36	CCDCX_DROME Coiled-coil domain-containing protein CG32809 OS=Drosophila melanogaster GN=CG32809 PE=1 SV=1
BT_Q_ZJU_Singletons30397	BT_ZHJ1_ZJU_Unigene6231	0.00794412	0.058698	0.135339	0.0143175	gi|187179337|ref|NP_001119606.1|	8e-75	membrane alanyl aminopeptidase N [Acyrthosiphon pisum] >gi|90656783|gb|ABD96614.1| membrane alanyl aminopeptidase N [Acyrthosiphon pisum]	P91887	4e-64	AMPN_PLUXY Aminopeptidase N OS=Plutella xylostella GN=APN1 PE=1 SV=1
BT_Q_ZJU_Singletons27165	BT_ZHJ1_ZJU_Unigene49164	0.00795297	0.0588537	0.135131	0.00198893	gi|189238966|ref|XP_973306.2|	7e-54	PREDICTED: similar to CG8679 CG8679-PA [Tribolium castaneum]	Q8NAG6	9e-44	ANKL1_HUMAN Ankyrin repeat and LEM domain-containing protein 1 OS=Homo sapiens GN=ANKLE1 PE=2 SV=1
BT_Q_ZJU_Singletons13557	BT_ZHJ1_ZJU_Unigene51665	0.00627342	0.0466797	0.134393	0.00283159	gi|62857515|ref|NP_001016807.1|	1e-103	carboxypeptidase, vitellogenic-like [Xenopus (Silurana) tropicalis] >gi|89273934|emb|CAJ81795.1| carboxypeptidase, vitellogenic-like [Xenopus tropicalis]	Q5RFE4	1e-94	CPVL_PONAB Probable serine carboxypeptidase CPVL OS=Pongo abelii GN=CPVL PE=2 SV=1
BT_Q_ZJU_Singletons26898	BT_ZHJ1_ZJU_Unigene12517	0.0107086	0.0799501	0.133941	0.0145766	gi|71895521|ref|NP_001026645.1|	6e-20	UBA domain containing 1 [Gallus gallus] >gi|82081646|sp|Q5ZJI9.1|UBAC1_CHICK RecName: Full=Ubiquitin-associated domain-containing protein 1; Short=UBA domain-containing protein 1; AltName: Full=E3 ubiquitin-protein ligase subunit KPC2; AltName: Full=Kip1 ubiquitination-promoting complex protein 2	Q5ZJI9	1e-20	UBAC1_CHICK Ubiquitin-associated domain-containing protein 1 OS=Gallus gallus GN=UBAC1 PE=2 SV=1
BT_Q_ZJU_Singletons11077	BT_ZHJ1_ZJU_Unigene24617	0.00238822	0.0179235	0.133245	0.0206349	gi|91083553|ref|XP_966900.1|	0	PREDICTED: similar to RAN binding protein 9 [Tribolium castaneum]	Q96S59	0	RANB9_HUMAN Ran-binding protein 9 OS=Homo sapiens GN=RANBP9 PE=1 SV=1
BT_Q_ZJU_Singletons8284	BT_ZHJ1_ZJU_Unigene22588	0.0127587	0.0957593	0.133237	0.000413306	gi|149638235|ref|XP_001512384.1|	3e-32	PREDICTED: similar to beta-tubulin cofactor E [Ornithorhynchus anatinus]	Q5U508	2e-30	TBCE_XENLA Tubulin-specific chaperone E OS=Xenopus laevis GN=tbce PE=2 SV=1
BT_Q_ZJU_Singletons27490	BT_ZHJ1_ZJU_Unigene7443	0.00372245	0.0280304	0.1328	0.109606	gi|91091098|ref|XP_968555.1|	9e-65	PREDICTED: similar to AGAP002051-PA [Tribolium castaneum]	Q9H222	5e-14	ABCG5_HUMAN ATP-binding cassette sub-family G member 5 OS=Homo sapiens GN=ABCG5 PE=1 SV=1
BT_Q_ZJU_Singletons35321	BT_ZHJ1_ZJU_Unigene24870	0.00423036	0.031959	0.132368	0.0696231	gi|195126427|ref|XP_002007672.1|	1e-105	GI13072 [Drosophila mojavensis] >gi|193919281|gb|EDW18148.1| GI13072 [Drosophila mojavensis]	Q5RBK4	3e-89	CLCN5_PONAB H(+)/Cl(-) exchange transporter 5 OS=Pongo abelii GN=CLCN5 PE=2 SV=1
BT_Q_ZJU_Singletons23931	BT_ZHJ1_ZJU_Unigene259	0.00760039	0.0574252	0.132353	0.00124055	gi|91079582|ref|XP_967325.1|	4e-58	PREDICTED: similar to Haloacid dehalogenase-like hydrolase domain-containing protein 2 [Tribolium castaneum]	Q5BJJ5	2e-51	HDHD2_DANRE Haloacid dehalogenase-like hydrolase domain-containing protein 2 OS=Danio rerio GN=hdhd2 PE=2 SV=1
BT_Q_ZJU_Singletons25829	BT_ZHJ1_ZJU_Unigene20646	0.00599348	0.04541	0.131986	0.109708	gi|193603584|ref|XP_001948892.1|	5e-26	PREDICTED: similar to DNA polymerase delta catalytic subunit [Acyrthosiphon pisum]	P54358	5e-23	DPOD1_DROME DNA polymerase delta catalytic subunit OS=Drosophila melanogaster GN=DNApol-delta PE=1 SV=2
BT_Q_ZJU_Singletons167308	BT_ZHJ1_ZJU_Unigene24940	0.0085134	0.0645648	0.131858	0.000531986	gi|115695926|ref|XP_001201841.1|	3e-13	PREDICTED: similar to Retinoic acid induced 12 [Strongylocentrotus purpuratus] >gi|115742099|ref|XP_792171.2| PREDICTED: similar to Retinoic acid induced 12 [Strongylocentrotus purpuratus]	A1A5V9	9e-11	DERP6_DANRE Dermal papilla-derived protein 6 homolog OS=Danio rerio GN=derp6 PE=2 SV=1
BT_Q_ZJU_Singletons162780	BT_ZHJ1_ZJU_Unigene51678	0.00559968	0.0427112	0.131106	0.012868	gi|48096880|ref|XP_394795.1|	2e-59	PREDICTED: similar to Serine/threonine/tyrosine-interacting protein (Protein tyrosine phosphatase-like protein) (Phosphoserine/threonine/tyrosine interaction protein) [Apis mellifera]	Q8WUJ0	2e-59	STYX_HUMAN Serine/threonine/tyrosine-interacting protein OS=Homo sapiens GN=STYX PE=1 SV=1
BT_Q_ZJU_Singletons25033	BT_ZHJ1_ZJU_Unigene22668	0.0091096	0.0696406	0.130809	4.96e-05	gi|193580113|ref|XP_001944545.1|	0	PREDICTED: similar to AGAP010870-PA [Acyrthosiphon pisum]	Q6PCB7	1e-153	S27A1_HUMAN Long-chain fatty acid transport protein 1 OS=Homo sapiens GN=SLC27A1 PE=2 SV=1
BT_Q_ZJU_Singletons10877	BT_ZHJ1_ZJU_Unigene27061	0.00466726	0.0357814	0.130438	0.0122831	gi|158285959|ref|XP_564957.3|	6e-80	AGAP007264-PA [Anopheles gambiae str. PEST] >gi|157020240|gb|EAL41836.3| AGAP007264-PA [Anopheles gambiae str. PEST]	Q1HRV8	8e-64	ELVL1_AEDAE Elongation of very long chain fatty acids protein AAEL008004 OS=Aedes aegypti GN=AAEL008004 PE=2 SV=2
BT_Q_ZJU_Singletons16409	BT_ZHJ1_ZJU_Unigene20968	0.00591689	0.0454127	0.130291	0.0123194	gi|189240047|ref|XP_966393.2|	5e-31	PREDICTED: similar to Probable N(2),N(2)-dimethylguanosine tRNA methyltransferase (tRNA(guanine-26,N(2)-N(2)) methyltransferase) (tRNA 2,2-dimethylguanosine-26 methyltransferase) (tRNA(m(2,2)G26)dimethyltransferase) [Tribolium castaneum]	Q9VK89	8e-29	TRM1_DROME Probable N(2),N(2)-dimethylguanosine tRNA methyltransferase OS=Drosophila melanogaster GN=CG6388 PE=2 SV=1
BT_Q_ZJU_Singletons25264	BT_ZHJ1_ZJU_Unigene6933	0.00583604	0.0448523	0.130117	0.000169856	gi|110769804|ref|XP_624006.2|	0	PREDICTED: similar to dre4 CG1828-PA, isoform A [Apis mellifera]	Q8IRG6	0	SPT16_DROME FACT complex subunit spt16 OS=Drosophila melanogaster GN=dre4 PE=1 SV=2
BT_Q_ZJU_Cluster674	BT_ZHJ1_ZJU_Unigene1166	0.0102284	0.0789616	0.129537	0.00922171	gi|123433448|ref|XP_001308622.1|	1e-16	trichohyalin [Trichomonas vaginalis G3]	Q5RG44	1e-14	K1211_DANRE Uncharacterized protein KIAA1211 homolog OS=Danio rerio GN=si:dkeyp-117h8.2 PE=4 SV=3
BT_Q_ZJU_Singletons19503	BT_ZHJ1_ZJU_Unigene52467	0.00474911	0.0369609	0.12849	0.105746	gi|239790625|dbj|BAH71862.1|	1e-46	ACYPI004550 [Acyrthosiphon pisum]	P30536	4e-34	TSPOA_HUMAN Translocator protein OS=Homo sapiens GN=TSPO PE=1 SV=2
BT_Q_ZJU_Singletons7609	BT_ZHJ1_ZJU_Unigene12212	0.0119462	0.0930919	0.128326	0.000323147	gi|118788778|ref|XP_316970.3|	1e-64	AGAP008475-PA [Anopheles gambiae str. PEST] >gi|116122909|gb|EAA12661.3| AGAP008475-PA [Anopheles gambiae str. PEST]	Q6GNY6	5e-58	OSTCA_XENLA Oligosaccharyltransferase complex subunit ostc-A OS=Xenopus laevis GN=ostc-A PE=2 SV=1
BT_Q_ZJU_Singletons164179	BT_ZHJ1_ZJU_Unigene40867	0.0144164	0.112435	0.12822	0.00655067	gi|110775507|ref|XP_001123028.1|	6e-30	PREDICTED: similar to CG31151-PB, isoform B, partial [Apis mellifera]	Q3LHL9	1e-19	WGE_DROME Protein winged eye OS=Drosophila melanogaster GN=wge PE=1 SV=1
BT_Q_ZJU_Singletons12397	BT_ZHJ1_ZJU_Unigene19321	0.0106595	0.083469	0.127706	0.0194264	gi|170052758|ref|XP_001862367.1|	3e-44	augmenter of liver regeneration [Culex quinquefasciatus] >gi|167873589|gb|EDS36972.1| augmenter of liver regeneration [Culex quinquefasciatus]	P56213	1e-35	ALR_MOUSE FAD-linked sulfhydryl oxidase ALR OS=Mus musculus GN=Gfer PE=2 SV=2
BT_Q_ZJU_Singletons21913	BT_ZHJ1_ZJU_Unigene51756	0.0055916	0.0438245	0.127591	0.0115732	gi|91090115|ref|XP_971111.1|	3e-51	PREDICTED: similar to tetraspanin D107 [Tribolium castaneum]	P28648	2e-31	CD63_RAT CD63 antigen OS=Rattus norvegicus GN=Cd63 PE=1 SV=2
BT_Q_ZJU_Singletons31103	BT_ZHJ1_ZJU_Unigene50733	0.0075374	0.0590748	0.127591	0.000443804	gi|193605963|ref|XP_001947422.1|	1e-107	PREDICTED: similar to dunce CG32498-PO [Acyrthosiphon pisum]	Q8IRU4	5e-99	PDE4E_DROME cAMP-specific 3',5'-cyclic phosphodiesterase, isoform F OS=Drosophila melanogaster GN=dnc PE=2 SV=1
BT_Q_ZJU_Singletons28819	BT_ZHJ1_ZJU_Unigene27154	0.00512038	0.0402965	0.127068	0.000944957	gi|48102693|ref|XP_395412.1|	8e-75	PREDICTED: similar to CG5976-PB, isoform B [Apis mellifera]	Q16769	1e-64	QPCT_HUMAN Glutaminyl-peptide cyclotransferase OS=Homo sapiens GN=QPCT PE=1 SV=1
BT_Q_ZJU_Singletons28458	BT_ZHJ1_ZJU_Unigene24115	0.00483917	0.0383248	0.126267	0.0111187	gi|110756922|ref|XP_394589.3|	9e-28	PREDICTED: similar to Bruce CG6303-PA [Apis mellifera]	Q9NR09	3e-07	BIRC6_HUMAN Baculoviral IAP repeat-containing protein 6 OS=Homo sapiens GN=BIRC6 PE=1 SV=1
BT_Q_ZJU_Singletons29718	BT_ZHJ1_ZJU_Unigene42496	0.0235771	0.187308	0.125873	5.74e-05	gi|193627149|ref|XP_001943277.1|	1e-16	PREDICTED: similar to 5-nucleotidase [Acyrthosiphon pisum]	Q05927	5e-13	5NTD_BOVIN 5'-nucleotidase OS=Bos taurus GN=NT5E PE=1 SV=2
BT_Q_ZJU_Singletons5520	BT_ZHJ1_ZJU_Unigene29834	0.00413723	0.0329199	0.125676	0.0176321	gi|45360827|ref|NP_989089.1|	7e-90	casein kinase 1, delta [Xenopus (Silurana) tropicalis] >gi|82237537|sp|Q6P647.1|KC1D_XENTR RecName: Full=Casein kinase I isoform delta; Short=CKI-delta; Short=CKId >gi|38383058|gb|AAH62487.1| casein kinase 1, delta [Xenopus (Silurana) tropicalis] >gi|89268878|emb|CAJ81900.1| casein kinase 1, delta [Xenopus (Silurana) tropicalis]	Q6P647	1e-90	KC1D_XENTR Casein kinase I isoform delta OS=Xenopus tropicalis GN=csnk1d PE=2 SV=1
BT_Q_ZJU_Singletons35593	BT_ZHJ1_ZJU_Unigene28987	0.013309	0.105905	0.12567	3.62e-06	gi|189235951|ref|XP_001809144.1|	1e-41	PREDICTED: similar to ankyrin 2,3/unc44 [Tribolium castaneum]	O01761	1e-15	UNC89_CAEEL Muscle M-line assembly protein unc-89 OS=Caenorhabditis elegans GN=unc-89 PE=1 SV=3
BT_Q_ZJU_Singletons27183	BT_ZHJ1_ZJU_Unigene10081	0.00586809	0.0468668	0.125208	0.00515102	gi|189236035|ref|XP_968279.2|	4e-47	PREDICTED: similar to clathrin coat assembly protein, partial [Tribolium castaneum]	Q24212	4e-25	STNB_DROME Protein stoned-B OS=Drosophila melanogaster GN=stnB PE=1 SV=3
BT_Q_ZJU_Singletons149017	BT_ZHJ1_ZJU_Unigene22542	0.0117896	0.0943005	0.125022	0.00796822	gi|194748076|ref|XP_001956475.1|	2e-24	GF25230 [Drosophila ananassae] >gi|190623757|gb|EDV39281.1| GF25230 [Drosophila ananassae]	P52569	1e-20	CTR2_HUMAN Low affinity cationic amino acid transporter 2 OS=Homo sapiens GN=SLC7A2 PE=1 SV=2
BT_Q_ZJU_Singletons13364	BT_ZHJ1_ZJU_Unigene47203	0.00650934	0.0520885	0.124967	0.0107697	gi|189237989|ref|XP_001812744.1|	4e-33	PREDICTED: similar to AGAP005990-PA [Tribolium castaneum]	Q8BS40	1e-16	GLTD1_MOUSE Glycolipid transfer protein domain-containing protein 1 OS=Mus musculus GN=Gltpd1 PE=2 SV=1
BT_Q_ZJU_Singletons15302	BT_ZHJ1_ZJU_Unigene17765	0.00842329	0.0677314	0.124363	0.00464709	gi|91089089|ref|XP_966509.1|	1e-116	PREDICTED: similar to ssm4 protein isoform 1 [Tribolium castaneum]	Q6ZQ89	2e-68	MARH6_MOUSE E3 ubiquitin-protein ligase MARCH6 OS=Mus musculus GN=March6 PE=2 SV=2
BT_Q_ZJU_Singletons24062	BT_ZHJ1_ZJU_Unigene19710	0.00825523	0.0666569	0.123847	6.32e-07	gi|193683573|ref|XP_001946512.1|	1e-135	PREDICTED: similar to CG8503 CG8503-PA [Acyrthosiphon pisum]	O46040	2e-25	MSTAA_DROME Protein msta, isoform A OS=Drosophila melanogaster GN=msta PE=2 SV=3
BT_Q_ZJU_Singletons166996	BT_ZHJ1_ZJU_Unigene40369	0.00980481	0.0791815	0.123827	0.0111994	gi|156554371|ref|XP_001604098.1|	5e-13	PREDICTED: similar to SHQ1 homolog (S. cerevisiae) [Nasonia vitripennis]	Q05B18	8e-13	SHQ1_XENTR Protein SHQ1 homolog OS=Xenopus tropicalis GN=shq1 PE=2 SV=1
BT_Q_ZJU_Singletons26000	BT_ZHJ1_ZJU_Unigene31672	0.00427121	0.0345635	0.123576	0.0614255	gi|66529328|ref|XP_623274.1|	3e-76	PREDICTED: similar to Mediator complex subunit 8 CG13867-PA isoform 1 [Apis mellifera] >gi|66529331|ref|XP_623322.1| PREDICTED: similar to Mediator complex subunit 8 CG13867-PA isoform 2 [Apis mellifera]	A1ZBT5	3e-70	MED8_DROME Mediator of RNA polymerase II transcription subunit 8 OS=Drosophila melanogaster GN=MED8 PE=2 SV=1
BT_Q_ZJU_Singletons35678	BT_ZHJ1_ZJU_Unigene8599	0.00641866	0.0521617	0.123053	0.061255	gi|203285554|gb|ACH97365.1|	2e-47	carbamoylphosphate synthetase [Ceratitis flexuosa]	P05990	2e-44	PYR1_DROME CAD protein OS=Drosophila melanogaster GN=r PE=1 SV=3
BT_Q_ZJU_Singletons152523	BT_ZHJ1_ZJU_Unigene45068	0.00516788	0.0422467	0.122326	0.0988328	gi|156549292|ref|XP_001600155.1|	2e-47	PREDICTED: similar to LOC398480 protein [Nasonia vitripennis]	A6QR55	5e-20	UBP4_BOVIN Ubiquitin carboxyl-terminal hydrolase 4 OS=Bos taurus GN=USP4 PE=2 SV=1
BT_Q_ZJU_Singletons10133	BT_ZHJ1_ZJU_Unigene21594	0.00460263	0.0376422	0.122273	0.00651552	gi|156548120|ref|XP_001606565.1|	1e-66	PREDICTED: similar to CG12130-PA [Nasonia vitripennis]	Q9V5E1	5e-53	PAL1_DROME Peptidyl-alpha-hydroxyglycine alpha-amidating lyase 1 OS=Drosophila melanogaster GN=PAL1 PE=1 SV=1
BT_Q_ZJU_Singletons29292	BT_ZHJ1_ZJU_Unigene8578	0.00393079	0.0321533	0.122252	0.00982312	gi|66544552|ref|XP_395043.2|	1e-140	PREDICTED: similar to Ubiquitin carboxyl-terminal hydrolase 14 (Ubiquitin thioesterase 14) (Ubiquitin-specific-processing protease 14) (Deubiquitinating enzyme 14), partial [Apis mellifera]	P60051	1e-124	UBP14_PANTR Ubiquitin carboxyl-terminal hydrolase 14 OS=Pan troglodytes GN=USP14 PE=3 SV=2
BT_Q_ZJU_Singletons2935	BT_ZHJ1_ZJU_Unigene26481	0.00367454	0.0300657	0.122217	0.000491346	gi|193638890|ref|XP_001944045.1|	1e-174	PREDICTED: similar to GA16025-PA [Acyrthosiphon pisum]	Q9H221	4e-46	ABCG8_HUMAN ATP-binding cassette sub-family G member 8 OS=Homo sapiens GN=ABCG8 PE=1 SV=1
BT_Q_ZJU_Singletons1728	BT_ZHJ1_ZJU_Unigene23184	0.00565274	0.0464251	0.121761	0.0980128	gi|55665046|emb|CAH72452.1|	1e-24	very low density lipoprotein receptor [Homo sapiens]	P98165	5e-25	VLDLR_CHICK Very low-density lipoprotein receptor OS=Gallus gallus GN=VLDLR PE=1 SV=1
BT_Q_ZJU_Singletons167279	BT_ZHJ1_ZJU_Unigene48355	0.00615603	0.0506169	0.12162	0.00455899	gi|48096617|ref|XP_394728.1|	3e-51	PREDICTED: similar to CG11790-PA, isoform A [Apis mellifera]	--	--	--
BT_Q_ZJU_Singletons165680	BT_ZHJ1_ZJU_Unigene25606	0.0074108	0.0610326	0.121424	0.00667514	gi|193664685|ref|XP_001948160.1|	2e-23	PREDICTED: similar to Miro domain-containing protein C1orf89 [Acyrthosiphon pisum]	Q6GNL4	3e-16	CA089_XENLA Miro domain-containing protein C1orf89 homolog OS=Xenopus laevis PE=2 SV=1
BT_Q_ZJU_Singletons35331	BT_ZHJ1_ZJU_Unigene51480	0.00539891	0.044619	0.121	0.000735323	gi|193697420|ref|XP_001952264.1|	1e-102	PREDICTED: similar to uroporphyrinogen decarboxylase [Acyrthosiphon pisum]	Q9PTS2	9e-91	DCUP_DANRE Uroporphyrinogen decarboxylase OS=Danio rerio GN=urod PE=2 SV=1
BT_Q_ZJU_Singletons167615	BT_ZHJ1_ZJU_Unigene28127	0.00620882	0.0515036	0.120551	0.0588251	gi|91077078|ref|XP_969608.1|	6e-16	PREDICTED: similar to Integrator complex subunit 7 (Int7) [Tribolium castaneum]	Q8JGR7	2e-13	INT7_DANRE Integrator complex subunit 7 OS=Danio rerio GN=ints7 PE=2 SV=1
BT_Q_ZJU_Singletons471	BT_ZHJ1_ZJU_Unigene25275	0.00871658	0.0726924	0.11991	0.00951502	gi|91090664|ref|XP_974342.1|	1e-13	PREDICTED: similar to GA11261-PA [Tribolium castaneum]	Q7K4B3	6e-09	ELP2_DROME Probable elongator complex protein 2 OS=Drosophila melanogaster GN=StIP PE=1 SV=1
BT_Q_ZJU_Singletons167481	BT_ZHJ1_ZJU_Unigene21723	0.00479651	0.0400502	0.119762	0.00101595	gi|244790030|ref|NP_001156431.1|	1e-67	phospholipase A2, group VII [Acyrthosiphon pisum] >gi|239792892|dbj|BAH72732.1| ACYPI001545 [Acyrthosiphon pisum]	P70683	5e-45	PAFA_CAVPO Platelet-activating factor acetylhydrolase OS=Cavia porcellus GN=PLA2G7 PE=2 SV=1
BT_Q_ZJU_Singletons11180	BT_ZHJ1_ZJU_Unigene29750	0.00635409	0.0530669	0.119737	0.00941747	gi|195476481|ref|XP_002086146.1|	5e-37	GE17254 [Drosophila yakuba] >gi|194185813|gb|EDW99424.1| GE17254 [Drosophila yakuba]	Q9W5U2	7e-31	CHIT3_DROME Probable chitinase 3 OS=Drosophila melanogaster GN=Cht3 PE=2 SV=2
BT_Q_ZJU_Singletons10693	BT_ZHJ1_ZJU_Unigene9901	0.0045719	0.0383053	0.119354	0.0575681	gi|110755428|ref|XP_624214.2|	5e-68	PREDICTED: similar to bromodomain containing 3 [Apis mellifera]	P13709	4e-57	FSH_DROME Homeotic protein female sterile OS=Drosophila melanogaster GN=fs(1)h PE=1 SV=2
BT_Q_ZJU_Singletons21134	BT_ZHJ1_ZJU_Unigene31568	0.00603313	0.0507268	0.118934	0.000336647	gi|193657018|ref|XP_001943038.1|	7e-34	PREDICTED: similar to chitinase [Acyrthosiphon pisum]	Q9W5U2	4e-19	CHIT3_DROME Probable chitinase 3 OS=Drosophila melanogaster GN=Cht3 PE=2 SV=2
BT_Q_ZJU_Singletons4578	BT_ZHJ1_ZJU_Unigene52031	0.0112271	0.0945	0.118805	2.25e-05	gi|158287631|ref|XP_309617.4|	3e-33	AGAP004065-PA [Anopheles gambiae str. PEST] >gi|157019515|gb|EAA05338.5| AGAP004065-PA [Anopheles gambiae str. PEST]	Q7TP48	6e-17	APMAP_RAT Adipocyte plasma membrane-associated protein OS=Rattus norvegicus GN=Apmap PE=2 SV=2
BT_Q_ZJU_Singletons10204	BT_ZHJ1_ZJU_Unigene12886	0.0113237	0.0955596	0.118499	0.000907073	gi|156542701|ref|XP_001603286.1|	6e-26	PREDICTED: similar to ENSANGP00000030250 [Nasonia vitripennis]	Q5FVK8	8e-20	CK046_RAT Uncharacterized protein C11orf46 homolog OS=Rattus norvegicus PE=2 SV=1
BT_Q_ZJU_Singletons165108	BT_ZHJ1_ZJU_Unigene28640	0.0110726	0.0934793	0.11845	0.000312454	gi|66505780|ref|XP_395364.2|	9e-69	PREDICTED: similar to prolyl endopeptidase isoform 1 [Apis mellifera]	O70196	1e-63	PPCE_RAT Prolyl endopeptidase OS=Rattus norvegicus GN=Prep PE=1 SV=1
BT_Q_ZJU_Singletons166017	BT_ZHJ1_ZJU_Unigene17200	0.00552557	0.046668	0.118402	0.00888809	gi|193636675|ref|XP_001945782.1|	6e-50	PREDICTED: similar to decaprenyl-diphosphate synthase subunit 2 [Acyrthosiphon pisum]	Q33DR3	3e-24	DLP1_MOUSE Decaprenyl-diphosphate synthase subunit 2 OS=Mus musculus GN=Pdss2 PE=1 SV=2
BT_Q_ZJU_Singletons14493	BT_ZHJ1_ZJU_Unigene49779	0.00346908	0.0295012	0.117591	0.0554702	gi|193702269|ref|XP_001948634.1|	2e-44	PREDICTED: similar to AGAP003093-PA [Acyrthosiphon pisum]	P35249	6e-35	RFC4_HUMAN Replication factor C subunit 4 OS=Homo sapiens GN=RFC4 PE=1 SV=2
BT_Q_ZJU_Singletons165005	BT_ZHJ1_ZJU_Unigene27570	0.0239306	0.203702	0.117479	0.000116213	gi|281211256|gb|EFA85422.1|	6e-10	hypothetical protein PPL_02427 [Polysphondylium pallidum PN500]	P11664	2e-06	YGGC_ECOLI Uncharacterized protein yggC OS=Escherichia coli (strain K12) GN=yggC PE=1 SV=2
BT_Q_ZJU_Singletons23934	BT_ZHJ1_ZJU_Unigene15987	0.00592209	0.0508724	0.116411	0.00376789	gi|193606173|ref|XP_001947379.1|	7e-59	PREDICTED: similar to programmed cell death 8 [Acyrthosiphon pisum]	O95831	4e-55	AIFM1_HUMAN Apoptosis-inducing factor 1, mitochondrial OS=Homo sapiens GN=AIFM1 PE=1 SV=1
BT_Q_ZJU_Singletons1646	BT_ZHJ1_ZJU_Unigene27665	0.00996733	0.0858111	0.116154	0.000294363	gi|198250388|gb|ACH85196.1|	1e-43	heat shock protein 20 [Bemisia tabaci]	P82147	4e-33	L2EFL_DROME Protein lethal(2)essential for life OS=Drosophila melanogaster GN=l(2)efl PE=1 SV=1
BT_Q_ZJU_Singletons36166	BT_ZHJ1_ZJU_Unigene28530	0.00345396	0.0297888	0.115948	0.0536624	gi|41055664|ref|NP_957246.1|	5e-59	potassium channel modulatory factor 1 [Danio rerio] >gi|82240504|sp|Q7T321.1|KCMF1_DANRE RecName: Full=E3 ubiquitin-protein ligase KCMF1 >gi|31419237|gb|AAH53288.1| Potassium channel modulatory factor 1 [Danio rerio] >gi|37595364|gb|AAQ94568.1| potassium channel modulatory factor 1 [Danio rerio] >gi|126632806|emb|CAM56401.1| potassium channel modulatory factor 1 [Danio rerio]	Q7T321	1e-59	KCMF1_DANRE E3 ubiquitin-protein ligase KCMF1 OS=Danio rerio GN=kcmf1 PE=2 SV=1
BT_Q_ZJU_Singletons28257	BT_ZHJ1_ZJU_Unigene52321	0.00832146	0.0719333	0.115683	0.000149248	gi|110755300|ref|XP_001120956.1|	8e-54	PREDICTED: similar to CG9410-PA, isoform A [Apis mellifera]	Q5RD79	5e-49	CQ10B_PONAB Protein COQ10 B, mitochondrial OS=Pongo abelii GN=COQ10B PE=2 SV=1
BT_Q_ZJU_Singletons5615	BT_ZHJ1_ZJU_Unigene19664	0.00780037	0.0676229	0.115351	0.00862672	gi|239787925|dbj|BAH70664.1|	2e-59	ACYPI33427 [Acyrthosiphon pisum]	Q94913	1e-21	REG5_DROME Rhythmically expressed gene 5 protein OS=Drosophila melanogaster GN=Reg-5 PE=2 SV=2
BT_Q_ZJU_Singletons36372	BT_ZHJ1_ZJU_Unigene44210	0.00411493	0.0357015	0.115259	0.0536075	gi|157131015|ref|XP_001655778.1|	3e-42	DNA photolyase [Aedes aegypti] >gi|108871687|gb|EAT35912.1| DNA photolyase [Aedes aegypti]	P97784	5e-30	CRY1_MOUSE Cryptochrome-1 OS=Mus musculus GN=Cry1 PE=1 SV=1
BT_Q_ZJU_Singletons26282	BT_ZHJ1_ZJU_Unigene50134	0.00709817	0.0616109	0.11521	2.56e-05	gi|158297024|ref|XP_317327.4|	1e-58	AGAP008133-PA [Anopheles gambiae str. PEST] >gi|157014996|gb|EAA12417.4| AGAP008133-PA [Anopheles gambiae str. PEST]	Q5M7E1	3e-52	RLBL1_XENLA Retinaldehyde-binding protein 1-like protein 1 OS=Xenopus laevis GN=rlbp1l1 PE=2 SV=1
BT_Q_ZJU_Singletons20083	BT_ZHJ1_ZJU_Unigene48723	0.00745218	0.0648546	0.114906	0.00367364	gi|156547385|ref|XP_001603887.1|	1e-20	PREDICTED: similar to ENSANGP00000021034 [Nasonia vitripennis]	O13016	7e-11	PTN1_CHICK Tyrosine-protein phosphatase non-receptor type 1 OS=Gallus gallus GN=PTPN1 PE=2 SV=1
BT_Q_ZJU_Singletons33994	BT_ZHJ1_ZJU_Unigene979	0.00777475	0.0676855	0.114866	0.00814409	gi|194745272|ref|XP_001955112.1|	2e-13	GF18606 [Drosophila ananassae] >gi|190628149|gb|EDV43673.1| GF18606 [Drosophila ananassae]	Q9VEJ2	3e-13	NOP14_DROME Nucleolar protein 14 homolog OS=Drosophila melanogaster GN=l(3)07882 PE=1 SV=2
BT_Q_ZJU_Singletons21214	BT_ZHJ1_ZJU_Unigene26199	0.0134448	0.117578	0.114348	5.7e-05	gi|193683569|ref|XP_001946371.1|	4e-16	PREDICTED: similar to AGAP001549-PA [Acyrthosiphon pisum]	Q9NVH0	4e-07	EXD2_HUMAN Exonuclease 3'-5' domain-containing protein 2 OS=Homo sapiens GN=EXD2 PE=1 SV=1
BT_Q_ZJU_Singletons155645	BT_ZHJ1_ZJU_Unigene21372	0.00660629	0.0578622	0.114173	0.0435091	gi|91091408|ref|XP_973923.1|	3e-18	PREDICTED: similar to CG31869 CG31869-PA [Tribolium castaneum]	Q3U492	6e-07	KCP_MOUSE Kielin/chordin-like protein OS=Mus musculus GN=Kcp PE=1 SV=1
BT_Q_ZJU_Singletons26324	BT_ZHJ1_ZJU_Unigene45649	0.00372847	0.0326887	0.11406	0.0524426	gi|270001314|gb|EEZ97761.1|	5e-50	hect domain and RLD 2-like protein [Tribolium castaneum]	Q4U2R1	2e-48	HERC2_MOUSE Probable E3 ubiquitin-protein ligase HERC2 OS=Mus musculus GN=Herc2 PE=1 SV=2
BT_Q_ZJU_Singletons2320	BT_ZHJ1_ZJU_Unigene25146	0.0158833	0.139303	0.11402	0.00099544	gi|291395030|ref|XP_002713989.1|	2e-12	PREDICTED: type 1 tumor necrosis factor receptor shedding aminopeptidase regulator [Oryctolagus cuniculus]	Q9NZ08	2e-10	ERAP1_HUMAN Endoplasmic reticulum aminopeptidase 1 OS=Homo sapiens GN=ERAP1 PE=1 SV=3
BT_Q_ZJU_Singletons18061	BT_ZHJ1_ZJU_Unigene25837	0.0209237	0.184588	0.113354	8.48e-09	gi|156545068|ref|XP_001601094.1|	6e-42	PREDICTED: similar to CG2264A [Nasonia vitripennis]	Q8CD91	1e-19	SMOC2_MOUSE SPARC-related modular calcium-binding protein 2 OS=Mus musculus GN=Smoc2 PE=1 SV=1
BT_Q_ZJU_Singletons167568	BT_ZHJ1_ZJU_Unigene12729	0.00869232	0.0767039	0.113323	0.00784789	gi|66509659|ref|XP_395945.2|	4e-20	PREDICTED: similar to CG11164-PA [Apis mellifera]	Q28GD9	8e-15	RNH2B_XENTR Ribonuclease H2 subunit B OS=Xenopus tropicalis GN=rnaseh2b PE=2 SV=1
BT_Q_ZJU_Singletons30089	BT_ZHJ1_ZJU_Unigene28154	0.0110729	0.0982584	0.112692	6.08e-07	gi|193704526|ref|XP_001944599.1|	3e-77	PREDICTED: similar to cytochrome P450 CYP6AY1 protein [Acyrthosiphon pisum]	P33270	3e-63	CP6A2_DROME Cytochrome P450 6a2 OS=Drosophila melanogaster GN=Cyp6a2 PE=2 SV=2
BT_Q_ZJU_Singletons21798	BT_ZHJ1_ZJU_Unigene31472	0.00899391	0.0799604	0.11248	5.66e-05	gi|66517710|ref|XP_395521.2|	4e-53	PREDICTED: similar to tripeptidyl peptidase II [Apis mellifera]	Q9V6K1	2e-38	TPP2_DROME Tripeptidyl-peptidase 2 OS=Drosophila melanogaster GN=TppII PE=1 SV=2
BT_Q_ZJU_Singletons163219	BT_ZHJ1_ZJU_Unigene13140	0.00512848	0.0459266	0.111667	0.00735085	gi|110764940|ref|XP_001122019.1|	1e-73	PREDICTED: similar to Mitochondrial carrier homolog 1 CG6851-PA, isoform A [Apis mellifera]	Q5R5M0	8e-56	MTCH2_PONAB Mitochondrial carrier homolog 2 OS=Pongo abelii GN=MTCH2 PE=2 SV=2
BT_Q_ZJU_Singletons22328	BT_ZHJ1_ZJU_Unigene47211	0.00818063	0.0732643	0.111659	0.00489794	gi|172353076|ref|NP_001037801.2|	2e-21	chromosome transmission fidelity factor 8 [Danio rerio] >gi|124481659|gb|AAI33142.1| Si:ch211-218c6.5 protein [Danio rerio]	P0C6T1	1e-19	CTF8_RAT Chromosome transmission fidelity protein 8 homolog OS=Rattus norvegicus GN=Chtf8 PE=3 SV=1
BT_Q_ZJU_Singletons21551	BT_ZHJ1_ZJU_Unigene30186	0.00806258	0.0724086	0.111348	0.000117562	gi|156548068|ref|XP_001606190.1|	1e-100	PREDICTED: similar to nuclear protein localization [Nasonia vitripennis]	Q9VBP9	7e-74	NPL4_DROME Nuclear protein localization protein 4 homolog OS=Drosophila melanogaster GN=CG4673 PE=1 SV=3
BT_Q_ZJU_Singletons36277	BT_ZHJ1_ZJU_Unigene41711	0.00510489	0.0458565	0.111323	0.0500241	gi|91084899|ref|XP_969482.1|	4e-18	PREDICTED: similar to glycosyl transferase [Tribolium castaneum]	Q7ZW24	2e-13	ALG11_DANRE Asparagine-linked glycosylation protein 11 homolog OS=Danio rerio GN=alg11 PE=2 SV=2
BT_Q_ZJU_Singletons25175	BT_ZHJ1_ZJU_Unigene51902	0.00907193	0.0815143	0.111293	4.62e-05	gi|156541126|ref|XP_001601669.1|	4e-64	PREDICTED: similar to ribophorin ii [Nasonia vitripennis]	P25235	8e-28	RPN2_RAT Dolichyl-diphosphooligosaccharide--protein glycosyltransferase subunit 2 OS=Rattus norvegicus GN=Rpn2 PE=2 SV=2
BT_Q_ZJU_Singletons17037	BT_ZHJ1_ZJU_Unigene3325	0.00673572	0.0607775	0.110826	9.41e-07	gi|193709148|ref|XP_001943476.1|	2e-20	PREDICTED: similar to IP14232p [Acyrthosiphon pisum]	Q54QC0	3e-10	MYBU_DICDI Myb-like protein U OS=Dictyostelium discoideum GN=mybU PE=4 SV=1
BT_Q_ZJU_Singletons22386	BT_ZHJ1_ZJU_Unigene49023	0.00399845	0.0360973	0.110768	0.0491512	gi|66563115|ref|XP_624205.1|	2e-44	PREDICTED: similar to Protein dodo [Apis mellifera]	P54353	2e-36	DOD_DROME Protein dodo OS=Drosophila melanogaster GN=dod PE=1 SV=3
BT_Q_ZJU_Singletons17965	BT_ZHJ1_ZJU_Unigene52511	0.0108996	0.0984916	0.110665	0.00121257	gi|193690922|ref|XP_001952163.1|	1e-118	PREDICTED: similar to sucrase [Acyrthosiphon pisum]	O16098	1e-118	MAL1_DROVI Maltase 1 OS=Drosophila virilis GN=Mav1 PE=3 SV=1
BT_Q_ZJU_Singletons34835	BT_ZHJ1_ZJU_Unigene21646	0.00250368	0.0227425	0.110088	0.0481471	gi|170043503|ref|XP_001849425.1|	9e-65	para-hydroxybenzoate-polyprenyltransferase, mitochondrial [Culex quinquefasciatus] >gi|167866821|gb|EDS30204.1| para-hydroxybenzoate-polyprenyltransferase, mitochondrial [Culex quinquefasciatus]	Q16QL3	8e-65	COQ2_AEDAE Para-hydroxybenzoate--polyprenyltransferase, mitochondrial OS=Aedes aegypti GN=coq2 PE=3 SV=1
BT_Q_ZJU_Singletons30657	BT_ZHJ1_ZJU_Unigene51637	0.00279581	0.0254102	0.110027	0.00686101	gi|193606017|ref|XP_001942859.1|	2e-77	PREDICTED: similar to slingshot dual specificity phosphatase [Acyrthosiphon pisum]	Q6NN85	3e-52	SSH_DROME Protein phosphatase Slingshot OS=Drosophila melanogaster GN=ssh PE=1 SV=2
BT_Q_ZJU_Singletons6033	BT_ZHJ1_ZJU_Unigene28944	0.00608918	0.05537	0.109973	0.00286992	gi|193587178|ref|XP_001946986.1|	2e-88	PREDICTED: similar to hemolymph proteinase 19 [Acyrthosiphon pisum]	O62589	8e-34	GD_DROME Serine protease gd OS=Drosophila melanogaster GN=gd PE=1 SV=1
BT_Q_ZJU_Singletons25185	BT_ZHJ1_ZJU_Unigene49868	0.00663319	0.060398	0.109825	0.00718032	gi|156545812|ref|XP_001606013.1|	4e-09	PREDICTED: similar to SD06318p [Nasonia vitripennis]	Q0IEW8	4e-08	KTU_AEDAE Protein kintoun OS=Aedes aegypti GN=AAEL007767 PE=3 SV=1
BT_Q_ZJU_Singletons34549	BT_ZHJ1_ZJU_Unigene23331	0.0108127	0.0986423	0.109615	0.000431871	gi|289742575|gb|ADD20035.1|	8e-32	glyoxylase [Glossina morsitans morsitans]	Q9DCM0	3e-29	ETHE1_MOUSE Protein ETHE1, mitochondrial OS=Mus musculus GN=Ethe1 PE=1 SV=2
BT_Q_ZJU_Singletons9736	BT_ZHJ1_ZJU_Unigene52340	0.00524944	0.0479575	0.10946	0.00432548	gi|432542|gb|AAB28239.1|	0	sodium pump alpha subunit [Ctenocephalides felis]	P13607	0	ATNA_DROME Sodium/potassium-transporting ATPase subunit alpha OS=Drosophila melanogaster GN=Atpalpha PE=1 SV=3
BT_Q_ZJU_Singletons3380	BT_ZHJ1_ZJU_Unigene29662	0.00227074	0.0207574	0.109394	0.0476579	gi|239788828|dbj|BAH71075.1|	3e-59	ACYPI007990 [Acyrthosiphon pisum]	A3KPP4	1e-49	S2535_DANRE Solute carrier family 25 member 35 OS=Danio rerio GN=slc25a35 PE=3 SV=1
BT_Q_ZJU_Singletons35940	BT_ZHJ1_ZJU_Unigene21759	0.00300738	0.0275723	0.109072	0.0474029	gi|242015021|ref|XP_002428177.1|	2e-54	ATP-binding cassette subfamily B, member 10 [Pediculus humanus corporis] >gi|212512720|gb|EEB15439.1| ATP-binding cassette subfamily B, member 10 [Pediculus humanus corporis]	Q9NRK6	5e-51	ABCBA_HUMAN ATP-binding cassette sub-family B member 10, mitochondrial OS=Homo sapiens GN=ABCB10 PE=1 SV=2
BT_Q_ZJU_Singletons31148	BT_ZHJ1_ZJU_Unigene8951	0.00540229	0.0495957	0.108927	0.00279043	gi|165970367|gb|AAI58204.1|	2e-53	Zgc:175154 protein [Danio rerio]	Q91WM2	7e-49	CECR5_MOUSE Cat eye syndrome critical region protein 5 homolog OS=Mus musculus GN=Cecr5 PE=2 SV=1
BT_Q_ZJU_Singletons32211	BT_ZHJ1_ZJU_Unigene5135	0.00601753	0.0552792	0.108857	0.000256653	gi|193652730|ref|XP_001949657.1|	1e-126	PREDICTED: similar to CG9485-PA [Acyrthosiphon pisum]	Q2PQH8	2e-94	GDE_CANFA Glycogen debranching enzyme OS=Canis familiaris GN=AGL PE=2 SV=1
BT_Q_ZJU_Singletons8165	BT_ZHJ1_ZJU_Unigene31015	0.0121548	0.111897	0.108625	0.000688213	gi|170041155|ref|XP_001848339.1|	1e-104	H/ACA ribonucleoprotein complex subunit 4 [Culex quinquefasciatus] >gi|167864704|gb|EDS28087.1| H/ACA ribonucleoprotein complex subunit 4 [Culex quinquefasciatus]	O44081	1e-102	DKC1_DROME H/ACA ribonucleoprotein complex subunit 4 OS=Drosophila melanogaster GN=Nop60B PE=1 SV=1
BT_Q_ZJU_Singletons32096	BT_ZHJ1_ZJU_Unigene44873	0.00387448	0.0357472	0.108386	0.00136168	gi|189242416|ref|XP_001811064.1|	6e-38	PREDICTED: similar to DEAD box ATP-dependent RNA helicase [Tribolium castaneum]	Q8BGC0	1e-23	HTSF1_MOUSE HIV Tat-specific factor 1 homolog OS=Mus musculus GN=Htatsf1 PE=1 SV=1
BT_Q_ZJU_Singletons167573	BT_ZHJ1_ZJU_Unigene3951	0.0141555	0.130643	0.108353	0.000220546	gi|291383374|ref|XP_002708252.1|	3e-28	PREDICTED: guanine deaminase-like [Oryctolagus cuniculus]	Q9R111	4e-28	GUAD_MOUSE Guanine deaminase OS=Mus musculus GN=Gda PE=1 SV=1
BT_Q_ZJU_Singletons33475	BT_ZHJ1_ZJU_Unigene51962	0.00488732	0.0452637	0.107974	8.88e-05	gi|193685996|ref|XP_001943472.1|	1e-139	PREDICTED: similar to procollagen-lysine,2-oxoglutarate 5-dioxygenase 3 [Acyrthosiphon pisum]	Q5U367	1e-112	PLOD3_RAT Procollagen-lysine,2-oxoglutarate 5-dioxygenase 3 OS=Rattus norvegicus GN=Plod3 PE=2 SV=1
BT_Q_ZJU_Singletons149693	BT_ZHJ1_ZJU_Unigene4383	0.00473993	0.0439537	0.107839	0.0467986	gi|189237851|ref|XP_974917.2|	1e-129	PREDICTED: similar to tensin [Tribolium castaneum]	Q04205	1e-103	TENS_CHICK Tensin OS=Gallus gallus GN=TNS PE=1 SV=2
BT_Q_ZJU_Singletons166676	BT_ZHJ1_ZJU_Unigene30693	0.00553773	0.051547	0.107431	0.00385787	gi|110755296|ref|XP_623650.2|	2e-54	PREDICTED: similar to CG40191-PB.3 [Apis mellifera]	Q8K158	7e-26	CB024_MOUSE Uncharacterized protein C2orf24 homolog OS=Mus musculus PE=2 SV=1
BT_Q_ZJU_Singletons32738	BT_ZHJ1_ZJU_Unigene51911	0.00582876	0.054258	0.107427	0.00658893	gi|91085415|ref|XP_967672.1|	2e-55	PREDICTED: similar to CG11166 CG11166-PD [Tribolium castaneum]	Q9D4C5	2e-33	EAF1_MOUSE ELL-associated factor 1 OS=Mus musculus GN=Eaf1 PE=1 SV=2
BT_Q_ZJU_Singletons25127	BT_ZHJ1_ZJU_Unigene21406	0.00303799	0.028287	0.107399	0.0459236	gi|156552758|ref|XP_001599976.1|	2e-27	PREDICTED: similar to ENSANGP00000008413 [Nasonia vitripennis]	O14981	8e-21	BTAF1_HUMAN TATA-binding protein-associated factor 172 OS=Homo sapiens GN=BTAF1 PE=1 SV=2
BT_Q_ZJU_Singletons15886	BT_ZHJ1_ZJU_Unigene52489	0.00221404	0.0206665	0.107132	0.00165987	gi|195450809|ref|XP_002072642.1|	0	GK13713 [Drosophila willistoni] >gi|194168727|gb|EDW83628.1| GK13713 [Drosophila willistoni]	Q16720	0	AT2B3_HUMAN Plasma membrane calcium-transporting ATPase 3 OS=Homo sapiens GN=ATP2B3 PE=1 SV=3
BT_Q_ZJU_Singletons30242	BT_ZHJ1_ZJU_Unigene18739	0.00683112	0.0638075	0.107058	3.18e-05	gi|66513671|ref|XP_624168.1|	3e-54	PREDICTED: similar to CG3556-PA isoform 2 [Apis mellifera]	Q9W4K2	4e-42	Y3556_DROME Uncharacterized protein CG3556 OS=Drosophila melanogaster GN=CG3556 PE=2 SV=1
BT_Q_ZJU_Singletons148653	BT_ZHJ1_ZJU_Unigene16598	0.00483526	0.0451732	0.107038	0.0461281	gi|91088135|ref|XP_970927.1|	1e-77	PREDICTED: similar to nuclear protein localization [Tribolium castaneum]	Q9VBP9	4e-67	NPL4_DROME Nuclear protein localization protein 4 homolog OS=Drosophila melanogaster GN=CG4673 PE=1 SV=3
BT_Q_ZJU_Singletons36280	BT_ZHJ1_ZJU_Unigene7356	0.00573504	0.0539736	0.106256	0.00251167	gi|193610586|ref|XP_001948134.1|	5e-31	PREDICTED: similar to hCG1774522 [Acyrthosiphon pisum]	A8E0R9	6e-25	GRIP2_XENLA Glutamate receptor-interacting protein 2 OS=Xenopus laevis GN=grip2 PE=2 SV=2
BT_Q_ZJU_Cluster1678	BT_ZHJ1_ZJU_Unigene24329	0.00358781	0.033796	0.106161	0.00366216	gi|195444477|ref|XP_002069885.1|	8e-57	GK11759 [Drosophila willistoni] >gi|194165970|gb|EDW80871.1| GK11759 [Drosophila willistoni]	Q9JIL5	7e-32	TULP4_MOUSE Tubby-related protein 4 OS=Mus musculus GN=Tulp4 PE=2 SV=1
BT_Q_ZJU_Singletons7960	BT_ZHJ1_ZJU_Unigene31082	0.0057864	0.0547327	0.105721	0.00380094	gi|195146972|ref|XP_002014457.1|	1e-36	GL18943 [Drosophila persimilis] >gi|194106410|gb|EDW28453.1| GL18943 [Drosophila persimilis]	P42125	4e-25	D3D2_MOUSE 3,2-trans-enoyl-CoA isomerase, mitochondrial OS=Mus musculus GN=Dci PE=2 SV=1
BT_Q_ZJU_Singletons17560	BT_ZHJ1_ZJU_Unigene27244	0.0034008	0.0321962	0.105627	0.0445002	gi|229577228|ref|NP_001153330.1|	1e-69	neural precursor cell expressed, developmentally down-regulated 4 [Nasonia vitripennis]	Q9VVI3	2e-66	NEDD4_DROME E3 ubiquitin-protein ligase Nedd-4 OS=Drosophila melanogaster GN=Nedd4 PE=1 SV=2
BT_Q_ZJU_Singletons156282	BT_ZHJ1_ZJU_Unigene38101	0.00586264	0.0555084	0.105617	0.0293732	gi|110764127|ref|XP_392097.3|	2e-29	PREDICTED: similar to Collagen type IV CG4145-PA, isoform A isoform 1 [Apis mellifera]	P17140	9e-22	CO4A2_CAEEL Collagen alpha-2(IV) chain OS=Caenorhabditis elegans GN=let-2 PE=1 SV=2
BT_Q_ZJU_Singletons165861	BT_ZHJ1_ZJU_Unigene50161	0.00225007	0.0213105	0.105585	0.044136	gi|156550027|ref|XP_001604755.1|	6e-45	PREDICTED: similar to heat shock protein 70 (hsp70)-interacting protein [Nasonia vitripennis]	O94826	3e-35	TOM70_HUMAN Mitochondrial import receptor subunit TOM70 OS=Homo sapiens GN=TOMM70A PE=1 SV=1
BT_Q_ZJU_Singletons35773	BT_ZHJ1_ZJU_Unigene1572	0.00675327	0.0641181	0.105325	8.72e-06	gi|85857758|gb|ABC86414.1|	3e-28	IP09275p [Drosophila melanogaster]	Q54SF9	1e-07	MHCKD_DICDI Myosin heavy chain kinase D OS=Dictyostelium discoideum GN=mhkD PE=3 SV=1
BT_Q_ZJU_Singletons8344	BT_ZHJ1_ZJU_Unigene50074	0.00507282	0.0483207	0.104982	0.00229828	gi|193606283|ref|XP_001943489.1|	2e-43	PREDICTED: similar to g-protein signalling modulator [Acyrthosiphon pisum]	P81274	2e-25	GPSM2_HUMAN G-protein-signaling modulator 2 OS=Homo sapiens GN=GPSM2 PE=1 SV=2
BT_Q_ZJU_Singletons17852	BT_ZHJ1_ZJU_Unigene30766	0.011591	0.110445	0.104948	0.000515307	gi|91090214|ref|XP_967924.1|	2e-52	PREDICTED: similar to glucosyl/glucuronosyl transferases [Tribolium castaneum]	O97951	8e-36	UDB18_MACFA UDP-glucuronosyltransferase 2B18 OS=Macaca fascicularis GN=UGT2B18 PE=1 SV=1
BT_Q_ZJU_Singletons15134	BT_ZHJ1_ZJU_Unigene48198	0.00622218	0.0593168	0.104897	0.00163485	gi|66551624|ref|XP_396821.2|	3e-23	PREDICTED: similar to tripartite motif protein 37 [Apis mellifera]	Q6PCX9	4e-18	TRI37_MOUSE Tripartite motif-containing protein 37 OS=Mus musculus GN=Trim37 PE=2 SV=1
BT_Q_ZJU_Singletons34260	BT_ZHJ1_ZJU_Unigene30925	0.00348008	0.0334101	0.104162	0.0282341	gi|187468486|emb|CAM97375.1|	1e-148	ecdysone inducible protein 75 [Blattella germanica]	O77245	1e-103	E75_METEN Nuclear hormone receptor E75 OS=Metapenaeus ensis GN=E75 PE=2 SV=1
BT_Q_ZJU_Singletons31543	BT_ZHJ1_ZJU_Unigene3961	0.00723341	0.0696975	0.103783	0.00017865	gi|110748734|ref|XP_392166.3|	1e-60	PREDICTED: similar to CG5483-PA isoform 1 [Apis mellifera]	Q9TZM3	1e-23	LRK1_CAEEL Leucine-rich repeat serine/threonine-protein kinase 1 OS=Caenorhabditis elegans GN=lrk-1 PE=1 SV=6
BT_Q_ZJU_Singletons18398	BT_ZHJ1_ZJU_Unigene51032	0.002121	0.020447	0.103732	0.0425233	gi|91086913|ref|XP_971407.1|	2e-70	PREDICTED: similar to protein phosphatase-5 [Tribolium castaneum]	P53041	3e-63	PPP5_HUMAN Serine/threonine-protein phosphatase 5 OS=Homo sapiens GN=PPP5C PE=1 SV=1
BT_Q_ZJU_Singletons692	BT_ZHJ1_ZJU_Unigene19522	0.00473975	0.0457249	0.103658	0.000174541	gi|189237416|ref|XP_001815363.1|	4e-84	PREDICTED: similar to AGAP006590-PD [Tribolium castaneum]	P91620	4e-78	SIF2_DROME Protein still life, isoforms C/SIF type 2 OS=Drosophila melanogaster GN=sif PE=2 SV=2
BT_Q_ZJU_Singletons20557	BT_ZHJ1_ZJU_Unigene19311	0.00429481	0.0414874	0.103521	0.00549497	gi|156545980|ref|XP_001607273.1|	1e-117	PREDICTED: similar to Bm44 [Nasonia vitripennis]	Q8BK64	7e-85	AHSA1_MOUSE Activator of 90 kDa heat shock protein ATPase homolog 1 OS=Mus musculus GN=Ahsa1 PE=2 SV=2
BT_Q_ZJU_Singletons157776	BT_ZHJ1_ZJU_Unigene47334	0.00918382	0.0889908	0.1032	0.00341542	gi|193594294|ref|XP_001946754.1|	1e-13	PREDICTED: similar to membrane alanyl aminopeptidase N [Acyrthosiphon pisum]	P91885	4e-09	AMPN_MANSE Aminopeptidase N OS=Manduca sexta GN=APN2 PE=1 SV=2
BT_Q_ZJU_Singletons2982	BT_ZHJ1_ZJU_Unigene51234	0.00675016	0.0658052	0.102578	0.0281127	gi|51965704|emb|CAG29674.1|	1e-142	translation initiation factor 2 gamma subunit [Cercopis vulnerata]	Q24208	1e-131	IF2G_DROME Eukaryotic translation initiation factor 2 subunit 3 OS=Drosophila melanogaster GN=Su(var)3-9 PE=2 SV=1
BT_Q_ZJU_Singletons14337	BT_ZHJ1_ZJU_Unigene31635	0.00205806	0.0200992	0.102395	0.000100836	gi|193688088|ref|XP_001947358.1|	1e-106	PREDICTED: similar to lethal (2) k07433 CG33130-PA [Acyrthosiphon pisum]	A1ZAU8	1e-70	SSP4_DROME Short spindle protein 4 OS=Drosophila melanogaster GN=ssp4 PE=1 SV=1
BT_Q_ZJU_Singletons93	BT_ZHJ1_ZJU_Unigene50774	0.0100909	0.0989803	0.101949	0.000122919	gi|195500057|ref|XP_002097211.1|	2e-58	GE26097 [Drosophila yakuba] >gi|194183312|gb|EDW96923.1| GE26097 [Drosophila yakuba]	Q8K4Y7	8e-54	CANT1_RAT Soluble calcium-activated nucleotidase 1 OS=Rattus norvegicus GN=Cant1 PE=1 SV=1
BT_Q_ZJU_Singletons167559	BT_ZHJ1_ZJU_Unigene30444	0.00321941	0.0316224	0.101808	0.00065879	gi|158301661|ref|XP_321328.4|	2e-61	AGAP001754-PA [Anopheles gambiae str. PEST] >gi|157012580|gb|EAA01240.5| AGAP001754-PA [Anopheles gambiae str. PEST]	P12270	1e-30	TPR_HUMAN Nucleoprotein TPR OS=Homo sapiens GN=TPR PE=1 SV=3
BT_Q_ZJU_Singletons35754	BT_ZHJ1_ZJU_Unigene27728	0.00384483	0.0378662	0.101537	0.0411923	gi|193591977|ref|XP_001947975.1|	1e-35	PREDICTED: similar to rab6 GTPase activating protein [Acyrthosiphon pisum]	O60343	2e-14	TBCD4_HUMAN TBC1 domain family member 4 OS=Homo sapiens GN=TBC1D4 PE=1 SV=2
BT_Q_ZJU_Singletons166699	BT_ZHJ1_ZJU_Unigene41455	0.00457367	0.045101	0.10141	0.0413189	gi|189233748|ref|XP_001813884.1|	9e-41	PREDICTED: similar to histone h3 methyltransferase [Tribolium castaneum]	Q8TEK3	4e-34	DOT1L_HUMAN Histone-lysine N-methyltransferase, H3 lysine-79 specific OS=Homo sapiens GN=DOT1L PE=1 SV=2
BT_Q_ZJU_Singletons156919	BT_ZHJ1_ZJU_Unigene10810	0.0131483	0.129726	0.101354	0.000261717	gi|156541692|ref|XP_001603469.1|	3e-21	PREDICTED: similar to GA19361-PA [Nasonia vitripennis]	O46107	2e-19	LIP1_DROME Lipase 1 OS=Drosophila melanogaster GN=Lip1 PE=2 SV=2
BT_Q_ZJU_Singletons35702	BT_ZHJ1_ZJU_Unigene29804	0.0519061	0.515287	0.100732	1.21e-19	gi|189242210|ref|XP_001807967.1|	2e-42	PREDICTED: similar to pol polyprotein [Tribolium castaneum]	P10394	6e-30	POL4_DROME Retrovirus-related Pol polyprotein from transposon 412 OS=Drosophila melanogaster GN=POL PE=4 SV=1
BT_Q_ZJU_Singletons145400	BT_ZHJ1_ZJU_Unigene50166	0.0100561	0.0998305	0.100732	0.00575546	gi|17555706|ref|NP_499346.1|	2e-22	DeHydrogenases, Short chain family member (dhs-11) [Caenorhabditis elegans] >gi|3880839|emb|CAA21012.1| C. elegans protein Y39A1A.11, partially confirmed by transcript evidence [Caenorhabditis elegans]	Q92506	3e-17	DHB8_HUMAN Estradiol 17-beta-dehydrogenase 8 OS=Homo sapiens GN=HSD17B8 PE=1 SV=2
BT_Q_ZJU_Singletons10824	BT_ZHJ1_ZJU_Unigene29574	0.00599497	0.0595513	0.100669	0.00312437	gi|195026531|ref|XP_001986277.1|	1e-30	GH21270 [Drosophila grimshawi] >gi|193902277|gb|EDW01144.1| GH21270 [Drosophila grimshawi]	Q6DC58	1e-15	TM223_DANRE Transmembrane protein 223 OS=Danio rerio GN=tmem223 PE=2 SV=1
BT_Q_ZJU_Cluster2668	BT_ZHJ1_ZJU_Unigene27998	0.00510812	0.0507819	0.100589	0.00499358	gi|194753156|ref|XP_001958883.1|	1e-101	GF12341 [Drosophila ananassae] >gi|190620181|gb|EDV35705.1| GF12341 [Drosophila ananassae]	Q9V460	1e-100	SPT5H_DROME Transcription elongation factor SPT5 OS=Drosophila melanogaster GN=Spt5 PE=1 SV=1
BT_Q_ZJU_Singletons4271	BT_ZHJ1_ZJU_Unigene51571	0.00179246	0.0178251	0.100558	0.0397948	gi|66514025|ref|XP_394738.2|	1e-113	PREDICTED: similar to CG17446-PA isoform 1 [Apis mellifera]	Q9W352	4e-99	Y7446_DROME PHD finger and CXXC domain-containing protein CG17446 OS=Drosophila melanogaster GN=CG17446 PE=1 SV=1
BT_Q_ZJU_Singletons165981	BT_ZHJ1_ZJU_Unigene28213	0.00576991	0.0576992	0.0999999	0.0404593	gi|156554024|ref|XP_001603817.1|	4e-34	PREDICTED: similar to out at first [Nasonia vitripennis]	O18638	9e-33	OAF_DROVI Out at first protein OS=Drosophila virilis GN=oaf PE=3 SV=1
BT_Q_ZJU_Singletons8629	BT_ZHJ1_ZJU_Unigene4491	0.0114081	0.114178	0.0999156	1.45e-05	gi|157124692|ref|XP_001654156.1|	1e-120	lipase [Aedes aegypti] >gi|108882785|gb|EAT47010.1| lipase [Aedes aegypti]	P54316	5e-25	LIPR1_RAT Pancreatic lipase-related protein 1 OS=Rattus norvegicus GN=Pnliprp1 PE=2 SV=1
BT_Q_ZJU_Singletons23591	BT_ZHJ1_ZJU_Unigene42855	0.00503748	0.0504403	0.09987	0.00107334	gi|193582598|ref|XP_001951649.1|	9e-22	PREDICTED: similar to integrin alpha FG-GAP repeat containing 2 [Acyrthosiphon pisum]	Q91WI7	4e-15	ITFG2_MOUSE Integrin-alpha FG-GAP repeat-containing protein 2 OS=Mus musculus GN=Itfg2 PE=2 SV=1
BT_Q_ZJU_Cluster568	BT_ZHJ1_ZJU_Unigene1818	0.0048358	0.0484591	0.0997912	0.00284476	gi|255652977|ref|NP_001157402.1|	5e-60	KTI12 protein homolog [Acyrthosiphon pisum]	Q0P457	1e-57	KTI12_DANRE Protein KTI12 homolog OS=Danio rerio GN=kti12 PE=2 SV=2
BT_Q_ZJU_Singletons18361	BT_ZHJ1_ZJU_Unigene48509	0.00584448	0.0587154	0.0995391	0.0400446	gi|193659690|ref|XP_001950251.1|	6e-79	PREDICTED: similar to AGAP007642-PA [Acyrthosiphon pisum]	P52034	3e-63	K6PF_DROME 6-phosphofructokinase OS=Drosophila melanogaster GN=Pfk PE=2 SV=2
BT_Q_ZJU_Singletons30128	BT_ZHJ1_ZJU_Unigene51149	0.00609207	0.0614185	0.0991895	0.00186181	gi|156553871|ref|XP_001600877.1|	2e-65	PREDICTED: similar to structure-specific recognition protein [Nasonia vitripennis]	Q05344	1e-57	SSRP1_DROME FACT complex subunit Ssrp1 OS=Drosophila melanogaster GN=Ssrp PE=1 SV=2
BT_Q_ZJU_Singletons13394	BT_ZHJ1_ZJU_Unigene29016	0.00527051	0.053138	0.0991854	0.0395934	gi|193690926|ref|XP_001950257.1|	1e-175	PREDICTED: similar to suppressor of ty [Acyrthosiphon pisum]	Q9W420	1e-156	SPT6H_DROME Transcription elongation factor SPT6 OS=Drosophila melanogaster GN=Spt6 PE=1 SV=1
BT_Q_ZJU_Singletons24165	BT_ZHJ1_ZJU_Unigene19702	0.00905136	0.0914496	0.0989764	9.88e-07	gi|239791008|dbj|BAH72026.1|	6e-46	ACYPI008236 [Acyrthosiphon pisum]	Q96EV8	3e-28	DTBP1_HUMAN Dysbindin OS=Homo sapiens GN=DTNBP1 PE=1 SV=1
BT_Q_ZJU_Singletons34476	BT_ZHJ1_ZJU_Unigene2494	0.00788091	0.0796636	0.0989275	0.00174437	gi|115638735|ref|XP_797418.2|	2e-11	PREDICTED: similar to endonuclease-reverse transcriptase [Strongylocentrotus purpuratus] >gi|115928587|ref|XP_001180087.1| PREDICTED: similar to endonuclease-reverse transcriptase [Strongylocentrotus purpuratus]	Q588U8	3e-09	CFDP2_TRAJA Craniofacial development protein 2 OS=Tragulus javanicus GN=CFDP2 PE=2 SV=1
BT_Q_ZJU_Singletons32008	BT_ZHJ1_ZJU_Unigene4960	0.0053264	0.0539915	0.0986526	0.0392226	gi|48097450|ref|XP_391898.1|	1e-49	PREDICTED: similar to CG6066-PA isoform 1 [Apis mellifera]	Q9VB74	5e-47	U396_DROME UPF0396 protein CG6066 OS=Drosophila melanogaster GN=CG6066 PE=1 SV=1
BT_Q_ZJU_Singletons136941	BT_ZHJ1_ZJU_Unigene27435	0.0060866	0.0617455	0.0985756	0.0398489	gi|193645845|ref|XP_001943929.1|	2e-74	PREDICTED: similar to voltage-dependent p/q type calcium channel [Acyrthosiphon pisum]	P91645	2e-72	CAC1A_DROME Voltage-dependent calcium channel type A subunit alpha-1 OS=Drosophila melanogaster GN=cac PE=2 SV=3
BT_Q_ZJU_Singletons7345	BT_ZHJ1_ZJU_Unigene10218	0.0102712	0.104669	0.0981299	0.00897714	gi|66554392|ref|XP_623503.1|	1e-27	PREDICTED: similar to CG4036-PA [Apis mellifera]	Q9NXW9	1e-06	ALKB4_HUMAN Alkylated DNA repair protein alkB homolog 4 OS=Homo sapiens GN=ALKBH4 PE=1 SV=1
BT_Q_ZJU_Singletons155290	BT_ZHJ1_ZJU_Unigene14000	0.00453841	0.0463739	0.0978656	0.0387038	gi|156549328|ref|XP_001601040.1|	1e-33	PREDICTED: similar to GA13885-PA [Nasonia vitripennis]	Q8CJ69	1e-15	BMPER_MOUSE BMP-binding endothelial regulator protein OS=Mus musculus GN=Bmper PE=1 SV=1
BT_Q_ZJU_Singletons23298	BT_ZHJ1_ZJU_Unigene52132	0.00253641	0.0259192	0.0978582	0.038022	gi|289742573|gb|ADD20034.1|	8e-81	Ca2+-binding protein [Glossina morsitans morsitans]	P12815	6e-59	PDCD6_MOUSE Programmed cell death protein 6 OS=Mus musculus GN=Pdcd6 PE=1 SV=2
BT_Q_ZJU_Singletons33707	BT_ZHJ1_ZJU_Unigene4647	0.00662893	0.0678591	0.0976866	0.000792822	gi|110756271|ref|XP_001120873.1|	3e-64	PREDICTED: similar to Focal adhesion kinase 1 (FADK 1) (pp125FAK) [Apis mellifera]	O35346	7e-35	FAK1_RAT Focal adhesion kinase 1 OS=Rattus norvegicus GN=Ptk2 PE=1 SV=1
BT_Q_ZJU_Singletons151707	BT_ZHJ1_ZJU_Unigene20676	0.00898742	0.0920539	0.0976322	0.00476641	gi|115772411|ref|XP_785765.2|	2e-08	PREDICTED: similar to mini-chromosome maintenance deficient 9 [Strongylocentrotus purpuratus] >gi|115955565|ref|XP_001182586.1| PREDICTED: similar to mini-chromosome maintenance deficient 9 [Strongylocentrotus purpuratus]	Q9NXL9	2e-08	MCM9_HUMAN DNA replication licensing factor MCM9 OS=Homo sapiens GN=MCM9 PE=2 SV=3
BT_Q_ZJU_Singletons26371	BT_ZHJ1_ZJU_Unigene46878	0.00458186	0.0469396	0.0976119	0.0381113	gi|193685998|ref|XP_001943516.1|	7e-36	PREDICTED: similar to guanine nucleotide-binding protein beta 2 (g protein beta2) [Acyrthosiphon pisum]	P29829	1e-33	GBB2_DROME Guanine nucleotide-binding protein subunit beta-2 OS=Drosophila melanogaster GN=Gbeta76C PE=1 SV=3
BT_Q_ZJU_Singletons31150	BT_ZHJ1_ZJU_Unigene28085	0.00348338	0.0357375	0.0974714	0.0157501	gi|156555851|ref|XP_001602974.1|	1e-56	PREDICTED: similar to GCN5 [Nasonia vitripennis]	Q9JHD2	2e-44	KAT2A_MOUSE Histone acetyltransferase KAT2A OS=Mus musculus GN=Kat2a PE=2 SV=1
BT_Q_ZJU_Singletons6927	BT_ZHJ1_ZJU_Unigene51176	0.00640686	0.0659392	0.0971631	0.000315133	gi|91087635|ref|XP_973117.1|	1e-116	PREDICTED: similar to proteasome zeta subunit [Tribolium castaneum]	Q9Z2U1	1e-103	PSA5_MOUSE Proteasome subunit alpha type-5 OS=Mus musculus GN=Psma5 PE=1 SV=1
BT_Q_ZJU_Singletons12476	BT_ZHJ1_ZJU_Unigene7560	0.00304878	0.031407	0.0970734	0.0232613	gi|156544931|ref|XP_001603881.1|	0	PREDICTED: similar to platelet-activating factor acetylhydrolase isoform 1b alpha subunit [Nasonia vitripennis]	Q7KNS3	0	LIS1_DROME Lissencephaly-1 homolog OS=Drosophila melanogaster GN=Lis-1 PE=1 SV=2
BT_Q_ZJU_Singletons5335	BT_ZHJ1_ZJU_Unigene1618	0.0133839	0.137875	0.0970728	0.000564295	gi|156554483|ref|XP_001604687.1|	1e-93	PREDICTED: similar to CG15920-PA [Nasonia vitripennis]	Q9V7U0	1e-80	RESIL_DROME Pro-resilin OS=Drosophila melanogaster GN=resilin PE=1 SV=1
BT_Q_ZJU_Singletons162268	BT_ZHJ1_ZJU_Unigene6506	0.0041803	0.0431099	0.0969684	0.023773	gi|156543392|ref|XP_001600067.1|	3e-35	PREDICTED: similar to ATP-dependent RNA helicase [Nasonia vitripennis]	Q14BI7	1e-28	TDRD9_MOUSE Putative ATP-dependent RNA helicase TDRD9 OS=Mus musculus GN=Tdrd9 PE=1 SV=2
BT_Q_ZJU_Singletons161273	BT_ZHJ1_ZJU_Unigene24981	0.00574084	0.0592993	0.0968113	0.0386547	gi|194753814|ref|XP_001959200.1|	2e-28	GF12178 [Drosophila ananassae] >gi|190620498|gb|EDV36022.1| GF12178 [Drosophila ananassae]	Q8TEQ8	5e-24	PIGO_HUMAN GPI ethanolamine phosphate transferase 3 OS=Homo sapiens GN=PIGO PE=2 SV=3
BT_Q_ZJU_Singletons5733	BT_ZHJ1_ZJU_Unigene18133	0.00267483	0.0276413	0.0967694	0.000963972	gi|91094911|ref|XP_973615.1|	1e-101	PREDICTED: similar to AGAP009522-PA [Tribolium castaneum]	Q8BX90	4e-90	FND3A_MOUSE Fibronectin type-III domain-containing protein 3a OS=Mus musculus GN=Fndc3a PE=1 SV=3
BT_Q_ZJU_Singletons21846	BT_ZHJ1_ZJU_Unigene7993	0.00712236	0.0737051	0.0966332	7.77e-05	gi|158302358|ref|XP_321919.4|	4e-49	AGAP001236-PA [Anopheles gambiae str. PEST] >gi|157012912|gb|EAA01784.4| AGAP001236-PA [Anopheles gambiae str. PEST]	Q9UGQ3	1e-14	GTR6_HUMAN Solute carrier family 2, facilitated glucose transporter member 6 OS=Homo sapiens GN=SLC2A6 PE=1 SV=2
BT_Q_ZJU_Singletons141704	BT_ZHJ1_ZJU_Unigene47065	0.00727272	0.0755524	0.0962606	0.0377678	gi|156543298|ref|XP_001601952.1|	3e-30	PREDICTED: similar to GA10597-PA [Nasonia vitripennis]	Q9NZ01	8e-24	GPSN2_HUMAN Synaptic glycoprotein SC2 OS=Homo sapiens GN=GPSN2 PE=1 SV=1
BT_Q_ZJU_Singletons166984	BT_ZHJ1_ZJU_Unigene5001	0.0118466	0.123407	0.0959963	2.91e-05	gi|193709215|ref|XP_001943317.1|	2e-75	PREDICTED: similar to GA13362-PA [Acyrthosiphon pisum]	O16098	2e-65	MAL1_DROVI Maltase 1 OS=Drosophila virilis GN=Mav1 PE=3 SV=1
BT_Q_ZJU_Singletons36018	BT_ZHJ1_ZJU_Unigene30905	0.00571778	0.0596561	0.0958457	7.8e-06	gi|66555617|ref|XP_396788.2|	2e-61	PREDICTED: similar to nucleoporin 37 [Apis mellifera]	Q8NFH4	3e-48	NUP37_HUMAN Nucleoporin Nup37 OS=Homo sapiens GN=NUP37 PE=1 SV=1
BT_Q_ZJU_Singletons163799	BT_ZHJ1_ZJU_Unigene46211	0.00340387	0.0355272	0.0958103	0.0363697	gi|110766313|ref|XP_001121972.1|	6e-56	PREDICTED: similar to CG8433-PB, isoform B [Apis mellifera]	Q9Y169	2e-55	EXT2_DROME Exostosin-2 OS=Drosophila melanogaster GN=Ext2 PE=1 SV=1
BT_Q_ZJU_Singletons159277	BT_ZHJ1_ZJU_Unigene20014	0.00386189	0.0404959	0.095365	0.036463	gi|66513610|ref|XP_394713.2|	5e-28	PREDICTED: similar to Conserved oligomeric Golgi complex component 7 [Apis mellifera]	Q9VAD6	3e-12	COG7_DROME Conserved oligomeric Golgi complex subunit 7 OS=Drosophila melanogaster GN=Cog7 PE=1 SV=2
BT_Q_ZJU_Singletons36245	BT_ZHJ1_ZJU_Unigene11162	0.00521724	0.0548271	0.0951579	6.3e-05	gi|66525042|ref|XP_397370.2|	1e-71	PREDICTED: similar to 150 kDa dynein-associated polypeptide (DP-150) (DAP-150) (Protein glued) [Apis mellifera]	P13496	1e-64	DCTN1_DROME Dynactin subunit 1 OS=Drosophila melanogaster GN=Gl PE=1 SV=2
BT_Q_ZJU_Singletons155128	BT_ZHJ1_ZJU_Unigene42357	0.00492181	0.0518766	0.0948754	0.0364562	gi|110766002|ref|XP_001123128.1|	1e-06	PREDICTED: similar to CG7523-PA [Apis mellifera]	Q66KF2	7e-07	TM192_XENLA Transmembrane protein 192 OS=Xenopus laevis GN=tmem192 PE=2 SV=2
BT_Q_ZJU_Singletons26283	BT_ZHJ1_ZJU_Unigene5856	0.00465846	0.0491384	0.0948028	0.0225178	gi|110760619|ref|XP_001121069.1|	2e-26	PREDICTED: similar to CG5613-PA, isoform A [Apis mellifera]	P0C7A1	2e-20	ENASE_CHICK Cytosolic endo-beta-N-acetylglucosaminidase OS=Gallus gallus GN=ENGASE PE=1 SV=1
BT_Q_ZJU_Singletons10143	BT_ZHJ1_ZJU_Unigene29794	0.0146507	0.154601	0.0947646	8.51e-05	gi|110757496|ref|XP_001121092.1|	2e-28	PREDICTED: similar to RNA polymerase I subunit CG10122-PA [Apis mellifera]	P91875	8e-24	RPA1_DROME DNA-directed RNA polymerase I subunit RPA1 OS=Drosophila melanogaster GN=RpI1 PE=1 SV=2
BT_Q_ZJU_Singletons33272	BT_ZHJ1_ZJU_Unigene49414	0.00585793	0.0618351	0.0947346	0.0023096	gi|239791941|dbj|BAH72372.1|	1e-56	ACYPI003257 [Acyrthosiphon pisum]	Q28I29	8e-43	DTWD1_XENTR DTW domain-containing protein 1 OS=Xenopus tropicalis GN=dtwd1 PE=2 SV=1
BT_Q_ZJU_Singletons30635	BT_ZHJ1_ZJU_Unigene47696	0.0771808	0.816134	0.0945688	7.15e-11	gi|110764489|ref|XP_001121931.1|	7e-12	PREDICTED: similar to thread CG12284-PA, isoform A [Apis mellifera]	Q6R7D0	3e-09	IAP3_OSHV1 Putative apoptosis inhibitor ORF99 OS=Ostreid herpesvirus 1 GN=ORF99 PE=4 SV=1
BT_Q_ZJU_Singletons149713	BT_ZHJ1_ZJU_Unigene35943	0.0064049	0.0679971	0.0941937	0.0225617	gi|238657361|emb|CAZ28438.1|	9e-28	katanin-related [Schistosoma mansoni]	O61577	5e-28	KTNA1_STRPU Katanin p60 ATPase-containing subunit OS=Strongylocentrotus purpuratus GN=KATNA1 PE=1 SV=1
BT_Q_ZJU_Singletons26717	BT_ZHJ1_ZJU_Unigene52090	0.00436075	0.0463678	0.094047	0.035591	gi|193669165|ref|XP_001944917.1|	1e-111	PREDICTED: similar to CG30084 CG30084-PE [Acyrthosiphon pisum]	O75112	4e-56	LDB3_HUMAN LIM domain-binding protein 3 OS=Homo sapiens GN=LDB3 PE=1 SV=2
BT_Q_ZJU_Singletons17737	BT_ZHJ1_ZJU_Unigene3286	0.00629691	0.0670343	0.0939356	6.39e-05	gi|193700056|ref|XP_001945348.1|	1e-98	PREDICTED: similar to zinc finger, MYND domain containing 11 [Acyrthosiphon pisum]	Q15326	1e-51	ZMY11_HUMAN Zinc finger MYND domain-containing protein 11 OS=Homo sapiens GN=ZMYND11 PE=1 SV=1
BT_Q_ZJU_Singletons165851	BT_ZHJ1_ZJU_Unigene8763	0.00453761	0.0484412	0.0936726	0.0350066	gi|193698855|ref|XP_001947409.1|	9e-09	PREDICTED: similar to E3 ubiquitin-protein ligase SHPRH (SNF2, histone-linker, PHD and RING finger domain-containing helicase) [Acyrthosiphon pisum]	Q7TPQ3	4e-07	SHPRH_MOUSE E3 ubiquitin-protein ligase SHPRH OS=Mus musculus GN=Shprh PE=1 SV=1
BT_Q_ZJU_Singletons21529	BT_ZHJ1_ZJU_Unigene22848	0.0129257	0.138757	0.0931537	9.12e-06	gi|193595368|ref|XP_001943374.1|	3e-41	PREDICTED: similar to isoleucyl tRNA synthetase [Acyrthosiphon pisum]	Q8BU30	3e-36	SYIC_MOUSE Isoleucyl-tRNA synthetase, cytoplasmic OS=Mus musculus GN=Iars PE=2 SV=1
BT_Q_ZJU_Singletons21475	BT_ZHJ1_ZJU_Unigene43482	0.0133858	0.143811	0.0930791	6.81e-05	gi|195474729|ref|XP_002089642.1|	2e-21	GE19204 [Drosophila yakuba] >gi|194175743|gb|EDW89354.1| GE19204 [Drosophila yakuba]	O16098	3e-22	MAL1_DROVI Maltase 1 OS=Drosophila virilis GN=Mav1 PE=3 SV=1
BT_Q_ZJU_Singletons161040	BT_ZHJ1_ZJU_Unigene46345	0.00867021	0.0932674	0.0929608	0.00131746	gi|125841556|ref|XP_700174.2|	9e-23	PREDICTED: tyrosyl-DNA phosphodiesterase 1 [Danio rerio]	Q9VQM4	2e-18	TYDP1_DROME Probable tyrosyl-DNA phosphodiesterase OS=Drosophila melanogaster GN=gkt PE=2 SV=1
BT_Q_ZJU_Singletons35666	BT_ZHJ1_ZJU_Unigene26154	0.00521152	0.0564715	0.0922859	0.000542203	gi|189236526|ref|XP_975464.2|	1e-167	PREDICTED: similar to f-spondin [Tribolium castaneum]	Q9W770	1e-63	SPON1_CHICK Spondin-1 OS=Gallus gallus GN=SPON1 PE=2 SV=1
BT_Q_ZJU_Singletons152294	BT_ZHJ1_ZJU_Unigene8358	0.00518574	0.0563231	0.0920714	0.0338511	gi|169154621|emb|CAQ15309.1|	3e-06	novel protein (zgc:153452) [Danio rerio]	Q9U7E0	3e-06	ATRX_CAEEL Transcriptional regulator ATRX homolog OS=Caenorhabditis elegans GN=xnp-1 PE=1 SV=1
BT_Q_ZJU_Singletons22094	BT_ZHJ1_ZJU_Unigene27571	0.00504564	0.0549141	0.0918824	0.000754214	gi|156550835|ref|XP_001601132.1|	2e-95	PREDICTED: similar to RE14437p [Nasonia vitripennis]	Q4SS66	5e-50	TRBP2_TETNG RISC-loading complex subunit tarbp2 OS=Tetraodon nigroviridis GN=tarbp2 PE=3 SV=1
BT_Q_ZJU_Singletons23862	BT_ZHJ1_ZJU_Unigene45409	0.0071112	0.0776033	0.0916352	0.0144054	gi|193669102|ref|XP_001945448.1|	4e-21	PREDICTED: similar to AGAP008335-PA [Acyrthosiphon pisum]	Q9U539	6e-08	OCT1_CAEEL Organic cation transporter 1 OS=Caenorhabditis elegans GN=oct-1 PE=1 SV=3
BT_Q_ZJU_Singletons136522	BT_ZHJ1_ZJU_Unigene14088	0.00569376	0.0621698	0.0915839	0.0652578	gi|189241569|ref|XP_968729.2|	4e-31	PREDICTED: similar to pyrokinin-receptor-like G protein-coupled receptor [Tribolium castaneum]	Q8ITC7	3e-17	CAPAR_DROME Neuropeptides capa receptor OS=Drosophila melanogaster GN=capaR PE=2 SV=3
BT_Q_ZJU_Singletons163015	BT_ZHJ1_ZJU_Unigene12465	0.0045695	0.0499274	0.0915228	0.0138048	gi|195126813|ref|XP_002007863.1|	1e-10	GI12139 [Drosophila mojavensis] >gi|193919472|gb|EDW18339.1| GI12139 [Drosophila mojavensis]	Q24574	4e-08	UBPE_DROME Ubiquitin carboxyl-terminal hydrolase 64E OS=Drosophila melanogaster GN=Ubp64E PE=1 SV=2
BT_Q_ZJU_Cluster2700	BT_ZHJ1_ZJU_Unigene43920	0.0052524	0.0575105	0.0913295	0.0205821	gi|110756875|ref|XP_395601.3|	8e-24	PREDICTED: similar to WD repeat protein 22 [Apis mellifera]	Q80T85	7e-22	WDR22_MOUSE WD repeat-containing protein 22 OS=Mus musculus GN=Wdr22 PE=1 SV=2
BT_Q_ZJU_Singletons154475	BT_ZHJ1_ZJU_Unigene39420	0.00487838	0.0535836	0.0910424	0.0334735	gi|156546679|ref|XP_001604064.1|	1e-20	PREDICTED: similar to myosin V [Nasonia vitripennis]	Q9NQX4	7e-14	MYO5C_HUMAN Myosin-Vc OS=Homo sapiens GN=MYO5C PE=1 SV=1
BT_Q_ZJU_Singletons8580	BT_ZHJ1_ZJU_Unigene48721	0.0135589	0.148949	0.0910304	0.000106546	gi|47778440|gb|AAT38121.1|	3e-22	phosphatidylethanolamine-binding protein [Branchiostoma belcheri tsingtauense]	P31729	2e-21	OV16_ONCVO OV-16 antigen OS=Onchocerca volvulus GN=OV16 PE=2 SV=2
BT_Q_ZJU_Singletons167537	BT_ZHJ1_ZJU_Unigene21003	0.00203026	0.0223332	0.0909079	0.000786778	gi|66565940|ref|XP_624281.1|	2e-96	PREDICTED: similar to dreadlocks CG3727-PA, isoform A isoform 1 [Apis mellifera]	P16333	4e-43	NCK1_HUMAN Cytoplasmic protein NCK1 OS=Homo sapiens GN=NCK1 PE=1 SV=1
BT_Q_ZJU_Singletons24740	BT_ZHJ1_ZJU_Unigene51225	0.0063508	0.0699263	0.0908213	0.0138455	gi|3024084|sp|Q26474.1|LACH_SCHAM	3e-81	RecName: Full=Lachesin; Flags: Precursor >gi|294841|gb|AAC37185.1| lachesin [Schistocerca americana]	Q26474	7e-82	LACH_SCHAM Lachesin OS=Schistocerca americana GN=LAC PE=1 SV=1
BT_Q_ZJU_Singletons3745	BT_ZHJ1_ZJU_Unigene46388	0.0146192	0.16148	0.0905329	2.81e-05	gi|24640547|ref|NP_572466.1|	2e-16	sniffer [Drosophila melanogaster] >gi|7290912|gb|AAF46353.1| sniffer [Drosophila melanogaster] >gi|21428532|gb|AAM49926.1| LD36273p [Drosophila melanogaster] >gi|220944666|gb|ACL84876.1| sni-PA [synthetic construct] >gi|220954468|gb|ACL89777.1| sni-PA [synthetic construct]	Q7Z9I4	2e-08	YCP6_SCHPO Uncharacterized oxidoreductase C663.06c OS=Schizosaccharomyces pombe GN=SPCC663.06c PE=2 SV=1
BT_Q_ZJU_Singletons22928	BT_ZHJ1_ZJU_Unigene52087	0.00345811	0.0382153	0.0904902	0.00185125	gi|156547510|ref|XP_001603936.1|	0	PREDICTED: similar to 26S proteasome regulatory complex ATPase RPT4 [Nasonia vitripennis]	P62335	0	PRS10_SPETR 26S protease regulatory subunit S10B OS=Spermophilus tridecemlineatus GN=PSMC6 PE=2 SV=1
BT_Q_ZJU_Singletons6309	BT_ZHJ1_ZJU_Unigene21930	0.00616095	0.0682118	0.090321	4.23e-07	gi|193610640|ref|XP_001944081.1|	1e-138	PREDICTED: similar to CG7997 CG7997-PA [Acyrthosiphon pisum]	Q90744	1e-106	NAGAB_CHICK Alpha-N-acetylgalactosaminidase OS=Gallus gallus GN=NAGA PE=1 SV=1
BT_Q_ZJU_Singletons17668	BT_ZHJ1_ZJU_Unigene37577	0.00605771	0.0672722	0.0900478	0.0195303	gi|193688247|ref|XP_001945403.1|	7e-28	PREDICTED: similar to solute carrier family 23 member 2, partial [Acyrthosiphon pisum]	Q9Z2J0	4e-17	S23A1_MOUSE Solute carrier family 23 member 1 OS=Mus musculus GN=Slc23a1 PE=1 SV=2
BT_Q_ZJU_Singletons31751	BT_ZHJ1_ZJU_Unigene25930	0.00569329	0.0632309	0.0900396	0.00196597	gi|193580121|ref|XP_001944993.1|	1e-142	PREDICTED: similar to CG1443 CG1443-PA [Acyrthosiphon pisum]	A1ZAI5	1e-101	FACR1_DROME Putative fatty acyl-CoA reductase CG5065 OS=Drosophila melanogaster GN=CG5065 PE=3 SV=1
BT_Q_ZJU_Singletons36034	BT_ZHJ1_ZJU_Unigene45486	0.00415377	0.0461769	0.0899533	0.0129996	gi|91082463|ref|XP_971521.1|	1e-21	PREDICTED: similar to mediator complex [Tribolium castaneum]	Q9Y149	7e-22	MED15_DROME Mediator of RNA polymerase II transcription subunit 15 OS=Drosophila melanogaster GN=MED15 PE=2 SV=1
BT_Q_ZJU_Singletons17312	BT_ZHJ1_ZJU_Unigene46528	0.00380677	0.0426143	0.0893309	0.018757	gi|110767795|ref|XP_624410.2|	1e-42	PREDICTED: similar to CG1399-PB, isoform B isoform 2 [Apis mellifera]	Q6EDY6	2e-09	LR16A_MOUSE Leucine-rich repeat-containing protein 16A OS=Mus musculus GN=Lrrc16a PE=1 SV=2
BT_Q_ZJU_Singletons34358	BT_ZHJ1_ZJU_Unigene19399	0.00443444	0.0496707	0.0892768	0.000308578	gi|193657053|ref|XP_001947489.1|	2e-86	PREDICTED: similar to CG7470 CG7470-PA [Acyrthosiphon pisum]	P54886	3e-51	P5CS_HUMAN Delta-1-pyrroline-5-carboxylate synthetase OS=Homo sapiens GN=ALDH18A1 PE=1 SV=2
BT_Q_ZJU_Singletons22991	BT_ZHJ1_ZJU_Unigene30779	0.00566376	0.0635122	0.089176	0.0189714	gi|156547363|ref|XP_001603154.1|	9e-74	PREDICTED: similar to 6-phosphogluconolactonase [Nasonia vitripennis]	P85971	8e-57	6PGL_RAT 6-phosphogluconolactonase OS=Rattus norvegicus GN=Pgls PE=1 SV=1
BT_Q_ZJU_Singletons164311	BT_ZHJ1_ZJU_Unigene10774	0.00539299	0.0605071	0.0891299	0.0189982	gi|125775704|ref|XP_001359036.1|	7e-30	GA11451 [Drosophila pseudoobscura pseudoobscura] >gi|54638777|gb|EAL28179.1| GA11451 [Drosophila pseudoobscura pseudoobscura]	Q937L4	4e-10	CPNA_COMTE Cyclopentanol dehydrogenase OS=Comamonas testosteroni GN=cpnA PE=3 SV=1
BT_Q_ZJU_Singletons34494	BT_ZHJ1_ZJU_Unigene31712	0.00698734	0.0785344	0.0889718	0.0196728	gi|253314416|ref|NP_001156581.1|	6e-11	peroxisomal biogenesis factor 16 [Acyrthosiphon pisum] >gi|239792324|dbj|BAH72516.1| ACYPI009372 [Acyrthosiphon pisum]	Q4QRH7	1e-06	PEX16_DANRE Peroxisomal membrane protein PEX16 OS=Danio rerio GN=PEX16 PE=2 SV=1
BT_Q_ZJU_Singletons5110	BT_ZHJ1_ZJU_Unigene52450	0.00400324	0.0450739	0.088815	0.0184983	gi|91086165|ref|XP_970259.1|	0	PREDICTED: similar to GA17483-PA [Tribolium castaneum]	P54813	1e-159	YME1_CAEEL Protein YME1 homolog OS=Caenorhabditis elegans GN=ymel-1 PE=2 SV=1
BT_Q_ZJU_Singletons31369	BT_ZHJ1_ZJU_Unigene19272	0.00379721	0.0429301	0.088451	0.0183428	gi|193577853|ref|XP_001951041.1|	1e-75	PREDICTED: similar to limd1 [Acyrthosiphon pisum]	A9LS46	1e-25	WTIP_XENLA Wilms tumor protein 1-interacting protein homolog OS=Xenopus laevis GN=wtip PE=2 SV=1
BT_Q_ZJU_Singletons14909	BT_ZHJ1_ZJU_Unigene51772	0.00709313	0.0803526	0.088275	0.00180113	gi|66517558|ref|XP_624836.1|	1e-137	PREDICTED: similar to RNA polymerase II 33kD subunit CG7885-PA, isoform A [Apis mellifera]	Q3T0Q3	1e-115	RPB3_BOVIN DNA-directed RNA polymerase II subunit RPB3 OS=Bos taurus GN=POLR2C PE=2 SV=1
BT_Q_ZJU_Singletons167224	BT_ZHJ1_ZJU_Unigene24469	0.00662461	0.0751933	0.0881011	2.33e-05	gi|189237841|ref|XP_974666.2|	2e-61	PREDICTED: similar to rho-associated protein kinase 1 [Tribolium castaneum]	Q9P0W5	3e-29	SCHI1_HUMAN Schwannomin-interacting protein 1 OS=Homo sapiens GN=SCHIP1 PE=1 SV=1
BT_Q_ZJU_Singletons165495	BT_ZHJ1_ZJU_Unigene9380	0.00628694	0.0715665	0.0878476	0.0125244	gi|156540672|ref|XP_001603760.1|	3e-35	PREDICTED: similar to amino acid transporter [Nasonia vitripennis]	Q4KL91	7e-12	S36A4_XENLA Proton-coupled amino acid transporter 4 OS=Xenopus laevis GN=slc36a4 PE=2 SV=1
BT_Q_ZJU_Singletons21861	BT_ZHJ1_ZJU_Unigene3456	0.00405069	0.0462009	0.0876755	0.0120072	gi|110762584|ref|XP_001120159.1|	2e-37	PREDICTED: similar to OTU domain containing 5 [Apis mellifera]	Q6GL44	2e-32	OTUD5_XENTR OTU domain-containing protein 5 OS=Xenopus tropicalis GN=otud5 PE=2 SV=1
BT_Q_ZJU_Singletons851	BT_ZHJ1_ZJU_Unigene7981	0.00412039	0.0470209	0.0876289	0.00031168	gi|156551551|ref|XP_001600951.1|	1e-141	PREDICTED: similar to MGC52894 protein [Nasonia vitripennis]	Q9GMB0	1e-123	RPN1_PIG Dolichyl-diphosphooligosaccharide--protein glycosyltransferase subunit 1 OS=Sus scrofa GN=RPN1 PE=1 SV=1
BT_Q_ZJU_Singletons28485	BT_ZHJ1_ZJU_Unigene28730	0.00439673	0.0504059	0.0872266	1.37e-05	gi|193669401|ref|XP_001950530.1|	3e-68	PREDICTED: similar to laminin alpha-1, 2 chain, partial [Acyrthosiphon pisum]	P24043	1e-19	LAMA2_HUMAN Laminin subunit alpha-2 OS=Homo sapiens GN=LAMA2 PE=1 SV=4
BT_Q_ZJU_Singletons167668	BT_ZHJ1_ZJU_Unigene27051	0.00684034	0.0788302	0.086773	0.0185067	gi|66509969|ref|XP_395883.2|	7e-19	PREDICTED: similar to coenzyme Q6 homolog [Apis mellifera]	Q9VMQ5	4e-15	COQ6_DROME Putative ubiquinone biosynthesis monooxygenase COQ6 OS=Drosophila melanogaster GN=CG7277 PE=1 SV=1
BT_Q_ZJU_Singletons11174	BT_ZHJ1_ZJU_Unigene27848	0.0139553	0.160885	0.0867405	3.06e-09	gi|91084063|ref|XP_967668.1|	4e-55	PREDICTED: similar to luciferin-regenerating enzyme [Tribolium castaneum]	Q6DF62	3e-37	RGN_XENTR Regucalcin OS=Xenopus tropicalis GN=rgn PE=2 SV=1
BT_Q_ZJU_Singletons13267	BT_ZHJ1_ZJU_Unigene7205	0.00325442	0.03754	0.0866919	0.0293461	gi|157109405|ref|XP_001650653.1|	7e-51	ribosomal protein S6 kinase [Aedes aegypti] >gi|108883974|gb|EAT48199.1| ribosomal protein S6 kinase [Aedes aegypti]	Q8BSK8	8e-39	KS6B1_MOUSE Ribosomal protein S6 kinase beta-1 OS=Mus musculus GN=Rps6kb1 PE=2 SV=1
BT_Q_ZJU_Singletons18217	BT_ZHJ1_ZJU_Unigene2097	0.00362153	0.0419168	0.0863982	0.0171235	gi|114053053|ref|NP_001040502.1|	7e-61	phosphatidylinositol glycan [Bombyx mori] >gi|95103156|gb|ABF51519.1| phosphatidylinositol glycan [Bombyx mori]	Q8T4E1	6e-57	GPI8_DROME Putative GPI-anchor transamidase OS=Drosophila melanogaster GN=CG4406 PE=2 SV=1
BT_Q_ZJU_Singletons165732	BT_ZHJ1_ZJU_Unigene37717	0.00511154	0.0592442	0.0862792	0.0295755	gi|66532439|ref|XP_396968.2|	2e-15	PREDICTED: similar to Vacuolar protein sorting 18, partial [Apis mellifera]	P59015	1e-10	VPS18_DANRE Vacuolar protein sorting-associated protein 18 homolog OS=Danio rerio GN=vps18 PE=2 SV=2
BT_Q_ZJU_Singletons23326	BT_ZHJ1_ZJU_Unigene50984	0.00274178	0.0317842	0.0862623	0.0289485	gi|110755501|ref|XP_397437.3|	9e-67	PREDICTED: similar to CG10395-PA, isoform A [Apis mellifera]	Q99PT3	2e-19	IN80B_MOUSE INO80 complex subunit B OS=Mus musculus GN=Ino80b PE=1 SV=2
BT_Q_ZJU_Singletons12598	BT_ZHJ1_ZJU_Unigene29529	0.00603445	0.0700562	0.0861373	0.000901475	gi|189235987|ref|XP_971849.2|	1e-100	PREDICTED: similar to BMKETTIN [Tribolium castaneum]	Q9I7U4	2e-85	TITIN_DROME Titin OS=Drosophila melanogaster GN=sls PE=1 SV=3
BT_Q_ZJU_Singletons2590	BT_ZHJ1_ZJU_Unigene45411	0.0100186	0.116331	0.0861214	0.00179126	gi|91082677|ref|XP_971398.1|	3e-27	PREDICTED: similar to vitellogenin [Tribolium castaneum]	Q05808	3e-21	VIT_ANTGR Vitellogenin OS=Anthonomus grandis GN=VTG PE=4 SV=1
BT_Q_ZJU_Singletons16920	BT_ZHJ1_ZJU_Unigene48025	0.00320919	0.0373379	0.0859501	0.010988	gi|195397923|ref|XP_002057577.1|	1e-36	GJ18022 [Drosophila virilis] >gi|194141231|gb|EDW57650.1| GJ18022 [Drosophila virilis]	Q9P241	4e-14	AT10D_HUMAN Probable phospholipid-transporting ATPase VD OS=Homo sapiens GN=ATP10D PE=2 SV=2
BT_Q_ZJU_Singletons167580	BT_ZHJ1_ZJU_Unigene6596	0.00320402	0.0374008	0.085667	0.0169333	gi|193643513|ref|XP_001943927.1|	1e-55	PREDICTED: similar to AGAP010874-PA [Acyrthosiphon pisum]	Q9VXE5	3e-44	PAKM_DROME Serine/threonine-protein kinase PAK mbt OS=Drosophila melanogaster GN=mbt PE=1 SV=2
BT_Q_ZJU_Singletons5082	BT_ZHJ1_ZJU_Unigene4989	0.00189511	0.0221603	0.0855185	0.0283114	gi|193580284|ref|XP_001943482.1|	1e-135	PREDICTED: similar to alkaline phosphatase [Acyrthosiphon pisum]	P29523	1e-113	PPB_BOMMO Membrane-bound alkaline phosphatase OS=Bombyx mori GN=Alp-m PE=1 SV=3
BT_Q_ZJU_Singletons7834	BT_ZHJ1_ZJU_Unigene45927	0.0101208	0.119033	0.0850251	1.15e-05	gi|13430287|gb|AAK25796.1|AF338465_1	8e-58	delta-9 desaturase 1 [Acheta domesticus] >gi|13430289|gb|AAK25797.1|AF338466_1 delta-9 desaturase 3 [Acheta domesticus]	O44390	2e-45	ACO11_TRINI Acyl-CoA Delta(11) desaturase OS=Trichoplusia ni GN=D11DS PE=2 SV=2
BT_Q_ZJU_Singletons22246	BT_ZHJ1_ZJU_Unigene36326	0.0056609	0.0666933	0.0848796	0.0166546	gi|110765341|ref|XP_392834.3|	5e-19	PREDICTED: similar to CG9104-PA isoform 1 [Apis mellifera]	Q9WUE4	1e-15	TUSC4_MOUSE Tumor suppressor candidate 4 OS=Mus musculus GN=Tusc4 PE=2 SV=1
BT_Q_ZJU_Singletons30678	BT_ZHJ1_ZJU_Unigene26146	0.00550877	0.0651809	0.0845151	4.5e-05	gi|109081984|ref|XP_001104297.1|	1e-06	PREDICTED: similar to F-box only protein 22 isoform a [Macaca mulatta]	Q5RE08	4e-07	FBX22_PONAB F-box only protein 22 OS=Pongo abelii GN=FBXO22 PE=2 SV=1
BT_Q_ZJU_Singletons2421	BT_ZHJ1_ZJU_Unigene31586	0.0069074	0.0818113	0.0844308	2.72e-07	gi|170043440|ref|XP_001849395.1|	1e-52	coiled-coil domain-containing protein 16 [Culex quinquefasciatus] >gi|167866791|gb|EDS30174.1| coiled-coil domain-containing protein 16 [Culex quinquefasciatus]	Q63ZM9	4e-33	ZN830_XENLA Zinc finger protein 830 OS=Xenopus laevis GN=znf830 PE=2 SV=1
BT_Q_ZJU_Singletons10908	BT_ZHJ1_ZJU_Unigene8182	0.00325959	0.0386404	0.0843571	0.000300841	gi|91092632|ref|XP_968634.1|	1e-145	PREDICTED: similar to AGAP007416-PA [Tribolium castaneum]	Q02330	3e-08	SMA2_CAEEL Dwarfin sma-2 OS=Caenorhabditis elegans GN=sma-2 PE=1 SV=2
BT_Q_ZJU_Singletons159945	BT_ZHJ1_ZJU_Unigene21913	0.00335961	0.0398874	0.0842273	0.0162131	gi|91076152|ref|XP_970705.1|	4e-36	PREDICTED: similar to CG8931 CG8931-PA [Tribolium castaneum]	Q96AG3	5e-24	S2546_HUMAN Solute carrier family 25 member 46 OS=Homo sapiens GN=SLC25A46 PE=1 SV=1
BT_Q_ZJU_Singletons34188	BT_ZHJ1_ZJU_Unigene28451	0.00895356	0.106382	0.0841646	0.000372685	gi|110749089|ref|XP_394215.3|	7e-33	PREDICTED: similar to Tenascin major CG5723-PB isoform 1 [Apis mellifera]	Q6N022	6e-06	TEN4_HUMAN Teneurin-4 OS=Homo sapiens GN=ODZ4 PE=2 SV=2
BT_Q_ZJU_Singletons36141	BT_ZHJ1_ZJU_Unigene4528	0.00277274	0.0329658	0.0841096	0.0159937	gi|91085683|ref|XP_972028.1|	4e-34	PREDICTED: similar to CG1234 CG1234-PA [Tribolium castaneum]	Q9VI82	2e-32	NOC3L_DROME Nucleolar complex protein 3 homolog OS=Drosophila melanogaster GN=CG1234 PE=1 SV=1
BT_Q_ZJU_Singletons1890	BT_ZHJ1_ZJU_Unigene21100	0.00446751	0.0532702	0.0838652	0.0162775	gi|124487860|gb|ABN12013.1|	3e-16	gram negative bacteria binding protein 2-like protein [Maconellicoccus hirsutus]	Q9NL89	2e-15	BGBP_BOMMO Beta-1,3-glucan-binding protein OS=Bombyx mori PE=1 SV=1
BT_Q_ZJU_Singletons20651	BT_ZHJ1_ZJU_Unigene51975	0.00773591	0.092244	0.0838635	1.34e-09	gi|195387213|ref|XP_002052293.1|	9e-70	maltase 1 [Drosophila virilis] >gi|194148750|gb|EDW64448.1| maltase 1 [Drosophila virilis]	O16098	2e-70	MAL1_DROVI Maltase 1 OS=Drosophila virilis GN=Mav1 PE=3 SV=1
BT_Q_ZJU_Singletons33883	BT_ZHJ1_ZJU_Unigene50150	0.0073073	0.0873477	0.0836577	0.000781381	gi|118785718|ref|XP_314842.3|	9e-49	AGAP008730-PA [Anopheles gambiae str. PEST] >gi|116127868|gb|EAA10120.3| AGAP008730-PA [Anopheles gambiae str. PEST]	P48611	1e-48	PTPS_DROME 6-pyruvoyl tetrahydrobiopterin synthase OS=Drosophila melanogaster GN=pr PE=1 SV=1
BT_Q_ZJU_Singletons152391	BT_ZHJ1_ZJU_Unigene49140	0.00864708	0.103472	0.0835695	0.000844038	gi|195123378|ref|XP_002006184.1|	2e-42	GI20897 [Drosophila mojavensis] >gi|193911252|gb|EDW10119.1| GI20897 [Drosophila mojavensis]	O16099	4e-41	MAL2_DROVI Maltase 2 OS=Drosophila virilis GN=Mav2 PE=3 SV=1
BT_Q_ZJU_Singletons22787	BT_ZHJ1_ZJU_Unigene51317	0.00649792	0.0779314	0.08338	1.51e-05	gi|195149644|ref|XP_002015766.1|	3e-42	GL10843 [Drosophila persimilis] >gi|194109613|gb|EDW31656.1| GL10843 [Drosophila persimilis]	P51910	7e-20	APOD_MOUSE Apolipoprotein D OS=Mus musculus GN=Apod PE=2 SV=1
BT_Q_ZJU_Singletons15811	BT_ZHJ1_ZJU_Unigene41508	0.00468238	0.0562857	0.0831896	0.000365658	gi|193606246|ref|XP_001950822.1|	6e-34	PREDICTED: similar to CG32533 CG32533-PA [Acyrthosiphon pisum]	Q9DBV3	5e-24	DHX34_MOUSE Probable ATP-dependent RNA helicase DHX34 OS=Mus musculus GN=Dhx34 PE=2 SV=2
BT_Q_ZJU_Singletons13411	BT_ZHJ1_ZJU_Unigene15680	0.00344689	0.0415903	0.0828771	1.73e-06	gi|158297948|ref|XP_318071.4|	1e-154	AGAP004747-PA [Anopheles gambiae str. PEST] >gi|157014572|gb|EAA13257.4| AGAP004747-PA [Anopheles gambiae str. PEST]	P48053	3e-88	YPD1_CAEEL Uncharacterized protein C05D11.1 OS=Caenorhabditis elegans GN=C05D11.1 PE=2 SV=2
BT_Q_ZJU_Singletons16016	BT_ZHJ1_ZJU_Unigene31384	0.00278332	0.0336547	0.0827025	0.00977463	gi|194747760|ref|XP_001956319.1|	8e-51	GF25144 [Drosophila ananassae] >gi|190623601|gb|EDV39125.1| GF25144 [Drosophila ananassae]	P15215	5e-51	LAMC1_DROME Laminin subunit gamma-1 OS=Drosophila melanogaster GN=LanB2 PE=1 SV=2
BT_Q_ZJU_Singletons166866	BT_ZHJ1_ZJU_Unigene22196	0.00716694	0.0867812	0.0825864	6.88e-05	gi|110761272|ref|XP_623844.2|	4e-14	PREDICTED: similar to CG9311-PA [Apis mellifera]	Q9H3S7	7e-09	PTN23_HUMAN Tyrosine-protein phosphatase non-receptor type 23 OS=Homo sapiens GN=PTPN23 PE=1 SV=1
BT_Q_ZJU_Singletons167649	BT_ZHJ1_ZJU_Unigene40779	0.00487956	0.0590889	0.08258	0.0153472	gi|110755347|ref|XP_393289.3|	6e-21	PREDICTED: similar to Telomerase-binding protein EST1A (Ever shorter telomeres 1A) (Telomerase subunit EST1A) (EST1-like protein A) [Apis mellifera]	Q5RAK6	2e-09	EST1A_PONAB Telomerase-binding protein EST1A OS=Pongo abelii GN=SMG6 PE=2 SV=1
BT_Q_ZJU_Singletons14545	BT_ZHJ1_ZJU_Unigene27946	0.00616657	0.0748269	0.0824112	0.0154574	gi|193666928|ref|XP_001942885.1|	3e-18	PREDICTED: similar to SHQ1 homolog [Acyrthosiphon pisum]	A1L1R0	2e-08	SHQ1_DANRE Protein SHQ1 homolog OS=Danio rerio GN=shq1 PE=1 SV=1
BT_Q_ZJU_Singletons32486	BT_ZHJ1_ZJU_Unigene6934	0.00180278	0.0219485	0.0821365	0.0147988	gi|193661951|ref|XP_001942931.1|	1e-158	PREDICTED: similar to CG9990 CG9990-PA [Acyrthosiphon pisum]	Q8T674	2e-32	ABCGK_DICDI ABC transporter G family member 20 OS=Dictyostelium discoideum GN=abcG20 PE=3 SV=1
BT_Q_ZJU_Singletons13788	BT_ZHJ1_ZJU_Unigene29055	0.00560115	0.0685446	0.0817154	0.0263815	gi|194745336|ref|XP_001955144.1|	9e-21	GF16395 [Drosophila ananassae] >gi|190628181|gb|EDV43705.1| GF16395 [Drosophila ananassae]	P31729	2e-18	OV16_ONCVO OV-16 antigen OS=Onchocerca volvulus GN=OV16 PE=2 SV=2
BT_Q_ZJU_Singletons28085	BT_ZHJ1_ZJU_Unigene41665	0.00466569	0.0573756	0.0813184	0.0003466	gi|110760002|ref|XP_001121438.1|	1e-34	PREDICTED: similar to DNA polymerase alpha catalytic subunit [Apis mellifera]	Q9DE46	1e-34	DPOLA_XENLA DNA polymerase alpha catalytic subunit OS=Xenopus laevis GN=pola1 PE=2 SV=1
BT_Q_ZJU_Singletons18619	BT_ZHJ1_ZJU_Unigene22462	0.00567136	0.0698082	0.081242	0.0147965	gi|193662001|ref|XP_001950506.1|	1e-38	PREDICTED: similar to M-phase phosphoprotein 10 [Acyrthosiphon pisum]	Q810V0	8e-34	MPP10_MOUSE U3 small nucleolar ribonucleoprotein protein MPP10 OS=Mus musculus GN=Mphosph10 PE=1 SV=1
BT_Q_ZJU_Singletons20682	BT_ZHJ1_ZJU_Unigene49066	0.00567032	0.0698475	0.0811815	0.0147664	gi|48145553|emb|CAG32999.1|	3e-42	TOMM20 [Homo sapiens]	Q5RA31	6e-43	TOM20_PONAB Mitochondrial import receptor subunit TOM20 homolog OS=Pongo abelii GN=TOMM20 PE=2 SV=1
BT_Q_ZJU_Singletons10038	BT_ZHJ1_ZJU_Unigene29700	0.00324289	0.0400795	0.0809115	0.00918555	gi|110762477|ref|XP_625082.2|	3e-55	PREDICTED: similar to CG18041-PA [Apis mellifera]	Q5R802	6e-31	CL041_PONAB Uncharacterized protein C12orf41 homolog OS=Pongo abelii PE=2 SV=1
BT_Q_ZJU_Singletons22311	BT_ZHJ1_ZJU_Unigene15946	0.0070661	0.0874932	0.0807618	1.52e-17	gi|156547737|ref|XP_001605478.1|	0	PREDICTED: similar to AP-3 complex beta3B subunit [Nasonia vitripennis]	Q9JME5	1e-160	AP3B2_MOUSE AP-3 complex subunit beta-2 OS=Mus musculus GN=Ap3b2 PE=1 SV=2
BT_Q_ZJU_Singletons25832	BT_ZHJ1_ZJU_Unigene30072	0.0131486	0.16309	0.0806216	6.11e-05	gi|56756174|emb|CAH65681.2|	2e-69	cytochrome P450 CYP6AX1 protein [Nilaparvata lugens]	Q9V4U7	4e-63	C6A14_DROME Probable cytochrome P450 6a14 OS=Drosophila melanogaster GN=Cyp6a14 PE=1 SV=2
BT_Q_ZJU_Singletons160956	BT_ZHJ1_ZJU_Unigene21506	0.0111871	0.139679	0.0800919	0.000791834	gi|198422283|ref|XP_002119912.1|	7e-16	PREDICTED: similar to capping protein (actin filament) muscle Z-line, alpha 1 [Ciona intestinalis]	Q5ZKD7	4e-15	MOV10_CHICK Putative helicase MOV-10 OS=Gallus gallus GN=MOV10 PE=2 SV=1
BT_Q_ZJU_Singletons12516	BT_ZHJ1_ZJU_Unigene31650	0.00236946	0.0296241	0.0799841	0.0138744	gi|45387563|ref|NP_991129.1|	5e-91	ADP-ribosylation factor-like 8Ba [Danio rerio] >gi|292615156|ref|XP_002662558.1| PREDICTED: ADP-ribosylation factor-like 10C-like [Danio rerio] >gi|82237378|sp|Q6NZW8.1|AR8BA_DANRE RecName: Full=ADP-ribosylation factor-like protein 8B-A >gi|41944557|gb|AAH65942.1| ADP-ribosylation factor-like 8Ba [Danio rerio]	Q6NZW8	1e-91	AR8BA_DANRE ADP-ribosylation factor-like protein 8B-A OS=Danio rerio GN=arl8ba PE=2 SV=1
BT_Q_ZJU_Singletons30469	BT_ZHJ1_ZJU_Unigene44317	0.0082481	0.103284	0.0798587	0.0257321	gi|110776997|ref|XP_001122954.1|	2e-10	PREDICTED: similar to CG3558-PA, isoform A, partial [Apis mellifera]	B4MTY2	3e-08	U518_DROWI UPF0518 protein GK23746 OS=Drosophila willistoni GN=GK23746 PE=3 SV=1
BT_Q_ZJU_Singletons165103	BT_ZHJ1_ZJU_Unigene48890	0.00415357	0.0520303	0.0798297	0.0138865	gi|66563505|ref|XP_623598.1|	3e-43	PREDICTED: similar to CG15525-PA isoform 1 [Apis mellifera]	Q8WUD4	1e-32	CCD12_HUMAN Coiled-coil domain-containing protein 12 OS=Homo sapiens GN=CCDC12 PE=1 SV=1
BT_Q_ZJU_Singletons165659	BT_ZHJ1_ZJU_Unigene42605	0.00861983	0.108171	0.0796872	0.000631975	gi|170038029|ref|XP_001846856.1|	1e-12	PPARgamma constitutive coactivator 1 [Culex quinquefasciatus] >gi|167881442|gb|EDS44825.1| PPARgamma constitutive coactivator 1 [Culex quinquefasciatus]	A6QNT4	6e-10	F120B_BOVIN Constitutive coactivator of peroxisome proliferator-activated receptor gamma OS=Bos taurus GN=FAM120B PE=2 SV=1
BT_Q_ZJU_Singletons203	BT_ZHJ1_ZJU_Unigene41454	0.00511795	0.0642704	0.0796315	0.0139297	gi|195401410|ref|XP_002059306.1|	3e-15	GJ18026 [Drosophila virilis] >gi|194142312|gb|EDW58718.1| GJ18026 [Drosophila virilis]	Q9V576	7e-14	WUN_DROME Putative phosphatidate phosphatase OS=Drosophila melanogaster GN=wun PE=1 SV=2
BT_Q_ZJU_Singletons29006	BT_ZHJ1_ZJU_Unigene26574	0.00376609	0.0474444	0.079379	5.69e-06	gi|156544602|ref|XP_001603801.1|	3e-90	PREDICTED: similar to GA15714-PA [Nasonia vitripennis]	Q12872	5e-67	SFRS8_HUMAN Splicing factor, arginine/serine-rich 8 OS=Homo sapiens GN=SFRS8 PE=1 SV=2
BT_Q_ZJU_Singletons12594	BT_ZHJ1_ZJU_Unigene21939	0.00565287	0.0712714	0.0793147	0.000227633	gi|156547407|ref|XP_001604358.1|	3e-35	PREDICTED: similar to mical [Nasonia vitripennis]	Q7RTP6	6e-22	MICA3_HUMAN Protein MICAL-3 OS=Homo sapiens GN=MICAL3 PE=1 SV=1
BT_Q_ZJU_Singletons36183	BT_ZHJ1_ZJU_Unigene24117	0.00525168	0.0662159	0.0793115	0.000218471	gi|189238578|ref|XP_971100.2|	3e-41	PREDICTED: similar to es2 protein [Tribolium castaneum]	O44424	4e-24	DGC14_DROME Protein DGCR14 homolog OS=Drosophila melanogaster GN=Es2 PE=1 SV=2
BT_Q_ZJU_Singletons35114	BT_ZHJ1_ZJU_Unigene41696	0.00516756	0.0655287	0.0788595	0.000142998	gi|270012779|gb|EFA09227.1|	2e-14	ataxia telangiectasia and Rad3-related protein [Tribolium castaneum]	Q9DE14	3e-07	ATR_XENLA Serine/threonine-protein kinase atr OS=Xenopus laevis GN=atr PE=1 SV=2
BT_Q_ZJU_Singletons166352	BT_ZHJ1_ZJU_Unigene49047	0.00532685	0.0676355	0.0787583	0.000201937	gi|195133336|ref|XP_002011095.1|	4e-08	GI16351 [Drosophila mojavensis] >gi|193907070|gb|EDW05937.1| GI16351 [Drosophila mojavensis]	Q9PR99	7e-07	Y046_UREPA Uncharacterized protein UU046 OS=Ureaplasma parvum GN=UU046 PE=4 SV=1
BT_Q_ZJU_Singletons30097	BT_ZHJ1_ZJU_Unigene9613	0.00627446	0.079955	0.0784749	2.54e-05	gi|189236217|ref|XP_971516.2|	1e-103	PREDICTED: similar to AT30101p [Tribolium castaneum]	Q9V3X5	4e-80	TMTC2_DROME Transmembrane and TPR repeat-containing protein CG4341 OS=Drosophila melanogaster GN=CG4341 PE=2 SV=1
BT_Q_ZJU_Singletons12366	BT_ZHJ1_ZJU_Unigene50981	0.02426	0.309459	0.0783951	1.43e-16	gi|189242365|ref|XP_001809905.1|	7e-43	PREDICTED: similar to protease, reverse transcriptase and RNase H [Tribolium castaneum]	Q9UR07	5e-18	RTF23_SCHPO Retrotransposable element Tf2 155 kDa protein type 3 OS=Schizosaccharomyces pombe GN=Tf2-11 PE=4 SV=1
BT_Q_ZJU_Singletons24653	BT_ZHJ1_ZJU_Unigene21519	0.00325727	0.0416323	0.078239	0.00824444	gi|158293200|ref|XP_314533.4|	9e-46	AGAP010559-PA [Anopheles gambiae str. PEST] >gi|157016844|gb|EAA09916.5| AGAP010559-PA [Anopheles gambiae str. PEST]	Q2TBV5	3e-41	TF2H2_BOVIN General transcription factor IIH subunit 2 OS=Bos taurus GN=GTF2H2 PE=2 SV=1
BT_Q_ZJU_Singletons2472	BT_ZHJ1_ZJU_Unigene28058	0.00608723	0.0779099	0.0781316	0.0133562	gi|195117422|ref|XP_002003246.1|	8e-10	GI23560 [Drosophila mojavensis] >gi|193913821|gb|EDW12688.1| GI23560 [Drosophila mojavensis]	Q9VKN7	8e-08	AURKB_DROME Serine/threonine-protein kinase Ial OS=Drosophila melanogaster GN=ial PE=1 SV=1
BT_Q_ZJU_Singletons2147	BT_ZHJ1_ZJU_Unigene51274	0.00614029	0.0786116	0.0781092	0.000330403	gi|48097144|ref|XP_393701.1|	9e-52	PREDICTED: similar to Signal peptidase complex subunit 2 (Microsomal signal peptidase 25 kDa subunit) (SPase 25 kDa subunit) [Apis mellifera]	Q5M8Y1	5e-47	SPCS2_XENTR Probable signal peptidase complex subunit 2 OS=Xenopus tropicalis GN=spcs2 PE=2 SV=1
BT_Q_ZJU_Singletons3700	BT_ZHJ1_ZJU_Unigene25547	0.00515242	0.0659898	0.078079	2.52e-05	gi|156547002|ref|XP_001600439.1|	1e-100	PREDICTED: similar to IP14452p [Nasonia vitripennis]	Q5ZI03	2e-64	CIR1_CHICK Corepressor interacting with RBPJ 1 OS=Gallus gallus GN=CIR1 PE=2 SV=1
BT_Q_ZJU_Singletons166995	BT_ZHJ1_ZJU_Unigene18768	0.00342002	0.0438829	0.077935	0.0128818	gi|118779495|ref|XP_309334.3|	8e-26	AGAP011316-PA [Anopheles gambiae str. PEST] >gi|116131576|gb|EAA05220.3| AGAP011316-PA [Anopheles gambiae str. PEST]	Q5FVJ8	5e-20	SENP8_RAT Sentrin-specific protease 8 OS=Rattus norvegicus GN=Senp8 PE=2 SV=1
BT_Q_ZJU_Singletons7979	BT_ZHJ1_ZJU_Unigene32365	0.00690676	0.0887013	0.0778654	0.0107005	gi|292624133|ref|XP_001341554.3|	7e-20	PREDICTED: si:ch211-169c1.2 [Danio rerio]	Q80V03	7e-20	ADCK5_MOUSE Uncharacterized aarF domain-containing protein kinase 5 OS=Mus musculus GN=Adck5 PE=2 SV=2
BT_Q_ZJU_Singletons24867	BT_ZHJ1_ZJU_Unigene24914	0.00659936	0.0848218	0.0778027	3.4e-06	gi|189237243|ref|XP_971461.2|	2e-43	PREDICTED: similar to CG4713 CG4713-PA [Tribolium castaneum]	Q9VKJ9	1e-40	C2D1_DROME Coiled-coil and C2 domain-containing protein 1-like OS=Drosophila melanogaster GN=l(2)gd1 PE=2 SV=1
BT_Q_ZJU_Singletons11784	BT_ZHJ1_ZJU_Unigene31490	0.00551087	0.0708646	0.0777662	5.2e-06	gi|47498038|ref|NP_998865.1|	1e-133	RNA binding motif protein 25 [Xenopus (Silurana) tropicalis] >gi|45708851|gb|AAH67922.1| RNA binding motif protein 25 [Xenopus (Silurana) tropicalis]	P49756	4e-92	RBM25_HUMAN RNA-binding protein 25 OS=Homo sapiens GN=RBM25 PE=1 SV=3
BT_Q_ZJU_Singletons29263	BT_ZHJ1_ZJU_Unigene23356	0.00499303	0.0643161	0.0776326	0.0005331	gi|193690922|ref|XP_001952163.1|	1e-112	PREDICTED: similar to sucrase [Acyrthosiphon pisum]	P07190	4e-89	MAL2_DROME Probable maltase H OS=Drosophila melanogaster GN=LvpH PE=2 SV=2
BT_Q_ZJU_Singletons156234	BT_ZHJ1_ZJU_Unigene30677	0.00486103	0.0626813	0.0775515	0.0128973	gi|193700052|ref|XP_001945240.1|	8e-45	PREDICTED: similar to terribly reduced optic lobes CG33950-PA [Acyrthosiphon pisum]	P98160	3e-27	PGBM_HUMAN Basement membrane-specific heparan sulfate proteoglycan core protein OS=Homo sapiens GN=HSPG2 PE=1 SV=3
BT_Q_ZJU_Singletons35161	BT_ZHJ1_ZJU_Unigene22386	0.00780391	0.101464	0.0769128	2.42e-07	gi|193605977|ref|XP_001949683.1|	1e-112	PREDICTED: similar to AGAP005515-PA [Acyrthosiphon pisum]	A1ZAI5	1e-38	FACR1_DROME Putative fatty acyl-CoA reductase CG5065 OS=Drosophila melanogaster GN=CG5065 PE=3 SV=1
BT_Q_ZJU_Singletons20477	BT_ZHJ1_ZJU_Unigene50560	0.00525818	0.068712	0.0765249	0.00049504	gi|110764281|ref|XP_001122940.1|	3e-14	PREDICTED: similar to eukaryotic translation initiation factor 4E nuclear import factor 1 [Apis mellifera]	Q9EST3	2e-09	4ET_MOUSE Eukaryotic translation initiation factor 4E transporter OS=Mus musculus GN=Eif4enif1 PE=1 SV=1
BT_Q_ZJU_Singletons5067	BT_ZHJ1_ZJU_Unigene27572	0.00288711	0.0377474	0.0764849	0.00016361	gi|66512420|ref|XP_395830.2|	1e-166	PREDICTED: similar to CCR4-NOT transcription complex, subunit 1 isoform a [Apis mellifera]	A0JP85	1e-154	CNOT1_XENTR CCR4-NOT transcription complex subunit 1 OS=Xenopus tropicalis GN=cnot1 PE=2 SV=1
BT_Q_ZJU_Singletons17797	BT_ZHJ1_ZJU_Unigene46035	0.00351093	0.0461305	0.0761085	0.0120656	gi|73991962|ref|XP_851574.1|	3e-45	PREDICTED: similar to inosine triphosphatase isoform a [Canis familiaris]	Q9D892	2e-45	ITPA_MOUSE Inosine triphosphate pyrophosphatase OS=Mus musculus GN=Itpa PE=2 SV=2
BT_Q_ZJU_Singletons3853	BT_ZHJ1_ZJU_Unigene51616	0.00189599	0.024926	0.076065	0.00485963	gi|170056771|ref|XP_001864181.1|	1e-109	glycogenin [Culex quinquefasciatus] >gi|167876468|gb|EDS39851.1| glycogenin [Culex quinquefasciatus]	Q9R062	2e-85	GLYG_MOUSE Glycogenin-1 OS=Mus musculus GN=Gyg1 PE=2 SV=3
BT_Q_ZJU_Singletons8260	BT_ZHJ1_ZJU_Unigene30868	0.00889804	0.117419	0.0757802	0.0126211	gi|58387098|ref|XP_315329.2|	1e-35	AGAP005314-PA [Anopheles gambiae str. PEST] >gi|170059581|ref|XP_001865425.1| Lsm6 protein [Culex quinquefasciatus] >gi|55238130|gb|EAA11294.2| AGAP005314-PA [Anopheles gambiae str. PEST] >gi|167878291|gb|EDS41674.1| Lsm6 protein [Culex quinquefasciatus]	P62313	1e-32	LSM6_MOUSE U6 snRNA-associated Sm-like protein LSm6 OS=Mus musculus GN=Lsm6 PE=2 SV=1
BT_Q_ZJU_Singletons17222	BT_ZHJ1_ZJU_Unigene7748	0.0034953	0.0463474	0.0754152	0.00737034	gi|66500463|ref|XP_396550.2|	1e-16	PREDICTED: similar to CG6181-PA, isoform A [Apis mellifera]	Q7ZXT3	3e-16	EDC4_XENLA Enhancer of mRNA-decapping protein 4 OS=Xenopus laevis GN=edc4 PE=2 SV=1
BT_Q_ZJU_Singletons4139	BT_ZHJ1_ZJU_Unigene7354	0.00422309	0.0561336	0.0752327	0.0120555	gi|71895319|ref|NP_001026607.1|	1e-50	COBW domain containing protein1 [Gallus gallus]	Q99MB4	7e-51	CBWD1_RAT COBW domain-containing protein 1 OS=Rattus norvegicus GN=Cbwd1 PE=2 SV=2
BT_Q_ZJU_Singletons165425	BT_ZHJ1_ZJU_Unigene46860	0.00326837	0.0434514	0.0752192	0.011877	gi|193676195|ref|XP_001952273.1|	1e-39	PREDICTED: similar to RGP1 retrograde golgi transport homolog [Acyrthosiphon pisum]	Q8BHT7	7e-30	RGP1_MOUSE Retrograde Golgi transport protein RGP1 homolog OS=Mus musculus GN=Rgp1 PE=2 SV=1
BT_Q_ZJU_Cluster2671	BT_ZHJ1_ZJU_Unigene62	0.00348305	0.0464306	0.0750161	6.28e-05	gi|189241000|ref|XP_968712.2|	0	PREDICTED: similar to AGAP003513-PA [Tribolium castaneum]	Q9VGY6	1e-166	DOMON_DROME DOMON domain-containing protein CG14681 OS=Drosophila melanogaster GN=CG14681 PE=2 SV=2
BT_Q_ZJU_Singletons5016	BT_ZHJ1_ZJU_Unigene50260	0.00445683	0.05945	0.0749678	9.85e-05	gi|156551573|ref|XP_001601849.1|	3e-50	PREDICTED: similar to CG5065-PA [Nasonia vitripennis]	A1ZAI5	1e-47	FACR1_DROME Putative fatty acyl-CoA reductase CG5065 OS=Drosophila melanogaster GN=CG5065 PE=3 SV=1
BT_Q_ZJU_Singletons28876	BT_ZHJ1_ZJU_Unigene40218	0.00512253	0.0686468	0.0746215	0.00733133	gi|110756810|ref|XP_001122229.1|	8e-13	PREDICTED: similar to Autophagy-specific gene 2 CG1241-PA [Apis mellifera]	Q96BY7	2e-07	ATG2B_HUMAN Autophagy-related protein 2 homolog B OS=Homo sapiens GN=ATG2B PE=1 SV=4
BT_Q_ZJU_Singletons8408	BT_ZHJ1_ZJU_Unigene49558	0.00279187	0.0374486	0.0745523	0.00322385	gi|284413718|ref|NP_001165114.1|	2e-14	collagen [Bombyx mori]	Q95JC9	1e-13	PRP_PIG Basic proline-rich protein OS=Sus scrofa PE=1 SV=2
BT_Q_ZJU_Singletons26142	BT_ZHJ1_ZJU_Unigene49481	0.00894729	0.120046	0.074532	2.95e-06	gi|110750733|ref|XP_001121163.1|	9e-34	PREDICTED: similar to CG10703-PA [Apis mellifera]	Q9D4H2	6e-22	GCC1_MOUSE GRIP and coiled-coil domain-containing protein 1 OS=Mus musculus GN=Gcc1 PE=1 SV=2
BT_Q_ZJU_Singletons14526	BT_ZHJ1_ZJU_Unigene50754	0.00314311	0.0421867	0.0745048	0.011514	gi|91085733|ref|XP_973505.1|	4e-56	PREDICTED: similar to CG6133 CG6133-PA [Tribolium castaneum]	Q9W4M9	1e-51	NSUN2_DROME tRNA (cytosine-5-)-methyltransferase CG6133 OS=Drosophila melanogaster GN=CG6133 PE=2 SV=1
BT_Q_ZJU_Singletons23588	BT_ZHJ1_ZJU_Unigene50956	0.00588495	0.0792957	0.0742152	3.53e-06	gi|54311494|gb|AAH84821.1|	7e-43	LOC495357 protein [Xenopus laevis]	Q3ZBD2	2e-43	ARP10_BOVIN Actin-related protein 10 OS=Bos taurus GN=ACTR10 PE=2 SV=1
BT_Q_ZJU_Singletons18275	BT_ZHJ1_ZJU_Unigene5927	0.00505281	0.0684526	0.0738147	0.00705504	gi|66507375|ref|XP_394516.2|	5e-51	PREDICTED: similar to Mediator complex subunit 17 CG7957-PA [Apis mellifera]	Q9VEC1	2e-40	MED17_DROME Mediator of RNA polymerase II transcription subunit 17 OS=Drosophila melanogaster GN=MED17 PE=1 SV=1
BT_Q_ZJU_Singletons149287	BT_ZHJ1_ZJU_Unigene29948	0.00510634	0.0692551	0.0737324	0.00705462	gi|193685899|ref|XP_001952168.1|	1e-118	PREDICTED: similar to phosphodiesterase 11A [Acyrthosiphon pisum]	P0C1Q2	2e-83	PDE11_MOUSE Dual 3',5'-cyclic-AMP and -GMP phosphodiesterase 11A OS=Mus musculus GN=Pde11a PE=1 SV=1
BT_Q_ZJU_Singletons13379	BT_ZHJ1_ZJU_Unigene25058	0.00605834	0.0825347	0.0734036	0.000239607	gi|193592083|ref|XP_001946873.1|	9e-61	PREDICTED: similar to CG1443 CG1443-PA [Acyrthosiphon pisum]	A1ZAI5	9e-32	FACR1_DROME Putative fatty acyl-CoA reductase CG5065 OS=Drosophila melanogaster GN=CG5065 PE=3 SV=1
BT_Q_ZJU_Singletons22716	BT_ZHJ1_ZJU_Unigene52407	0.00348368	0.047719	0.0730041	0.0109587	gi|156547575|ref|XP_001602897.1|	0	PREDICTED: similar to DEAD box ATP-dependent RNA helicase [Nasonia vitripennis]	P23128	0	DDX6_DROME Putative ATP-dependent RNA helicase me31b OS=Drosophila melanogaster GN=me31B PE=1 SV=3
BT_Q_ZJU_Singletons32806	BT_ZHJ1_ZJU_Unigene20831	0.00427526	0.0590058	0.072455	0.00012965	gi|149642929|ref|NP_001092605.1|	3e-67	methyltransferase like 5 [Bos taurus] >gi|148753330|gb|AAI42085.1| METTL5 protein [Bos taurus]	Q8K1A0	2e-66	METL5_MOUSE Methyltransferase-like protein 5 OS=Mus musculus GN=Mettl5 PE=2 SV=2
BT_Q_ZJU_Singletons17815	BT_ZHJ1_ZJU_Unigene18056	0.00617853	0.0857279	0.0720714	0.000670134	gi|156548282|ref|XP_001605843.1|	0	PREDICTED: similar to LD23157p [Nasonia vitripennis]	Q9VPH7	0	ERF1_DROME Eukaryotic peptide chain release factor subunit 1 OS=Drosophila melanogaster GN=eRF1 PE=1 SV=2
BT_Q_ZJU_Singletons160708	BT_ZHJ1_ZJU_Unigene23862	0.00417581	0.0580038	0.0719919	0.0104322	gi|156548314|ref|XP_001602770.1|	2e-34	PREDICTED: similar to FLJ11171 protein [Nasonia vitripennis]	Q5RAY7	4e-32	FTSJ1_PONAB FtsJ methyltransferase domain-containing protein 1 OS=Pongo abelii GN=FTSJD1 PE=2 SV=1
BT_Q_ZJU_Singletons22211	BT_ZHJ1_ZJU_Unigene45531	0.00381914	0.0531233	0.0718919	0.00611752	gi|91087351|ref|XP_975614.1|	5e-32	PREDICTED: similar to CG15771 CG15771-PA [Tribolium castaneum]	Q5M969	1e-21	NANP_RAT N-acylneuraminate-9-phosphatase OS=Rattus norvegicus GN=Nanp PE=1 SV=1
BT_Q_ZJU_Singletons30327	BT_ZHJ1_ZJU_Unigene27859	0.00353667	0.0492033	0.0718787	0.000190024	gi|110761148|ref|XP_001120374.1|	1e-149	PREDICTED: similar to TBP-associated factor 5 CG7704-PA [Apis mellifera]	P49846	1e-115	TAF5_DROME Transcription initiation factor TFIID subunit 5 OS=Drosophila melanogaster GN=Taf5 PE=1 SV=1
BT_Q_ZJU_Singletons155030	BT_ZHJ1_ZJU_Unigene49161	0.00425244	0.0591937	0.0718394	0.00621678	gi|156548198|ref|XP_001607014.1|	2e-39	PREDICTED: similar to keratinocyte-associated protein 2 [Nasonia vitripennis]	Q1HQF8	8e-38	KTAP2_AEDAE Protein KRTCAP2 homolog OS=Aedes aegypti GN=AAEL007634 PE=2 SV=1
BT_Q_ZJU_Singletons418	BT_ZHJ1_ZJU_Unigene49958	0.00627205	0.0873102	0.0718364	0.000132831	gi|156541044|ref|XP_001603420.1|	2e-37	PREDICTED: similar to sodium bicarbonate cotransporter [Nasonia vitripennis]	Q9Y6M7	2e-25	S4A7_HUMAN Sodium bicarbonate cotransporter 3 OS=Homo sapiens GN=SLC4A7 PE=1 SV=2
BT_Q_ZJU_Singletons25277	BT_ZHJ1_ZJU_Unigene10554	0.00374466	0.0522319	0.0716928	0.000109688	gi|195375509|ref|XP_002046543.1|	1e-96	GJ12942 [Drosophila virilis] >gi|194153701|gb|EDW68885.1| GJ12942 [Drosophila virilis]	Q2KHZ2	3e-81	HBS1L_BOVIN HBS1-like protein OS=Bos taurus GN=HBS1L PE=2 SV=1
BT_Q_ZJU_Singletons36222	BT_ZHJ1_ZJU_Unigene45983	0.00373069	0.0520827	0.0716301	0.00623155	gi|195044740|ref|XP_001991867.1|	2e-55	GH12900 [Drosophila grimshawi] >gi|193901625|gb|EDW00492.1| GH12900 [Drosophila grimshawi]	Q5RCE2	6e-51	STT3A_PONAB Dolichyl-diphosphooligosaccharide--protein glycosyltransferase subunit STT3A OS=Pongo abelii GN=STT3A PE=2 SV=1
BT_Q_ZJU_Singletons8976	BT_ZHJ1_ZJU_Unigene31619	0.00225774	0.0316138	0.071416	0.00597746	gi|189235252|ref|XP_971328.2|	9e-94	PREDICTED: similar to ubiquitin conjugating enzyme-like protein [Tribolium castaneum]	P52486	7e-84	UBCD4_DROME Ubiquitin-conjugating enzyme E2-22 kDa OS=Drosophila melanogaster GN=UbcD4 PE=1 SV=2
BT_Q_ZJU_Singletons15300	BT_ZHJ1_ZJU_Unigene785	0.00207941	0.0292066	0.0711965	0.000125111	gi|91088443|ref|XP_968621.1|	1e-115	PREDICTED: similar to CG17593 CG17593-PA [Tribolium castaneum]	Q66I12	4e-87	CCD47_DANRE Coiled-coil domain-containing protein 47 OS=Danio rerio GN=ccdc47 PE=2 SV=1
BT_Q_ZJU_Singletons28356	BT_ZHJ1_ZJU_Unigene31229	0.00256539	0.0360877	0.0710878	0.00984372	gi|189241728|ref|XP_966529.2|	2e-30	PREDICTED: similar to lethal(3)malignant brain tumor [Tribolium castaneum]	Q9VHA0	1e-23	SCM_DROME Polycomb protein Scm OS=Drosophila melanogaster GN=Scm PE=1 SV=2
BT_Q_ZJU_Singletons7315	BT_ZHJ1_ZJU_Unigene52214	0.00458009	0.0647738	0.0707089	0.00595044	gi|195345799|ref|XP_002039456.1|	1e-109	GM22982 [Drosophila sechellia] >gi|194134682|gb|EDW56198.1| GM22982 [Drosophila sechellia]	Q9NRR5	2e-98	UBQL4_HUMAN Ubiquilin-4 OS=Homo sapiens GN=UBQLN4 PE=1 SV=2
BT_Q_ZJU_Singletons162963	BT_ZHJ1_ZJU_Unigene28200	0.00571306	0.0808343	0.0706762	0.0100398	gi|91084573|ref|XP_973821.1|	3e-60	PREDICTED: similar to AGAP003199-PA [Tribolium castaneum]	Q8IN78	2e-52	TIM22_DROME Mitochondrial import inner membrane translocase subunit Tim22 OS=Drosophila melanogaster GN=Tim22 PE=2 SV=1
BT_Q_ZJU_Cluster2113	BT_ZHJ1_ZJU_Unigene8125	0.0043128	0.0610907	0.0705966	0.00387832	gi|157115823|ref|XP_001658299.1|	6e-48	sterol o-acyltransferase [Aedes aegypti] >gi|108883469|gb|EAT47694.1| sterol o-acyltransferase [Aedes aegypti]	Q8MK44	8e-33	DGAT1_BOVIN Diacylglycerol O-acyltransferase 1 OS=Bos taurus GN=DGAT1 PE=2 SV=2
BT_Q_ZJU_Singletons26876	BT_ZHJ1_ZJU_Unigene52401	0.00200232	0.0286437	0.0699044	0.00543229	gi|187107128|ref|NP_001119622.1|	3e-67	protein tyrosine phosphatase-like protein [Acyrthosiphon pisum]	Q9D3B1	2e-45	PTPLB_MOUSE Protein-tyrosine phosphatase-like member B OS=Mus musculus GN=Ptplb PE=2 SV=1
BT_Q_ZJU_Singletons161837	BT_ZHJ1_ZJU_Unigene16852	0.0171144	0.245363	0.0697514	5.91e-06	gi|156539547|ref|XP_001599478.1|	3e-76	PREDICTED: similar to Peptidase, cysteine peptidase active site; Zinc finger, CCHC-type; Peptidase aspartic, catalytic; Polynucleotidyl transferase, Ribonuclease H fold [Nasonia vitripennis]	P04146	5e-55	COPIA_DROME Copia protein OS=Drosophila melanogaster GN=GIP PE=1 SV=3
BT_Q_ZJU_Singletons167448	BT_ZHJ1_ZJU_Unigene51943	0.00418484	0.0600389	0.0697021	1.08e-07	gi|189233817|ref|XP_971502.2|	1e-148	PREDICTED: similar to CG32019-PA [Tribolium castaneum]	A2ASS6	4e-60	TITIN_MOUSE Titin OS=Mus musculus GN=Ttn PE=1 SV=1
BT_Q_ZJU_Singletons33409	BT_ZHJ1_ZJU_Unigene37064	0.00533142	0.0768446	0.0693792	0.00949618	gi|157114211|ref|XP_001657988.1|	2e-23	histone deacetylase [Aedes aegypti] >gi|108883594|gb|EAT47819.1| histone deacetylase [Aedes aegypti]	Q969S8	8e-13	HDA10_HUMAN Histone deacetylase 10 OS=Homo sapiens GN=HDAC10 PE=1 SV=1
BT_Q_ZJU_Singletons153768	BT_ZHJ1_ZJU_Unigene49028	0.00515911	0.074411	0.0693327	0.018254	gi|48132928|ref|XP_393328.1|	1e-54	PREDICTED: similar to epsilon subunit of coatomer protein complex isoform a [Apis mellifera]	Q5ZIK9	2e-53	COPE_CHICK Coatomer subunit epsilon OS=Gallus gallus GN=COPE PE=2 SV=1
BT_Q_ZJU_Singletons163841	BT_ZHJ1_ZJU_Unigene24399	0.00318116	0.0459431	0.0692413	0.00926215	gi|189234578|ref|XP_974655.2|	3e-58	PREDICTED: similar to glucosidase 2 subunit beta [Tribolium castaneum]	P14314	9e-48	GLU2B_HUMAN Glucosidase 2 subunit beta OS=Homo sapiens GN=PRKCSH PE=1 SV=2
BT_Q_ZJU_Singletons22711	BT_ZHJ1_ZJU_Unigene23583	0.00232574	0.0337827	0.0688441	0.00517639	gi|110760290|ref|XP_393687.3|	1e-41	PREDICTED: similar to CG30084-PC, isoform C [Apis mellifera]	Q9PU47	4e-16	PDLI3_CHICK PDZ and LIM domain protein 3 OS=Gallus gallus GN=PDLIM3 PE=1 SV=1
BT_Q_ZJU_Singletons165716	BT_ZHJ1_ZJU_Unigene2944	0.00214798	0.0312272	0.0687855	0.0089049	gi|66552210|ref|XP_625168.1|	8e-64	PREDICTED: similar to CG6859-PA [Apis mellifera]	Q60HE1	3e-44	PEX3_MACFA Peroxisomal biogenesis factor 3 OS=Macaca fascicularis GN=PEX3 PE=2 SV=1
BT_Q_ZJU_Singletons14576	BT_ZHJ1_ZJU_Unigene20171	0.00307201	0.0447173	0.0686985	1.59e-06	gi|193704524|ref|XP_001944541.1|	1e-109	PREDICTED: similar to Bromodomain-containing protein 2 (Protein RING3) (O27.1.1) [Acyrthosiphon pisum]	Q6MGA9	7e-85	BRD2_RAT Bromodomain-containing protein 2 OS=Rattus norvegicus GN=Brd2 PE=2 SV=1
BT_Q_ZJU_Singletons25554	BT_ZHJ1_ZJU_Unigene26396	0.0040446	0.059358	0.068139	0.00887334	gi|189236937|ref|XP_970213.2|	9e-43	PREDICTED: similar to Uncharacterized protein C1orf149 homolog [Tribolium castaneum]	Q68ER9	6e-38	EAF6_XENTR Chromatin modification-related protein MEAF6 OS=Xenopus tropicalis GN=meaf6 PE=2 SV=1
BT_Q_ZJU_Singletons12572	BT_ZHJ1_ZJU_Unigene13755	0.00298751	0.0439295	0.0680069	0.00505094	gi|91090564|ref|XP_971653.1|	1e-63	PREDICTED: similar to U2 small nuclear ribonucleoprotein A [Tribolium castaneum]	P57784	2e-52	RU2A_MOUSE U2 small nuclear ribonucleoprotein A' OS=Mus musculus GN=Snrpa1 PE=1 SV=2
BT_Q_ZJU_Singletons167005	BT_ZHJ1_ZJU_Unigene18514	0.00398942	0.0587216	0.0679378	8.17e-05	gi|193700153|ref|XP_001945142.1|	3e-38	PREDICTED: similar to organic cation transporter [Acyrthosiphon pisum]	Q6A4L0	1e-13	S22AD_MOUSE Solute carrier family 22 member 13 OS=Mus musculus GN=Slc22a13 PE=2 SV=2
BT_Q_ZJU_Singletons18245	BT_ZHJ1_ZJU_Unigene31350	0.00341998	0.0507456	0.0673946	0.00502731	gi|239792867|dbj|BAH72722.1|	3e-25	ACYPI006542 [Acyrthosiphon pisum]	Q8IWL3	2e-19	HSC20_HUMAN Co-chaperone protein HscB, mitochondrial OS=Homo sapiens GN=HSCB PE=1 SV=3
BT_Q_ZJU_Singletons11623	BT_ZHJ1_ZJU_Unigene49614	0.00467682	0.0696569	0.0671408	0.00322423	gi|110756281|ref|XP_396029.3|	3e-59	PREDICTED: similar to PR domain containing 10 isoform 2 [Apis mellifera]	Q5RAX9	6e-42	PRD10_PONAB PR domain zinc finger protein 10 OS=Pongo abelii GN=PRDM10 PE=2 SV=1
BT_Q_ZJU_Singletons25399	BT_ZHJ1_ZJU_Unigene46421	0.00349486	0.0521361	0.0670335	0.00495941	gi|262301703|gb|ACY43444.1|	9e-65	gln-tRNA synthetase [Periplaneta americana]	Q9Y105	5e-61	SYQ_DROME Probable glutaminyl-tRNA synthetase OS=Drosophila melanogaster GN=Aats-gln PE=1 SV=1
BT_Q_ZJU_Singletons6372	BT_ZHJ1_ZJU_Unigene20570	0.00559585	0.083529	0.0669928	8.95e-10	gi|193627254|ref|XP_001952716.1|	2e-80	PREDICTED: similar to organic cation transporter [Acyrthosiphon pisum]	Q9H015	4e-35	S22A4_HUMAN Solute carrier family 22 member 4 OS=Homo sapiens GN=SLC22A4 PE=1 SV=3
BT_Q_ZJU_Singletons34102	BT_ZHJ1_ZJU_Unigene29639	0.00394989	0.0590789	0.0668579	0.00145799	gi|158297307|ref|XP_317566.4|	1e-13	AGAP007919-PA [Anopheles gambiae str. PEST] >gi|157015132|gb|EAA12907.4| AGAP007919-PA [Anopheles gambiae str. PEST]	Q9VMA7	2e-09	TGO1_DROME Transport and Golgi organization protein 1 OS=Drosophila melanogaster GN=Tango1 PE=1 SV=2
BT_Q_ZJU_Singletons161713	BT_ZHJ1_ZJU_Unigene2565	0.00576455	0.0864489	0.0666817	0.000134334	gi|156548580|ref|XP_001607505.1|	8e-77	PREDICTED: similar to vacuolar sorting protein [Nasonia vitripennis]	Q9VVI9	4e-72	CHMP5_DROME Charged multivesicular body protein 5 OS=Drosophila melanogaster GN=CG6259 PE=1 SV=2
BT_Q_ZJU_Singletons33052	BT_ZHJ1_ZJU_Unigene41543	0.00474238	0.0717816	0.0660668	0.00471677	gi|91088063|ref|XP_967600.1|	3e-27	PREDICTED: similar to CG4644 CG4644-PA, partial [Tribolium castaneum]	Q8BKF1	4e-20	RPOM_MOUSE DNA-directed RNA polymerase, mitochondrial OS=Mus musculus GN=Polrmt PE=2 SV=1
BT_Q_ZJU_Singletons25779	BT_ZHJ1_ZJU_Unigene50306	0.00260291	0.0394256	0.0660208	0.00794599	gi|156542221|ref|XP_001600535.1|	1e-72	PREDICTED: similar to calcium and integrin binding protein CIB [Nasonia vitripennis]	Q17QE5	9e-40	CIB1_BOVIN Calcium and integrin-binding protein 1 OS=Bos taurus GN=CIB1 PE=2 SV=1
BT_Q_ZJU_Singletons24517	BT_ZHJ1_ZJU_Unigene25364	0.0042285	0.0641207	0.0659459	4.13e-05	gi|91080669|ref|XP_975087.1|	5e-91	PREDICTED: similar to snare protein sec22 [Tribolium castaneum]	Q5ZJW4	6e-71	SC22B_CHICK Vesicle-trafficking protein SEC22b OS=Gallus gallus GN=SEC22B PE=2 SV=1
BT_Q_ZJU_Singletons28889	BT_ZHJ1_ZJU_Unigene51768	0.00519321	0.0787553	0.0659411	0.00487338	gi|48095924|ref|XP_392365.1|	4e-75	PREDICTED: similar to Beclin-1-like protein (Autophagy protein 6-like) (APG6-like) [Apis mellifera]	Q9VCE1	2e-65	BECN1_DROME Beclin-1-like protein OS=Drosophila melanogaster GN=Atg6 PE=1 SV=1
BT_Q_ZJU_Singletons6311	BT_ZHJ1_ZJU_Unigene31579	0.00581514	0.0883187	0.0658427	1.1e-07	gi|189234206|ref|XP_970568.2|	2e-99	PREDICTED: similar to HRP130 protein [Tribolium castaneum]	Q8CGF7	2e-37	TCRG1_MOUSE Transcription elongation regulator 1 OS=Mus musculus GN=Tcerg1 PE=1 SV=2
BT_Q_ZJU_Singletons165619	BT_ZHJ1_ZJU_Unigene8977	0.00283365	0.0430478	0.0658257	0.00458711	gi|224057321|ref|XP_002188432.1|	1e-43	PREDICTED: RNA terminal phosphate cyclase domain 1 [Taeniopygia guttata]	Q5R7P3	7e-43	RTC1_PONAB RNA 3'-terminal phosphate cyclase OS=Pongo abelii GN=RTCD1 PE=2 SV=1
BT_Q_ZJU_Cluster709	BT_ZHJ1_ZJU_Unigene7475	0.00552494	0.0840062	0.0657682	6.66e-05	gi|193667016|ref|XP_001951063.1|	3e-57	PREDICTED: similar to replication protein A 70 kDa DNA-binding subunit [Acyrthosiphon pisum]	Q24492	2e-54	RFA1_DROME Replication protein A 70 kDa DNA-binding subunit OS=Drosophila melanogaster GN=RpA-70 PE=1 SV=1
BT_Q_ZJU_Singletons14630	BT_ZHJ1_ZJU_Unigene52061	0.00620708	0.0945174	0.0656713	0.00822573	gi|91078254|ref|XP_970778.1|	1e-93	PREDICTED: similar to ubiquitin-conjugating enzyme m [Tribolium castaneum]	Q6P8D9	1e-85	UBC12_XENTR NEDD8-conjugating enzyme Ubc12 OS=Xenopus tropicalis GN=ube2m PE=2 SV=1
BT_Q_ZJU_Singletons19603	BT_ZHJ1_ZJU_Unigene52507	0.00311768	0.0474921	0.0656461	0.0028411	gi|193718365|ref|XP_001952392.1|	0	PREDICTED: similar to pyrroline-5-carboxylate dehydrogenase [Acyrthosiphon pisum]	Q7SY23	0	AL4A1_DANRE Delta-1-pyrroline-5-carboxylate dehydrogenase, mitochondrial OS=Danio rerio GN=aldh4a1 PE=2 SV=1
BT_Q_ZJU_Singletons18193	BT_ZHJ1_ZJU_Unigene50002	0.00268292	0.0409053	0.0655887	0.00779477	gi|48101875|ref|XP_392719.1|	2e-38	PREDICTED: similar to CG30152-PA [Apis mellifera]	Q9V968	1e-37	U195B_DROME UPF0195 protein CG30152 OS=Drosophila melanogaster GN=CG30152 PE=1 SV=1
BT_Q_ZJU_Singletons154772	BT_ZHJ1_ZJU_Unigene30256	0.008512	0.129851	0.0655519	3.52e-05	gi|156308377|ref|XP_001617658.1|	4e-86	hypothetical protein NEMVEDRAFT_v1g225908 [Nematostella vectensis] >gi|156195058|gb|EDO25558.1| predicted protein [Nematostella vectensis]	Q4UM45	1e-115	BIOB_RICFE Biotin synthase OS=Rickettsia felis GN=bioB PE=3 SV=1
BT_Q_ZJU_Singletons14168	BT_ZHJ1_ZJU_Unigene52339	0.0072675	0.111002	0.0654718	7.6e-06	gi|156545129|ref|XP_001602384.1|	1e-106	PREDICTED: similar to aubergine [Nasonia vitripennis]	Q9VKM1	2e-78	PIWI_DROME Protein piwi OS=Drosophila melanogaster GN=piwi PE=2 SV=1
BT_Q_ZJU_Singletons16804	BT_ZHJ1_ZJU_Unigene9743	0.00458239	0.0702073	0.0652695	0.00281019	gi|291401705|ref|XP_002717188.1|	2e-14	PREDICTED: UDP glucuronosyltransferase 2 family, polypeptide B17-like isoform 2 [Oryctolagus cuniculus]	Q9GLD9	7e-14	UDB33_MACMU UDP-glucuronosyltransferase 2B33 OS=Macaca mulatta GN=UGT2B33 PE=1 SV=1
BT_Q_ZJU_Singletons13818	BT_ZHJ1_ZJU_Unigene51642	0.00458367	0.0705184	0.0649996	6.48e-05	gi|66546911|ref|XP_395356.2|	1e-49	PREDICTED: similar to CG9953-PA [Apis mellifera]	P34528	2e-27	YM67_CAEEL Putative serine protease K12H4.7 OS=Caenorhabditis elegans GN=K12H4.7 PE=1 SV=2
BT_Q_ZJU_Singletons11565	BT_ZHJ1_ZJU_Unigene51431	0.00241586	0.0371758	0.0649847	0.00756005	gi|289740169|gb|ADD18832.1|	1e-107	actin-related protein ARP2/3 complex subunit ARPC2 [Glossina morsitans morsitans]	Q9VIM5	1e-105	ARPC2_DROME Probable actin-related protein 2/3 complex subunit 2 OS=Drosophila melanogaster GN=Arc-p34 PE=1 SV=2
BT_Q_ZJU_Singletons22954	BT_ZHJ1_ZJU_Unigene21961	0.00501014	0.0771277	0.064959	6.18e-06	gi|156544992|ref|XP_001608049.1|	4e-66	PREDICTED: similar to leucine rich repeat (in flii) interacting protein [Nasonia vitripennis]	Q4V7E8	1e-46	LRRF2_RAT Leucine-rich repeat flightless-interacting protein 2 OS=Rattus norvegicus GN=Lrrfip2 PE=2 SV=1
BT_Q_ZJU_Singletons34025	BT_ZHJ1_ZJU_Unigene7290	0.00477289	0.0736078	0.0648422	0.00441169	gi|157136722|ref|XP_001656892.1|	3e-14	mmr1/hsr1 GTP binding protein [Aedes aegypti] >gi|108869873|gb|EAT34098.1| mmr1/hsr1 GTP binding protein [Aedes aegypti]	Q6MG06	9e-09	GNL1_RAT Guanine nucleotide-binding protein-like 1 OS=Rattus norvegicus GN=Gnl1 PE=2 SV=1
BT_Q_ZJU_Singletons166613	BT_ZHJ1_ZJU_Unigene52504	0.0543484	0.838786	0.0647941	2.4e-36	gi|28569864|dbj|BAC57906.1|	2e-84	reverse transcriptase [Anopheles gambiae]	Q03277	3e-32	PO11_SCICO Retrovirus-related Pol polyprotein from type-1 retrotransposable element R1 (Fragment) OS=Sciara coprophila PE=4 SV=1
BT_Q_ZJU_Singletons11979	BT_ZHJ1_ZJU_Unigene51647	0.0105064	0.162621	0.0646067	4.43e-11	gi|237761902|emb|CAR94537.1|	2e-28	CG10407-PA-like protein [Blattella germanica]	Q9VBV3	2e-20	TAKT_DROME Protein takeout OS=Drosophila melanogaster GN=to PE=2 SV=1
BT_Q_ZJU_Singletons30029	BT_ZHJ1_ZJU_Unigene26836	0.00850128	0.131591	0.0646036	2.7e-05	gi|195441627|ref|XP_002068606.1|	8e-33	GK20564 [Drosophila willistoni] >gi|194164691|gb|EDW79592.1| GK20564 [Drosophila willistoni]	P82166	2e-32	CU198_LOCMI Cuticle protein 19.8 OS=Locusta migratoria PE=1 SV=1
BT_Q_ZJU_Singletons9548	BT_ZHJ1_ZJU_Unigene52070	0.00334682	0.0520346	0.0643192	0.002637	gi|156555282|ref|XP_001604948.1|	1e-67	PREDICTED: similar to ENSANGP00000030885 [Nasonia vitripennis]	Q9CXW2	2e-54	RT22_MOUSE 28S ribosomal protein S22, mitochondrial OS=Mus musculus GN=Mrps22 PE=2 SV=1
BT_Q_ZJU_Singletons159416	BT_ZHJ1_ZJU_Unigene21245	0.00425035	0.0662126	0.0641925	0.00416503	gi|189233817|ref|XP_971502.2|	1e-92	PREDICTED: similar to CG32019-PA [Tribolium castaneum]	A2ASS6	5e-33	TITIN_MOUSE Titin OS=Mus musculus GN=Ttn PE=1 SV=1
BT_Q_ZJU_Singletons23783	BT_ZHJ1_ZJU_Unigene51145	0.00405332	0.0631911	0.0641439	0.00414504	gi|157117782|ref|XP_001658935.1|	4e-62	ubiquinone/menaquinone biosynthesis methyltransferase [Aedes aegypti] >gi|108884602|gb|EAT48827.1| ubiquinone/menaquinone biosynthesis methyltransferase [Aedes aegypti]	Q9VYF8	4e-59	COQ5_DROME Ubiquinone biosynthesis methyltransferase COQ5, mitochondrial OS=Drosophila melanogaster GN=coq5 PE=1 SV=1
BT_Q_ZJU_Singletons36355	BT_ZHJ1_ZJU_Unigene49711	0.00245255	0.0383709	0.063917	0.00250913	gi|48102403|ref|XP_395349.1|	5e-59	PREDICTED: similar to CG3678-PA [Apis mellifera]	Q6TGY8	6e-50	TTC35_DANRE Tetratricopeptide repeat protein 35 OS=Danio rerio GN=ttc35 PE=2 SV=1
BT_Q_ZJU_Singletons24673	BT_ZHJ1_ZJU_Unigene50443	0.00355056	0.056038	0.0633599	0.00394317	gi|193624934|ref|XP_001949406.1|	2e-55	PREDICTED: similar to AGAP004239-PA [Acyrthosiphon pisum]	P52304	8e-52	POLO_DROME Serine/threonine-protein kinase polo OS=Drosophila melanogaster GN=polo PE=1 SV=2
BT_Q_ZJU_Singletons20888	BT_ZHJ1_ZJU_Unigene23428	0.00424484	0.0671122	0.0632499	0.00241802	gi|239050479|ref|NP_001155084.1|	1e-100	chitinase 5 [Nasonia vitripennis]	P36362	5e-95	CHIT_MANSE Endochitinase OS=Manduca sexta PE=2 SV=1
BT_Q_ZJU_Singletons28233	BT_ZHJ1_ZJU_Unigene36512	0.00626611	0.0994588	0.063002	0.0017512	gi|219519247|gb|AAI44921.1|	1e-14	4933407H18Rik protein [Mus musculus]	Q9D479	3e-15	K1530_MOUSE Uncharacterized protein KIAA1530 OS=Mus musculus GN=Kiaa1530 PE=2 SV=1
BT_Q_ZJU_Singletons4334	BT_ZHJ1_ZJU_Unigene31499	0.00577615	0.0918269	0.0629027	5.35e-05	gi|193654843|ref|XP_001950214.1|	3e-65	PREDICTED: similar to polymerase (DNA directed), delta 2, regulatory subunit [Acyrthosiphon pisum]	Q9W088	7e-56	DPOD2_DROME DNA polymerase delta small subunit OS=Drosophila melanogaster GN=CG12018 PE=2 SV=1
BT_Q_ZJU_Singletons167298	BT_ZHJ1_ZJU_Unigene52076	0.00533013	0.0850267	0.0626877	9.27e-08	gi|241802305|ref|XP_002414525.1|	8e-54	ankyrin repeat-containing protein [Ixodes scapularis] >gi|215508736|gb|EEC18190.1| ankyrin repeat-containing protein [Ixodes scapularis]	Q6AI12	6e-22	ANR40_HUMAN Ankyrin repeat domain-containing protein 40 OS=Homo sapiens GN=ANKRD40 PE=1 SV=2
BT_Q_ZJU_Singletons14464	BT_ZHJ1_ZJU_Unigene31016	0.00582421	0.0933188	0.062412	1.08e-05	gi|110766503|ref|XP_624608.2|	2e-57	PREDICTED: similar to CG8444-PA [Apis mellifera]	P81134	1e-25	RENR_BOVIN Renin receptor OS=Bos taurus GN=ATP6AP2 PE=1 SV=2
BT_Q_ZJU_Singletons29252	BT_ZHJ1_ZJU_Unigene52047	0.00218765	0.0351903	0.0621664	0.00219515	gi|156550707|ref|XP_001605788.1|	1e-39	PREDICTED: similar to motile sperm domain containing 1 [Nasonia vitripennis]	Q8VEL0	4e-39	MSPD1_MOUSE Motile sperm domain-containing protein 1 OS=Mus musculus GN=Mospd1 PE=2 SV=1
BT_Q_ZJU_Singletons26623	BT_ZHJ1_ZJU_Unigene50591	0.0024736	0.0399416	0.0619305	0.00362422	gi|148226723|ref|NP_001090518.1|	5e-30	coagulation factor 8-associated (intronic transcript) 3 [Xenopus laevis] >gi|116487666|gb|AAI25992.1| F8a1 protein [Xenopus laevis]	P23610	5e-19	F8I2_HUMAN Factor VIII intron 22 protein OS=Homo sapiens GN=F8A1 PE=1 SV=2
BT_Q_ZJU_Singletons29455	BT_ZHJ1_ZJU_Unigene10619	0.0049371	0.0799585	0.0617458	2.26e-10	gi|91093473|ref|XP_967857.1|	1e-174	PREDICTED: similar to hepatocyte growth factor-regulated tyrosine kinase substrate (hgs) [Tribolium castaneum]	Q960X8	1e-156	HRS_DROME Hepatocyte growth factor-regulated tyrosine kinase substrate OS=Drosophila melanogaster GN=Hrs PE=1 SV=1
BT_Q_ZJU_Singletons21073	BT_ZHJ1_ZJU_Unigene28202	0.00513919	0.0832764	0.0617125	8.1e-07	gi|50730927|ref|XP_417083.1|	1e-42	PREDICTED: similar to lipoma HMGIC fusion partner [Gallus gallus]	Q5BJS2	1e-42	LHFP_RAT Lipoma HMGIC fusion partner OS=Rattus norvegicus GN=Lhfp PE=2 SV=1
BT_Q_ZJU_Singletons33282	BT_ZHJ1_ZJU_Unigene26596	0.00216325	0.0350652	0.0616923	6.44e-05	gi|110756745|ref|XP_395525.3|	1e-116	PREDICTED: similar to CG9461-PA [Apis mellifera]	Q7TSL3	2e-94	FBX11_RAT F-box only protein 11 OS=Rattus norvegicus GN=Fbxo11 PE=2 SV=1
BT_Q_ZJU_Singletons147507	BT_ZHJ1_ZJU_Unigene44132	0.00492013	0.0798874	0.0615883	0.00364361	gi|193664481|ref|XP_001949072.1|	6e-42	PREDICTED: similar to CG17374 CG17374-PA [Acyrthosiphon pisum]	P12276	2e-34	FAS_CHICK Fatty acid synthase OS=Gallus gallus GN=FASN PE=1 SV=5
BT_Q_ZJU_Singletons2229	BT_ZHJ1_ZJU_Unigene51712	0.00266469	0.0434248	0.0613633	0.00643167	gi|225382096|gb|ACN89260.1|	1e-121	protein disulfide isomerase [Litopenaeus vannamei]	P54399	1e-108	PDI_DROME Protein disulfide-isomerase OS=Drosophila melanogaster GN=Pdi PE=2 SV=1
BT_Q_ZJU_Singletons166748	BT_ZHJ1_ZJU_Unigene5219	0.00303829	0.0495336	0.061338	4.2e-05	gi|193699965|ref|XP_001951614.1|	0	PREDICTED: similar to lysyl-tRNA synthetase [Acyrthosiphon pisum]	P37879	0	SYK_CRIGR Lysyl-tRNA synthetase OS=Cricetulus griseus GN=KARS PE=2 SV=1
BT_Q_ZJU_Singletons151031	BT_ZHJ1_ZJU_Unigene52441	0.00474168	0.0774534	0.0612198	0.00221014	gi|193664537|ref|XP_001949197.1|	1e-134	PREDICTED: similar to AGAP009510-PA [Acyrthosiphon pisum]	Q5ZME2	1e-120	MDHC_CHICK Malate dehydrogenase, cytoplasmic OS=Gallus gallus GN=MDH1 PE=2 SV=1
BT_Q_ZJU_Singletons3496	BT_ZHJ1_ZJU_Unigene27213	0.00325759	0.0532493	0.0611761	0.00346909	gi|66525526|ref|XP_392081.2|	6e-96	PREDICTED: similar to CG11107-PA isoform 1 [Apis mellifera]	Q5RAZ4	5e-86	DHX15_PONAB Putative pre-mRNA-splicing factor ATP-dependent RNA helicase DHX15 OS=Pongo abelii GN=DHX15 PE=2 SV=2
BT_Q_ZJU_Singletons22851	BT_ZHJ1_ZJU_Unigene52020	0.00751986	0.123093	0.0610911	5.76e-16	gi|193631923|ref|XP_001947137.1|	6e-88	PREDICTED: similar to subtilisin-related protease SPC3, partial [Acyrthosiphon pisum]	P28840	1e-86	NEC1_RAT Neuroendocrine convertase 1 OS=Rattus norvegicus GN=Pcsk1 PE=2 SV=1
BT_Q_ZJU_Singletons165202	BT_ZHJ1_ZJU_Unigene4889	0.00465998	0.0763707	0.0610179	0.00368745	gi|110756843|ref|XP_001120050.1|	9e-57	PREDICTED: similar to Zinc finger X-linked protein ZXDB [Apis mellifera]	A2CE44	1e-35	ZXDAB_MOUSE Zinc finger X-linked protein ZXDA/ZXDB OS=Mus musculus GN=Zxda PE=2 SV=1
BT_Q_ZJU_Singletons25005	BT_ZHJ1_ZJU_Unigene52008	0.0182825	0.299627	0.0610177	4.53e-17	gi|182894140|gb|ACA51846.1|	1e-53	cytochrome P450 YP6CM1vQ [Bemisia tabaci]	Q9VB31	5e-36	C6A18_DROME Probable cytochrome P450 6a18 OS=Drosophila melanogaster GN=Cyp6a18 PE=2 SV=1
BT_Q_ZJU_Singletons20636	BT_ZHJ1_ZJU_Unigene13701	0.00603512	0.0990455	0.0609328	4.8e-05	gi|193603504|ref|XP_001944185.1|	1e-40	PREDICTED: similar to cutlet CG33122-PA, partial [Acyrthosiphon pisum]	Q6NU40	4e-36	CTF18_XENLA Chromosome transmission fidelity protein 18 homolog OS=Xenopus laevis GN=chtf18 PE=2 SV=1
BT_Q_ZJU_Singletons158597	BT_ZHJ1_ZJU_Unigene51855	0.00363345	0.0597395	0.0608217	0.0020816	gi|66522612|ref|XP_393927.2|	1e-104	PREDICTED: similar to karyopherin beta 1 isoform 1 [Apis mellifera]	Q14974	2e-88	IMB1_HUMAN Importin subunit beta-1 OS=Homo sapiens GN=KPNB1 PE=1 SV=2
BT_Q_ZJU_Singletons165325	BT_ZHJ1_ZJU_Unigene5804	0.00442968	0.0728643	0.0607936	8.18e-06	gi|193690902|ref|XP_001949005.1|	2e-26	PREDICTED: similar to CG33978 CG33978-PA [Acyrthosiphon pisum]	Q9WV48	6e-06	SHAN1_RAT SH3 and multiple ankyrin repeat domains protein 1 OS=Rattus norvegicus GN=Shank1 PE=1 SV=1
BT_Q_ZJU_Cluster1744	BT_ZHJ1_ZJU_Unigene31429	0.00895161	0.147721	0.0605982	1.28e-07	gi|193625063|ref|XP_001946601.1|	3e-95	PREDICTED: similar to choline o-acyltransferase, partial [Acyrthosiphon pisum]	P07668	4e-90	CLAT_DROME Choline O-acetyltransferase OS=Drosophila melanogaster GN=Cha PE=1 SV=3
BT_Q_ZJU_Singletons3667	BT_ZHJ1_ZJU_Unigene49091	0.00307048	0.0508373	0.0603982	0.00617929	gi|116585200|gb|ABK01289.1|	9e-29	inhibitor of apoptosis protein 1 [Aedes aegypti]	Q24306	2e-27	IAP1_DROME Apoptosis 1 inhibitor OS=Drosophila melanogaster GN=th PE=1 SV=2
BT_Q_ZJU_Singletons166360	BT_ZHJ1_ZJU_Unigene30437	0.00507257	0.0840572	0.0603466	1.22e-05	gi|189238341|ref|XP_966817.2|	1e-49	PREDICTED: similar to sorting and assembly machinery component 50 homolog [Tribolium castaneum]	Q803G5	2e-41	SAM5A_DANRE Sorting and assembly machinery component 50 homolog A OS=Danio rerio GN=samm50a PE=2 SV=1
BT_Q_ZJU_Singletons166549	BT_ZHJ1_ZJU_Unigene37767	0.00558168	0.0925938	0.0602813	0.00204707	gi|156547255|ref|XP_001601460.1|	1e-39	PREDICTED: similar to mothers against dpp protein [Nasonia vitripennis]	P42003	4e-39	MAD_DROME Protein mothers against dpp OS=Drosophila melanogaster GN=Mad PE=1 SV=1
BT_Q_ZJU_Singletons11055	BT_ZHJ1_ZJU_Unigene49082	0.00532451	0.0886619	0.060054	9.88e-06	gi|193716249|ref|XP_001943256.1|	9e-64	PREDICTED: similar to Protein dopey-1 homolog [Acyrthosiphon pisum]	A1ZBE8	7e-55	DOP1_DROME Protein dopey-1 homolog OS=Drosophila melanogaster GN=CG15099 PE=1 SV=1
BT_Q_ZJU_Singletons35128	BT_ZHJ1_ZJU_Unigene28176	0.00269783	0.0452699	0.0595942	0.00116892	gi|291243712|ref|XP_002741751.1|	1e-19	PREDICTED: leucine-rich repeats and calponin homology (CH) domain containing 3-like [Saccoglossus kowalevskii]	Q96L50	3e-11	LLR1_HUMAN Peptidylprolyl isomerase-like 5 OS=Homo sapiens GN=PPIL5 PE=1 SV=2
BT_Q_ZJU_Singletons29626	BT_ZHJ1_ZJU_Unigene14926	0.00291267	0.0489265	0.0595314	0.0031704	gi|66511616|ref|XP_392402.2|	4e-96	PREDICTED: similar to Steroid receptor seven-up, isoforms B/C, partial [Apis mellifera]	P16375	7e-95	7UP1_DROME Steroid receptor seven-up, isoforms B/C OS=Drosophila melanogaster GN=svp PE=1 SV=1
BT_Q_ZJU_Singletons167071	BT_ZHJ1_ZJU_Unigene4551	0.00387437	0.0651571	0.0594619	1.16e-05	gi|198461418|ref|XP_001362009.2|	1e-139	GA15582 [Drosophila pseudoobscura pseudoobscura] >gi|198137340|gb|EAL26589.2| GA15582 [Drosophila pseudoobscura pseudoobscura]	Q8JHF4	2e-80	MPP5A_DANRE MAGUK p55 subfamily member 5-A OS=Danio rerio GN=mpp5a PE=1 SV=2
BT_Q_ZJU_Singletons23073	BT_ZHJ1_ZJU_Unigene51083	0.00370598	0.0624069	0.0593841	0.00314694	gi|110756587|ref|XP_625126.2|	6e-69	PREDICTED: similar to histone aminotransferase 1 [Apis mellifera]	Q5M939	2e-58	HAT1_RAT Histone acetyltransferase type B catalytic subunit OS=Rattus norvegicus GN=Hat1 PE=2 SV=1
BT_Q_ZJU_Singletons147889	BT_ZHJ1_ZJU_Unigene44351	0.00611186	0.103033	0.0593197	0.00208903	gi|157115413|ref|XP_001652597.1|	1e-49	synbindin [Aedes aegypti] >gi|108876919|gb|EAT41144.1| synbindin [Aedes aegypti]	Q5R9J9	3e-43	TPPC4_PONAB Trafficking protein particle complex subunit 4 OS=Pongo abelii GN=TRAPPC4 PE=2 SV=1
BT_Q_ZJU_Singletons5554	BT_ZHJ1_ZJU_Unigene31637	0.00411179	0.0693171	0.0593186	6.17e-15	gi|193573508|ref|XP_001943643.1|	1e-131	PREDICTED: similar to AGAP004993-PA, partial [Acyrthosiphon pisum]	Q00174	2e-80	LAMA_DROME Laminin subunit alpha OS=Drosophila melanogaster GN=LanA PE=1 SV=2
BT_Q_ZJU_Singletons35488	BT_ZHJ1_ZJU_Unigene50545	0.0108241	0.182529	0.0593007	9.95e-12	gi|91081281|ref|XP_967660.1|	1e-32	PREDICTED: similar to AGAP007483-PA [Tribolium castaneum]	Q8LBI9	8e-18	EDL16_ARATH Sugar transporter ERD6-like 16 OS=Arabidopsis thaliana GN=At5g18840 PE=2 SV=2
BT_Q_ZJU_Singletons5010	BT_ZHJ1_ZJU_Unigene31674	0.00313276	0.0529234	0.0591943	8.32e-11	gi|193681153|ref|XP_001943471.1|	1e-163	PREDICTED: similar to GA16165-PA, partial [Acyrthosiphon pisum]	A2AFR3	9e-26	FRPD4_MOUSE FERM and PDZ domain-containing protein 4 OS=Mus musculus GN=Frmpd4 PE=1 SV=1
BT_Q_ZJU_Singletons167033	BT_ZHJ1_ZJU_Unigene16268	0.00347414	0.0587368	0.0591477	0.00320444	gi|66547270|ref|XP_396642.2|	3e-52	PREDICTED: similar to CG6073-PA [Apis mellifera]	Q6DGR4	3e-45	BRP16_DANRE Brain protein 16 OS=Danio rerio GN=brp16 PE=2 SV=1
BT_Q_ZJU_Singletons29559	BT_ZHJ1_ZJU_Unigene45529	0.00364	0.0615548	0.0591343	0.00309659	gi|66509338|ref|XP_392380.2|	2e-08	PREDICTED: similar to PRP39 pre-mRNA processing factor 39 homolog [Apis mellifera]	Q7KRW8	8e-08	PRP39_DROME Pre-mRNA-processing factor 39 OS=Drosophila melanogaster GN=CG1646 PE=1 SV=1
BT_Q_ZJU_Singletons8299	BT_ZHJ1_ZJU_Unigene27108	0.00603233	0.102115	0.0590737	5.8e-14	gi|195436776|ref|XP_002066331.1|	6e-21	GK18238 [Drosophila willistoni] >gi|194162416|gb|EDW77317.1| GK18238 [Drosophila willistoni]	Q02817	4e-16	MUC2_HUMAN Mucin-2 OS=Homo sapiens GN=MUC2 PE=1 SV=2
BT_Q_ZJU_Singletons8307	BT_ZHJ1_ZJU_Unigene18210	0.00257148	0.0436842	0.0588653	0.00110176	gi|193615410|ref|XP_001949443.1|	1e-117	PREDICTED: similar to fimbrin/plastin [Acyrthosiphon pisum]	Q61233	2e-73	PLSL_MOUSE Plastin-2 OS=Mus musculus GN=Lcp1 PE=1 SV=4
BT_Q_ZJU_Singletons36196	BT_ZHJ1_ZJU_Unigene31140	0.00341117	0.0580062	0.0588069	0.00180185	gi|156555275|ref|XP_001603335.1|	2e-78	PREDICTED: similar to U3 small nucleolar ribonucleoprotein protein imp4 [Nasonia vitripennis]	Q5PQR5	1e-63	IMP4_RAT U3 small nucleolar ribonucleoprotein protein IMP4 OS=Rattus norvegicus GN=Imp4 PE=2 SV=1
BT_Q_ZJU_Singletons34012	BT_ZHJ1_ZJU_Unigene30809	0.00527993	0.0900315	0.0586454	0.0030901	gi|115654077|ref|XP_001202245.1|	7e-29	PREDICTED: similar to RTC domain containing 1, partial [Strongylocentrotus purpuratus] >gi|115679216|ref|XP_796999.2| PREDICTED: similar to RTC domain containing 1, partial [Strongylocentrotus purpuratus]	Q2HJ88	2e-27	RTC1_BOVIN RNA 3'-terminal phosphate cyclase OS=Bos taurus GN=RTCD1 PE=2 SV=1
BT_Q_ZJU_Singletons16684	BT_ZHJ1_ZJU_Unigene13626	0.00468956	0.0799812	0.0586333	1.82e-05	gi|158285687|ref|XP_308418.4|	1e-78	AGAP007420-PA [Anopheles gambiae str. PEST] >gi|157020113|gb|EAA04612.4| AGAP007420-PA [Anopheles gambiae str. PEST]	O01404	2e-70	PHM_DROME Peptidylglycine alpha-hydroxylating monooxygenase OS=Drosophila melanogaster GN=Phm PE=1 SV=2
BT_Q_ZJU_Singletons26491	BT_ZHJ1_ZJU_Unigene10793	0.00375917	0.0641554	0.0585947	0.00300275	gi|255652970|ref|NP_001157400.1|	4e-15	legumain-like [Acyrthosiphon pisum] >gi|239791260|dbj|BAH72122.1| ACYPI009609 [Acyrthosiphon pisum]	P42665	2e-09	HGLB_SCHJA Hemoglobinase OS=Schistosoma japonicum GN=HAEM PE=2 SV=1
BT_Q_ZJU_Singletons12222	BT_ZHJ1_ZJU_Unigene52427	0.00326756	0.0558845	0.0584698	5.59e-06	gi|156541190|ref|XP_001599499.1|	0	PREDICTED: similar to signal recognition particle receptor alpha subunit [Nasonia vitripennis]	Q9U5L1	1e-166	SRPR_DROME Signal recognition particle receptor subunit alpha homolog OS=Drosophila melanogaster GN=Gtp-bp PE=1 SV=2
BT_Q_ZJU_Singletons18105	BT_ZHJ1_ZJU_Unigene31530	0.00749833	0.128416	0.058391	7.49e-06	gi|91094969|ref|XP_968027.1|	2e-61	PREDICTED: similar to phosphatase 1 binding protein [Tribolium castaneum]	Q6P950	6e-29	PPR3C_DANRE Protein phosphatase 1 regulatory subunit 3C OS=Danio rerio GN=ppp1r3c PE=2 SV=1
BT_Q_ZJU_Singletons13026	BT_ZHJ1_ZJU_Unigene45484	0.00349512	0.0598726	0.058376	0.00572751	gi|193706844|ref|XP_001945291.1|	2e-31	PREDICTED: similar to AGAP002409-PA [Acyrthosiphon pisum]	Q9Y606	1e-27	TRUA_HUMAN tRNA pseudouridine synthase A OS=Homo sapiens GN=PUS1 PE=1 SV=3
BT_Q_ZJU_Singletons16826	BT_ZHJ1_ZJU_Unigene31645	0.00153297	0.0263504	0.0581763	0.00163393	gi|66564857|ref|XP_396939.2|	1e-107	PREDICTED: similar to Mediator complex subunit 27 CG1245-PA [Apis mellifera]	Q171Y8	3e-94	MED27_AEDAE Mediator of RNA polymerase II transcription subunit 27 OS=Aedes aegypti GN=MED27 PE=3 SV=1
BT_Q_ZJU_Singletons8842	BT_ZHJ1_ZJU_Unigene52359	0.0034077	0.0587226	0.0580306	3.44e-09	gi|158285048|ref|XP_560377.3|	4e-48	AGAP011049-PA [Anopheles gambiae str. PEST] >gi|157020745|gb|EAL41994.3| AGAP011049-PA [Anopheles gambiae str. PEST]	Q8NB25	5e-28	F184A_HUMAN Protein FAM184A OS=Homo sapiens GN=FAM184A PE=2 SV=3
BT_Q_ZJU_Singletons142244	BT_ZHJ1_ZJU_Unigene46547	0.00547018	0.0942806	0.0580201	0.00297942	gi|170047783|ref|XP_001851389.1|	8e-29	phosphatidylethanolamine-binding protein 2 [Culex quinquefasciatus] >gi|167870076|gb|EDS33459.1| phosphatidylethanolamine-binding protein 2 [Culex quinquefasciatus]	O16264	2e-19	PEBPH_CAEEL Phosphatidylethanolamine-binding protein homolog F40A3.3 OS=Caenorhabditis elegans GN=F40A3.3 PE=2 SV=1
BT_Q_ZJU_Singletons159221	BT_ZHJ1_ZJU_Unigene38204	0.00514582	0.0889766	0.0578334	0.00298854	gi|291243557|ref|XP_002741668.1|	1e-10	PREDICTED: Ahi1 protein-like [Saccoglossus kowalevskii]	Q6DTM3	2e-09	AHI1_RAT Jouberin OS=Rattus norvegicus GN=Ahi1 PE=2 SV=1
BT_Q_ZJU_Singletons27203	BT_ZHJ1_ZJU_Unigene31118	0.00222107	0.0384273	0.0577992	2.54e-07	gi|416656|sp|P32122.1|ARRH_LOCMI	0	RecName: Full=Arrestin homolog >gi|298756|gb|AAB25860.1| arrestin homolog [Locusta migratoria]	P32122	0	ARRH_LOCMI Arrestin homolog OS=Locusta migratoria PE=2 SV=1
BT_Q_ZJU_Singletons165120	BT_ZHJ1_ZJU_Unigene27589	0.00213267	0.0370081	0.0576271	0.0028138	gi|156544088|ref|XP_001603578.1|	0	PREDICTED: similar to Prolyl endopeptidase [Nasonia vitripennis]	P48147	0	PPCE_HUMAN Prolyl endopeptidase OS=Homo sapiens GN=PREP PE=1 SV=2
BT_Q_ZJU_Singletons165422	BT_ZHJ1_ZJU_Unigene29316	0.00387742	0.0675681	0.0573853	0.00279834	gi|156554877|ref|XP_001606853.1|	3e-28	PREDICTED: similar to LD15947p [Nasonia vitripennis]	P78316	4e-21	NOP14_HUMAN Nucleolar protein 14 OS=Homo sapiens GN=NOP14 PE=1 SV=3
BT_Q_ZJU_Singletons1209	BT_ZHJ1_ZJU_Unigene26728	0.0115274	0.202378	0.0569599	0.000303791	gi|239790835|dbj|BAH71952.1|	2e-17	ACYPI006028 [Acyrthosiphon pisum]	Q9VDD7	2e-17	S35B1_DROME Solute carrier family 35 member B1 homolog OS=Drosophila melanogaster GN=CG5802 PE=1 SV=1
BT_Q_ZJU_Singletons12978	BT_ZHJ1_ZJU_Unigene28493	0.00545249	0.0961998	0.0566788	0.00173051	gi|149636339|ref|XP_001515991.1|	4e-09	PREDICTED: similar to DEAH (Asp-Glu-Ala-His) box polypeptide 9 [Ornithorhynchus anatinus]	Q99070	4e-08	GRP2_SORBI Glycine-rich RNA-binding protein 2 OS=Sorghum bicolor GN=GRP2 PE=2 SV=1
BT_Q_ZJU_Singletons167442	BT_ZHJ1_ZJU_Unigene49119	0.00273847	0.0484263	0.0565492	0.000935327	gi|110760335|ref|XP_391835.3|	2e-19	PREDICTED: similar to CG10277-PA, isoform A [Apis mellifera]	Q0VD51	6e-11	RNF13_BOVIN RING finger protein 13 OS=Bos taurus GN=RNF13 PE=2 SV=1
BT_Q_ZJU_Singletons8119	BT_ZHJ1_ZJU_Unigene29047	0.00162282	0.0287736	0.0563997	0.00256725	gi|48124377|ref|XP_393262.1|	4e-35	PREDICTED: similar to CG3907-PB, isoform B [Apis mellifera]	Q6A078	7e-07	CE290_MOUSE Centrosomal protein of 290 kDa OS=Mus musculus GN=Cep290 PE=1 SV=2
BT_Q_ZJU_Singletons6353	BT_ZHJ1_ZJU_Unigene10724	0.00435799	0.0774729	0.0562517	0.000992741	gi|91083367|ref|XP_966553.1|	6e-54	PREDICTED: similar to phosphatidylcholine-sterol acyltransferase (lecithin-cholesterol acyltransferase) [Tribolium castaneum]	Q8NCC3	3e-29	PAG15_HUMAN Group XV phospholipase A2 OS=Homo sapiens GN=PLA2G15 PE=1 SV=2
BT_Q_ZJU_Singletons32875	BT_ZHJ1_ZJU_Unigene2913	0.00272404	0.0485723	0.0560821	4.18e-07	gi|156555748|ref|XP_001602380.1|	1e-121	PREDICTED: similar to tumor endothelial marker 7 [Nasonia vitripennis]	Q9DC11	4e-69	PXDC2_MOUSE Plexin domain-containing protein 2 OS=Mus musculus GN=Plxdc2 PE=1 SV=1
BT_Q_ZJU_Singletons28636	BT_ZHJ1_ZJU_Unigene25221	0.00639309	0.114024	0.056068	0.00105914	gi|193659847|ref|XP_001944102.1|	1e-50	PREDICTED: similar to CG31116 CG31116-PE [Acyrthosiphon pisum]	Q9VGH7	4e-46	CLCN2_DROME Chloride channel protein 2 OS=Drosophila melanogaster GN=CG31116 PE=2 SV=3
BT_Q_ZJU_Singletons2855	BT_ZHJ1_ZJU_Unigene22838	0.00344786	0.0615773	0.0559924	0.00146904	gi|193659752|ref|XP_001946841.1|	5e-53	PREDICTED: similar to mystery 45A isoform 1 [Acyrthosiphon pisum]	Q7KKH3	6e-46	SDA1_DROME Protein SDA1 homolog OS=Drosophila melanogaster GN=Mys45A PE=1 SV=1
BT_Q_ZJU_Singletons35206	BT_ZHJ1_ZJU_Unigene51578	0.00150191	0.026858	0.0559203	0.00137859	gi|156537388|ref|XP_001606740.1|	4e-52	PREDICTED: similar to cell division cycle 27 [Nasonia vitripennis]	P30260	2e-30	CDC27_HUMAN Cell division cycle protein 27 homolog OS=Homo sapiens GN=CDC27 PE=1 SV=2
BT_Q_ZJU_Singletons12883	BT_ZHJ1_ZJU_Unigene52005	0.00598092	0.107209	0.0557877	0.00280632	gi|193700072|ref|XP_001950997.1|	1e-120	PREDICTED: similar to annexin B13a [Acyrthosiphon pisum]	P22464	1e-102	ANXB9_DROME Annexin-B9 OS=Drosophila melanogaster GN=AnnIX PE=1 SV=2
BT_Q_ZJU_Singletons166829	BT_ZHJ1_ZJU_Unigene28599	0.00393567	0.0706483	0.0557078	0.00151163	gi|91078774|ref|XP_969105.1|	8e-24	PREDICTED: similar to d-amino acid oxidase [Tribolium castaneum]	P31228	3e-09	OXDD_BOVIN D-aspartate oxidase OS=Bos taurus GN=DDO PE=1 SV=2
BT_Q_ZJU_Singletons166226	BT_ZHJ1_ZJU_Unigene30411	0.00237928	0.0427347	0.0556757	0.000875901	gi|189234578|ref|XP_974655.2|	1e-60	PREDICTED: similar to glucosidase 2 subunit beta [Tribolium castaneum]	P14314	6e-49	GLU2B_HUMAN Glucosidase 2 subunit beta OS=Homo sapiens GN=PRKCSH PE=1 SV=2
BT_Q_ZJU_Singletons5250	BT_ZHJ1_ZJU_Unigene30447	0.00276154	0.0496048	0.0556709	0.00144589	gi|193716185|ref|XP_001946691.1|	3e-32	PREDICTED: similar to GH03753p [Acyrthosiphon pisum]	Q95SX7	3e-30	RTBS_DROME Probable RNA-directed DNA polymerase from transposon BS OS=Drosophila melanogaster GN=RTase PE=2 SV=1
BT_Q_ZJU_Singletons25417	BT_ZHJ1_ZJU_Unigene29575	0.00610012	0.109747	0.0555835	7.87e-05	gi|208657755|gb|ACI30174.1|	4e-41	TMEM9 domain family member B [Anopheles darlingi]	Q9VNA4	8e-36	Y1161_DROME Uncharacterized protein CG1161 OS=Drosophila melanogaster GN=CG1161 PE=3 SV=1
BT_Q_ZJU_Singletons31328	BT_ZHJ1_ZJU_Unigene47800	0.00293078	0.0528063	0.0555006	0.00252082	gi|156549372|ref|XP_001601938.1|	1e-81	PREDICTED: similar to tyrosine-protein kinase btk29a [Nasonia vitripennis]	P08630	5e-72	BTKL_DROME Tyrosine-protein kinase Btk29A OS=Drosophila melanogaster GN=Btk29A PE=1 SV=2
BT_Q_ZJU_Singletons167259	BT_ZHJ1_ZJU_Unigene30818	0.00404316	0.0730626	0.0553384	2.25e-05	gi|91080397|ref|XP_966803.1|	9e-57	PREDICTED: similar to zinc finger, AN1 type domain 2B [Tribolium castaneum]	Q91X58	1e-52	ZFN2B_MOUSE AN1-type zinc finger protein 2B OS=Mus musculus GN=Zfand2b PE=1 SV=1
BT_Q_ZJU_Singletons35809	BT_ZHJ1_ZJU_Unigene52392	0.00249024	0.0451632	0.0551387	1.04e-08	gi|189233817|ref|XP_971502.2|	0	PREDICTED: similar to CG32019-PA [Tribolium castaneum]	A2ASS6	2e-88	TITIN_MOUSE Titin OS=Mus musculus GN=Ttn PE=1 SV=1
BT_Q_ZJU_Singletons21835	BT_ZHJ1_ZJU_Unigene25908	0.00313274	0.0569812	0.0549786	3.83e-05	gi|66553575|ref|XP_395837.2|	2e-28	PREDICTED: similar to ATP7 CG1886-PA [Apis mellifera]	P70705	2e-16	ATP7A_RAT Copper-transporting ATPase 1 OS=Rattus norvegicus GN=Atp7a PE=1 SV=1
BT_Q_ZJU_Singletons140789	BT_ZHJ1_ZJU_Unigene17891	0.00936554	0.170484	0.0549352	0.110428	gi|156554024|ref|XP_001603817.1|	3e-08	PREDICTED: similar to out at first [Nasonia vitripennis]	Q9NLA6	6e-08	OAF_DROME Out at first protein OS=Drosophila melanogaster GN=oaf PE=1 SV=2
BT_Q_ZJU_Singletons35621	BT_ZHJ1_ZJU_Unigene49293	0.00250903	0.0459274	0.0546303	0.00127316	gi|193606011|ref|XP_001942745.1|	7e-86	PREDICTED: similar to ras gtpase activating protein [Acyrthosiphon pisum]	P20936	5e-53	RASA1_HUMAN Ras GTPase-activating protein 1 OS=Homo sapiens GN=RASA1 PE=1 SV=1
BT_Q_ZJU_Singletons159925	BT_ZHJ1_ZJU_Unigene18314	0.0032955	0.0605948	0.0543858	0.00130493	gi|193613025|ref|XP_001952116.1|	3e-62	PREDICTED: similar to Survival of motor neuron-related-splicing factor 30 (SMN-related protein) (30 kDa splicing factor SMNrp) (Survival motor neuron domain-containing protein 1) [Acyrthosiphon pisum]	Q5R591	2e-47	SPF30_PONAB Survival of motor neuron-related-splicing factor 30 OS=Pongo abelii GN=SMNDC1 PE=2 SV=1
BT_Q_ZJU_Singletons35536	BT_ZHJ1_ZJU_Unigene17742	0.00208481	0.0384006	0.0542911	0.00227241	gi|289739521|gb|ADD18508.1|	8e-92	3-hydroxyisobutyryl-coenzyme A hydrolase [Glossina morsitans morsitans]	A2VDC2	1e-83	HIBCH_XENLA 3-hydroxyisobutyryl-CoA hydrolase, mitochondrial OS=Xenopus laevis GN=hibch PE=2 SV=1
BT_Q_ZJU_Singletons158012	BT_ZHJ1_ZJU_Unigene51919	0.00369662	0.0680902	0.0542901	0.00227683	gi|66500008|ref|XP_624121.1|	2e-62	PREDICTED: similar to DNA polymerase interacting tpr containing protein of 47kD CG3189-PA [Apis mellifera]	Q5EA11	7e-45	TTC4_BOVIN Tetratricopeptide repeat protein 4 OS=Bos taurus GN=TTC4 PE=2 SV=2
BT_Q_ZJU_Singletons29063	BT_ZHJ1_ZJU_Unigene44268	0.0055932	0.10316	0.0542187	0.00143807	gi|255982520|ref|NP_001157693.1|	1e-20	magnesium-dependent phosphatase 1 isoform 1 [Bos taurus]	Q9D967	5e-20	MGDP1_MOUSE Magnesium-dependent phosphatase 1 OS=Mus musculus GN=Mdp1 PE=1 SV=1
BT_Q_ZJU_Singletons166010	BT_ZHJ1_ZJU_Unigene42382	0.00923096	0.170694	0.054079	1.28e-05	gi|48116262|ref|XP_393186.1|	8e-26	PREDICTED: similar to CG6322-PA [Apis mellifera]	Q9DAW6	1e-20	PRP4_MOUSE U4/U6 small nuclear ribonucleoprotein Prp4 OS=Mus musculus GN=Prpf4 PE=2 SV=1
BT_Q_ZJU_Singletons34289	BT_ZHJ1_ZJU_Unigene30445	0.00356371	0.0660156	0.0539828	0.000347839	gi|218749850|ref|NP_001136337.1|	1e-159	p38 map kinase [Nasonia vitripennis]	O62618	1e-147	MK14A_DROME Mitogen-activated protein kinase 14A OS=Drosophila melanogaster GN=Mpk2 PE=1 SV=1
BT_Q_ZJU_Singletons10488	BT_ZHJ1_ZJU_Unigene17475	0.00916499	0.169996	0.053913	3.34e-11	gi|188501579|gb|ACD54706.1|	1e-09	kelch domain protein-like protein [Adineta vaga]	Q01745	1e-104	GAOA_GIBZE Galactose oxidase OS=Gibberella zeae GN=GAOA PE=1 SV=1
BT_Q_ZJU_Singletons30316	BT_ZHJ1_ZJU_Unigene43530	0.00542461	0.100692	0.0538733	0.000104411	gi|239791422|dbj|BAH72181.1|	4e-21	ACYPI004622 [Acyrthosiphon pisum]	Q08623	5e-15	HDD1A_HUMAN Haloacid dehalogenase-like hydrolase domain-containing protein 1A OS=Homo sapiens GN=HDHD1A PE=1 SV=2
BT_Q_ZJU_Singletons27429	BT_ZHJ1_ZJU_Unigene31562	0.0064872	0.120456	0.0538552	0.00259225	gi|195453282|ref|XP_002073719.1|	2e-46	GK12989 [Drosophila willistoni] >gi|194169804|gb|EDW84705.1| GK12989 [Drosophila willistoni]	Q9VCC3	3e-46	RT24_DROME 28S ribosomal protein S24, mitochondrial OS=Drosophila melanogaster GN=mRpS24 PE=3 SV=1
BT_Q_ZJU_Singletons24836	BT_ZHJ1_ZJU_Unigene43502	0.00404462	0.0751019	0.0538551	0.0022212	gi|193615447|ref|XP_001943914.1|	2e-34	PREDICTED: similar to AGAP004792-PA [Acyrthosiphon pisum]	Q8R1R3	4e-19	STAR7_MOUSE StAR-related lipid transfer protein 7, mitochondrial OS=Mus musculus GN=Stard7 PE=2 SV=2
BT_Q_ZJU_Singletons22017	BT_ZHJ1_ZJU_Unigene50824	0.00187652	0.0348717	0.0538122	0.00121533	gi|110764429|ref|XP_393472.3|	1e-117	PREDICTED: similar to ankyrin repeat domain protein 17 isoform a [Apis mellifera]	Q9VCA8	1e-112	ANKHM_DROME Ankyrin repeat and KH domain-containing protein mask OS=Drosophila melanogaster GN=mask PE=1 SV=2
BT_Q_ZJU_Singletons14823	BT_ZHJ1_ZJU_Unigene12776	0.00499886	0.0936872	0.0533569	1.91e-06	gi|91087357|ref|XP_975625.1|	2e-84	PREDICTED: similar to ADP-ribosylation factor-like protein 2 [Tribolium castaneum]	P36404	3e-81	ARL2_HUMAN ADP-ribosylation factor-like protein 2 OS=Homo sapiens GN=ARL2 PE=1 SV=4
BT_Q_ZJU_Singletons35934	BT_ZHJ1_ZJU_Unigene8394	0.00487942	0.0921481	0.0529519	0.000766998	gi|91090103|ref|XP_970810.1|	2e-31	PREDICTED: similar to mahogunin [Tribolium castaneum]	Q96PX1	2e-21	RN157_HUMAN RING finger protein 157 OS=Homo sapiens GN=RNF157 PE=2 SV=3
BT_Q_ZJU_Singletons165032	BT_ZHJ1_ZJU_Unigene29352	0.00222725	0.042072	0.052939	0.0011247	gi|193613280|ref|XP_001942691.1|	1e-81	PREDICTED: similar to Unc-89 CG33519-PB [Acyrthosiphon pisum]	O01761	2e-31	UNC89_CAEEL Muscle M-line assembly protein unc-89 OS=Caenorhabditis elegans GN=unc-89 PE=1 SV=3
BT_Q_ZJU_Singletons142018	BT_ZHJ1_ZJU_Unigene23314	0.0056147	0.106287	0.0528259	0.00122837	gi|66512304|ref|XP_394673.2|	5e-49	PREDICTED: similar to CG10804-PB, isoform B [Apis mellifera]	Q9NP91	5e-30	S6A20_HUMAN Sodium- and chloride-dependent transporter XTRP3 OS=Homo sapiens GN=SLC6A20 PE=2 SV=1
BT_Q_ZJU_Singletons25473	BT_ZHJ1_ZJU_Unigene51108	0.00180443	0.0342084	0.0527482	0.000652981	gi|156550255|ref|XP_001602397.1|	1e-72	PREDICTED: similar to DEAD box ATP-dependent RNA helicase [Nasonia vitripennis]	Q9NXZ2	3e-62	DDX43_HUMAN Probable ATP-dependent RNA helicase DDX43 OS=Homo sapiens GN=DDX43 PE=1 SV=2
BT_Q_ZJU_Singletons5378	BT_ZHJ1_ZJU_Unigene26413	0.01059	0.202325	0.0523419	4.07e-15	gi|24653968|ref|NP_725507.1|	4e-96	Stretchin-Mlck, isoform C [Drosophila melanogaster] >gi|21645318|gb|AAM70937.1| Stretchin-Mlck, isoform C [Drosophila melanogaster]	O01761	4e-34	UNC89_CAEEL Muscle M-line assembly protein unc-89 OS=Caenorhabditis elegans GN=unc-89 PE=1 SV=3
BT_Q_ZJU_Singletons11141	BT_ZHJ1_ZJU_Unigene24800	0.00757773	0.145195	0.0521901	6.96e-09	gi|193716016|ref|XP_001951334.1|	5e-35	PREDICTED: similar to protease, reverse transcriptase and RNase H [Acyrthosiphon pisum]	Q9UR07	5e-09	RTF23_SCHPO Retrotransposable element Tf2 155 kDa protein type 3 OS=Schizosaccharomyces pombe GN=Tf2-11 PE=4 SV=1
BT_Q_ZJU_Singletons9891	BT_ZHJ1_ZJU_Unigene28880	0.00409862	0.078541	0.0521844	7.35e-06	gi|193599142|ref|XP_001949358.1|	3e-92	PREDICTED: similar to short-chain dehydrogenase/reductase [Acyrthosiphon pisum]	Q3ZBV9	3e-56	DHR11_BOVIN Dehydrogenase/reductase SDR family member 11 OS=Bos taurus GN=DHRS11 PE=2 SV=1
BT_Q_ZJU_Singletons30297	BT_ZHJ1_ZJU_Unigene21958	0.00361777	0.0693772	0.0521464	0.00113602	gi|66551892|ref|XP_624366.1|	3e-51	PREDICTED: similar to CG8707-PA [Apis mellifera]	Q99K70	7e-48	RRAGC_MOUSE Ras-related GTP-binding protein C OS=Mus musculus GN=Rragc PE=2 SV=1
BT_Q_ZJU_Singletons1058	BT_ZHJ1_ZJU_Unigene16513	0.00234728	0.0450218	0.0521366	0.00104126	gi|193629604|ref|XP_001947336.1|	9e-34	PREDICTED: similar to ets, partial [Acyrthosiphon pisum]	Q01842	3e-32	POK_DROME Ets DNA-binding protein pokkuri OS=Drosophila melanogaster GN=aop PE=1 SV=2
BT_Q_ZJU_Singletons35500	BT_ZHJ1_ZJU_Unigene23238	0.00382381	0.0737354	0.0518586	0.000423713	gi|66534853|ref|XP_395389.2|	2e-79	PREDICTED: similar to Ubiquitin carboxyl-terminal hydrolase 22 (Ubiquitin thioesterase 22) (Ubiquitin-specific-processing protease 22) (Deubiquitinating enzyme 22) [Apis mellifera]	A6H8I0	9e-79	UBP22_DANRE Ubiquitin carboxyl-terminal hydrolase 22 OS=Danio rerio GN=usp22 PE=2 SV=1
BT_Q_ZJU_Singletons35123	BT_ZHJ1_ZJU_Unigene13171	0.00160653	0.0309842	0.05185	0.00102825	gi|156550027|ref|XP_001604755.1|	1e-64	PREDICTED: similar to heat shock protein 70 (hsp70)-interacting protein [Nasonia vitripennis]	O94826	5e-51	TOM70_HUMAN Mitochondrial import receptor subunit TOM70 OS=Homo sapiens GN=TOMM70A PE=1 SV=1
BT_Q_ZJU_Singletons26993	BT_ZHJ1_ZJU_Unigene50275	0.00279403	0.0539151	0.0518228	0.00102309	gi|156549058|ref|XP_001607449.1|	3e-51	PREDICTED: similar to Ser/Thr-like protein kinase lyk4 [Nasonia vitripennis]	Q7T0B1	9e-45	STK40_CHICK Serine/threonine-protein kinase 40 OS=Gallus gallus GN=STK40 PE=2 SV=1
BT_Q_ZJU_Singletons164223	BT_ZHJ1_ZJU_Unigene52303	0.00297173	0.0574154	0.0517585	0.00107706	gi|231885|sp|P29981.1|CP4C1_BLADI	4e-82	RecName: Full=Cytochrome P450 4C1; AltName: Full=CYPIVC1 >gi|155947|gb|AAA27819.1| cytochrome P450 [Blaberus discoidalis]	P29981	8e-83	CP4C1_BLADI Cytochrome P450 4C1 OS=Blaberus discoidalis GN=CYP4C1 PE=2 SV=1
BT_Q_ZJU_Singletons2425	BT_ZHJ1_ZJU_Unigene24967	0.00462351	0.0895353	0.0516389	0.00061509	gi|91086147|ref|XP_969343.1|	3e-54	PREDICTED: similar to CG1972 CG1972-PA [Tribolium castaneum]	Q503E1	1e-38	INT11_DANRE Integrator complex subunit 11 OS=Danio rerio GN=cpsf3l PE=2 SV=1
BT_Q_ZJU_Singletons1889	BT_ZHJ1_ZJU_Unigene28240	0.00249372	0.0485788	0.0513335	0.000600234	gi|91084029|ref|XP_966465.1|	0	PREDICTED: similar to alanyl-tRNA synthetase [Tribolium castaneum]	P21894	0	SYAC_BOMMO Alanyl-tRNA synthetase, cytoplasmic OS=Bombyx mori PE=1 SV=1
BT_Q_ZJU_Singletons13738	BT_ZHJ1_ZJU_Unigene506	0.00280785	0.0549173	0.0511287	0.000563894	gi|14250426|gb|AAH08648.1|	1e-13	NEFH protein [Homo sapiens]	P12036	8e-14	NFH_HUMAN Neurofilament heavy polypeptide OS=Homo sapiens GN=NEFH PE=1 SV=4
BT_Q_ZJU_Singletons139133	BT_ZHJ1_ZJU_Unigene36654	0.00568338	0.111197	0.0511109	0.00189872	gi|189235703|ref|XP_001807591.1|	8e-08	PREDICTED: similar to CG2938 CG2938-PB [Tribolium castaneum]	Q96PB1	2e-06	CASD1_HUMAN CAS1 domain-containing protein 1 OS=Homo sapiens GN=CASD1 PE=2 SV=1
BT_Q_ZJU_Singletons12183	BT_ZHJ1_ZJU_Unigene31560	0.00370989	0.0729125	0.0508813	1.06e-06	gi|91093114|ref|XP_967460.1|	3e-84	PREDICTED: similar to beta-carotene dioxygenase [Tribolium castaneum]	Q5RF16	8e-32	BCDO2_PONAB Beta,beta-carotene 9',10'-oxygenase OS=Pongo abelii GN=BCO2 PE=2 SV=1
BT_Q_ZJU_Singletons162213	BT_ZHJ1_ZJU_Unigene27668	0.00327576	0.0645453	0.0507513	0.000571744	gi|156546148|ref|XP_001602740.1|	6e-53	PREDICTED: similar to sec-23 interacting protein P125 [Nasonia vitripennis]	Q6NZC7	6e-38	S23IP_MOUSE SEC23-interacting protein OS=Mus musculus GN=Sec23ip PE=1 SV=2
BT_Q_ZJU_Singletons22814	BT_ZHJ1_ZJU_Unigene16466	0.00314218	0.062267	0.050463	3.5e-07	gi|193643690|ref|XP_001951191.1|	4e-45	PREDICTED: similar to lipase 1 [Acyrthosiphon pisum]	O46108	6e-29	LIP3_DROME Lipase 3 OS=Drosophila melanogaster GN=Lip3 PE=2 SV=1
BT_Q_ZJU_Singletons163610	BT_ZHJ1_ZJU_Unigene47748	0.00419782	0.0834047	0.0503307	0.000930149	gi|110748922|ref|XP_001120148.1|	1e-20	PREDICTED: similar to sniffer CG10964-PA [Apis mellifera]	P21158	5e-12	CSGA_MYXXA C-factor OS=Myxococcus xanthus GN=csgA PE=1 SV=1
BT_Q_ZJU_Singletons165936	BT_ZHJ1_ZJU_Unigene12226	0.00603371	0.119954	0.0503001	0.0010942	gi|193617910|ref|XP_001947330.1|	8e-18	PREDICTED: similar to integrin alpha 1 [Acyrthosiphon pisum]	Q24247	7e-15	ITA1_DROME Integrin alpha-PS1 OS=Drosophila melanogaster GN=mew PE=1 SV=2
BT_Q_ZJU_Singletons6754	BT_ZHJ1_ZJU_Unigene31670	0.00192686	0.0383685	0.0502199	1.97e-07	gi|193664481|ref|XP_001949072.1|	0	PREDICTED: similar to CG17374 CG17374-PA [Acyrthosiphon pisum]	P19096	9e-94	FAS_MOUSE Fatty acid synthase OS=Mus musculus GN=Fasn PE=1 SV=2
BT_Q_ZJU_Singletons14093	BT_ZHJ1_ZJU_Unigene31195	0.00319823	0.0638065	0.0501238	1.75e-09	gi|189235276|ref|XP_973489.2|	1e-112	PREDICTED: similar to mmr1/hsr1 GTP binding protein [Tribolium castaneum]	Q9BQ70	6e-82	TCF25_HUMAN Transcription factor 25 OS=Homo sapiens GN=TCF25 PE=1 SV=1
BT_Q_ZJU_Singletons164159	BT_ZHJ1_ZJU_Unigene1343	0.0070561	0.141225	0.0499636	0.000963702	gi|147907138|ref|NP_001086879.1|	5e-08	SH3-domain GRB2-like endophilin B2 [Xenopus laevis] >gi|50604172|gb|AAH77597.1| Sh3glb2-prov protein [Xenopus laevis]	Q5ZJ81	5e-08	SHLB2_CHICK Endophilin-B2 OS=Gallus gallus GN=SH3GLB2 PE=2 SV=1
BT_Q_ZJU_Singletons21410	BT_ZHJ1_ZJU_Unigene46037	0.0108317	0.217554	0.0497884	4.4e-06	gi|91090942|ref|XP_974488.1|	7e-27	PREDICTED: similar to FAD1 flavin adenine dinucleotide synthetase homolog [Tribolium castaneum]	Q6ING7	1e-24	FLAD1_XENLA FAD synthetase OS=Xenopus laevis GN=flad1 PE=2 SV=1
BT_Q_ZJU_Singletons30239	BT_ZHJ1_ZJU_Unigene50777	0.00363046	0.0733644	0.0494853	0.00164616	gi|189235605|ref|XP_968392.2|	9e-42	PREDICTED: similar to nitric oxide synthase 1 (neuronal) adaptor protein [Tribolium castaneum]	O54960	2e-28	CAPON_RAT Carboxyl-terminal PDZ ligand of neuronal nitric oxide synthase protein OS=Rattus norvegicus GN=Nos1ap PE=1 SV=1
BT_Q_ZJU_Singletons27766	BT_ZHJ1_ZJU_Unigene17072	0.00199319	0.0404361	0.0492924	0.000129632	gi|91090592|ref|XP_972768.1|	1e-106	PREDICTED: similar to transcription initiation factor RRN3 [Tribolium castaneum]	Q9NYV6	2e-42	RRN3_HUMAN RNA polymerase I-specific transcription initiation factor RRN3 OS=Homo sapiens GN=RRN3 PE=1 SV=1
BT_Q_ZJU_Singletons31091	BT_ZHJ1_ZJU_Unigene48788	0.00603165	0.123423	0.0488699	5.65e-06	gi|193591895|ref|XP_001947924.1|	4e-18	PREDICTED: similar to blooms syndrome DNA helicase, partial [Acyrthosiphon pisum]	Q9VGI8	6e-15	BLM_DROME Bloom syndrome protein homolog OS=Drosophila melanogaster GN=mus309 PE=1 SV=1
BT_Q_ZJU_Singletons35762	BT_ZHJ1_ZJU_Unigene5635	0.00251464	0.0515228	0.0488064	0.000288934	gi|157128904|ref|XP_001661541.1|	1e-26	phosphatidylethanolamine-binding protein [Aedes aegypti] >gi|108872446|gb|EAT36671.1| phosphatidylethanolamine-binding protein [Aedes aegypti]	P31729	2e-26	OV16_ONCVO OV-16 antigen OS=Onchocerca volvulus GN=OV16 PE=2 SV=2
BT_Q_ZJU_Singletons167601	BT_ZHJ1_ZJU_Unigene44769	0.00398709	0.0817232	0.0487878	6.93e-06	gi|122095142|sp|Q17FB8.1|GLT25_AEDAE	5e-33	RecName: Full=Glycosyltransferase 25 family member; Flags: Precursor	Q17FB8	1e-33	GLT25_AEDAE Glycosyltransferase 25 family member OS=Aedes aegypti GN=AAEL003481 PE=3 SV=1
BT_Q_ZJU_Singletons9294	BT_ZHJ1_ZJU_Unigene50163	0.00220152	0.045148	0.0487622	0.000446204	gi|91079981|ref|XP_970437.1|	5e-21	PREDICTED: similar to AGAP005961-PA [Tribolium castaneum]	Q9W0E8	4e-13	ZER1_DROME Protein zer-1 homolog OS=Drosophila melanogaster GN=CG12084 PE=2 SV=2
BT_Q_ZJU_Singletons35258	BT_ZHJ1_ZJU_Unigene29464	0.00226016	0.0465458	0.0485577	0.00045613	gi|170052120|ref|XP_001862077.1|	1e-92	dipeptidyl-peptidase [Culex quinquefasciatus] >gi|167873102|gb|EDS36485.1| dipeptidyl-peptidase [Culex quinquefasciatus]	P22411	7e-46	DPP4_PIG Dipeptidyl peptidase 4 OS=Sus scrofa GN=DPP4 PE=1 SV=3
BT_Q_ZJU_Singletons14329	BT_ZHJ1_ZJU_Unigene31160	0.00503862	0.103854	0.0485163	0.000811868	gi|189236562|ref|XP_975592.2|	2e-70	PREDICTED: similar to programmed cell death protein [Tribolium castaneum]	P12815	9e-56	PDCD6_MOUSE Programmed cell death protein 6 OS=Mus musculus GN=Pdcd6 PE=1 SV=2
BT_Q_ZJU_Singletons5512	BT_ZHJ1_ZJU_Unigene52358	0.00539207	0.11195	0.0481651	8.53e-10	gi|91082779|ref|XP_966728.1|	2e-40	PREDICTED: similar to takeout like protein [Tribolium castaneum]	Q9VBV3	1e-15	TAKT_DROME Protein takeout OS=Drosophila melanogaster GN=to PE=2 SV=1
BT_Q_ZJU_Singletons160270	BT_ZHJ1_ZJU_Unigene31485	0.00339602	0.0709555	0.0478612	0.000256459	gi|156555179|ref|XP_001603513.1|	2e-59	PREDICTED: similar to IQ motif containing GTPase activating protein 2 [Nasonia vitripennis]	Q13576	4e-57	IQGA2_HUMAN Ras GTPase-activating-like protein IQGAP2 OS=Homo sapiens GN=IQGAP2 PE=1 SV=3
BT_Q_ZJU_Singletons166754	BT_ZHJ1_ZJU_Unigene10340	0.00307835	0.0645469	0.0476917	0.000109744	gi|158299213|ref|XP_319339.4|	1e-43	AGAP010167-PA [Anopheles gambiae str. PEST] >gi|157014257|gb|EAA13831.4| AGAP010167-PA [Anopheles gambiae str. PEST]	P16554	6e-37	NUMB_DROME Protein numb OS=Drosophila melanogaster GN=numb PE=1 SV=2
BT_Q_ZJU_Singletons166282	BT_ZHJ1_ZJU_Unigene18074	0.00529352	0.111367	0.0475324	0.000838192	gi|194209401|ref|XP_001917873.1|	3e-19	PREDICTED: cyclin G associated kinase [Equus caballus]	O14976	7e-20	GAK_HUMAN Cyclin G-associated kinase OS=Homo sapiens GN=GAK PE=1 SV=2
BT_Q_ZJU_Singletons130974	BT_ZHJ1_ZJU_Unigene39204	0.00773731	0.163214	0.0474059	0.000148476	gi|193669080|ref|XP_001943832.1|	1e-18	PREDICTED: similar to AGAP001236-PA [Acyrthosiphon pisum]	Q9UGQ3	1e-09	GTR6_HUMAN Solute carrier family 2, facilitated glucose transporter member 6 OS=Homo sapiens GN=SLC2A6 PE=1 SV=2
BT_Q_ZJU_Singletons166586	BT_ZHJ1_ZJU_Unigene49805	0.00257224	0.0542897	0.0473798	0.000691127	gi|215490063|ref|NP_001135909.1|	8e-28	canopy 2 homolog [Nasonia vitripennis]	Q9QXT0	2e-12	CNPY2_MOUSE Protein canopy homolog 2 OS=Mus musculus GN=Cnpy2 PE=2 SV=1
BT_Q_ZJU_Singletons8808	BT_ZHJ1_ZJU_Unigene14201	0.00358029	0.0756249	0.0473427	7.09e-12	gi|2282473|dbj|BAA21640.1|	0	xanthine dehydrogenase [Bombyx mori]	P08793	0	XDH_CALVI Xanthine dehydrogenase OS=Calliphora vicina GN=XDH PE=2 SV=1
BT_Q_ZJU_Singletons34903	BT_ZHJ1_ZJU_Unigene20817	0.00515203	0.109242	0.0471618	1.77e-10	gi|147902555|ref|NP_001084438.1|	8e-42	cryptochrome DASH [Xenopus laevis] >gi|82239825|sp|Q75WS4.1|CRYD_XENLA RecName: Full=Cryptochrome DASH >gi|41688006|dbj|BAD08601.1| cryptochrome dash [Xenopus laevis]	Q7SI68	5e-75	CRYD_NEUCR Putative cryptochrome DASH, mitochondrial OS=Neurospora crassa GN=B22I21.260 PE=3 SV=1
BT_Q_ZJU_Singletons164931	BT_ZHJ1_ZJU_Unigene45587	0.0037346	0.079453	0.0470039	0.000417623	gi|157107715|ref|XP_001649905.1|	1e-36	actin [Aedes aegypti] >gi|108879517|gb|EAT43742.1| actin [Aedes aegypti]	Q9DEE9	3e-34	ARP6_CHICK Actin-related protein 6 OS=Gallus gallus GN=ACTR6 PE=2 SV=1
BT_Q_ZJU_Singletons156256	BT_ZHJ1_ZJU_Unigene38041	0.00541506	0.115338	0.0469493	0.00042877	gi|71027333|ref|XP_763310.1|	6e-13	splicing factor Prp8 [Theileria parva strain Muguga]	A0ZSF5	1e-06	MAP2_PATYE Nacrein-like protein P2 OS=Patinopecten yessoensis PE=1 SV=1
BT_Q_ZJU_Singletons34372	BT_ZHJ1_ZJU_Unigene33306	0.00650654	0.13921	0.0467392	0.000417808	gi|156553354|ref|XP_001601543.1|	8e-18	PREDICTED: similar to CG8611-PB [Nasonia vitripennis]	Q86B47	2e-13	Y8611_DROME Probable ATP-dependent RNA helicase CG8611 OS=Drosophila melanogaster GN=CG8611 PE=1 SV=1
BT_Q_ZJU_Singletons20576	BT_ZHJ1_ZJU_Unigene27910	0.00289811	0.0621148	0.0466573	9.75e-05	gi|156553308|ref|XP_001599703.1|	0	PREDICTED: similar to prp4 [Nasonia vitripennis]	Q5RKH1	1e-122	PRP4B_RAT Serine/threonine-protein kinase PRP4 homolog OS=Rattus norvegicus GN=Prpf4b PE=2 SV=1
BT_Q_ZJU_Singletons28316	BT_ZHJ1_ZJU_Unigene28076	0.00242401	0.0519642	0.0466478	0.000138864	gi|91094211|ref|XP_972733.1|	2e-58	PREDICTED: similar to CG7029 CG7029-PC [Tribolium castaneum]	Q80U22	2e-09	RUSC2_MOUSE Iporin OS=Mus musculus GN=Rusc2 PE=1 SV=2
BT_Q_ZJU_Singletons36055	BT_ZHJ1_ZJU_Unigene29205	0.00313694	0.0673938	0.0465465	1.01e-07	gi|91079160|ref|XP_967064.1|	4e-57	PREDICTED: similar to ran-binding protein [Tribolium castaneum]	Q9ERU9	4e-36	RBP2_MOUSE E3 SUMO-protein ligase RanBP2 OS=Mus musculus GN=Ranbp2 PE=1 SV=1
BT_Q_ZJU_Cluster37	BT_ZHJ1_ZJU_Unigene49194	0.00274677	0.0592352	0.0463706	0.000140846	gi|91087485|ref|XP_968069.1|	5e-38	PREDICTED: similar to CG2145 CG2145-PA [Tribolium castaneum]	P21128	7e-28	PP11_HUMAN Placental protein 11 OS=Homo sapiens PE=1 SV=1
BT_Q_ZJU_Singletons21648	BT_ZHJ1_ZJU_Unigene8361	0.0037041	0.0800362	0.0462803	4.43e-07	gi|110764113|ref|XP_394136.3|	9e-38	PREDICTED: similar to CG4840-PA [Apis mellifera]	Q92805	2e-23	GOGA1_HUMAN Golgin subfamily A member 1 OS=Homo sapiens GN=GOLGA1 PE=1 SV=2
BT_Q_ZJU_Singletons23299	BT_ZHJ1_ZJU_Unigene49220	0.00253447	0.0548163	0.0462358	0.000346944	gi|91081375|ref|XP_972116.1|	1e-93	PREDICTED: similar to helicase [Tribolium castaneum]	Q24368	2e-87	ISWI_DROME Chromatin-remodeling complex ATPase chain Iswi OS=Drosophila melanogaster GN=Iswi PE=1 SV=1
BT_Q_ZJU_Singletons11076	BT_ZHJ1_ZJU_Unigene18604	0.00210286	0.0455827	0.0461329	0.000606852	gi|193631889|ref|XP_001945217.1|	2e-75	PREDICTED: similar to requiem, apoptosis response zinc finger gene [Acyrthosiphon pisum]	Q61103	1e-37	REQU_MOUSE Zinc finger protein ubi-d4 OS=Mus musculus GN=Dpf2 PE=1 SV=1
BT_Q_ZJU_Singletons1000	BT_ZHJ1_ZJU_Unigene28078	0.00430558	0.0936491	0.0459757	0.00686236	gi|156541156|ref|XP_001602364.1|	4e-37	PREDICTED: similar to ENSANGP00000015865 [Nasonia vitripennis]	P18173	8e-32	DHGL_DROME Glucose dehydrogenase [acceptor] OS=Drosophila melanogaster GN=Gld PE=2 SV=3
BT_Q_ZJU_Singletons10917	BT_ZHJ1_ZJU_Unigene28824	0.00276612	0.0601781	0.0459656	7.13e-07	gi|156548206|ref|XP_001607062.1|	1e-150	PREDICTED: similar to GABA neurotransmitter transporter [Nasonia vitripennis]	P30531	1e-108	SC6A1_HUMAN Sodium- and chloride-dependent GABA transporter 1 OS=Homo sapiens GN=SLC6A1 PE=1 SV=2
BT_Q_ZJU_Singletons35102	BT_ZHJ1_ZJU_Unigene11429	0.00397411	0.0867417	0.0458155	0.000669015	gi|189234177|ref|XP_969094.2|	5e-68	PREDICTED: similar to CG3209 CG3209-PA [Tribolium castaneum]	Q5R6J7	6e-54	GPAT4_PONAB Glycerol-3-phosphate acyltransferase 4 OS=Pongo abelii GN=AGPAT6 PE=2 SV=2
BT_Q_ZJU_Singletons14171	BT_ZHJ1_ZJU_Unigene51940	0.00328083	0.0716656	0.0457797	0.000331682	gi|156549218|ref|XP_001601256.1|	1e-126	PREDICTED: similar to Annexin IX-A [Nasonia vitripennis]	P22464	1e-126	ANXB9_DROME Annexin-B9 OS=Drosophila melanogaster GN=AnnIX PE=1 SV=2
BT_Q_ZJU_Singletons167117	BT_ZHJ1_ZJU_Unigene50789	0.00459571	0.100419	0.0457653	4.15e-07	gi|189235669|ref|XP_971017.2|	8e-70	PREDICTED: similar to solute carrier family 39 [Tribolium castaneum]	Q28J44	3e-61	S39AB_XENTR Zinc transporter ZIP11 OS=Xenopus tropicalis GN=slc39a11 PE=2 SV=1
BT_Q_ZJU_Singletons166660	BT_ZHJ1_ZJU_Unigene49141	0.00274297	0.0602987	0.0454897	0.000121786	gi|156540836|ref|XP_001601490.1|	3e-20	PREDICTED: similar to ENSANGP00000014470 [Nasonia vitripennis]	Q96MB7	6e-14	HARB1_HUMAN Putative nuclease HARBI1 OS=Homo sapiens GN=HARBI1 PE=1 SV=1
BT_Q_ZJU_Singletons165229	BT_ZHJ1_ZJU_Unigene29458	0.00223973	0.0492432	0.045483	0.000183018	gi|193641230|ref|XP_001952006.1|	1e-65	PREDICTED: similar to plekhh1 [Acyrthosiphon pisum]	Q9W5D0	6e-32	Y34F_DROME Uncharacterized protein CG42248 OS=Drosophila melanogaster GN=CG42248 PE=1 SV=4
BT_Q_ZJU_Singletons28049	BT_ZHJ1_ZJU_Unigene2088	0.00267648	0.0593476	0.0450984	0.000571036	gi|156553452|ref|XP_001601829.1|	1e-41	PREDICTED: similar to ENSANGP00000003705 [Nasonia vitripennis]	Q9CSH3	3e-31	RRP44_MOUSE Exosome complex exonuclease RRP44 OS=Mus musculus GN=Dis3 PE=2 SV=4
BT_Q_ZJU_Singletons13579	BT_ZHJ1_ZJU_Unigene52431	0.00450836	0.100041	0.0450649	0.00013238	gi|110750119|ref|XP_001121935.1|	5e-84	PREDICTED: similar to no on or off transient A CG4211-PB, isoform B [Apis mellifera]	Q9U1N0	3e-72	HRP65_CHITE Hrp65 protein OS=Chironomus tentans GN=HRP65 PE=1 SV=1
BT_Q_ZJU_Singletons16517	BT_ZHJ1_ZJU_Unigene13921	0.00234003	0.0519429	0.0450501	7.55e-05	gi|193629743|ref|XP_001950579.1|	2e-89	PREDICTED: similar to AGAP005170-PA [Acyrthosiphon pisum]	Q8MSU3	3e-61	FRRS1_DROME Putative ferric-chelate reductase 1 homolog OS=Drosophila melanogaster GN=CG8399 PE=2 SV=1
BT_Q_ZJU_Singletons165187	BT_ZHJ1_ZJU_Unigene21036	0.00503617	0.111806	0.0450438	0.000331513	gi|112983652|ref|NP_001036870.1|	9e-25	receptor type guanylyl cyclase [Bombyx mori] >gi|12964646|dbj|BAB32672.1| receptor type guanylyl cyclase [Bombyx mori]	P16066	1e-09	ANPRA_HUMAN Atrial natriuretic peptide receptor A OS=Homo sapiens GN=NPR1 PE=2 SV=1
BT_Q_ZJU_Singletons36224	BT_ZHJ1_ZJU_Unigene15219	0.00673534	0.150373	0.044791	0.000234863	gi|198461510|ref|XP_002135843.1|	4e-20	GA27695 [Drosophila pseudoobscura pseudoobscura] >gi|198142540|gb|EDY71275.1| GA27695 [Drosophila pseudoobscura pseudoobscura]	P10978	2e-16	POLX_TOBAC Retrovirus-related Pol polyprotein from transposon TNT 1-94 OS=Nicotiana tabacum PE=2 SV=1
BT_Q_ZJU_Singletons33672	BT_ZHJ1_ZJU_Unigene52290	0.00559523	0.124946	0.0447814	2.28e-07	gi|193603645|ref|XP_001946030.1|	2e-96	PREDICTED: similar to AGAP001477-PA [Acyrthosiphon pisum]	Q9V3W6	5e-83	INX7_DROME Innexin inx7 OS=Drosophila melanogaster GN=inx7 PE=1 SV=1
BT_Q_ZJU_Singletons35453	BT_ZHJ1_ZJU_Unigene30418	0.00303237	0.0680797	0.0445415	0.000287933	gi|119114782|ref|XP_554210.2|	1e-122	AGAP010293-PA [Anopheles gambiae str. PEST] >gi|116118582|gb|EAL39319.2| AGAP010293-PA [Anopheles gambiae str. PEST]	Q9H936	1e-90	GHC1_HUMAN Mitochondrial glutamate carrier 1 OS=Homo sapiens GN=SLC25A22 PE=1 SV=1
BT_Q_ZJU_Singletons32929	BT_ZHJ1_ZJU_Unigene47336	0.00368702	0.0827829	0.0445384	0.000320946	gi|291220761|ref|XP_002730394.1|	1e-60	PREDICTED: short-chain acyl-CoA dehydrogenase-like [Saccoglossus kowalevskii]	P15651	1e-59	ACADS_RAT Short-chain specific acyl-CoA dehydrogenase, mitochondrial OS=Rattus norvegicus GN=Acads PE=1 SV=2
BT_Q_ZJU_Singletons153602	BT_ZHJ1_ZJU_Unigene17664	0.00425854	0.0956346	0.0445293	0.000330066	gi|91080005|ref|XP_971454.1|	3e-39	PREDICTED: similar to AGAP007556-PA [Tribolium castaneum]	Q96RW7	2e-11	HMCN1_HUMAN Hemicentin-1 OS=Homo sapiens GN=HMCN1 PE=1 SV=2
BT_Q_ZJU_Singletons35993	BT_ZHJ1_ZJU_Unigene31142	0.00261768	0.0589966	0.0443699	0.000169013	gi|156537021|ref|XP_001608305.1|	2e-78	PREDICTED: similar to integrin-linked protein kinase 2 (ilk-2) [Nasonia vitripennis]	Q5R5V4	3e-52	ILK_PONAB Integrin-linked protein kinase OS=Pongo abelii GN=ILK PE=2 SV=1
BT_Q_ZJU_Singletons167614	BT_ZHJ1_ZJU_Unigene3239	0.00363892	0.0821123	0.0443164	5.04e-05	gi|170040915|ref|XP_001848227.1|	2e-66	sidekick [Culex quinquefasciatus] >gi|167864527|gb|EDS27910.1| sidekick [Culex quinquefasciatus]	O97394	1e-61	SDK_DROME Protein sidekick OS=Drosophila melanogaster GN=sdk PE=1 SV=2
BT_Q_ZJU_Singletons3796	BT_ZHJ1_ZJU_Unigene22994	0.0030316	0.0684455	0.0442922	0.000535989	gi|193690629|ref|XP_001946791.1|	1e-80	PREDICTED: similar to dystrophin CG34157-PD [Acyrthosiphon pisum]	Q9VDW6	2e-80	DMDA_DROME Dystrophin, isoforms A/C/F/G/H OS=Drosophila melanogaster GN=Dys PE=1 SV=3
BT_Q_ZJU_Singletons23629	BT_ZHJ1_ZJU_Unigene20664	0.00167345	0.0379938	0.0440454	6.09e-05	gi|195587854|ref|XP_002083676.1|	1e-154	GD13862 [Drosophila simulans] >gi|194195685|gb|EDX09261.1| GD13862 [Drosophila simulans]	Q9TW28	7e-16	MYOM_DICDI Myosin-M heavy chain OS=Dictyostelium discoideum GN=myoM PE=1 SV=1
BT_Q_ZJU_Singletons26996	BT_ZHJ1_ZJU_Unigene29532	0.00533063	0.121121	0.0440107	0.000319089	gi|66514673|ref|XP_394758.2|	0	PREDICTED: similar to Muscle LIM protein at 84B CG1019-PA, isoform A isoform 1 [Apis mellifera]	Q24400	1e-168	MLP2_DROME Muscle LIM protein Mlp84B OS=Drosophila melanogaster GN=Mlp84B PE=1 SV=1
BT_Q_ZJU_Singletons5931	BT_ZHJ1_ZJU_Unigene52384	0.00505689	0.115128	0.0439242	2.24e-06	gi|193596571|ref|XP_001950847.1|	0	PREDICTED: similar to aspartate 1-decarboxylase [Acyrthosiphon pisum]	A6QM00	1e-151	GADL1_BOVIN Glutamate decarboxylase-like protein 1 OS=Bos taurus GN=GADL1 PE=2 SV=2
BT_Q_ZJU_Singletons25118	BT_ZHJ1_ZJU_Unigene17913	0.00286565	0.065921	0.043471	0.000149064	gi|156542470|ref|XP_001599415.1|	1e-109	PREDICTED: similar to nipsnap [Nasonia vitripennis]	Q9VXK0	1e-102	NIPSN_DROME Protein NipSnap OS=Drosophila melanogaster GN=Nipsnap PE=1 SV=2
BT_Q_ZJU_Singletons18532	BT_ZHJ1_ZJU_Unigene31510	0.00351125	0.081246	0.0432175	2.25e-07	gi|283135236|ref|NP_001164373.1|	0	mitochondrial-processing peptidase subunit alpha [Nasonia vitripennis]	Q9DC61	1e-151	MPPA_MOUSE Mitochondrial-processing peptidase subunit alpha OS=Mus musculus GN=Pmpca PE=1 SV=1
BT_Q_ZJU_Singletons30588	BT_ZHJ1_ZJU_Unigene46347	0.00354361	0.0819974	0.0432161	0.000152828	gi|66512834|ref|XP_395069.2|	3e-52	PREDICTED: similar to CG6330-PA, isoform A [Apis mellifera]	Q16831	4e-34	UPP1_HUMAN Uridine phosphorylase 1 OS=Homo sapiens GN=UPP1 PE=1 SV=1
BT_Q_ZJU_Singletons29646	BT_ZHJ1_ZJU_Unigene4198	0.00495819	0.115404	0.0429639	0.00228527	gi|94468696|gb|ABF18197.1|	5e-30	inner mitochondrial membrane translocase [Aedes aegypti]	Q9VTN3	6e-29	TIM13_DROME Mitochondrial import inner membrane translocase subunit Tim13 OS=Drosophila melanogaster GN=Tim13 PE=3 SV=1
BT_Q_ZJU_Singletons163422	BT_ZHJ1_ZJU_Unigene2223	0.00457363	0.106806	0.0428219	5.78e-05	gi|239789906|dbj|BAH71549.1|	1e-09	ACYPI003354 [Acyrthosiphon pisum]	Q5M9N4	1e-07	PIGH_MOUSE Phosphatidylinositol N-acetylglucosaminyltransferase subunit H OS=Mus musculus GN=Pigh PE=2 SV=1
BT_Q_ZJU_Cluster2600	BT_ZHJ1_ZJU_Unigene31532	0.00279627	0.0654117	0.0427488	0.000243379	gi|66554865|ref|XP_624816.1|	2e-49	PREDICTED: similar to anti-silencing factor 1 CG9383-PA [Apis mellifera]	Q9V464	5e-46	ASF1_DROME Histone chaperone asf1 OS=Drosophila melanogaster GN=asf1 PE=1 SV=1
BT_Q_ZJU_Singletons165471	BT_ZHJ1_ZJU_Unigene17328	0.00432938	0.101742	0.0425524	0.000154999	gi|110766188|ref|XP_624270.2|	1e-43	PREDICTED: similar to brahma CG5942-PA, isoform A, partial [Apis mellifera]	P25439	2e-36	BRM_DROME ATP-dependent helicase brm OS=Drosophila melanogaster GN=brm PE=1 SV=2
BT_Q_ZJU_Singletons1955	BT_ZHJ1_ZJU_Unigene25889	0.00144652	0.0340035	0.0425403	1.29e-12	gi|110770080|ref|XP_392827.3|	0	PREDICTED: similar to purity of essence CG14472-PA, partial [Apis mellifera]	Q5T4S7	0	UBR4_HUMAN E3 ubiquitin-protein ligase UBR4 OS=Homo sapiens GN=UBR4 PE=1 SV=1
BT_Q_ZJU_Singletons11876	BT_ZHJ1_ZJU_Unigene548	0.0024074	0.0570013	0.0422341	4.85e-05	gi|193657277|ref|XP_001949370.1|	7e-67	PREDICTED: similar to dalao CG7055-PA, partial [Acyrthosiphon pisum]	O54941	2e-41	SMCE1_MOUSE SWI/SNF-related matrix-associated actin-dependent regulator chromatin subfamily E member 1 OS=Mus musculus GN=Smarce1 PE=2 SV=1
BT_Q_ZJU_Singletons158721	BT_ZHJ1_ZJU_Unigene35605	0.00706456	0.167283	0.0422313	0.000102803	gi|66513610|ref|XP_394713.2|	4e-12	PREDICTED: similar to Conserved oligomeric Golgi complex component 7 [Apis mellifera]	Q9VAD6	3e-10	COG7_DROME Conserved oligomeric Golgi complex subunit 7 OS=Drosophila melanogaster GN=Cog7 PE=1 SV=2
BT_Q_ZJU_Singletons33337	BT_ZHJ1_ZJU_Unigene49493	0.00290885	0.0692659	0.0419955	7.95e-05	gi|66501005|ref|XP_623118.1|	9e-82	PREDICTED: similar to 3-hydroxy-3-methylglutaryl-coenzyme A reductase (HMG-CoA reductase) [Apis mellifera]	P54960	2e-81	HMDH_BLAGE 3-hydroxy-3-methylglutaryl-coenzyme A reductase OS=Blattella germanica PE=2 SV=1
BT_Q_ZJU_Singletons8636	BT_ZHJ1_ZJU_Unigene26862	0.00204525	0.0488314	0.0418839	7.01e-05	gi|193605929|ref|XP_001942686.1|	7e-79	PREDICTED: similar to CG14446 CG14446-PA [Acyrthosiphon pisum]	Q14DG7	9e-13	T132B_HUMAN Transmembrane protein 132B OS=Homo sapiens GN=TMEM132B PE=2 SV=2
BT_Q_ZJU_Singletons20494	BT_ZHJ1_ZJU_Unigene47051	0.00308243	0.0735982	0.0418819	0.000412054	gi|91087405|ref|XP_975667.1|	6e-14	PREDICTED: similar to structural maintenance of chromosomes 5 smc5 [Tribolium castaneum]	Q805A1	3e-08	SMC5_XENLA Structural maintenance of chromosomes protein 5 OS=Xenopus laevis GN=smc5 PE=2 SV=1
BT_Q_ZJU_Singletons24384	BT_ZHJ1_ZJU_Unigene12003	0.004176	0.0999078	0.0417986	0.000132155	gi|291391305|ref|XP_002712159.1|	2e-13	PREDICTED: component of oligomeric golgi complex 5 [Oryctolagus cuniculus]	Q8C0L8	4e-13	COG5_MOUSE Conserved oligomeric Golgi complex subunit 5 OS=Mus musculus GN=Cog5 PE=2 SV=2
BT_Q_ZJU_Singletons5027	BT_ZHJ1_ZJU_Unigene31452	0.00513564	0.123383	0.0416234	0.000445873	gi|91089827|ref|XP_969424.1|	1e-116	PREDICTED: similar to AGAP002956-PA [Tribolium castaneum]	Q94535	1e-112	U2AF1_DROME Splicing factor U2af 38 kDa subunit OS=Drosophila melanogaster GN=U2af38 PE=1 SV=2
BT_Q_ZJU_Singletons166085	BT_ZHJ1_ZJU_Unigene30987	0.00337309	0.0821528	0.0410587	0.000119508	gi|193610753|ref|XP_001946482.1|	6e-56	PREDICTED: similar to scavenger receptor class B (AGAP004846-PC) [Acyrthosiphon pisum]	Q61009	1e-20	SCRB1_MOUSE Scavenger receptor class B member 1 OS=Mus musculus GN=Scarb1 PE=2 SV=1
BT_Q_ZJU_Singletons26464	BT_ZHJ1_ZJU_Unigene47836	0.00369514	0.0903461	0.0408998	0.000375625	gi|193596507|ref|XP_001944612.1|	2e-49	PREDICTED: similar to AGAP005728-PA [Acyrthosiphon pisum]	Q11011	3e-43	PSA_MOUSE Puromycin-sensitive aminopeptidase OS=Mus musculus GN=Npepps PE=1 SV=1
BT_Q_ZJU_Singletons31792	BT_ZHJ1_ZJU_Unigene51421	0.00382283	0.0936787	0.0408079	6.8e-05	gi|189238706|ref|XP_001811763.1|	1e-82	PREDICTED: similar to intracellular membrane-associated calcium-independent phospholipase A2 gamma [Tribolium castaneum]	Q5XTS1	9e-64	PLPL8_RABIT Calcium-independent phospholipase A2-gamma OS=Oryctolagus cuniculus GN=PNPLA8 PE=1 SV=1
BT_Q_ZJU_Singletons7724	BT_ZHJ1_ZJU_Unigene27850	0.00196141	0.0481572	0.0407293	0.000103829	gi|193620183|ref|XP_001943811.1|	9e-51	PREDICTED: similar to AGAP000054-PA [Acyrthosiphon pisum]	Q80U72	8e-18	LAP4_MOUSE Protein LAP4 OS=Mus musculus GN=Scrib PE=1 SV=2
BT_Q_ZJU_Singletons1956	BT_ZHJ1_ZJU_Unigene29960	0.00270731	0.0665231	0.0406972	0.000180499	gi|195122132|ref|XP_002005566.1|	1e-47	GI18999 [Drosophila mojavensis] >gi|193910634|gb|EDW09501.1| GI18999 [Drosophila mojavensis]	Q9UKD2	3e-48	MRT4_HUMAN mRNA turnover protein 4 homolog OS=Homo sapiens GN=MRTO4 PE=1 SV=2
BT_Q_ZJU_Singletons167591	BT_ZHJ1_ZJU_Unigene5817	0.00221942	0.0546683	0.0405978	3.6e-05	gi|110766277|ref|XP_623755.2|	2e-51	PREDICTED: similar to integrator complex subunit 2 [Apis mellifera]	Q80UK8	4e-50	INT2_MOUSE Integrator complex subunit 2 OS=Mus musculus GN=Ints2 PE=2 SV=2
BT_Q_ZJU_Singletons814	BT_ZHJ1_ZJU_Unigene52529	0.00250248	0.0616707	0.0405781	0.000179703	gi|91079945|ref|XP_968596.1|	0	PREDICTED: similar to lysosomal alpha-mannosidase (mannosidase alpha class 2b member 1) [Tribolium castaneum]	Q29451	0	MA2B1_BOVIN Lysosomal alpha-mannosidase OS=Bos taurus GN=MAN2B1 PE=1 SV=3
BT_Q_ZJU_Singletons35266	BT_ZHJ1_ZJU_Unigene13965	0.00553223	0.136373	0.0405668	0.000435277	gi|189240507|ref|XP_970399.2|	1e-14	PREDICTED: similar to AGAP010246-PA [Tribolium castaneum]	O18391	2e-11	KRAK_DROME Probable serine hydrolase OS=Drosophila melanogaster GN=kraken PE=2 SV=1
BT_Q_ZJU_Singletons15416	BT_ZHJ1_ZJU_Unigene24589	0.00188359	0.0464678	0.0405354	0.000100741	gi|66548818|ref|XP_395197.2|	1e-164	PREDICTED: similar to inebriated CG15444-PB, isoform B [Apis mellifera]	Q9VR07	1e-101	INE_DROME Sodium- and chloride-dependent GABA transporter ine OS=Drosophila melanogaster GN=ine PE=1 SV=1
BT_Q_ZJU_Singletons27882	BT_ZHJ1_ZJU_Unigene25832	0.00340649	0.0840447	0.0405319	3.58e-05	gi|157131492|ref|XP_001662256.1|	2e-72	vacuolar ATP synthase proteolipid subunit [Aedes aegypti] >gi|108871509|gb|EAT35734.1| vacuolar ATP synthase proteolipid subunit [Aedes aegypti]	Q2TA24	7e-58	VATO_BOVIN V-type proton ATPase 21 kDa proteolipid subunit OS=Bos taurus GN=ATP6V0B PE=2 SV=1
BT_Q_ZJU_Singletons12419	BT_ZHJ1_ZJU_Unigene31451	0.0029474	0.0727538	0.0405119	3.83e-05	gi|94469030|gb|ABF18364.1|	8e-90	ribulose-5-phosphate-3-epimerase [Aedes aegypti]	Q96AT9	5e-72	RPE_HUMAN Ribulose-phosphate 3-epimerase OS=Homo sapiens GN=RPE PE=1 SV=1
BT_Q_ZJU_Singletons7528	BT_ZHJ1_ZJU_Unigene1713	0.00268035	0.0661831	0.0404991	0.000189937	gi|182511224|ref|NP_001116823.1|	4e-90	kinesin-like protein a [Bombyx mori] >gi|118480528|gb|ABK92270.1| kinesin-like protein a [Bombyx mori]	Q960Z0	6e-81	KI10A_DROME Kinesin-like protein Klp10A OS=Drosophila melanogaster GN=Klp10A PE=1 SV=1
BT_Q_ZJU_Singletons16923	BT_ZHJ1_ZJU_Unigene18676	0.0058792	0.145606	0.0403775	1.01e-09	gi|66510656|ref|XP_393387.2|	1e-47	PREDICTED: similar to Amino acid Transporter Glycoprotein subunit family member (atg-2) [Apis mellifera]	Q64319	4e-07	SLC31_RAT Neutral and basic amino acid transport protein rBAT OS=Rattus norvegicus GN=Slc3a1 PE=1 SV=1
BT_Q_ZJU_Singletons19008	BT_ZHJ1_ZJU_Unigene50037	0.00214584	0.0531942	0.0403397	2.13e-06	gi|170058287|ref|XP_001864856.1|	4e-86	2-oxoisovalerate dehydrogenase subunit beta, mitochondrial [Culex quinquefasciatus] >gi|167877436|gb|EDS40819.1| 2-oxoisovalerate dehydrogenase subunit beta, mitochondrial [Culex quinquefasciatus]	P21953	1e-84	ODBB_HUMAN 2-oxoisovalerate dehydrogenase subunit beta, mitochondrial OS=Homo sapiens GN=BCKDHB PE=1 SV=2
BT_Q_ZJU_Singletons27657	BT_ZHJ1_ZJU_Unigene5157	0.00238307	0.0591268	0.0403043	9.32e-05	gi|110765017|ref|XP_624688.2|	1e-117	PREDICTED: similar to Microspherule protein 1 (58 kDa microspherule protein) (Cell cycle-regulated factor p78) (MCRS2) [Apis mellifera]	Q99L90	3e-99	MCRS1_MOUSE Microspherule protein 1 OS=Mus musculus GN=Mcrs1 PE=1 SV=1
BT_Q_ZJU_Singletons13868	BT_ZHJ1_ZJU_Unigene28898	0.0018371	0.0456063	0.0402817	2.16e-05	gi|110763618|ref|XP_393008.3|	0	PREDICTED: similar to moira CG18740-PA [Apis mellifera]	Q6PDG5	0	SMRC2_MOUSE SWI/SNF complex subunit SMARCC2 OS=Mus musculus GN=Smarcc2 PE=1 SV=2
BT_Q_ZJU_Singletons745	BT_ZHJ1_ZJU_Unigene28309	0.00589428	0.147055	0.0400822	6.39e-10	gi|66521322|ref|XP_624128.1|	0	PREDICTED: similar to Synapsin CG3985-PA, isoform A [Apis mellifera]	Q24546	1e-153	SYN_DROME Synapsin OS=Drosophila melanogaster GN=Syn PE=1 SV=2
BT_Q_ZJU_Singletons36199	BT_ZHJ1_ZJU_Unigene51648	0.00432779	0.109768	0.0394266	7.72e-10	gi|110758361|ref|XP_396270.3|	2e-73	PREDICTED: similar to CG32165-PA [Apis mellifera]	Q8VI75	1e-50	IPO4_MOUSE Importin-4 OS=Mus musculus GN=Ipo4 PE=1 SV=1
BT_Q_ZJU_Singletons15655	BT_ZHJ1_ZJU_Unigene30727	0.00317181	0.0806865	0.0393103	0.000157295	gi|189239107|ref|XP_001813157.1|	8e-41	PREDICTED: similar to AGAP005165-PA [Tribolium castaneum]	A3KN33	1e-22	EGFLA_BOVIN Pikachurin OS=Bos taurus GN=EGFLAM PE=2 SV=1
BT_Q_ZJU_Cluster95	BT_ZHJ1_ZJU_Unigene49008	0.00330338	0.084085	0.0392862	0.000169333	gi|158299558|ref|XP_319656.4|	3e-24	AGAP008909-PA [Anopheles gambiae str. PEST] >gi|157013575|gb|EAA14862.4| AGAP008909-PA [Anopheles gambiae str. PEST]	P31729	2e-19	OV16_ONCVO OV-16 antigen OS=Onchocerca volvulus GN=OV16 PE=2 SV=2
BT_Q_ZJU_Singletons30962	BT_ZHJ1_ZJU_Unigene48911	0.00489498	0.12498	0.0391661	4.33e-07	gi|110756428|ref|XP_001120982.1|	9e-26	PREDICTED: similar to phosphofurin acidic cluster sorting protein 2 [Apis mellifera]	Q3V3Q7	1e-22	PACS2_MOUSE Phosphofurin acidic cluster sorting protein 2 OS=Mus musculus GN=Pacs2 PE=1 SV=1
BT_Q_ZJU_Singletons36262	BT_ZHJ1_ZJU_Unigene48689	0.00280494	0.0724845	0.0386972	4.58e-05	gi|91084105|ref|XP_975991.1|	5e-65	PREDICTED: similar to neutral endopeptidase 24.11 isoform 2 [Tribolium castaneum]	Q4PZA2	2e-22	ECE1_MOUSE Endothelin-converting enzyme 1 OS=Mus musculus GN=Ece1 PE=1 SV=1
BT_Q_ZJU_Singletons9747	BT_ZHJ1_ZJU_Unigene51416	0.00165876	0.0428785	0.0386851	2.63e-05	gi|91077430|ref|XP_966364.1|	1e-150	PREDICTED: similar to ATP-dependent RNA helicase [Tribolium castaneum]	Q5RAZ4	1e-138	DHX15_PONAB Putative pre-mRNA-splicing factor ATP-dependent RNA helicase DHX15 OS=Pongo abelii GN=DHX15 PE=2 SV=2
BT_Q_ZJU_Singletons34243	BT_ZHJ1_ZJU_Unigene21238	0.00225301	0.0584271	0.0385611	0.000140225	gi|193704761|ref|XP_001947608.1|	2e-57	PREDICTED: similar to estradiol 17 beta-dehydrogenase [Acyrthosiphon pisum]	P97852	8e-31	DHB4_RAT Peroxisomal multifunctional enzyme type 2 OS=Rattus norvegicus GN=Hsd17b4 PE=1 SV=3
BT_Q_ZJU_Singletons30773	BT_ZHJ1_ZJU_Unigene31649	0.0019221	0.0499347	0.0384924	2.09e-09	gi|189238710|ref|XP_969341.2|	0	PREDICTED: similar to AGAP009638-PA [Tribolium castaneum]	A2ASS6	1e-28	TITIN_MOUSE Titin OS=Mus musculus GN=Ttn PE=1 SV=1
BT_Q_ZJU_Singletons34492	BT_ZHJ1_ZJU_Unigene14216	0.00248894	0.0648377	0.0383873	1.69e-05	gi|500630|gb|AAA19051.1|	1e-41	dihydrofolate reductase [Drosophila melanogaster]	P17719	3e-42	DYR_DROME Dihydrofolate reductase OS=Drosophila melanogaster GN=Dhfr PE=1 SV=3
BT_Q_ZJU_Singletons167488	BT_ZHJ1_ZJU_Unigene3892	0.00287452	0.0751206	0.0382653	1.59e-05	gi|195053636|ref|XP_001993732.1|	5e-63	GH19581 [Drosophila grimshawi] >gi|193895602|gb|EDV94468.1| GH19581 [Drosophila grimshawi]	A1L1W9	3e-38	MOT10_DANRE Monocarboxylate transporter 10 OS=Danio rerio GN=slc16a10 PE=2 SV=1
BT_Q_ZJU_Singletons166098	BT_ZHJ1_ZJU_Unigene31336	0.00232669	0.0609754	0.0381579	2.46e-05	gi|193683523|ref|XP_001944270.1|	2e-78	PREDICTED: similar to excision repair cross-complementing 1 ercc1 [Acyrthosiphon pisum]	Q1LZ75	1e-69	ERCC1_BOVIN DNA excision repair protein ERCC-1 OS=Bos taurus GN=ERCC1 PE=2 SV=1
BT_Q_ZJU_Singletons147131	BT_ZHJ1_ZJU_Unigene44568	0.00532402	0.139852	0.038069	2.53e-05	gi|158285579|ref|XP_308381.4|	1e-44	AGAP007494-PA [Anopheles gambiae str. PEST] >gi|157020060|gb|EAA04642.4| AGAP007494-PA [Anopheles gambiae str. PEST]	O61491	9e-44	FLOT1_DROME Flotillin-1 OS=Drosophila melanogaster GN=Flo PE=1 SV=1
BT_Q_ZJU_Singletons4367	BT_ZHJ1_ZJU_Unigene29986	0.00302964	0.0801536	0.037798	1.47e-05	gi|66526752|ref|XP_624713.1|	1e-121	PREDICTED: similar to CG10754-PA [Apis mellifera]	Q6AXT8	1e-110	SF3A2_RAT Splicing factor 3A subunit 2 OS=Rattus norvegicus GN=Sf3a2 PE=2 SV=1
BT_Q_ZJU_Singletons166532	BT_ZHJ1_ZJU_Unigene49530	0.00267844	0.0714426	0.0374909	1.35e-05	gi|158284988|ref|XP_308023.4|	3e-16	AGAP002166-PA [Anopheles gambiae str. PEST] >gi|157020857|gb|EAA45539.4| AGAP002166-PA [Anopheles gambiae str. PEST]	O88884	9e-14	AKAP1_RAT A kinase anchor protein 1, mitochondrial OS=Rattus norvegicus GN=Akap1 PE=2 SV=1
BT_Q_ZJU_Singletons2065	BT_ZHJ1_ZJU_Unigene52432	0.00266031	0.0711508	0.0373897	1.4e-09	gi|193617883|ref|XP_001946391.1|	1e-165	PREDICTED: similar to alpha-galactosidase/alpha-n-acetylgalactosaminidase [Acyrthosiphon pisum]	Q90744	2e-89	NAGAB_CHICK Alpha-N-acetylgalactosaminidase OS=Gallus gallus GN=NAGA PE=1 SV=1
BT_Q_ZJU_Singletons158022	BT_ZHJ1_ZJU_Unigene46265	0.00346968	0.0940954	0.0368741	0.000232065	gi|156555815|ref|XP_001602095.1|	6e-58	PREDICTED: similar to BMKETTIN [Nasonia vitripennis]	Q9I7U4	3e-48	TITIN_DROME Titin OS=Drosophila melanogaster GN=sls PE=1 SV=3
BT_Q_ZJU_Singletons35970	BT_ZHJ1_ZJU_Unigene2714	0.00158823	0.0432369	0.0367333	3.05e-05	gi|189236096|ref|XP_973523.2|	1e-110	PREDICTED: similar to tubulin-specific chaperone e [Tribolium castaneum]	Q8C5W3	1e-59	TBCEL_MOUSE Tubulin-specific chaperone cofactor E-like protein OS=Mus musculus GN=Tbcel PE=1 SV=1
BT_Q_ZJU_Singletons15253	BT_ZHJ1_ZJU_Unigene27152	0.00341409	0.0934537	0.0365324	3.04e-05	gi|157114946|ref|XP_001652499.1|	3e-41	calsenilin [Aedes aegypti] >gi|108877129|gb|EAT41354.1| calsenilin [Aedes aegypti]	Q8R426	6e-39	KCIP1_RAT Kv channel-interacting protein 1 OS=Rattus norvegicus GN=Kcnip1 PE=1 SV=2
BT_Q_ZJU_Singletons20336	BT_ZHJ1_ZJU_Unigene49835	0.00350208	0.0960943	0.0364442	5.42e-05	gi|10720059|sp|Q9XYN0.1|INX1_SCHAM	5e-84	RecName: Full=Innexin inx1; Short=Innexin-1; AltName: Full=G-Inx1 >gi|4761286|gb|AAD29305.1|AF115853_1 innexin-1 [Schistocerca americana]	Q9XYN0	1e-84	INX1_SCHAM Innexin inx1 OS=Schistocerca americana GN=inx1 PE=1 SV=1
BT_Q_ZJU_Singletons166064	BT_ZHJ1_ZJU_Unigene51885	0.00261574	0.0721123	0.0362732	1.14e-05	gi|91081359|ref|XP_971395.1|	1e-109	PREDICTED: similar to CG7830 CG7830-PA [Tribolium castaneum]	Q13454	2e-90	TUSC3_HUMAN Tumor suppressor candidate 3 OS=Homo sapiens GN=TUSC3 PE=2 SV=1
BT_Q_ZJU_Singletons34024	BT_ZHJ1_ZJU_Unigene31531	0.00211146	0.0584821	0.0361044	1.66e-05	gi|193638961|ref|XP_001943284.1|	1e-172	PREDICTED: similar to neutral alpha-glucosidase AB [Acyrthosiphon pisum]	Q8BHN3	1e-150	GANAB_MOUSE Neutral alpha-glucosidase AB OS=Mus musculus GN=Ganab PE=1 SV=1
BT_Q_ZJU_Singletons26848	BT_ZHJ1_ZJU_Unigene29226	0.00186041	0.0515882	0.0360628	4.01e-06	gi|156538569|ref|XP_001607450.1|	3e-68	PREDICTED: similar to interleukin enhancer binding factor [Nasonia vitripennis]	Q5RFJ1	1e-67	ILF2_PONAB Interleukin enhancer-binding factor 2 OS=Pongo abelii GN=ILF2 PE=2 SV=1
BT_Q_ZJU_Singletons21527	BT_ZHJ1_ZJU_Unigene15206	0.00345233	0.0958047	0.0360351	3.27e-05	gi|194239717|ref|NP_001123523.1|	3e-54	sortilin-related receptor, L(DLR class) A repeats-containing-like [Nasonia vitripennis]	Q95209	3e-25	SORL_RABIT Sortilin-related receptor OS=Oryctolagus cuniculus GN=SORL1 PE=2 SV=1
BT_Q_ZJU_Singletons13622	BT_ZHJ1_ZJU_Unigene6135	0.0066246	0.185886	0.035638	1.02e-13	gi|193718437|ref|XP_001950197.1|	3e-54	PREDICTED: similar to trypsin-like serine protease, partial [Acyrthosiphon pisum]	P05049	9e-26	SNAK_DROME Serine protease snake OS=Drosophila melanogaster GN=snk PE=1 SV=2
BT_Q_ZJU_Singletons7163	BT_ZHJ1_ZJU_Unigene31596	0.00323039	0.0907677	0.0355897	1.64e-05	gi|199584539|gb|ACH90394.1|	3e-67	glutathione-S-transferase [Bemisia tabaci] >gi|199584543|gb|ACH90396.1| glutathione-S-transferase [Bemisia tabaci]	O18598	3e-50	GST1_BLAGE Glutathione S-transferase OS=Blattella germanica PE=1 SV=3
BT_Q_ZJU_Singletons34830	BT_ZHJ1_ZJU_Unigene4908	0.0023937	0.067533	0.0354449	5.55e-06	gi|193636566|ref|XP_001948821.1|	1e-128	PREDICTED: similar to CG30427 CG30427-PC [Acyrthosiphon pisum]	A1ZAI5	5e-75	FACR1_DROME Putative fatty acyl-CoA reductase CG5065 OS=Drosophila melanogaster GN=CG5065 PE=3 SV=1
BT_Q_ZJU_Singletons36181	BT_ZHJ1_ZJU_Unigene31664	0.0016474	0.0465713	0.0353736	2.29e-05	gi|91081029|ref|XP_975330.1|	6e-88	PREDICTED: similar to CG11417 CG11417-PA [Tribolium castaneum]	Q76MT4	3e-70	ESF1_RAT ESF1 homolog OS=Rattus norvegicus GN=Esf1 PE=1 SV=1
BT_Q_ZJU_Singletons8654	BT_ZHJ1_ZJU_Unigene30472	0.00281126	0.0797445	0.0352533	2.56e-05	gi|268607740|ref|NP_001161325.1|	2e-68	Rpd3 histone deacetylase [Nasonia vitripennis]	Q94517	2e-65	HDAC1_DROME Histone deacetylase Rpd3 OS=Drosophila melanogaster GN=Rpd3 PE=1 SV=2
BT_Q_ZJU_Singletons1327	BT_ZHJ1_ZJU_Unigene52374	0.00234769	0.066615	0.0352427	1.5e-10	gi|110767987|ref|XP_624116.2|	1e-180	PREDICTED: similar to moleskin CG7935-PA, partial [Apis mellifera]	O95373	1e-130	IPO7_HUMAN Importin-7 OS=Homo sapiens GN=IPO7 PE=1 SV=1
BT_Q_ZJU_Singletons32913	BT_ZHJ1_ZJU_Unigene23305	0.00186366	0.0529544	0.0351938	6.39e-05	gi|110760796|ref|XP_393145.2|	8e-69	PREDICTED: similar to Hpr1 CG2031-PA isoform 1 [Apis mellifera]	Q8R3N6	7e-46	THOC1_MOUSE THO complex subunit 1 OS=Mus musculus GN=Thoc1 PE=1 SV=1
BT_Q_ZJU_Singletons35516	BT_ZHJ1_ZJU_Unigene50971	0.00272682	0.077891	0.0350081	8.9e-06	gi|193709244|ref|XP_001946981.1|	7e-29	PREDICTED: similar to BTB (POZ) domain containing 2 [Acyrthosiphon pisum]	Q9BX70	2e-13	BTBD2_HUMAN BTB/POZ domain-containing protein 2 OS=Homo sapiens GN=BTBD2 PE=1 SV=1
BT_Q_ZJU_Singletons272	BT_ZHJ1_ZJU_Unigene30348	0.0018033	0.0517353	0.0348564	1.6e-09	gi|126343542|ref|XP_001362150.1|	0	PREDICTED: similar to HECT, UBA and WWE domain containing 1, [Monodelphis domestica]	Q7TMY8	0	HUWE1_MOUSE E3 ubiquitin-protein ligase HUWE1 OS=Mus musculus GN=Huwe1 PE=1 SV=4
BT_Q_ZJU_Singletons5003	BT_ZHJ1_ZJU_Unigene13115	0.00194737	0.0559009	0.0348362	3.97e-05	gi|66550566|ref|XP_396062.2|	7e-26	PREDICTED: similar to CG2247-PA [Apis mellifera]	Q9UIF8	1e-11	BAZ2B_HUMAN Bromodomain adjacent to zinc finger domain protein 2B OS=Homo sapiens GN=BAZ2B PE=1 SV=3
BT_Q_ZJU_Singletons28459	BT_ZHJ1_ZJU_Unigene51063	0.00340144	0.097715	0.0348098	2.22e-05	gi|66514510|ref|XP_624169.1|	3e-37	PREDICTED: similar to CG7338-PA [Apis mellifera]	Q9VP47	7e-33	TSR1_DROME Pre-rRNA-processing protein TSR1 homolog OS=Drosophila melanogaster GN=CG7338 PE=1 SV=1
BT_Q_ZJU_Singletons21092	BT_ZHJ1_ZJU_Unigene27810	0.0036827	0.1071	0.0343856	1.75e-09	gi|91081473|ref|XP_974195.1|	6e-72	PREDICTED: similar to sterol regulatory element-binding protein 1 [Tribolium castaneum]	O97676	3e-34	SRBP1_PIG Sterol regulatory element-binding protein 1 OS=Sus scrofa GN=SREBF1 PE=2 SV=2
BT_Q_ZJU_Singletons165553	BT_ZHJ1_ZJU_Unigene48649	0.00272039	0.0791475	0.0343712	4.22e-05	gi|189238341|ref|XP_966817.2|	3e-30	PREDICTED: similar to sorting and assembly machinery component 50 homolog [Tribolium castaneum]	Q9Y512	2e-28	SAM50_HUMAN Sorting and assembly machinery component 50 homolog OS=Homo sapiens GN=SAMM50 PE=1 SV=3
BT_Q_ZJU_Singletons29863	BT_ZHJ1_ZJU_Unigene51006	0.00217997	0.0635858	0.034284	2.32e-07	gi|193641141|ref|XP_001944200.1|	1e-103	PREDICTED: similar to carboxylase:pyruvate/acetyl-coa/propionyl-coa [Acyrthosiphon pisum]	Q29RK2	8e-82	PYC_BOVIN Pyruvate carboxylase, mitochondrial OS=Bos taurus GN=PC PE=2 SV=2
BT_Q_ZJU_Singletons30236	BT_ZHJ1_ZJU_Unigene44979	0.00371961	0.109063	0.0341053	0.000179025	gi|91078870|ref|XP_972519.1|	1e-40	PREDICTED: similar to AGAP012154-PA [Tribolium castaneum]	P91679	7e-38	OPT1_DROME Oligopeptide transporter 1 OS=Drosophila melanogaster GN=yin PE=1 SV=2
BT_Q_ZJU_Singletons33898	BT_ZHJ1_ZJU_Unigene21214	0.00343212	0.100666	0.0340942	7.53e-06	gi|189238701|ref|XP_968537.2|	7e-12	PREDICTED: similar to Rs1 CG2173-PA [Tribolium castaneum]	Q9Y6D9	8e-09	MD1L1_HUMAN Mitotic spindle assembly checkpoint protein MAD1 OS=Homo sapiens GN=MAD1L1 PE=1 SV=2
BT_Q_ZJU_Singletons1548	BT_ZHJ1_ZJU_Unigene28689	0.00259916	0.0764167	0.034013	1.14e-05	gi|193699975|ref|XP_001952028.1|	3e-47	PREDICTED: similar to enoyl Coenzyme A hydratase domain containing 1 isoform 1 [Acyrthosiphon pisum]	Q2HJD5	1e-37	ECHD1_BOVIN Enoyl-CoA hydratase domain-containing protein 1 OS=Bos taurus GN=ECHDC1 PE=2 SV=1
BT_Q_ZJU_Singletons5742	BT_ZHJ1_ZJU_Unigene31666	0.00273442	0.0809768	0.0337679	2.12e-10	gi|66564237|ref|XP_623924.1|	1e-65	PREDICTED: similar to G protein pathway suppressor 2 [Apis mellifera]	Q13227	3e-17	GPS2_HUMAN G protein pathway suppressor 2 OS=Homo sapiens GN=GPS2 PE=1 SV=3
BT_Q_ZJU_Singletons7863	BT_ZHJ1_ZJU_Unigene51706	0.00211072	0.0627278	0.0336488	1.82e-07	gi|109127749|ref|XP_001084051.1|	4e-36	PREDICTED: similar to membrane interacting protein of RGS16 [Macaca mulatta]	Q9NZC3	1e-36	GDE1_HUMAN Glycerophosphodiester phosphodiesterase 1 OS=Homo sapiens GN=GDE1 PE=1 SV=1
BT_Q_ZJU_Singletons8785	BT_ZHJ1_ZJU_Unigene742	0.00475673	0.141463	0.0336253	9.7e-09	gi|239791638|dbj|BAH72259.1|	4e-93	ACYPI006757 [Acyrthosiphon pisum]	P07308	6e-47	ACOD1_RAT Acyl-CoA desaturase 1 OS=Rattus norvegicus GN=Scd1 PE=2 SV=2
BT_Q_ZJU_Singletons28670	BT_ZHJ1_ZJU_Unigene31423	0.00306053	0.0919492	0.033285	3.63e-06	gi|189237616|ref|XP_966420.2|	1e-118	PREDICTED: similar to membrane protein tms1d isoform 1 [Tribolium castaneum]	A7S4N4	2e-80	SERIC_NEMVE Probable serine incorporator OS=Nematostella vectensis GN=serinc PE=3 SV=1
BT_Q_ZJU_Singletons166585	BT_ZHJ1_ZJU_Unigene27607	0.00190278	0.0572722	0.0332234	3.02e-05	gi|110765308|ref|XP_001122020.1|	9e-35	PREDICTED: similar to CG12207-PB, isoform B [Apis mellifera]	Q3KPL3	9e-16	LYSM2_XENLA LysM and putative peptidoglycan-binding domain-containing protein 2 OS=Xenopus laevis GN=lysmd2 PE=2 SV=2
BT_Q_ZJU_Singletons8743	BT_ZHJ1_ZJU_Unigene24887	0.00469985	0.14202	0.033093	1.53e-14	gi|193599010|ref|XP_001951859.1|	0	PREDICTED: similar to aldehyde dehydrogenase 7 family, member A1 [Acyrthosiphon pisum]	P49419	0	AL7A1_HUMAN Alpha-aminoadipic semialdehyde dehydrogenase OS=Homo sapiens GN=ALDH7A1 PE=1 SV=4
BT_Q_ZJU_Singletons166929	BT_ZHJ1_ZJU_Unigene16194	0.00188749	0.0570537	0.0330827	3.11e-05	gi|193603378|ref|XP_001948133.1|	4e-30	PREDICTED: similar to epithelial membrane protein [Acyrthosiphon pisum]	Q07969	2e-18	CD36_RAT Platelet glycoprotein 4 OS=Rattus norvegicus GN=Cd36 PE=1 SV=3
BT_Q_ZJU_Singletons8211	BT_ZHJ1_ZJU_Unigene21072	0.00287065	0.0873957	0.0328465	1.58e-05	gi|110756661|ref|XP_393596.3|	1e-63	PREDICTED: similar to ubiquitin specific protease 34 [Apis mellifera]	Q70CQ2	1e-63	UBP34_HUMAN Ubiquitin carboxyl-terminal hydrolase 34 OS=Homo sapiens GN=USP34 PE=1 SV=2
BT_Q_ZJU_Singletons165745	BT_ZHJ1_ZJU_Unigene19745	0.00479229	0.146183	0.0327828	1.72e-06	gi|110755428|ref|XP_624214.2|	6e-34	PREDICTED: similar to bromodomain containing 3 [Apis mellifera]	P13709	9e-33	FSH_DROME Homeotic protein female sterile OS=Drosophila melanogaster GN=fs(1)h PE=1 SV=2
BT_Q_ZJU_Singletons16199	BT_ZHJ1_ZJU_Unigene52323	0.00208422	0.0635911	0.0327753	1.41e-08	gi|91084833|ref|XP_966469.1|	1e-128	PREDICTED: similar to myoinositol oxygenase [Tribolium castaneum]	Q4V8T0	1e-100	MIOX_DANRE Inositol oxygenase OS=Danio rerio GN=miox PE=2 SV=1
BT_Q_ZJU_Singletons163094	BT_ZHJ1_ZJU_Unigene21895	0.00253725	0.0784666	0.0323353	5.38e-05	gi|193673986|ref|XP_001951034.1|	3e-62	PREDICTED: similar to cytochrome P450 [Acyrthosiphon pisum]	Q9VYY4	1e-42	C4G15_DROME Cytochrome P450 4g15 OS=Drosophila melanogaster GN=Cyp4g15 PE=2 SV=1
BT_Q_ZJU_Singletons6048	BT_ZHJ1_ZJU_Unigene51908	0.0029546	0.0917329	0.0322088	4.47e-06	gi|239787841|ref|NP_001155181.1|	1e-83	small ribonucleoprotein particle protein B [Apis mellifera]	Q05856	5e-75	RSMB_DROME Small nuclear ribonucleoprotein-associated protein B OS=Drosophila melanogaster GN=SmB PE=1 SV=1
BT_Q_ZJU_Cluster2677	BT_ZHJ1_ZJU_Unigene27680	0.00210727	0.0658128	0.0320192	2.45e-05	gi|110760152|ref|XP_395964.3|	4e-16	PREDICTED: similar to Megator CG8274-PA [Apis mellifera]	P12270	8e-12	TPR_HUMAN Nucleoprotein TPR OS=Homo sapiens GN=TPR PE=1 SV=3
BT_Q_ZJU_Singletons167140	BT_ZHJ1_ZJU_Unigene13646	0.00265649	0.0838848	0.0316683	2.45e-06	gi|110763513|ref|XP_392069.3|	8e-63	PREDICTED: similar to ATP-dependent RNA helicase abstrakt (DEAD box protein abstrakt) isoform 1 [Apis mellifera]	Q9V3C0	2e-55	DDX41_DROME ATP-dependent RNA helicase abstrakt OS=Drosophila melanogaster GN=abs PE=1 SV=1
BT_Q_ZJU_Cluster1444	BT_ZHJ1_ZJU_Unigene31447	0.00279454	0.089762	0.0311328	1.91e-06	gi|91086285|ref|XP_967226.1|	1e-69	PREDICTED: similar to CG6178 CG6178-PA isoform 1 [Tribolium castaneum]	P13129	5e-65	LUCI_LUCCR Luciferin 4-monooxygenase OS=Luciola cruciata PE=1 SV=1
BT_Q_ZJU_Singletons31973	BT_ZHJ1_ZJU_Unigene31550	0.00155624	0.050152	0.0310306	5.61e-06	gi|195378456|ref|XP_002048000.1|	6e-59	GJ11596 [Drosophila virilis] >gi|194155158|gb|EDW70342.1| GJ11596 [Drosophila virilis]	O18023	6e-15	YPG43_CAEEL Ig-like and fibronectin type-III domain-containing protein C25G4.10 OS=Caenorhabditis elegans GN=C25G4.10 PE=1 SV=3
BT_Q_ZJU_Singletons9490	BT_ZHJ1_ZJU_Unigene30422	0.00169655	0.0549886	0.0308527	5.19e-06	gi|48103956|ref|XP_392909.1|	1e-161	PREDICTED: similar to ubiquitin-activating enzyme E1C isoform 1 [Apis mellifera]	Q5R4A0	1e-149	UBA3_PONAB NEDD8-activating enzyme E1 catalytic subunit OS=Pongo abelii GN=UBA3 PE=2 SV=2
BT_Q_ZJU_Singletons8319	BT_ZHJ1_ZJU_Unigene28520	0.00348154	0.113557	0.0306589	2.18e-11	gi|158300425|ref|XP_320350.4|	1e-103	AGAP012185-PA [Anopheles gambiae str. PEST] >gi|157013153|gb|EAA00154.5| AGAP012185-PA [Anopheles gambiae str. PEST]	Q9V8R9	3e-88	41_DROME Protein 4.1 homolog OS=Drosophila melanogaster GN=cora PE=1 SV=1
BT_Q_ZJU_Singletons30096	BT_ZHJ1_ZJU_Unigene40327	0.00551261	0.180304	0.030574	2.76e-05	gi|241068641|ref|XP_002408495.1|	3e-06	conserved hypothetical protein [Ixodes scapularis] >gi|215492483|gb|EEC02124.1| conserved hypothetical protein [Ixodes scapularis]	P62043	1e-22	Y484_WOLPM UPF0082 protein WD_0484 OS=Wolbachia pipientis wMel GN=WD_0484 PE=3 SV=1
BT_Q_ZJU_Singletons22850	BT_ZHJ1_ZJU_Unigene117	0.00396117	0.129967	0.0304783	4.17e-05	gi|66519669|ref|XP_393829.2|	4e-39	PREDICTED: similar to CG30010-PA [Apis mellifera]	Q8MKL1	6e-39	U598_DROME UPF0598 protein CG30010 OS=Drosophila melanogaster GN=CG30010 PE=2 SV=1
BT_Q_ZJU_Singletons28294	BT_ZHJ1_ZJU_Unigene20403	0.0026337	0.0865241	0.0304389	5.52e-12	gi|189235439|ref|XP_001812859.1|	0	PREDICTED: similar to C-type lectin, selectin-like (AGAP000929-PA) [Tribolium castaneum]	P0C6B8	3e-52	SVEP1_RAT Sushi, von Willebrand factor type A, EGF and pentraxin domain-containing protein 1 OS=Rattus norvegicus GN=Svep1 PE=1 SV=1
BT_Q_ZJU_Singletons30620	BT_ZHJ1_ZJU_Unigene11530	0.00188261	0.0622832	0.0302266	8.75e-06	gi|193652403|ref|XP_001950177.1|	4e-69	PREDICTED: similar to GA13986-PA [Acyrthosiphon pisum]	Q9W0Y6	8e-20	PAIN_DROME Transient receptor potential cation channel protein painless OS=Drosophila melanogaster GN=pain PE=1 SV=1
BT_Q_ZJU_Singletons167406	BT_ZHJ1_ZJU_Unigene30599	0.00213699	0.0708064	0.0301808	9.01e-07	gi|195172580|ref|XP_002027075.1|	1e-178	GL18185 [Drosophila persimilis] >gi|194112853|gb|EDW34896.1| GL18185 [Drosophila persimilis]	A2ASS6	2e-67	TITIN_MOUSE Titin OS=Mus musculus GN=Ttn PE=1 SV=1
BT_Q_ZJU_Singletons9153	BT_ZHJ1_ZJU_Unigene27059	0.0028776	0.0957559	0.0300514	9.34e-06	gi|66513469|ref|XP_394436.2|	8e-48	PREDICTED: similar to Myosin 61F CG9155-PB, isoform B isoform 1 [Apis mellifera]	Q23979	3e-39	MY61F_DROME Myosin-IB OS=Drosophila melanogaster GN=Myo61F PE=1 SV=3
BT_Q_ZJU_Singletons2680	BT_ZHJ1_ZJU_Unigene51461	0.00231007	0.077282	0.0298914	2.41e-06	gi|193645813|ref|XP_001942650.1|	1e-103	PREDICTED: similar to thioredoxin reductase [Acyrthosiphon pisum]	P91938	1e-100	TRXR1_DROME Thioredoxin reductase 1, mitochondrial OS=Drosophila melanogaster GN=Trxr-1 PE=1 SV=2
BT_Q_ZJU_Singletons163517	BT_ZHJ1_ZJU_Unigene37290	0.00515498	0.172841	0.0298249	3.89e-05	gi|158289967|ref|XP_559081.3|	3e-14	AGAP010377-PA [Anopheles gambiae str. PEST] >gi|157018413|gb|EAL41037.3| AGAP010377-PA [Anopheles gambiae str. PEST]	P83501	5e-06	MSTAB_DROME Protein msta, isoform B OS=Drosophila melanogaster GN=msta PE=4 SV=2
BT_Q_ZJU_Singletons16933	BT_ZHJ1_ZJU_Unigene29876	0.00356937	0.120261	0.0296801	4.56e-06	gi|195382392|ref|XP_002049914.1|	6e-28	GJ21853 [Drosophila virilis] >gi|194144711|gb|EDW61107.1| GJ21853 [Drosophila virilis]	Q9QZR8	6e-17	PDZD2_RAT PDZ domain-containing protein 2 OS=Rattus norvegicus GN=Pdzd2 PE=1 SV=1
BT_Q_ZJU_Singletons20159	BT_ZHJ1_ZJU_Unigene52524	0.00347417	0.117377	0.0295983	1.47e-23	gi|157137897|ref|XP_001664066.1|	1e-81	leucine-rich transmembrane protein [Aedes aegypti] >gi|108880735|gb|EAT44960.1| leucine-rich transmembrane protein [Aedes aegypti]	O02833	4e-35	ALS_PAPHA Insulin-like growth factor-binding protein complex acid labile chain OS=Papio hamadryas GN=IGFALS PE=2 SV=1
BT_Q_ZJU_Singletons29413	BT_ZHJ1_ZJU_Unigene29370	0.00234729	0.0797057	0.0294495	4.69e-14	gi|158285443|ref|XP_001687892.1|	0	AGAP007563-PA [Anopheles gambiae str. PEST] >gi|157019994|gb|EDO64541.1| AGAP007563-PA [Anopheles gambiae str. PEST]	Q9I7U4	0	TITIN_DROME Titin OS=Drosophila melanogaster GN=sls PE=1 SV=3
BT_Q_ZJU_Singletons11848	BT_ZHJ1_ZJU_Unigene45181	0.0312683	1.06276	0.0294216	5.3e-20	gi|264667425|gb|ACY71298.1|	4e-55	ribosomal protein L8 [Chrysomela tremulae]	Q95V39	8e-53	RL8_SPOFR 60S ribosomal protein L8 OS=Spodoptera frugiperda GN=RpL8 PE=2 SV=1
BT_Q_ZJU_Singletons13269	BT_ZHJ1_ZJU_Unigene50456	0.00211184	0.0719165	0.0293652	1.19e-06	gi|91081545|ref|XP_974976.1|	3e-89	PREDICTED: similar to reticulocalbin [Tribolium castaneum]	B5X4E0	3e-69	CALUB_SALSA Calumenin-B OS=Salmo salar GN=calub PE=2 SV=1
BT_Q_ZJU_Singletons11127	BT_ZHJ1_ZJU_Unigene21852	0.00302085	0.103154	0.0292849	8.52e-12	gi|158288722|ref|XP_001237269.2|	3e-40	AGAP000521-PA [Anopheles gambiae str. PEST] >gi|157018706|gb|EAU77249.2| AGAP000521-PA [Anopheles gambiae str. PEST]	Q09225	1e-21	NRF6_CAEEL Nose resistant to fluoxetine protein 6 OS=Caenorhabditis elegans GN=nrf-6 PE=1 SV=3
BT_Q_ZJU_Singletons6829	BT_ZHJ1_ZJU_Unigene18825	0.0042035	0.143723	0.0292473	1.57e-05	gi|91084175|ref|XP_966466.1|	1e-21	PREDICTED: similar to CG9164 CG9164-PA [Tribolium castaneum]	Q9VXV9	4e-20	WCSD_DROME WSCD family member CG9164 OS=Drosophila melanogaster GN=CG9164 PE=2 SV=1
BT_Q_ZJU_Singletons23234	BT_ZHJ1_ZJU_Unigene24892	0.00330652	0.113904	0.0290291	7.68e-06	gi|193662222|ref|XP_001947643.1|	3e-57	PREDICTED: similar to GS1-like CG15441-PB [Acyrthosiphon pisum]	Q94529	2e-45	GS1_DROME GS1-like protein OS=Drosophila melanogaster GN=Gs1l PE=2 SV=2
BT_Q_ZJU_Singletons162129	BT_ZHJ1_ZJU_Unigene43739	0.00466297	0.162786	0.0286448	3.48e-05	gi|31242227|ref|XP_321544.1|	2e-26	AGAP001566-PA [Anopheles gambiae str. PEST] >gi|19572386|emb|CAD27932.1| F25C8.3 protein [Anopheles gambiae] >gi|30173789|gb|EAA00911.2| AGAP001566-PA [Anopheles gambiae str. PEST]	Q9VB11	9e-25	UNC80_DROME Protein unc-80 homolog OS=Drosophila melanogaster GN=CG18437 PE=2 SV=4
BT_Q_ZJU_Singletons21890	BT_ZHJ1_ZJU_Unigene49880	0.00243821	0.0863292	0.0282432	3.21e-07	gi|91090153|ref|XP_972190.1|	2e-80	PREDICTED: similar to carbamoyl-phosphate synthase large chain [Tribolium castaneum]	P05990	7e-78	PYR1_DROME CAD protein OS=Drosophila melanogaster GN=r PE=1 SV=3
BT_Q_ZJU_Singletons163100	BT_ZHJ1_ZJU_Unigene17860	0.00434484	0.154608	0.0281023	1.99e-06	gi|110758681|ref|XP_001122102.1|	5e-24	PREDICTED: similar to CG6729-PA [Apis mellifera]	Q0VA04	2e-12	SMG8_XENTR Protein smg8 OS=Xenopus tropicalis GN=smg8 PE=2 SV=1
BT_Q_ZJU_Singletons20598	BT_ZHJ1_ZJU_Unigene27647	0.00380652	0.136041	0.0279807	3.05e-06	gi|193577879|ref|XP_001946293.1|	1e-34	PREDICTED: similar to CG31510 CG31510-PA [Acyrthosiphon pisum]	Q7YZA2	3e-16	Y7065_DROME Uncharacterized protein CG7065 OS=Drosophila melanogaster GN=CG7065 PE=1 SV=1
BT_Q_ZJU_Singletons166832	BT_ZHJ1_ZJU_Unigene9641	0.0016659	0.0596255	0.0279395	1.74e-07	gi|189235987|ref|XP_971849.2|	1e-143	PREDICTED: similar to BMKETTIN [Tribolium castaneum]	Q9I7U4	1e-126	TITIN_DROME Titin OS=Drosophila melanogaster GN=sls PE=1 SV=3
BT_Q_ZJU_Singletons165702	BT_ZHJ1_ZJU_Unigene31574	0.00208098	0.0747975	0.0278215	4.39e-07	gi|157130957|ref|XP_001662097.1|	1e-128	oxidase/peroxidase [Aedes aegypti] >gi|108871715|gb|EAT35940.1| oxidase/peroxidase [Aedes aegypti]	Q9VEG6	2e-67	PERC_DROME Chorion peroxidase OS=Drosophila melanogaster GN=pxt PE=2 SV=3
BT_Q_ZJU_Singletons27410	BT_ZHJ1_ZJU_Unigene12842	0.00240564	0.0872806	0.0275621	3.34e-12	gi|193678713|ref|XP_001942939.1|	0	PREDICTED: similar to AGAP000798-PA [Acyrthosiphon pisum]	Q13003	0	GRIK3_HUMAN Glutamate receptor, ionotropic kainate 3 OS=Homo sapiens GN=GRIK3 PE=1 SV=3
BT_Q_ZJU_Singletons13435	BT_ZHJ1_ZJU_Unigene31585	0.00243806	0.0884876	0.0275526	2.26e-05	gi|189236384|ref|XP_969698.2|	1e-43	PREDICTED: similar to SNF1-like kinase 2 [Tribolium castaneum]	Q9H0K1	2e-34	SIK2_HUMAN Serine/threonine-protein kinase SIK2 OS=Homo sapiens GN=SIK2 PE=1 SV=1
BT_Q_ZJU_Singletons2850	BT_ZHJ1_ZJU_Unigene49097	0.00280067	0.102651	0.0272833	1.24e-06	gi|27151864|gb|AAM28480.2|AF482905_1	1e-66	acyl-CoA desaturase HassGATD [Helicoverpa assulta]	O44390	8e-46	ACO11_TRINI Acyl-CoA Delta(11) desaturase OS=Trichoplusia ni GN=D11DS PE=2 SV=2
BT_Q_ZJU_Singletons20993	BT_ZHJ1_ZJU_Unigene18527	0.00305046	0.111877	0.0272662	2.39e-06	gi|193666996|ref|XP_001945681.1|	8e-72	PREDICTED: similar to Invadolysin CG3953-PA [Acyrthosiphon pisum]	Q9VH19	1e-60	LMLN_DROME Leishmanolysin-like peptidase OS=Drosophila melanogaster GN=Invadolysin PE=2 SV=2
BT_Q_ZJU_Singletons16814	BT_ZHJ1_ZJU_Unigene3625	0.00161483	0.0600303	0.0269002	1.01e-06	gi|193603697|ref|XP_001950356.1|	1e-168	PREDICTED: similar to sec6 CG5341-PA [Acyrthosiphon pisum]	Q9V8K2	1e-116	EXOC3_DROME Exocyst complex component 3 OS=Drosophila melanogaster GN=sec6 PE=1 SV=2
BT_Q_ZJU_Singletons14992	BT_ZHJ1_ZJU_Unigene13505	0.00206415	0.0773095	0.0266998	1.14e-07	gi|193671783|ref|XP_001944699.1|	2e-60	PREDICTED: similar to UDP-glucose glycoprotein:glucosyltransferase [Acyrthosiphon pisum]	Q09332	1e-52	UGGG_DROME UDP-glucose:glycoprotein glucosyltransferase OS=Drosophila melanogaster GN=Ugt PE=1 SV=2
BT_Q_ZJU_Singletons36176	BT_ZHJ1_ZJU_Unigene18684	0.00177942	0.0666718	0.0266893	2.83e-07	gi|189242043|ref|XP_968094.2|	2e-76	PREDICTED: similar to SEC16 homolog A [Tribolium castaneum]	O15027	2e-64	SC16A_HUMAN Protein transport protein Sec16A OS=Homo sapiens GN=SEC16A PE=1 SV=3
BT_Q_ZJU_Singletons22123	BT_ZHJ1_ZJU_Unigene27766	0.00129994	0.0487718	0.0266536	6.82e-07	gi|91087199|ref|XP_966953.1|	1e-129	PREDICTED: similar to sorting nexin isoform 1 [Tribolium castaneum]	O60749	1e-106	SNX2_HUMAN Sorting nexin-2 OS=Homo sapiens GN=SNX2 PE=1 SV=2
BT_Q_ZJU_Singletons22222	BT_ZHJ1_ZJU_Unigene52517	0.00160144	0.0615064	0.026037	5.12e-14	gi|91094931|ref|XP_970563.1|	0	PREDICTED: similar to AGAP001256-PA [Tribolium castaneum]	Q60967	0	PAPS1_MOUSE Bifunctional 3'-phosphoadenosine 5'-phosphosulfate synthetase 1 OS=Mus musculus GN=Papss1 PE=2 SV=1
BT_Q_ZJU_Singletons35740	BT_ZHJ1_ZJU_Unigene31634	0.00284304	0.109289	0.0260141	4.33e-08	gi|156541204|ref|XP_001599707.1|	3e-26	PREDICTED: similar to ENSANGP00000018006 [Nasonia vitripennis]	Q9Y6A5	1e-18	TACC3_HUMAN Transforming acidic coiled-coil-containing protein 3 OS=Homo sapiens GN=TACC3 PE=1 SV=1
BT_Q_ZJU_Singletons29589	BT_ZHJ1_ZJU_Unigene15115	0.00222471	0.0856466	0.0259755	1.99e-22	gi|110756547|ref|XP_392361.3|	0	PREDICTED: similar to CG33519-PB isoform 1 [Apis mellifera]	O01761	6e-66	UNC89_CAEEL Muscle M-line assembly protein unc-89 OS=Caenorhabditis elegans GN=unc-89 PE=1 SV=3
BT_Q_ZJU_Singletons33316	BT_ZHJ1_ZJU_Unigene25414	0.00261148	0.101825	0.0256466	5.76e-14	gi|110749234|ref|XP_624014.2|	0	PREDICTED: similar to CG8877-PA [Apis mellifera]	Q6P2Q9	0	PRP8_HUMAN Pre-mRNA-processing-splicing factor 8 OS=Homo sapiens GN=PRPF8 PE=1 SV=2
BT_Q_ZJU_Singletons12887	BT_ZHJ1_ZJU_Unigene19991	0.00169588	0.0666697	0.025437	6.49e-07	gi|195503713|ref|XP_002098767.1|	7e-20	GE23751 [Drosophila yakuba] >gi|194184868|gb|EDW98479.1| GE23751 [Drosophila yakuba]	Q9VB11	4e-16	UNC80_DROME Protein unc-80 homolog OS=Drosophila melanogaster GN=CG18437 PE=2 SV=4
BT_Q_ZJU_Singletons30446	BT_ZHJ1_ZJU_Unigene51736	0.0419056	1.65423	0.0253323	6.99e-28	gi|114319093|gb|ABI63548.1|	1e-145	receptor for activated protein kinase C-like [Blattella germanica]	O18640	1e-136	GBLP_DROME Guanine nucleotide-binding protein subunit beta-like protein OS=Drosophila melanogaster GN=Rack1 PE=2 SV=2
BT_Q_ZJU_Singletons6458	BT_ZHJ1_ZJU_Unigene5625	0.00190034	0.0765058	0.0248392	3.12e-08	gi|193610695|ref|XP_001951107.1|	2e-48	PREDICTED: similar to juvenile hormone esterase [Acyrthosiphon pisum]	P35501	6e-28	ESTE_MYZPE Esterase E4 OS=Myzus persicae PE=1 SV=1
BT_Q_ZJU_Singletons10157	BT_ZHJ1_ZJU_Unigene10521	0.00237849	0.0957869	0.0248311	4.61e-08	gi|48097884|ref|XP_393914.1|	1e-101	PREDICTED: similar to splicing factor 3b, subunit 4 [Apis mellifera]	Q15427	6e-93	SF3B4_HUMAN Splicing factor 3B subunit 4 OS=Homo sapiens GN=SF3B4 PE=1 SV=1
BT_Q_ZJU_Singletons3820	BT_ZHJ1_ZJU_Unigene29811	0.00415512	0.167839	0.0247565	1.36e-05	gi|270002754|gb|EEZ99201.1|	7e-36	sine oculis-binding protein [Tribolium castaneum]	A7XYI6	8e-24	SOBP_RAT Sine oculis-binding protein homolog OS=Rattus norvegicus GN=Sobp PE=2 SV=1
BT_Q_ZJU_Singletons4477	BT_ZHJ1_ZJU_Unigene22615	0.00151444	0.0616478	0.024566	1.02e-08	gi|66513194|ref|XP_623623.1|	0	PREDICTED: similar to Bx42 CG8264-PA [Apis mellifera]	P39736	0	BX42_DROME Puff-specific protein Bx42 OS=Drosophila melanogaster GN=Bx42 PE=1 SV=1
BT_Q_ZJU_Singletons8166	BT_ZHJ1_ZJU_Unigene8034	0.00317623	0.129362	0.0245531	8.74e-08	gi|291461591|dbj|BAI83430.1|	2e-32	sugar transporter 16 [Nilaparvata lugens]	Q9JIF3	1e-16	GTR8_MOUSE Solute carrier family 2, facilitated glucose transporter member 8 OS=Mus musculus GN=Slc2a8 PE=1 SV=1
BT_Q_ZJU_Singletons166562	BT_ZHJ1_ZJU_Unigene1648	0.00176555	0.0720447	0.0245063	2.75e-08	gi|193622526|ref|XP_001945720.1|	0	PREDICTED: similar to Thiolester containing protein II CG7052-PD [Acyrthosiphon pisum]	Q6YHK3	1e-128	CD109_HUMAN CD109 antigen OS=Homo sapiens GN=CD109 PE=1 SV=2
BT_Q_ZJU_Singletons167396	BT_ZHJ1_ZJU_Unigene30994	0.00133311	0.0548847	0.0242893	1.45e-08	gi|289739545|gb|ADD18520.1|	1e-104	uncharacterized conserved protein [Glossina morsitans morsitans]	Q58CV6	1e-103	KLDC3_BOVIN Kelch domain-containing protein 3 OS=Bos taurus GN=KLHDC3 PE=2 SV=2
BT_Q_ZJU_Singletons25022	BT_ZHJ1_ZJU_Unigene2210	0.0020266	0.0841348	0.0240876	1.93e-07	gi|110762477|ref|XP_625082.2|	5e-66	PREDICTED: similar to CG18041-PA [Apis mellifera]	Q8BQR4	2e-37	CL041_MOUSE Uncharacterized protein C12orf41 homolog OS=Mus musculus PE=2 SV=1
BT_Q_ZJU_Singletons29974	BT_ZHJ1_ZJU_Unigene48146	0.00543647	0.227122	0.0239363	2.83e-11	gi|270012761|gb|EFA09209.1|	2e-67	Eph receptor tyrosine kinase [Tribolium castaneum]	Q8CBF3	3e-36	EPHB1_MOUSE Ephrin type-B receptor 1 OS=Mus musculus GN=Ephb1 PE=2 SV=1
BT_Q_ZJU_Singletons31248	BT_ZHJ1_ZJU_Unigene51947	0.00140703	0.0592186	0.0237599	1.11e-08	gi|110774433|ref|XP_625002.2|	8e-58	PREDICTED: similar to F08G12.1 [Apis mellifera]	Q08DA0	1e-46	PARF_BOVIN Putative GTP-binding protein Parf OS=Bos taurus GN=PARF PE=2 SV=1
BT_Q_ZJU_Singletons34367	BT_ZHJ1_ZJU_Unigene51663	0.00148429	0.062545	0.0237315	2.97e-08	gi|193671759|ref|XP_001943117.1|	7e-62	PREDICTED: similar to epithelial membrane protein [Acyrthosiphon pisum]	O18824	4e-32	SCRB1_BOVIN Scavenger receptor class B member 1 OS=Bos taurus GN=SCARB1 PE=2 SV=1
BT_Q_ZJU_Singletons35105	BT_ZHJ1_ZJU_Unigene18894	0.00256508	0.109565	0.0234115	1.81e-07	gi|193610753|ref|XP_001946482.1|	1e-154	PREDICTED: similar to scavenger receptor class B (AGAP004846-PC) [Acyrthosiphon pisum]	O18824	2e-56	SCRB1_BOVIN Scavenger receptor class B member 1 OS=Bos taurus GN=SCARB1 PE=2 SV=1
BT_Q_ZJU_Singletons5948	BT_ZHJ1_ZJU_Unigene52428	0.0015381	0.0657367	0.0233979	6.1e-07	gi|193695213|ref|XP_001945190.1|	0	PREDICTED: similar to CG3523 CG3523-PA [Acyrthosiphon pisum]	P12785	1e-164	FAS_RAT Fatty acid synthase OS=Rattus norvegicus GN=Fasn PE=1 SV=3
BT_Q_ZJU_Singletons10382	BT_ZHJ1_ZJU_Unigene52355	0.0010135	0.0436435	0.0232223	3.85e-08	gi|66513481|ref|XP_394434.2|	0	PREDICTED: similar to Ubiquitin activating enzyme 1 CG1782-PA isoform 1 [Apis mellifera]	P22314	0	UBA1_HUMAN Ubiquitin-like modifier-activating enzyme 1 OS=Homo sapiens GN=UBA1 PE=1 SV=3
BT_Q_ZJU_Singletons12194	BT_ZHJ1_ZJU_Unigene1267	0.00195977	0.0852122	0.0229987	4.83e-09	gi|91094221|ref|XP_973281.1|	1e-107	PREDICTED: similar to COP9 complex homolog subunit 6 CG6932-PA [Tribolium castaneum]	A6QQ21	1e-101	CSN6_BOVIN COP9 signalosome complex subunit 6 OS=Bos taurus GN=COPS6 PE=2 SV=1
BT_Q_ZJU_Singletons12912	BT_ZHJ1_ZJU_Unigene30095	0.00180275	0.0790287	0.0228114	2.17e-08	gi|239789824|dbj|BAH71511.1|	3e-63	ACYPI003467 [Acyrthosiphon pisum]	Q7ZY31	5e-41	SPRE_XENLA Sepiapterin reductase OS=Xenopus laevis GN=spr PE=2 SV=1
BT_Q_ZJU_Singletons6892	BT_ZHJ1_ZJU_Unigene52532	0.00165795	0.0727769	0.0227813	1.12e-08	gi|110768018|ref|XP_623323.2|	0	PREDICTED: similar to zipper CG15792-PD, isoform D [Apis mellifera]	Q99323	0	MYSN_DROME Myosin heavy chain, non-muscle OS=Drosophila melanogaster GN=zip PE=1 SV=2
BT_Q_ZJU_Singletons29720	BT_ZHJ1_ZJU_Unigene13295	0.000931334	0.0409452	0.0227459	9.95e-09	gi|91088575|ref|XP_973165.1|	1e-169	PREDICTED: similar to ubiquitination factor E4 [Tribolium castaneum]	O95155	1e-113	UBE4B_HUMAN Ubiquitin conjugation factor E4 B OS=Homo sapiens GN=UBE4B PE=1 SV=1
BT_Q_ZJU_Singletons17187	BT_ZHJ1_ZJU_Unigene15344	0.00175803	0.0773877	0.0227172	1.58e-10	gi|66506287|ref|XP_624022.1|	1e-119	PREDICTED: similar to CG16857-PA [Apis mellifera]	Q967D7	7e-66	TUTL_DROME Protein turtle OS=Drosophila melanogaster GN=tutl PE=2 SV=2
BT_Q_ZJU_Singletons9578	BT_ZHJ1_ZJU_Unigene45307	0.0181355	0.832808	0.0217763	3.19e-19	gi|195450373|ref|XP_002072471.1|	2e-17	GK18829 [Drosophila willistoni] >gi|194168556|gb|EDW83457.1| GK18829 [Drosophila willistoni]	Q9NBX4	2e-17	RTXE_DROME Probable RNA-directed DNA polymerase from transposon X-element OS=Drosophila melanogaster GN=ORF2 PE=3 SV=1
BT_Q_ZJU_Singletons10574	BT_ZHJ1_ZJU_Unigene50305	0.0027821	0.129524	0.0214795	1.34e-08	gi|226443348|ref|NP_001139851.1|	6e-31	Thioredoxin domain-containing protein 12 [Salmo salar] >gi|221219350|gb|ACM08336.1| Thioredoxin domain-containing protein 12 precursor [Salmo salar]	Q9CQU0	1e-29	TXD12_MOUSE Thioredoxin domain-containing protein 12 OS=Mus musculus GN=Txndc12 PE=2 SV=1
BT_Q_ZJU_Singletons167527	BT_ZHJ1_ZJU_Unigene20667	0.00131385	0.0619638	0.0212035	8.76e-09	gi|110624800|ref|NP_001036067.1|	0	chitinase 10 [Tribolium castaneum] >gi|109895312|gb|ABG47448.1| chitinase 10 [Tribolium castaneum]	Q9W5U2	0	CHIT3_DROME Probable chitinase 3 OS=Drosophila melanogaster GN=Cht3 PE=2 SV=2
BT_Q_ZJU_Singletons11092	BT_ZHJ1_ZJU_Unigene28403	0.0013979	0.0661789	0.0211231	4.04e-10	gi|189238875|ref|XP_973671.2|	1e-149	PREDICTED: similar to DNA replication licensing factor MCM4 [Tribolium castaneum]	Q26454	1e-146	MCM4_DROME DNA replication licensing factor MCM4 OS=Drosophila melanogaster GN=dpa PE=1 SV=2
BT_Q_ZJU_Singletons22755	BT_ZHJ1_ZJU_Unigene51994	0.00919481	0.435302	0.0211228	4.9e-05	gi|125847205|ref|XP_700647.2|	1e-35	PREDICTED: si:ch73-107c13.2 [Danio rerio] >gi|220673404|emb|CAX13362.1| novel protein similar to vertebrate farnesyl-diphosphate farnesyltransferase 1 (FDFT1) [Danio rerio]	Q7S4Z6	9e-57	FDFT_NEUCR Probable squalene synthetase OS=Neurospora crassa GN=erg-9 PE=3 SV=1
BT_Q_ZJU_Singletons12467	BT_ZHJ1_ZJU_Unigene16596	0.00219453	0.116942	0.018766	2.66e-09	gi|157111277|ref|XP_001651466.1|	0	bifunctional aminoacyl-tRNA synthetase [Aedes aegypti] >gi|108878460|gb|EAT42685.1| bifunctional aminoacyl-tRNA synthetase [Aedes aegypti]	P28668	0	SYEP_DROME Bifunctional aminoacyl-tRNA synthetase OS=Drosophila melanogaster GN=Aats-glupro PE=1 SV=2
BT_Q_ZJU_Singletons9049	BT_ZHJ1_ZJU_Unigene25043	0.00189317	0.102069	0.018548	3.31e-10	gi|194745510|ref|XP_001955231.1|	1e-87	GF18656 [Drosophila ananassae] >gi|190628268|gb|EDV43792.1| GF18656 [Drosophila ananassae]	Q9X248	4e-34	FABG_THEMA 3-oxoacyl-[acyl-carrier-protein] reductase OS=Thermotoga maritima GN=fabG PE=3 SV=1
BT_Q_ZJU_Singletons20887	BT_ZHJ1_ZJU_Unigene52495	0.0575159	3.11122	0.0184866	6.88e-69	gi|156550530|ref|XP_001602460.1|	0	PREDICTED: similar to translation elongation factor 2 [Nasonia vitripennis]	Q1HPK6	0	EF2_BOMMO Translation elongation factor 2 OS=Bombyx mori GN=tef2 PE=1 SV=1
BT_Q_ZJU_Singletons21281	BT_ZHJ1_ZJU_Unigene18706	0.00171967	0.093089	0.0184734	1.17e-10	gi|118785809|ref|XP_314908.3|	1e-107	AGAP008780-PA [Anopheles gambiae str. PEST] >gi|116127912|gb|EAA10106.4| AGAP008780-PA [Anopheles gambiae str. PEST]	Q1HRV8	6e-74	ELVL1_AEDAE Elongation of very long chain fatty acids protein AAEL008004 OS=Aedes aegypti GN=AAEL008004 PE=2 SV=2
BT_Q_ZJU_Singletons923	BT_ZHJ1_ZJU_Unigene21379	0.00200057	0.109283	0.0183064	6.1e-11	gi|110757582|ref|XP_001121094.1|	2e-72	PREDICTED: similar to Growth-arrest-specific protein 2 (GAS-2) [Apis mellifera]	P11862	1e-34	GAS2_MOUSE Growth arrest-specific protein 2 OS=Mus musculus GN=Gas2 PE=1 SV=1
BT_Q_ZJU_Singletons27156	BT_ZHJ1_ZJU_Unigene10881	0.00369144	0.204907	0.0180152	3.78e-23	gi|116672830|gb|ABK15557.1|	2e-73	bi-functional microsomal desaturase [Acanthamoeba castellanii]	P46313	1e-131	FAD6E_ARATH Omega-6 fatty acid desaturase, endoplasmic reticulum OS=Arabidopsis thaliana GN=FAD2 PE=2 SV=1
BT_Q_ZJU_Singletons165581	BT_ZHJ1_ZJU_Unigene28485	0.00326285	0.183805	0.0177517	5.18e-08	gi|58383519|ref|XP_312589.2|	1e-106	AGAP002366-PA [Anopheles gambiae str. PEST] >gi|55242418|gb|EAA07459.2| AGAP002366-PA [Anopheles gambiae str. PEST]	Q9VE46	2e-98	SC5A7_DROME High-affinity choline transporter 1 OS=Drosophila melanogaster GN=CG7708 PE=2 SV=2
BT_Q_ZJU_Singletons1716	BT_ZHJ1_ZJU_Unigene31658	0.00267206	0.152858	0.0174807	3.62e-12	gi|110769846|ref|XP_001123316.1|	6e-80	PREDICTED: similar to olf186-F CG11430-PB, isoform B [Apis mellifera]	Q9U6B8	3e-58	CRCM1_DROME Calcium release-activated calcium channel protein 1 OS=Drosophila melanogaster GN=olf186-F PE=2 SV=1
BT_Q_ZJU_Singletons19099	BT_ZHJ1_ZJU_Unigene30272	0.00135846	0.0786631	0.0172693	1.22e-11	gi|91079318|ref|XP_967885.1|	1e-119	PREDICTED: similar to kinesin heavy chain [Tribolium castaneum]	Q8NI77	1e-104	KI18A_HUMAN Kinesin-like protein KIF18A OS=Homo sapiens GN=KIF18A PE=1 SV=2
BT_Q_ZJU_Singletons12285	BT_ZHJ1_ZJU_Unigene52466	0.00109964	0.0648043	0.0169686	8.87e-11	gi|13991886|gb|AAK51547.1|	0	laminin beta chain [Schistocerca gregaria]	P11046	1e-157	LAMB1_DROME Laminin subunit beta-1 OS=Drosophila melanogaster GN=LanB1 PE=1 SV=4
BT_Q_ZJU_Singletons31578	BT_ZHJ1_ZJU_Unigene52491	0.00224901	0.135164	0.0166392	1.99e-17	gi|193631949|ref|XP_001948092.1|	3e-47	PREDICTED: similar to formin 3 CG33556-PA, partial [Acyrthosiphon pisum]	Q8BTI8	2e-13	SRRM2_MOUSE Serine/arginine repetitive matrix protein 2 OS=Mus musculus GN=Srrm2 PE=1 SV=2
BT_Q_ZJU_Singletons7502	BT_ZHJ1_ZJU_Unigene24867	0.000792798	0.0479636	0.0165291	1.59e-11	gi|295292761|dbj|BAJ06133.1|	0	laccase 2 [Nephotettix cincticeps]	Q99056	2e-53	LAC5_TRAVI Laccase-5 OS=Trametes villosa GN=LCC5 PE=3 SV=2
BT_Q_ZJU_Singletons142038	BT_ZHJ1_ZJU_Unigene26535	0.00574147	0.347831	0.0165065	6.08e-10	gi|60593111|gb|AAX28841.1|	6e-22	RNA-dependent DNA polymerase [Drosophila melanogaster]	P10394	1e-22	POL4_DROME Retrovirus-related Pol polyprotein from transposon 412 OS=Drosophila melanogaster GN=POL PE=4 SV=1
BT_Q_ZJU_Singletons23953	BT_ZHJ1_ZJU_Unigene31662	0.00185988	0.113211	0.0164284	4.27e-12	gi|48096209|ref|XP_392412.1|	0	PREDICTED: similar to Septin-2 CG4173-PA [Apis mellifera]	P54359	0	SEPT2_DROME Septin-2 OS=Drosophila melanogaster GN=Sep2 PE=1 SV=2
BT_Q_ZJU_Singletons10014	BT_ZHJ1_ZJU_Unigene8760	0.00199638	0.121587	0.0164193	1.09e-09	gi|66555624|ref|XP_396585.2|	0	PREDICTED: similar to CG4928-PB, isoform B [Apis mellifera]	Q9Y115	0	UN93L_DROME UNC93-like protein OS=Drosophila melanogaster GN=CG4928 PE=2 SV=1
BT_Q_ZJU_Singletons27862	BT_ZHJ1_ZJU_Unigene51055	0.0020226	0.12954	0.0156137	5.95e-12	gi|73960322|ref|XP_537129.2|	3e-73	PREDICTED: similar to NIMA (never in mitosis gene a)-related kinase 7 isoform 1 [Canis familiaris] >gi|73960326|ref|XP_857029.1| PREDICTED: similar to NIMA (never in mitosis gene a)-related kinase 7 isoform 3 [Canis familiaris] >gi|194227389|ref|XP_001493617.2| PREDICTED: similar to NIMA (never in mitosis gene a)-related kinase 7 [Equus caballus]	Q9ES74	8e-74	NEK7_MOUSE Serine/threonine-protein kinase Nek7 OS=Mus musculus GN=Nek7 PE=2 SV=1
BT_Q_ZJU_Singletons26140	BT_ZHJ1_ZJU_Unigene52123	0.00291322	0.188257	0.0154747	2.81e-07	gi|193681039|ref|XP_001951093.1|	1e-161	PREDICTED: similar to cytochrome P450 [Acyrthosiphon pisum]	Q9V399	1e-101	CP303_DROME Probable cytochrome P450 303a1 OS=Drosophila melanogaster GN=Cyp303a1 PE=1 SV=1
BT_Q_ZJU_Singletons352	BT_ZHJ1_ZJU_Unigene31320	0.00118063	0.0797313	0.0148077	5.74e-13	gi|189236608|ref|XP_001816444.1|	1e-164	PREDICTED: similar to CG30438 CG30438-PB [Tribolium castaneum]	P36514	7e-61	UD2C1_RABIT UDP-glucuronosyltransferase 2C1 (Fragment) OS=Oryctolagus cuniculus GN=UGT2C1 PE=2 SV=1
BT_Q_ZJU_Singletons23359	BT_ZHJ1_ZJU_Unigene30335	0.000862057	0.0588024	0.0146603	5.28e-14	gi|110755126|ref|XP_394430.3|	0	PREDICTED: similar to Ect4 CG7915-PB, isoform B, partial [Apis mellifera]	Q6IDD9	0	SARM1_DROME Sterile alpha and TIR motif-containing protein 1 OS=Drosophila melanogaster GN=Ect4 PE=2 SV=1
BT_Q_ZJU_Singletons163835	BT_ZHJ1_ZJU_Unigene31453	0.0094879	0.659973	0.0143762	1.38e-12	gi|48097975|ref|XP_393944.1|	1e-43	PREDICTED: similar to escargot CG3758-PA [Apis mellifera]	P25932	9e-32	ESCA_DROME Protein escargot OS=Drosophila melanogaster GN=esg PE=1 SV=2
BT_Q_ZJU_Singletons6190	BT_ZHJ1_ZJU_Unigene26124	0.00185566	0.12978	0.0142985	6.95e-10	gi|66499088|ref|XP_624151.1|	6e-32	PREDICTED: similar to CG2663-PB, isoform B [Apis mellifera]	Q5RFR0	2e-13	TTPAL_PONAB Alpha-tocopherol transfer protein-like OS=Pongo abelii GN=TTPAL PE=2 SV=1
BT_Q_ZJU_Singletons160293	BT_ZHJ1_ZJU_Unigene21315	0.00435629	0.323434	0.0134689	0.00138369	gi|195500272|ref|XP_002097302.1|	1e-13	GE26148 [Drosophila yakuba] >gi|194183403|gb|EDW97014.1| GE26148 [Drosophila yakuba]	Q9VEU1	5e-14	CAD89_DROME Cadherin-89D OS=Drosophila melanogaster GN=Cad89D PE=2 SV=2
BT_Q_ZJU_Singletons263	BT_ZHJ1_ZJU_Unigene52446	0.00170862	0.132549	0.0128905	2.23e-12	gi|291461571|dbj|BAI83420.1|	1e-128	sugar transporter 6 [Nilaparvata lugens]	Q9NY64	1e-59	GTR8_HUMAN Solute carrier family 2, facilitated glucose transporter member 8 OS=Homo sapiens GN=SLC2A8 PE=2 SV=3
BT_Q_ZJU_Singletons10243	BT_ZHJ1_ZJU_Unigene24790	0.00138173	0.109725	0.0125926	6.99e-16	gi|91087563|ref|XP_971036.1|	1e-119	PREDICTED: similar to CG9222 CG9222-PA [Tribolium castaneum]	Q9D411	7e-73	TSSK4_MOUSE Testis-specific serine/threonine-protein kinase 4 OS=Mus musculus GN=Tssk4 PE=2 SV=1
BT_Q_ZJU_Cluster1640	BT_ZHJ1_ZJU_Unigene11446	0.00141253	0.14637	0.00965041	1.56e-18	gi|91078086|ref|XP_972265.1|	0	PREDICTED: similar to AGAP002793-PA [Tribolium castaneum]	P24014	0	SLIT_DROME Protein slit OS=Drosophila melanogaster GN=sli PE=1 SV=2
BT_Q_ZJU_Singletons33946	BT_ZHJ1_ZJU_Unigene46036	0.00578582	1.39022	0.0041618	1.18e-27	gi|91076514|ref|XP_973351.1|	8e-53	PREDICTED: similar to S23e ribosomal protein [Tribolium castaneum] >gi|50344512|emb|CAH04342.1| S23e ribosomal protein [Carabus granulatus] >gi|69608480|emb|CAJ01862.1| ribosomal protein S23e [Sphaerius sp. APV-2005] >gi|70909595|emb|CAJ17218.1| ribosomal protein S23e [Georissus sp. APV-2005]	Q962Q7	6e-53	RS23_SPOFR 40S ribosomal protein S23 OS=Spodoptera frugiperda GN=RpS23 PE=2 SV=1
BT_Q_ZJU_Singletons5080	BT_ZHJ1_ZJU_Unigene41641	0.00569412	1.4305	0.0039805	1.85e-24	gi|156548568|ref|XP_001606870.1|	3e-38	PREDICTED: similar to alpha tubulin [Nasonia vitripennis]	P52273	1e-38	TBA_BOMMO Tubulin alpha chain OS=Bombyx mori PE=2 SV=1
