# Supplementary material for: Analysis of a native whitefly transcriptome and its sequence divergence with two invasive whitefly species
Source: BMC Genomics. 2012 Oct 4;13:529. doi: 10.1186/1471-2164-13-529 (PMC3478168; doi:10.1186/1471-2164-13-529)
Supplement: Additional file 9 — Mean sequence identity by KEGG classification. The KEGG pathway description and ID are shown. Number of sequences: total number of sequences in a specific KEGG pathway. [file 1471-2164-13-529-S9.xls]

## Sheet: 1
KEGG Description	Pathway ID	Number of sequences	Average identity
Metabolism of xenobiotics by cytochrome P450	ko00980	17	0.969917
Drug metabolism - cytochrome P450	ko00982	17	0.969917
Glutathione metabolism	ko00480	18	0.975888
Ascorbate and aldarate metabolism	ko00053	5	0.977125
Oxidative phosphorylation	ko00190	41	0.978356
Lysosome	ko04142	46	0.97904
Pentose and glucuronate interconversions	ko00040	11	0.981392
Ribosome	ko03010	14	0.981756
Ubiquinone and other terpenoid-quinone biosynthesis	ko00130	7	0.981875
Glyoxylate and dicarboxylate metabolism	ko00630	6	0.982043
Other types of O-glycan biosynthesis	ko00514	9	0.983255
Steroid hormone biosynthesis	ko00140	15	0.983629
MAPK signaling pathway - yeast	ko04011	6	0.983658
Cardiac muscle contraction	ko04260	10	0.983867
Insect hormone biosynthesis	ko00981	5	0.984012
Cytokine-cytokine receptor interaction	ko04060	8	0.985039
Glycosaminoglycan degradation	ko00531	7	0.985064
Retinol metabolism	ko00830	19	0.985432
Neuroactive ligand-receptor interaction	ko04080	19	0.985503
Drug metabolism - other enzymes	ko00983	19	0.985646
Sulfur metabolism	ko00920	6	0.985886
Glycerolipid metabolism	ko00561	14	0.986015
Starch and sucrose metabolism	ko00500	28	0.986344
Arachidonic acid metabolism	ko00590	12	0.986548
Galactose metabolism	ko00052	26	0.987092
Fructose and mannose metabolism	ko00051	19	0.987236
Antigen processing and presentation	ko04612	20	0.987428
Riboflavin metabolism	ko00740	7	0.987496
Phenylalanine metabolism	ko00360	13	0.987519
Glycine, serine and threonine metabolism	ko00260	16	0.987685
Porphyrin and chlorophyll metabolism	ko00860	15	0.987793
Limonene and pinene degradation	ko00903	17	0.987939
Caprolactam degradation	ko00930	6	0.988082
Aminobenzoate degradation	ko00627	30	0.988333
One carbon pool by folate	ko00670	6	0.988347
Terpenoid backbone biosynthesis	ko00900	6	0.988555
Stilbenoid, diarylheptanoid and gingerol biosynthesis	ko00945	14	0.988637
Folate biosynthesis	ko00790	12	0.989213
Two-component system	ko02020	8	0.989286
Polycyclic aromatic hydrocarbon degradation	ko00624	15	0.989395
Bisphenol degradation	ko00363	17	0.9894
Autoimmune thyroid disease	ko05320	5	0.989407
Isoquinoline alkaloid biosynthesis	ko00950	5	0.989555
Tyrosine metabolism	ko00350	21	0.989664
Peroxisome	ko04146	44	0.989733
Amino sugar and nucleotide sugar metabolism	ko00520	32	0.989965
Metabolic pathways	ko01100	434	0.98999
Hematopoietic cell lineage	ko04640	9	0.989994
Benzoate degradation	ko00362	6	0.990025
Non-small cell lung cancer	ko05223	10	0.990159
Fat digestion and absorption	ko04975	14	0.990239
Pyrimidine metabolism	ko00240	58	0.990265
Aminoacyl-tRNA biosynthesis	ko00970	22	0.990492
Base excision repair	ko03410	10	0.990511
Amyotrophic lateral sclerosis (ALS)	ko05014	22	0.990745
Styrene degradation	ko00643	5	0.990822
Leukocyte transendothelial migration	ko04670	22	0.990825
Amoebiasis	ko05146	24	0.99101
Jak-STAT signaling pathway	ko04630	11	0.991039
ECM-receptor interaction	ko04512	20	0.991052
Long-term depression	ko04730	11	0.991063
Protein digestion and absorption	ko04974	24	0.991152
Aldosterone-regulated sodium reabsorption	ko04960	10	0.991237
VEGF signaling pathway	ko04370	21	0.991257
Methane metabolism	ko00680	12	0.991258
Pyruvate metabolism	ko00620	31	0.99126
Arrhythmogenic right ventricular cardiomyopathy (ARVC)	ko05412	8	0.991413
Biosynthesis of secondary metabolites	ko01110	147	0.991438
Vasopressin-regulated water reabsorption	ko04962	24	0.99154
Vascular smooth muscle contraction	ko04270	30	0.991657
Glycosaminoglycan biosynthesis - heparan sulfate	ko00534	5	0.992257
PPAR signaling pathway	ko03320	19	0.9923
Homologous recombination	ko03440	7	0.99232
Glycerophospholipid metabolism	ko00564	23	0.992395
Circadian rhythm - mammal	ko04710	8	0.992442
Linoleic acid metabolism	ko00591	12	0.992493
Dorso-ventral axis formation	ko04320	18	0.992566
Focal adhesion	ko04510	62	0.99257
p53 signaling pathway	ko04115	11	0.992598
Mismatch repair	ko03430	6	0.992611
Microbial metabolism in diverse environments	ko01120	112	0.99268
Purine metabolism	ko00230	79	0.992709
Small cell lung cancer	ko05222	20	0.992713
Valine, leucine and isoleucine biosynthesis	ko00290	9	0.992725
ErbB signaling pathway	ko04012	17	0.992781
Phototransduction - fly	ko04745	18	0.992813
Complement and coagulation cascades	ko04610	6	0.992825
Thyroid cancer	ko05216	7	0.992955
Tight junction	ko04530	54	0.992967
Melanogenesis	ko04916	19	0.992968
Glioma	ko05214	19	0.993176
Pathogenic Escherichia coli infection	ko05130	14	0.993276
DNA replication	ko03030	16	0.993283
Prion diseases	ko05020	12	0.993336
ABC transporters	ko02010	16	0.993402
Phosphatidylinositol signaling system	ko04070	18	0.993424
Plant-pathogen interaction	ko04626	11	0.993465
Fatty acid elongation in mitochondria	ko00062	7	0.993466
Selenocompound metabolism	ko00450	6	0.993624
Notch signaling pathway	ko04330	14	0.993662
Protein processing in endoplasmic reticulum	ko04141	76	0.993837
Vibrio cholerae infection	ko05110	20	0.993907
RIG-I-like receptor signaling pathway	ko04622	5	0.993962
Fatty acid metabolism	ko00071	16	0.994019
Sphingolipid metabolism	ko00600	7	0.994033
Pathways in cancer	ko05200	58	0.994276
Fc gamma R-mediated phagocytosis	ko04666	20	0.994349
Valine, leucine and isoleucine degradation	ko00280	18	0.994383
Pancreatic secretion	ko04972	27	0.994411
Bladder cancer	ko05219	8	0.994468
N-Glycan biosynthesis	ko00510	14	0.994476
Natural killer cell mediated cytotoxicity	ko04650	16	0.994523
Phenylalanine, tyrosine and tryptophan biosynthesis	ko00400	8	0.994694
Viral myocarditis	ko05416	23	0.994703
Adipocytokine signaling pathway	ko04920	14	0.994719
Long-term potentiation	ko04720	30	0.994771
Salivary secretion	ko04970	26	0.994795
Nucleotide excision repair	ko03420	17	0.99485
Ribosome biogenesis in eukaryotes	ko03008	40	0.994916
RNA transport	ko03013	61	0.994927
Butanoate metabolism	ko00650	14	0.995059
Various types of N-glycan biosynthesis	ko00513	10	0.995182
Cell cycle	ko04110	41	0.995218
Shigellosis	ko05131	17	0.995232
Cell cycle - yeast	ko04111	37	0.995259
Prostate cancer	ko05215	15	0.995269
Toxoplasmosis	ko05145	20	0.995277
Phagosome	ko04145	37	0.995328
Cytosolic DNA-sensing pathway	ko04623	17	0.99541
Gap junction	ko04540	22	0.995417
Fatty acid biosynthesis	ko00061	13	0.99544
Proteasome	ko03050	26	0.995477
Endocytosis	ko04144	46	0.995518
Wnt signaling pathway	ko04310	37	0.995552
Glycolysis / Gluconeogenesis	ko00010	25	0.995554
Gastric acid secretion	ko04971	21	0.995603
Hedgehog signaling pathway	ko04340	7	0.99562
Calcium signaling pathway	ko04020	37	0.995641
Endometrial cancer	ko05213	11	0.99566
Tryptophan metabolism	ko00380	15	0.9957
beta-Alanine metabolism	ko00410	11	0.9957
Axon guidance	ko04360	36	0.995704
Bacterial invasion of epithelial cells	ko05100	21	0.995741
Lysine degradation	ko00310	16	0.99576
Ubiquitin mediated proteolysis	ko04120	49	0.995768
Ether lipid metabolism	ko00565	9	0.995807
Citrate cycle (TCA cycle)	ko00020	27	0.995874
Hypertrophic cardiomyopathy (HCM)	ko05410	18	0.995889
Inositol phosphate metabolism	ko00562	15	0.995894
NOD-like receptor signaling pathway	ko04621	7	0.995895
Colorectal cancer	ko05210	13	0.995896
Regulation of autophagy	ko04140	6	0.995921
mRNA surveillance pathway	ko03015	26	0.99598
RNA polymerase	ko03020	30	0.995981
Protein export	ko03060	13	0.996013
Adherens junction	ko04520	27	0.996071
TGF-beta signaling pathway	ko04350	15	0.996103
Melanoma	ko05218	8	0.99616
SNARE interactions in vesicular transport	ko04130	12	0.99617
Cysteine and methionine metabolism	ko00270	12	0.996227
Dilated cardiomyopathy	ko05414	19	0.996301
Basal transcription factors	ko03022	22	0.996316
Type II diabetes mellitus	ko04930	8	0.996389
Meiosis - yeast	ko04113	29	0.996502
Propanoate metabolism	ko00640	18	0.996524
Leishmaniasis	ko05140	5	0.996538
Progesterone-mediated oocyte maturation	ko04914	29	0.996612
Systemic lupus erythematosus	ko05322	11	0.996763
Pentose phosphate pathway	ko00030	17	0.996796
Chronic myeloid leukemia	ko05220	12	0.996898
Regulation of actin cytoskeleton	ko04810	49	0.996908
Osteoclast differentiation	ko04380	16	0.996958
Alanine, aspartate and glutamate metabolism	ko00250	22	0.997053
Carbohydrate digestion and absorption	ko04973	9	0.997076
RNA degradation	ko03018	41	0.99714
Pancreatic cancer	ko05212	12	0.997341
T cell receptor signaling pathway	ko04660	21	0.997389
Rheumatoid arthritis	ko05323	9	0.997494
mTOR signaling pathway	ko04150	17	0.997545
Spliceosome	ko03040	89	0.997567
Biosynthesis of unsaturated fatty acids	ko01040	10	0.99759
GnRH signaling pathway	ko04912	24	0.997606
Fc epsilon RI signaling pathway	ko04664	12	0.997668
Mineral absorption	ko04978	7	0.99768
Measles	ko05162	14	0.997686
Neurotrophin signaling pathway	ko04722	32	0.997703
Insulin signaling pathway	ko04910	57	0.997704
Arginine and proline metabolism	ko00330	22	0.997723
Renal cell carcinoma	ko05211	23	0.997753
Chemokine signaling pathway	ko04062	29	0.997792
Pantothenate and CoA biosynthesis	ko00770	5	0.997818
Proximal tubule bicarbonate reclamation	ko04964	11	0.997859
MAPK signaling pathway - fly	ko04013	8	0.9979
Bile secretion	ko04976	13	0.998027
Toll-like receptor signaling pathway	ko04620	9	0.998077
Carbon fixation pathways in prokaryotes	ko00720	6	0.998177
Nitrogen metabolism	ko00910	9	0.998179
Oocyte meiosis	ko04114	45	0.998435
Carbon fixation in photosynthetic organisms	ko00710	10	0.998456
Taste transduction	ko04742	7	0.998464
Olfactory transduction	ko04740	17	0.998529
Epithelial cell signaling in Helicobacter pylori infection	ko05120	17	0.998645
B cell receptor signaling pathway	ko04662	17	0.998709
Phototransduction	ko04744	12	0.998756
Collecting duct acid secretion	ko04966	5	0.999119
Apoptosis	ko04210	14	0.999555
Glycosylphosphatidylinositol(GPI)-anchor biosynthesis	ko00563	6	1
Cell adhesion molecules (CAMs)	ko04514	9	1
