# Supplementary material for: Analysis of a native whitefly transcriptome and its sequence divergence with two invasive whitefly species
Source: BMC Genomics. 2012 Oct 4;13:529. doi: 10.1186/1471-2164-13-529 (PMC3478168; doi:10.1186/1471-2164-13-529)
Supplement: Additional file 10 — SNP sites in the coding sequence of orthologous gene pairs between Asia II 3 and MEAM1. [file 1471-2164-13-529-S10.xls]

## Sheet: Asia II 3 SNPs
Asia II 3 Gene ID	Position	Reference	SNP	Quality	Information	Nucleic acid changes	Amino acid change	Swissprot best hit	Nr best hit
BT_ZHJ1_ZJU_Unigene10619	81	C	T	15.1	DP=18;AF1=0.5;CI95=0.5,0.5;DP4=11,0,7,0;MQ=20;FQ=18;PV4=1,0.061,1,1	GAC->GAT	D->D	sp|Q960X8|HRS_DROME Hepatocyte growth factor-regulated tyrosine kinase substrate OS=Drosophila melanogaster GN=Hrs PE=1 SV=1	gi|91093473|ref|XP_967857.1|	PREDICTED: similar to hepatocyte growth factor-regulated tyrosine kinase substrate (hgs) [Tribolium castaneum]
BT_ZHJ1_ZJU_Unigene11440	472	C	A	32	DP=62;AF1=0.5;CI95=0.5,0.5;DP4=7,26,5,19;MQ=20;FQ=35;PV4=1,1e-24,1,1	CGA->AGA	R->R	sp|Q5T200|ZC3HD_HUMAN Zinc finger CCCH domain-containing protein 13 OS=Homo sapiens GN=ZC3H13 PE=1 SV=1	gi|194763357|ref|XP_001963799.1|	GF21209 [Drosophila ananassae] >gi|190618724|gb|EDV34248.1| GF21209 [Drosophila ananassae]
BT_ZHJ1_ZJU_Unigene11575	786	T	C	16.1	DP=14;AF1=0.5;CI95=0.5,0.5;DP4=0,8,0,6;MQ=20;FQ=18.9;PV4=1,6.1e-19,1,0.42	AAT->AAC	N->N	sp|Q3ZBX6|RM03_BOVIN 39S ribosomal protein L3, mitochondrial OS=Bos taurus GN=MRPL3 PE=2 SV=1	gi|156553318|ref|XP_001600461.1|	PREDICTED: similar to Mitochondrial 39S ribosomal protein L3 [Nasonia vitripennis]
BT_ZHJ1_ZJU_Unigene13010	36	T	C	13.2	DP=19;AF1=0.5;CI95=0.5,0.5;DP4=12,0,7,0;MQ=20;FQ=16.1;PV4=1,2.6e-21,1,1	GGT->GGC	G->G	sp|Q8BM88|CATO_MOUSE Cathepsin O OS=Mus musculus GN=Ctso PE=2 SV=1	gi|45822205|emb|CAE47499.1|	cathepsin L-like proteinase [Diabrotica virgifera virgifera]
BT_ZHJ1_ZJU_Unigene13332	383	T	C	34	DP=29;AF1=0.5;CI95=0.5,0.5;DP4=6,11,2,8;MQ=20;FQ=37;PV4=0.67,2.6e-32,1,0.019	GTA->GCA	V->A	sp|Q9VHD2|MAAI2_DROME Probable maleylacetoacetate isomerase 2 OS=Drosophila melanogaster GN=CG9363 PE=1 SV=1	gi|189239333|ref|XP_973541.2|	PREDICTED: similar to glutathione S-transferase [Tribolium castaneum]
BT_ZHJ1_ZJU_Unigene14201	341	C	T	4.77	DP=24;AF1=0.4999;CI95=0.5,0.5;DP4=0,15,0,8;MQ=20;FQ=6.98;PV4=1,2.8e-12,1,0.43	ACA->ATA	T->I	sp|P08793|XDH_CALVI Xanthine dehydrogenase OS=Calliphora vicina GN=XDH PE=2 SV=1	gi|2282473|dbj|BAA21640.1|	xanthine dehydrogenase [Bombyx mori]
BT_ZHJ1_ZJU_Unigene14333	843	G	A	43	DP=58;AF1=0.5;CI95=0.5,0.5;DP4=4,23,2,27;MQ=20;FQ=46;PV4=0.41,2.3e-35,1,1	CCG->CCA	P->P	sp|P54939|TLN1_CHICK Talin-1 OS=Gallus gallus GN=TLN1 PE=1 SV=2	gi|110762380|ref|XP_391944.3|	PREDICTED: similar to rhea CG6831-PA, partial [Apis mellifera]
BT_ZHJ1_ZJU_Unigene14697	267	G	A	12.3	DP=10;AF1=0.5;CI95=0.5,0.5;DP4=0,4,0,6;MQ=20;FQ=8.67;PV4=1,4.4e-17,1,0.14	CTG->CTA	L->L	sp|Q3SWT5|S41A3_RAT Solute carrier family 41 member 3 OS=Rattus norvegicus GN=Slc41a3 PE=2 SV=1	gi|110751072|ref|XP_394338.2|	PREDICTED: similar to CG33181-PA [Apis mellifera]
BT_ZHJ1_ZJU_Unigene16032	327	C	T	5.46	DP=14;AF1=0.4999;CI95=0.5,0.5;DP4=5,5,2,2;MQ=20;FQ=7.8;PV4=1,1.9e-18,1,1	CGC->CGT	R->R	sp|Q99MQ1|BICC1_MOUSE Protein bicaudal C homolog 1 OS=Mus musculus GN=Bicc1 PE=2 SV=1	gi|91089717|ref|XP_974970.1|	PREDICTED: similar to bicaudal-c [Tribolium castaneum]
BT_ZHJ1_ZJU_Unigene16158	603	A	C	16.1	DP=11;AF1=0.5;CI95=0.5,0.5;DP4=2,2,0,5;MQ=20;FQ=17;PV4=0.17,0.00039,1,0.27	ACA->ACC	T->T	sp|Q9W3C2|GSCR2_DROME Uncharacterized protein CG1785 OS=Drosophila melanogaster GN=CG1785 PE=1 SV=1	gi|156551285|ref|XP_001601212.1|	PREDICTED: similar to CG1785-PA [Nasonia vitripennis]
BT_ZHJ1_ZJU_Unigene17138	795	C	T	7.8	DP=14;AF1=0.5;CI95=0.5,0.5;DP4=6,2,3,1;MQ=20;FQ=10.4;PV4=1,0.00025,1,1	CAC->CAT	H->H	sp|Q8HXX4|ECHB_MACFA Trifunctional enzyme subunit beta, mitochondrial OS=Macaca fascicularis GN=HADHB PE=2 SV=1	gi|193652756|ref|XP_001943983.1|	PREDICTED: similar to trifunctional enzyme beta subunit (tp-beta) [Acyrthosiphon pisum]
BT_ZHJ1_ZJU_Unigene17763	159	C	T	24	DP=12;AF1=0.5;CI95=0.5,0.5;DP4=6,1,3,2;MQ=20;FQ=26.8;PV4=0.52,4.8e-06,1,1	AAC->AAT	N->N	sp|P29503|NEUR_DROME Protein neuralized OS=Drosophila melanogaster GN=neur PE=1 SV=2	gi|110761565|ref|XP_001120035.1|	PREDICTED: similar to neuralized CG11988-PB, isoform B [Apis mellifera]
BT_ZHJ1_ZJU_Unigene18348	219	G	A	4.13	DP=26;AF1=0.4998;CI95=0.5,0.5;DP4=9,8,7,2;MQ=20;FQ=6.2;PV4=0.4,1.9e-15,1,1	GCG->GCA	A->A	sp|Q9VEG6|PERC_DROME Chorion peroxidase OS=Drosophila melanogaster GN=Pxt PE=2 SV=3	gi|193592002|ref|XP_001949287.1|	PREDICTED: similar to CG5873 CG5873-PA [Acyrthosiphon pisum]
BT_ZHJ1_ZJU_Unigene18917	1059	A	G	13.2	DP=23;AF1=0.5;CI95=0.5,0.5;DP4=0,12,0,11;MQ=20;FQ=16.1;PV4=1,1.9e-45,1,1	CCA->CCG	P->P	sp|Q56A10|ZN608_MOUSE Zinc finger protein 608 OS=Mus musculus GN=Znf608 PE=2 SV=1	gi|193713653|ref|XP_001948064.1|	PREDICTED: similar to zinc finger protein 608 [Acyrthosiphon pisum]
BT_ZHJ1_ZJU_Unigene19804	282	C	T	12.3	DP=12;AF1=0.5;CI95=0.5,0.5;DP4=3,4,5,0;MQ=20;FQ=15.1;PV4=0.081,8.2e-21,1,0.48	GAC->GAT	D->D	sp|Q5ZKQ3|RPAP3_CHICK RNA polymerase II-associated protein 3 OS=Gallus gallus GN=RPAP3 PE=2 SV=1	gi|57525358|ref|NP_001006231.1|	RNA polymerase II associated protein 3 [Gallus gallus] >gi|82233849|sp|Q5ZKQ3.1|RPAP3_CHICK RecName: Full=RNA polymerase II-associated protein 3
BT_ZHJ1_ZJU_Unigene20940	573	G	C	20	DP=19;AF1=0.5;CI95=0.5,0.5;DP4=3,8,0,8;MQ=20;FQ=23;PV4=0.23,3.6e-23,1,0.21	CTG->CTC	L->L	sp|A1ZAI5|FACR1_DROME Putative fatty acyl-CoA reductase CG5065 OS=Drosophila melanogaster GN=CG5065 PE=3 SV=1	gi|66533059|ref|XP_395449.2|	PREDICTED: similar to CG1443-PA isoform 1 [Apis mellifera]
BT_ZHJ1_ZJU_Unigene21007	279	C	T	18.1	DP=25;AF1=0.5;CI95=0.5,0.5;DP4=4,6,12,1;MQ=20;FQ=21;PV4=0.019,1.4e-34,1,1	CGC->CGT	R->R	sp|Q9V831|APC10_DROME Anaphase-promoting complex subunit 10 OS=Drosophila melanogaster GN=CG11419 PE=1 SV=2	gi|193606239|ref|XP_001950033.1|	PREDICTED: similar to anaphase promoting complex subunit 10 [Acyrthosiphon pisum]
BT_ZHJ1_ZJU_Unigene21281	123	T	C	19.1	DP=13;AF1=0.5;CI95=0.5,0.5;DP4=6,0,7,0;MQ=20;FQ=18.5;PV4=1,6.1e-05,1,0.059	TAT->TAC	Y->Y	sp|Q9BV19|CA050_HUMAN Uncharacterized protein C1orf50 OS=Homo sapiens GN=C1orf50 PE=2 SV=2	gi|156555861|ref|XP_001603144.1|	PREDICTED: similar to LOC495958 protein [Nasonia vitripennis]
BT_ZHJ1_ZJU_Unigene21544	234	C	T	8.64	DP=11;AF1=0.5;CI95=0.5,0.5;DP4=5,2,2,2;MQ=20;FQ=11.3;PV4=0.58,4.3e-05,1,0.41	GAC->GAT	D->D	sp|P31729|OV16_ONCVO OV-16 antigen OS=Onchocerca volvulus GN=OV16 PE=2 SV=2	gi|153792114|ref|NP_001093267.1|	phosphatidylethanolamine binding protein isoform 2 [Bombyx mori] >gi|95102826|gb|ABF51354.1| phosphatidylethanolamine binding protein isoform 2 [Bombyx mori]
BT_ZHJ1_ZJU_Unigene22956	261	A	G	4.13	DP=11;AF1=0.4998;CI95=0.5,0.5;DP4=0,5,0,4;MQ=20;FQ=6.12;PV4=1,6.2e-15,1,0.17	ACA->ACG	T->T	sp|P21328|RTJK_DROME RNA-directed DNA polymerase from mobile element jockey OS=Drosophila melanogaster GN=pol PE=1 SV=1	gi|193716185|ref|XP_001946691.1|	PREDICTED: similar to GH03753p [Acyrthosiphon pisum]
BT_ZHJ1_ZJU_Unigene23125	141	G	A	7.8	DP=19;AF1=0.5;CI95=0.5,0.5;DP4=10,2,6,0;MQ=20;FQ=10.4;PV4=0.53,1.2e-13,1,1	TTG->TTA	L->L	sp|A1KZ92|PXDNL_HUMAN Peroxidasin-like protein OS=Homo sapiens GN=PXDNL PE=2 SV=3	gi|189237255|ref|XP_972068.2|	PREDICTED: similar to AGAP003656-PA [Tribolium castaneum]
BT_ZHJ1_ZJU_Unigene23338	309	A	G	16.1	DP=39;AF1=0.5;CI95=0.5,0.5;DP4=8,17,3,9;MQ=20;FQ=19.1;PV4=1,1.3e-24,1,1	ACA->ACG	T->T	sp|A5PKH3|FAAA_BOVIN Fumarylacetoacetase OS=Bos taurus GN=FAH PE=2 SV=1	gi|283135218|ref|NP_001164364.1|	fumarylacetoacetase [Nasonia vitripennis]
BT_ZHJ1_ZJU_Unigene23583	261	C	A	10.4	DP=34;AF1=0.5;CI95=0.5,0.5;DP4=14,8,11,0;MQ=20;FQ=13.2;PV4=0.031,8.7e-41,1,1	GGC->GGA	G->G	sp|A1ZA47|ZASP_DROME PDZ and LIM domain protein Zasp OS=Drosophila melanogaster GN=Zasp52 PE=1 SV=2	gi|110760290|ref|XP_393687.3|	PREDICTED: similar to CG30084-PC, isoform C [Apis mellifera]
BT_ZHJ1_ZJU_Unigene24110	147	T	C	3.01	DP=10;AF1=0.4997;CI95=0.5,0.5;DP4=5,1,2,1;MQ=20;FQ=4.77;PV4=1,7.5e-08,1,0.024	GGT->GGC	G->G	sp|Q91X20|ASH2L_MOUSE Set1/Ash2 histone methyltransferase complex subunit ASH2 OS=Mus musculus GN=Ash2l PE=1 SV=1	gi|110759283|ref|XP_397014.3|	PREDICTED: similar to absent, small, or homeotic discs 2 CG6677-PC, isoform C [Apis mellifera]
BT_ZHJ1_ZJU_Unigene24152	517	G	T	8.64	DP=13;AF1=0.5;CI95=0.5,0.5;DP4=5,3,1,3;MQ=20;FQ=11.3;PV4=0.55,4.4e-10,1,1	GCA->TCA	A->S	sp|Q7JUX9|MRRP1_DROME Mitochondrial ribonuclease P protein 1 homolog OS=Drosophila melanogaster GN=CG5190 PE=1 SV=1	gi|193603428|ref|XP_001951049.1|	PREDICTED: similar to RNA (guanine-9-)-methyltransferase domain-containing protein 1 homolog, mitochondrial [Acyrthosiphon pisum]
BT_ZHJ1_ZJU_Unigene24155	369	T	G	31	DP=37;AF1=0.5;CI95=0.5,0.5;DP4=14,5,12,5;MQ=20;FQ=34;PV4=1,2.8e-23,1,1	GAT->GAG	D->E	sp|Q9V6D6|CP301_DROME Probable cytochrome P450 301a1, mitochondrial OS=Drosophila melanogaster GN=Cyp301a1 PE=2 SV=1	gi|91081457|ref|XP_974014.1|	PREDICTED: similar to AGAP006082-PA [Tribolium castaneum] >gi|270006458|gb|EFA02906.1| cytochrome P450 301A1 [Tribolium castaneum]
BT_ZHJ1_ZJU_Unigene24238	264	C	T	26	DP=23;AF1=0.5;CI95=0.5,0.5;DP4=3,11,1,7;MQ=20;FQ=29;PV4=1,6.1e-29,1,0.19	TAC->TAT	Y->Y	sp|P49747|COMP_HUMAN Cartilage oligomeric matrix protein OS=Homo sapiens GN=COMP PE=1 SV=2	gi|193690665|ref|XP_001948462.1|	PREDICTED: similar to thrombospondin [Acyrthosiphon pisum]
BT_ZHJ1_ZJU_Unigene24409	306	T	C	8.64	DP=41;AF1=0.5;CI95=0.5,0.5;DP4=4,23,1,13;MQ=20;FQ=11.3;PV4=0.64,5.7e-68,1,1	AAT->AAC	N->N	sp|Q5R4R6|SRP54_PONAB Signal recognition particle 54 kDa protein OS=Pongo abelii GN=SRP54 PE=2 SV=1	gi|91079686|ref|XP_967889.1|	PREDICTED: similar to AGAP004610-PA [Tribolium castaneum]
BT_ZHJ1_ZJU_Unigene2469	1296	T	A	16.1	DP=37;AF1=0.5;CI95=0.5,0.5;DP4=8,10,4,5;MQ=20;FQ=19.1;PV4=1,1.6e-23,1,1	TCT->TCA	S->S	sp|Q9XZ43|5NTD_LUTLO Protein 5NUC OS=Lutzomyia longipalpis GN=5NUC PE=1 SV=1	gi|34481604|emb|CAE46445.1|	79 kDa salivary apyrase precursor [Triatoma infestans]
BT_ZHJ1_ZJU_Unigene25263	162	T	C	44	DP=13;AF1=0.5;CI95=0.5,0.5;DP4=1,5,4,3;MQ=20;FQ=31.9;PV4=0.27,2.4e-14,1,0.098	AAT->AAC	N->N	sp|P31729|OV16_ONCVO OV-16 antigen OS=Onchocerca volvulus GN=OV16 PE=2 SV=2	gi|195109360|ref|XP_001999255.1|	GI24413 [Drosophila mojavensis] >gi|193915849|gb|EDW14716.1| GI24413 [Drosophila mojavensis]
BT_ZHJ1_ZJU_Unigene25279	510	C	T	22	DP=34;AF1=0.5;CI95=0.5,0.5;DP4=6,10,0,11;MQ=20;FQ=25;PV4=0.054,7.6e-05,1,0.2	CCC->CCT	P->P	sp|O96006|ZBED1_HUMAN Zinc finger BED domain-containing protein 1 OS=Homo sapiens GN=ZBED1 PE=1 SV=1	gi|193596615|ref|XP_001950233.1|	PREDICTED: similar to ZBED1 protein [Acyrthosiphon pisum]
BT_ZHJ1_ZJU_Unigene26891	272	C	T	5.46	DP=17;AF1=0.4999;CI95=0.5,0.5;DP4=1,9,2,3;MQ=20;FQ=7.8;PV4=0.24,0.00015,1,0.27	ACA->ATA	T->I	sp|O16098|MAL1_DROVI Maltase 1 OS=Drosophila virilis GN=Mav1 PE=3 SV=1	gi|193709215|ref|XP_001943317.1|	PREDICTED: similar to GA13362-PA [Acyrthosiphon pisum]
BT_ZHJ1_ZJU_Unigene26911	186	G	A	45	DP=22;AF1=0.5;CI95=0.5,0.5;DP4=6,2,13,1;MQ=20;FQ=33.8;PV4=0.53,8.6e-23,1,0.023	TTG->TTA	L->L	sp|P33438|GLT_DROME Glutactin OS=Drosophila melanogaster GN=Glt PE=1 SV=2	gi|157112214|ref|XP_001657444.1|	carboxylesterase [Aedes aegypti] >gi|108878139|gb|EAT42364.1| carboxylesterase [Aedes aegypti]
BT_ZHJ1_ZJU_Unigene27313	215	T	C	9.52	DP=13;AF1=0.5;CI95=0.5,0.5;DP4=2,6,2,3;MQ=20;FQ=12.3;PV4=1,3e-14,1,1	ATA->ACA	I->T	sp|O01761|UNC89_CAEEL Muscle M-line assembly protein unc-89 OS=Caenorhabditis elegans GN=unc-89 PE=1 SV=3	gi|71980604|ref|NP_001020990.1|	UNCoordinated family member (unc-89) [Caenorhabditis elegans] >gi|54607254|gb|AAV34801.1| Uncoordinated protein 89, isoform g, partially confirmed by transcript evidence [Caenorhabditis elegans]
BT_ZHJ1_ZJU_Unigene28338	913	C	A	6.2	DP=11;AF1=0.4999;CI95=0.5,0.5;DP4=3,2,4,0;MQ=20;FQ=8.64;PV4=0.44,0.0097,1,0.21	CCA->ACA	P->T	sp|Q6P1D7|SLX4_MOUSE Structure-specific endonuclease subunit SLX4 OS=Mus musculus GN=Slx4 PE=1 SV=1	gi|270010984|gb|EFA07432.1|	mutagen-sensitive 312 [Tribolium castaneum]
BT_ZHJ1_ZJU_Unigene28880	486	T	C	5.46	DP=13;AF1=0.4999;CI95=0.5,0.5;DP4=7,2,3,1;MQ=20;FQ=7.8;PV4=1,1.9e-06,1,1	CAT->CAC	H->H	sp|Q3ZBV9|DHR11_BOVIN Dehydrogenase/reductase SDR family member 11 OS=Bos taurus GN=DHRS11 PE=2 SV=1	gi|193599142|ref|XP_001949358.1|	PREDICTED: similar to short-chain dehydrogenase/reductase [Acyrthosiphon pisum]
BT_ZHJ1_ZJU_Unigene28880	645	C	T	15.1	DP=45;AF1=0.5;CI95=0.5,0.5;DP4=0,25,0,20;MQ=20;FQ=17.9;PV4=1,1.2e-40,1,0.16	TGC->TGT	C->C	sp|Q3ZBV9|DHR11_BOVIN Dehydrogenase/reductase SDR family member 11 OS=Bos taurus GN=DHRS11 PE=2 SV=1	gi|193599142|ref|XP_001949358.1|	PREDICTED: similar to short-chain dehydrogenase/reductase [Acyrthosiphon pisum]
BT_ZHJ1_ZJU_Unigene29838	306	A	C	29	DP=23;AF1=0.5;CI95=0.5,0.5;DP4=2,12,1,8;MQ=20;FQ=32;PV4=1,1.4e-13,1,0.045	CTA->CTC	L->L	sp|O14562|UBFD1_HUMAN Ubiquitin domain-containing protein UBFD1 OS=Homo sapiens GN=UBFD1 PE=1 SV=1	gi|66515368|ref|XP_624877.1|	PREDICTED: similar to ubiquitin-binding protein homolog [Apis mellifera]
BT_ZHJ1_ZJU_Unigene29989	1159	G	A	5.46	DP=39;AF1=0.4999;CI95=0.5,0.5;DP4=4,23,0,12;MQ=20;FQ=7.8;PV4=0.29,1.9e-21,1,1	GCC->ACC	A->T	sp|P51592|HYD_DROME E3 ubiquitin-protein ligase hyd OS=Drosophila melanogaster GN=hyd PE=1 SV=3	gi|156546249|ref|XP_001605335.1|	PREDICTED: similar to ubiquitin-protein ligase [Nasonia vitripennis]
BT_ZHJ1_ZJU_Unigene29989	2001	T	A	88	DP=26;AF1=0.5;CI95=0.5,0.5;DP4=4,7,7,7;MQ=20;FQ=66;PV4=0.69,7.1e-18,1,1	ACT->ACA	T->T	sp|P51592|HYD_DROME E3 ubiquitin-protein ligase hyd OS=Drosophila melanogaster GN=hyd PE=1 SV=3	gi|156546249|ref|XP_001605335.1|	PREDICTED: similar to ubiquitin-protein ligase [Nasonia vitripennis]
BT_ZHJ1_ZJU_Unigene29989	2214	A	G	35	DP=34;AF1=0.5;CI95=0.5,0.5;DP4=13,8,10,2;MQ=20;FQ=38;PV4=0.26,2.8e-43,1,1	TCA->TCG	S->S	sp|P51592|HYD_DROME E3 ubiquitin-protein ligase hyd OS=Drosophila melanogaster GN=hyd PE=1 SV=3	gi|156546249|ref|XP_001605335.1|	PREDICTED: similar to ubiquitin-protein ligase [Nasonia vitripennis]
BT_ZHJ1_ZJU_Unigene30080	153	C	T	27	DP=15;AF1=0.5;CI95=0.5,0.5;DP4=3,3,3,2;MQ=20;FQ=29.8;PV4=1,7.7e-14,1,0.37	CAC->CAT	H->H	sp|Q9UJA9|ENPP5_HUMAN Ectonucleotide pyrophosphatase/phosphodiesterase family member 5 OS=Homo sapiens GN=ENPP5 PE=1 SV=1	gi|91094641|ref|XP_970351.1|	PREDICTED: similar to ectonucleotide pyrophosphatase/phosphodiesterase [Tribolium castaneum]
BT_ZHJ1_ZJU_Unigene30567	540	C	T	62	DP=39;AF1=0.5;CI95=0.5,0.5;DP4=13,11,4,11;MQ=20;FQ=65;PV4=0.11,4e-17,1,0.31	AAC->AAT	N->N	sp|Q27HV0|OGT1_PIG UDP-N-acetylglucosamine--peptide N-acetylglucosaminyltransferase 110 kDa subunit OS=Sus scrofa GN=OGT PE=2 SV=1	gi|189235894|ref|XP_967579.2|	PREDICTED: similar to AGAP006254-PA [Tribolium castaneum]
BT_ZHJ1_ZJU_Unigene30779	381	A	G	27	DP=75;AF1=0.5;CI95=0.5,0.5;DP4=47,1,19,4;MQ=20;FQ=22.3;PV4=0.035,1.1e-26,1,0.31	TTA->TTG	L->L	sp|P85971|6PGL_RAT 6-phosphogluconolactonase OS=Rattus norvegicus GN=Pgls PE=1 SV=1	gi|156547363|ref|XP_001603154.1|	PREDICTED: similar to 6-phosphogluconolactonase [Nasonia vitripennis]
BT_ZHJ1_ZJU_Unigene30878	744	G	A	8.64	DP=111;AF1=0.5;CI95=0.5,0.5;DP4=3,71,2,34;MQ=20;FQ=11.3;PV4=0.66,3.6e-35,1,1	CTG->CTA	L->L	sp|Q3T904|ATG9A_BOVIN Autophagy-related protein 9A OS=Bos taurus GN=ATG9A PE=2 SV=1	gi|110758672|ref|XP_395581.3|	PREDICTED: similar to APG9 autophagy 9-like 1 [Apis mellifera]
BT_ZHJ1_ZJU_Unigene30894	420	T	C	10.4	DP=19;AF1=0.5;CI95=0.5,0.5;DP4=1,9,0,7;MQ=20;FQ=13.2;PV4=1,2.5e-06,1,0.07	GTT->GTC	V->V	sp|P09478|ACH1_DROME Acetylcholine receptor subunit alpha-like 1 OS=Drosophila melanogaster GN=nAcRalpha-96Aa PE=2 SV=2	gi|157954021|ref|NP_001103247.1|	nicotinic acetylcholine receptor alpha 10 subunit [Tribolium castaneum] >gi|154810991|gb|ABS86914.1| nicotinic acetylcholine receptor subunit alpha10 [Tribolium castaneum] >gi|270006358|gb|EFA02806.1| nicotinic acetylcholine receptor subunit alpha10 [Tribolium castaneum]
BT_ZHJ1_ZJU_Unigene31463	243	G	A	22	DP=36;AF1=0.5;CI95=0.5,0.5;DP4=4,19,1,10;MQ=20;FQ=25;PV4=1,1.2e-14,1,1	CCG->CCA	P->P	sp|Q6NSJ0|K1161_HUMAN Uncharacterized family 31 glucosidase KIAA1161 OS=Homo sapiens GN=KIAA1161 PE=1 SV=2	gi|193620149|ref|XP_001952683.1|	PREDICTED: similar to alpha-glucosidase [Acyrthosiphon pisum]
BT_ZHJ1_ZJU_Unigene31510	728	T	C	68	DP=21;AF1=0.5;CI95=0.5,0.5;DP4=5,2,3,7;MQ=20;FQ=37;PV4=0.15,7.1e-27,1,0.041	ATG->ACG	M->T	sp|Q9DC61|MPPA_MOUSE Mitochondrial-processing peptidase subunit alpha OS=Mus musculus GN=Pmpca PE=1 SV=1	gi|283135236|ref|NP_001164373.1|	mitochondrial-processing peptidase subunit alpha [Nasonia vitripennis]
BT_ZHJ1_ZJU_Unigene31656	1076	G	A	22	DP=43;AF1=0.5;CI95=0.5,0.5;DP4=25,1,13,1;MQ=20;FQ=24.9;PV4=1,2.8e-25,1,1	CGT->CAT	R->H	sp|Q9I7U4|TITIN_DROME Titin OS=Drosophila melanogaster GN=sls PE=1 SV=3	gi|189235987|ref|XP_971849.2|	PREDICTED: similar to BMKETTIN [Tribolium castaneum]
BT_ZHJ1_ZJU_Unigene31656	1836	A	T	55	DP=62;AF1=0.5;CI95=0.5,0.5;DP4=2,21,2,37;MQ=20;FQ=41.9;PV4=0.62,7.3e-37,1,1	ACA->ACT	T->T	sp|Q9I7U4|TITIN_DROME Titin OS=Drosophila melanogaster GN=sls PE=1 SV=3	gi|189235987|ref|XP_971849.2|	PREDICTED: similar to BMKETTIN [Tribolium castaneum]
BT_ZHJ1_ZJU_Unigene3672	345	T	C	94	DP=47;AF1=0.5;CI95=0.5,0.5;DP4=15,10,10,11;MQ=20;FQ=96.5;PV4=0.55,3.4e-25,1,0.3	AAT->AAC	N->N	sp|Q8GWZ6|SRR1_ARATH Protein SENSITIVITY TO RED LIGHT REDUCED 1 OS=Arabidopsis thaliana GN=SRR1 PE=2 SV=2	gi|239791950|dbj|BAH72375.1|	ACYPI26358 [Acyrthosiphon pisum]
BT_ZHJ1_ZJU_Unigene36721	131	A	C	8.64	DP=21;AF1=0.5;CI95=0.5,0.5;DP4=0,14,0,7;MQ=20;FQ=11.3;PV4=1,6e-06,1,0.45	TAC->TCC	Y->S	sp|Q16927|VIT1_AEDAE Vitellogenin-A1 OS=Aedes aegypti GN=VGA1 PE=1 SV=2	gi|255090215|gb|ACU00433.1|	vitellogenin [Bombus hypocrita]
BT_ZHJ1_ZJU_Unigene38752	85	T	C	6.98	DP=500;AF1=0.4999;CI95=0.5,0.5;DP4=25,0,12,0;MQ=20;FQ=9.49;PV4=1,9.2e-15,1,0.066	TAT->CAT	Y->H	sp|Q16927|VIT1_AEDAE Vitellogenin-A1 OS=Aedes aegypti GN=VGA1 PE=1 SV=2	gi|70673205|gb|AAZ06771.1|	vitellogenin [Homalodisca vitripennis]
BT_ZHJ1_ZJU_Unigene38903	78	C	A	14.2	DP=11;AF1=0.5;CI95=0.5,0.5;DP4=6,0,5,0;MQ=20;FQ=16.5;PV4=1,1.9e-12,1,1	ATC->ATA	I->I	sp|Q80TR8|VPRBP_MOUSE Protein VPRBP OS=Mus musculus GN=Vprbp PE=2 SV=4	gi|110764823|ref|XP_396132.3|	PREDICTED: similar to CG10080-PA [Apis mellifera]
BT_ZHJ1_ZJU_Unigene4	672	G	T	30	DP=26;AF1=0.501;CI95=0.5,0.5;DP4=1,4,17,0;MQ=20;FQ=-4.76;PV4=0.00068,4.7e-09,1,0.075	ACG->ACT	T->T	sp|Q5ZLK7|HYOU1_CHICK Hypoxia up-regulated protein 1 OS=Gallus gallus GN=HYOU1 PE=2 SV=1	gi|224613474|gb|ACN60316.1|	Hypoxia up-regulated protein 1 precursor [Salmo salar]
BT_ZHJ1_ZJU_Unigene427	77	A	G	6.98	DP=17;AF1=0.4999;CI95=0.5,0.5;DP4=7,0,5,0;MQ=20;FQ=9.5;PV4=1,0.1,1,0.19	GAG->GGG	E->G	sp|P49010|HEXC_BOMMO Chitooligosaccharidolytic beta-N-acetylglucosaminidase OS=Bombyx mori PE=1 SV=1	gi|149588608|ref|NP_001092298.1|	beta-N-acetylglucosaminidase NAG2 [Tribolium castaneum] >gi|148611478|gb|ABQ95983.1| beta-N-acetylglucosaminidase NAG2 [Tribolium castaneum]
BT_ZHJ1_ZJU_Unigene4275	1035	T	C	42	DP=30;AF1=0.5;CI95=0.5,0.5;DP4=6,8,8,2;MQ=20;FQ=45;PV4=0.1,2.6e-18,1,0.33	GAT->GAC	D->D	sp|P41073|PEP_DROME Zinc finger protein on ecdysone puffs OS=Drosophila melanogaster GN=Pep PE=1 SV=1	gi|193584708|ref|XP_001951973.1|	PREDICTED: similar to Protein on ecdysone puffs CG6143-PB [Acyrthosiphon pisum]
BT_ZHJ1_ZJU_Unigene4275	1068	G	C	54	DP=30;AF1=0.5;CI95=0.5,0.5;DP4=7,7,6,7;MQ=20;FQ=57;PV4=1,2.8e-11,1,1	CAG->CAC	Q->H	sp|P41073|PEP_DROME Zinc finger protein on ecdysone puffs OS=Drosophila melanogaster GN=Pep PE=1 SV=1	gi|193584708|ref|XP_001951973.1|	PREDICTED: similar to Protein on ecdysone puffs CG6143-PB [Acyrthosiphon pisum]
BT_ZHJ1_ZJU_Unigene44460	172	A	C	17.1	DP=37;AF1=0.5;CI95=0.5,0.5;DP4=0,23,0,14;MQ=20;FQ=19.8;PV4=1,2.4e-07,1,1	ACC->CCC	T->P	sp|P45583|CU19_LOCMI Cuticle protein 19 OS=Locusta migratoria PE=1 SV=1	gi|240849314|ref|NP_001155507.1|	cuticular protein 58 [Acyrthosiphon pisum] >gi|239792554|dbj|BAH72607.1| ACYPI003073 [Acyrthosiphon pisum]
BT_ZHJ1_ZJU_Unigene44460	230	A	C	15.1	DP=53;AF1=0.5;CI95=0.5,0.5;DP4=0,31,0,22;MQ=20;FQ=17.7;PV4=1,4.6e-21,1,1	CAC->CCC	H->P	sp|P45583|CU19_LOCMI Cuticle protein 19 OS=Locusta migratoria PE=1 SV=1	gi|240849314|ref|NP_001155507.1|	cuticular protein 58 [Acyrthosiphon pisum] >gi|239792554|dbj|BAH72607.1| ACYPI003073 [Acyrthosiphon pisum]
BT_ZHJ1_ZJU_Unigene45084	175	C	G	3.01	DP=22;AF1=0.4997;CI95=0.5,0.5;DP4=6,9,3,3;MQ=20;FQ=4.77;PV4=1,3.5e-15,1,0.36	CTT->GTT	L->V	sp|P82922|RT29_BOVIN 28S ribosomal protein S29, mitochondrial OS=Bos taurus GN=DAP3 PE=1 SV=3	gi|91079626|ref|XP_967654.1|	PREDICTED: similar to mitochondrial ribosomal protein S29 CG3633-PA [Tribolium castaneum]
BT_ZHJ1_ZJU_Unigene45614	258	A	G	6.2	DP=74;AF1=0.4999;CI95=0.5,0.5;DP4=0,39,0,35;MQ=20;FQ=8.58;PV4=1,3.2e-54,1,1	ACA->ACG	T->T	sp|Q923G2|RPAB3_MOUSE DNA-directed RNA polymerases I, II, and III subunit RPABC3 OS=Mus musculus GN=Polr2h PE=2 SV=3	gi|91087535|ref|XP_970133.1|	PREDICTED: similar to Rpb8 CG11246-PA [Tribolium castaneum]
BT_ZHJ1_ZJU_Unigene47442	30	T	C	15.2	DP=60;AF1=0.5032;CI95=0.5,0.5;DP4=2,0,4,0;MQ=20;FQ=-8.64;PV4=1,1,1,1	GTT->GTC	V->V	sp|P42125|D3D2_MOUSE 3,2-trans-enoyl-CoA isomerase, mitochondrial OS=Mus musculus GN=Dci PE=2 SV=1	gi|289741943|gb|ADD19719.1|	hydroxyacyl-CoA dehydrogenase/enoyl-CoA hydratase [Glossina morsitans morsitans]
BT_ZHJ1_ZJU_Unigene47865	194	G	A	46	DP=17;AF1=0.5;CI95=0.5,0.5;DP4=2,3,3,8;MQ=20;FQ=17.1;PV4=1,2e-29,1,1	CGT->CAT	R->H	sp|Q3SYV9|ARHL2_BOVIN Poly(ADP-ribose) glycohydrolase ARH3 OS=Bos taurus GN=ADPRHL2 PE=2 SV=1	gi|156549146|ref|XP_001607700.1|	PREDICTED: similar to ENSANGP00000022032 [Nasonia vitripennis]
BT_ZHJ1_ZJU_Unigene4798	165	C	T	18.1	DP=13;AF1=0.5;CI95=0.5,0.5;DP4=0,5,1,5;MQ=20;FQ=15.7;PV4=1,1.4e-05,1,0.29	CGC->CGT	R->R	sp|Q9JLB0|MPP6_MOUSE MAGUK p55 subfamily member 6 OS=Mus musculus GN=Mpp6 PE=1 SV=1	gi|189237268|ref|XP_972920.2|	PREDICTED: similar to calcium/calmodulin-dependent serine protein kinase membrane-associated guanylate kinase (cask) [Tribolium castaneum]
BT_ZHJ1_ZJU_Unigene48631	325	G	A	28	DP=38;AF1=0.5;CI95=0.5,0.5;DP4=3,18,1,15;MQ=20;FQ=31;PV4=0.62,1.5e-20,1,1	GCC->ACC	A->T	sp|P19334|TRP_DROME Transient receptor potential protein OS=Drosophila melanogaster GN=trp PE=1 SV=3	gi|195503104|ref|XP_002098512.1|	GE10412 [Drosophila yakuba] >gi|194184613|gb|EDW98224.1| GE10412 [Drosophila yakuba]
BT_ZHJ1_ZJU_Unigene48633	366	T	G	11.4	DP=47;AF1=0.505;CI95=0.5,0.5;DP4=0,12,0,35;MQ=20;FQ=-10.4;PV4=1,6.5e-34,1,1	ACT->ACG	T->T	sp|Q9W1C9|PEB3_DROME Ejaculatory bulb-specific protein 3 OS=Drosophila melanogaster GN=PebIII PE=1 SV=2	gi|21898673|gb|AAM77025.1|	chemosensory protein [Rhyparobia maderae]
BT_ZHJ1_ZJU_Unigene48783	69	C	A	16.1	DP=10;AF1=0.5;CI95=0.5,0.5;DP4=5,0,5,0;MQ=20;FQ=16.1;PV4=1,0.00053,1,0.33	ATC->ATA	I->I	sp|Q4RY26|FUND1_TETNG FUN14 domain-containing protein 1 OS=Tetraodon nigroviridis GN=fundc1 PE=3 SV=1	gi|110759989|ref|XP_396316.3|	PREDICTED: similar to FUN14 domain containing 1 [Apis mellifera]
BT_ZHJ1_ZJU_Unigene48884	417	C	T	9.52	DP=50;AF1=0.5;CI95=0.5,0.5;DP4=0,32,0,17;MQ=20;FQ=12.1;PV4=1,3.9e-75,1,1	AAC->AAT	N->N	sp|P29508|SPB3_HUMAN Serpin B3 OS=Homo sapiens GN=SERPINB3 PE=1 SV=2	gi|91083439|ref|XP_969846.1|	PREDICTED: similar to serpin B6 [Tribolium castaneum]
BT_ZHJ1_ZJU_Unigene48984	444	T	C	24	DP=16;AF1=0.5002;CI95=0.5,0.5;DP4=0,5,0,11;MQ=20;FQ=6.18;PV4=1,5.5e-08,1,1	CGT->CGC	R->R	sp|P43508|CPR4_CAEEL Cathepsin B-like cysteine proteinase 4 OS=Caenorhabditis elegans GN=cpr-4 PE=2 SV=1	gi|17559068|ref|NP_504682.1|	Cysteine PRotease related family member (cpr-4) [Caenorhabditis elegans] >gi|1169085|sp|P43508.1|CPR4_CAEEL RecName: Full=Cathepsin B-like cysteine proteinase 4; AltName: Full=Cysteine protease-related 4; Flags: Precursor >gi|675500|gb|AAA98785.1| cathepsin B-like cysteine proteinase [Caenorhabditis elegans] >gi|695293|gb|AAA98783.1| cathepsin B-like cysteine proteinase [Caenorhabditis elegans] >…
BT_ZHJ1_ZJU_Unigene49361	445	G	A	17.1	DP=39;AF1=0.502;CI95=0.5,0.5;DP4=0,10,0,29;MQ=20;FQ=-6.97;PV4=1,3.3e-67,1,1	GTC->ATC	V->I	sp|O95671|ASML_HUMAN N-acetylserotonin O-methyltransferase-like protein OS=Homo sapiens GN=ASMTL PE=1 SV=3	gi|291230352|ref|XP_002735117.1|	PREDICTED: acetylserotonin O-methyltransferase-like [Saccoglossus kowalevskii]
BT_ZHJ1_ZJU_Unigene49413	336	C	T	95	DP=48;AF1=0.5;CI95=0.5,0.5;DP4=7,19,11,11;MQ=20;FQ=97.6;PV4=0.14,7.2e-20,1,0.32	GAC->GAT	D->D	sp|P28075|PSB5_RAT Proteasome subunit beta type-5 OS=Rattus norvegicus GN=Psmb5 PE=1 SV=3	gi|91085931|ref|XP_970194.1|	PREDICTED: similar to proteasome subunit beta type 5,8 [Tribolium castaneum]
BT_ZHJ1_ZJU_Unigene49413	390	C	T	10.4	DP=16;AF1=0.5;CI95=0.5,0.5;DP4=4,7,1,4;MQ=20;FQ=13.2;PV4=1,6.3e-12,1,1	GAC->GAT	D->D	sp|P28075|PSB5_RAT Proteasome subunit beta type-5 OS=Rattus norvegicus GN=Psmb5 PE=1 SV=3	gi|91085931|ref|XP_970194.1|	PREDICTED: similar to proteasome subunit beta type 5,8 [Tribolium castaneum]
BT_ZHJ1_ZJU_Unigene49517	46	G	A	3.01	DP=37;AF1=0.4998;CI95=0.5,0.5;DP4=24,0,12,0;MQ=20;FQ=4.77;PV4=1,1.2e-12,1,0.48	GTC->ATC	V->I	sp|Q16927|VIT1_AEDAE Vitellogenin-A1 OS=Aedes aegypti GN=VGA1 PE=1 SV=2	gi|70673205|gb|AAZ06771.1|	vitellogenin [Homalodisca vitripennis]
BT_ZHJ1_ZJU_Unigene49525	276	T	G	25	DP=30;AF1=0.5;CI95=0.5,0.5;DP4=10,7,9,1;MQ=20;FQ=28;PV4=0.19,4.2e-13,1,0.14	CCT->CCG	P->P	sp|Q9P7E8|APP1_SCHPO Protein app1 OS=Schizosaccharomyces pombe GN=app1 PE=2 SV=1	gi|195132318|ref|XP_002010590.1|	GI21630 [Drosophila mojavensis] >gi|193907378|gb|EDW06245.1| GI21630 [Drosophila mojavensis]
BT_ZHJ1_ZJU_Unigene49593	291	A	G	55	DP=21;AF1=0.5;CI95=0.5,0.5;DP4=3,4,1,13;MQ=20;FQ=32;PV4=0.088,9.7e-28,1,1	GCA->GCG	A->A	sp|Q27245|YH24_CAEEL Putative aminopeptidase W07G4.4 OS=Caenorhabditis elegans GN=W07G4.4 PE=1 SV=1	gi|158290190|ref|XP_311764.3|	AGAP003475-PA [Anopheles gambiae str. PEST] >gi|157018337|gb|EAA07361.3| AGAP003475-PA [Anopheles gambiae str. PEST]
BT_ZHJ1_ZJU_Unigene49880	370	G	T	44	DP=33;AF1=0.5;CI95=0.5,0.5;DP4=8,13,7,4;MQ=20;FQ=47;PV4=0.27,3.7e-13,1,1	GCT->TCT	A->S	sp|P05990|PYR1_DROME CAD protein OS=Drosophila melanogaster GN=r PE=1 SV=3	gi|91090153|ref|XP_972190.1|	PREDICTED: similar to carbamoyl-phosphate synthase large chain [Tribolium castaneum]
BT_ZHJ1_ZJU_Unigene49880	477	C	T	26	DP=16;AF1=0.5;CI95=0.5,0.5;DP4=0,8,0,8;MQ=20;FQ=26;PV4=1,1.3e-13,1,1	AAC->AAT	N->N	sp|P05990|PYR1_DROME CAD protein OS=Drosophila melanogaster GN=r PE=1 SV=3	gi|91090153|ref|XP_972190.1|	PREDICTED: similar to carbamoyl-phosphate synthase large chain [Tribolium castaneum]
BT_ZHJ1_ZJU_Unigene50138	186	G	A	4.77	DP=33;AF1=0.4999;CI95=0.5,0.5;DP4=23,2,6,2;MQ=20;FQ=6.98;PV4=0.24,1.2e-08,1,1	TTG->TTA	L->L	sp|Q9VBV3|TAKT_DROME Protein takeout OS=Drosophila melanogaster GN=to PE=2 SV=1	gi|193636528|ref|XP_001947537.1|	PREDICTED: similar to soldier-specific protein-1 [Acyrthosiphon pisum]
BT_ZHJ1_ZJU_Unigene50428	246	C	T	8.64	DP=34;AF1=0.5;CI95=0.5,0.5;DP4=0,19,0,9;MQ=20;FQ=11.3;PV4=1,2.7e-11,1,1	GGC->GGT	G->G	sp|Q8LFQ6|GRXC4_ARATH Glutaredoxin-C4 OS=Arabidopsis thaliana GN=GRXC4 PE=2 SV=2	gi|58377313|ref|XP_309539.2|	glutaredoxin (AGAP011107-PA) [Anopheles gambiae str. PEST] >gi|55244888|gb|EAA05108.2| glutaredoxin (AGAP011107-PA) [Anopheles gambiae str. PEST]
BT_ZHJ1_ZJU_Unigene50481	426	G	A	29	DP=20;AF1=0.5;CI95=0.5,0.5;DP4=0,10,0,10;MQ=20;FQ=29;PV4=1,1.5e-13,1,0.2	ACG->ACA	T->T	sp|P41375|IF2B_DROME Eukaryotic translation initiation factor 2 subunit 2 OS=Drosophila melanogaster GN=eIF-2beta PE=1 SV=1	gi|239789408|dbj|BAH71330.1|	ACYPI004549 [Acyrthosiphon pisum]
BT_ZHJ1_ZJU_Unigene50499	401	T	C	122	DP=82;AF1=0.5;CI95=0.5,0.5;DP4=14,19,18,29;MQ=20;FQ=97;PV4=0.82,3.7e-61,1,0.13	GTA->GCA	V->A	sp|Q7KQM6|PERQ1_DROME PERQ amino acid-rich with GYF domain-containing protein CG11148 OS=Drosophila melanogaster GN=CG11148 PE=1 SV=2	gi|110759005|ref|XP_393491.3|	PREDICTED: similar to CG11148-PA, isoform A isoform 1 [Apis mellifera]
BT_ZHJ1_ZJU_Unigene50758	258	G	C	21	DP=45;AF1=0.5;CI95=0.5,0.5;DP4=4,23,8,5;MQ=20;FQ=24;PV4=0.0075,5.2e-78,1,0.12	GTG->GTC	V->V	sp|Q9VYY4|C4G15_DROME Cytochrome P450 4g15 OS=Drosophila melanogaster GN=Cyp4g15 PE=2 SV=1	gi|193650239|ref|XP_001944205.1|	PREDICTED: similar to cytochrome P450 [Acyrthosiphon pisum]
BT_ZHJ1_ZJU_Unigene50766	534	T	C	27	DP=31;AF1=0.5;CI95=0.5,0.5;DP4=0,16,0,15;MQ=20;FQ=28.6;PV4=1,5.1e-07,1,1	TAT->TAC	Y->Y	sp|Q92523|CPT1B_HUMAN Carnitine O-palmitoyltransferase 1, muscle isoform OS=Homo sapiens GN=CPT1B PE=2 SV=2	gi|119114549|ref|XP_319335.3|	AGAP010164-PA [Anopheles gambiae str. PEST] >gi|116118469|gb|EAA13810.3| AGAP010164-PA [Anopheles gambiae str. PEST]
BT_ZHJ1_ZJU_Unigene50766	562	A	C	15.1	DP=61;AF1=0.5;CI95=0.5,0.5;DP4=0,36,0,25;MQ=20;FQ=17.5;PV4=1,6.5e-14,1,1	ACC->CCC	T->P	sp|Q92523|CPT1B_HUMAN Carnitine O-palmitoyltransferase 1, muscle isoform OS=Homo sapiens GN=CPT1B PE=2 SV=2	gi|119114549|ref|XP_319335.3|	AGAP010164-PA [Anopheles gambiae str. PEST] >gi|116118469|gb|EAA13810.3| AGAP010164-PA [Anopheles gambiae str. PEST]
BT_ZHJ1_ZJU_Unigene50924	105	C	T	9.52	DP=12;AF1=0.5;CI95=0.5,0.5;DP4=7,1,2,2;MQ=20;FQ=12.3;PV4=0.24,6.8e-06,1,1	AAC->AAT	N->N	sp|Q16927|VIT1_AEDAE Vitellogenin-A1 OS=Aedes aegypti GN=VGA1 PE=1 SV=2	gi|2522237|dbj|BAA22791.1|	vitellogenin [Athalia rosae]
BT_ZHJ1_ZJU_Unigene50924	259	A	G	24	DP=61;AF1=0.5;CI95=0.5,0.5;DP4=2,15,1,43;MQ=20;FQ=14.9;PV4=0.19,1.6e-58,1,0.15	ATC->GTC	I->V	sp|Q16927|VIT1_AEDAE Vitellogenin-A1 OS=Aedes aegypti GN=VGA1 PE=1 SV=2	gi|2522237|dbj|BAA22791.1|	vitellogenin [Athalia rosae]
BT_ZHJ1_ZJU_Unigene50946	224	C	G	4.13	DP=31;AF1=0.4998;CI95=0.5,0.5;DP4=1,21,0,9;MQ=20;FQ=6.2;PV4=1,1.6e-39,1,1	ACT->AGT	T->S	sp|P32583|SRP40_YEAST Suppressor protein SRP40 OS=Saccharomyces cerevisiae GN=SRP40 PE=1 SV=2	gi|111120322|ref|NP_034210.2|	dentin sialophosphoprotein [Mus musculus]
BT_ZHJ1_ZJU_Unigene51146	192	T	C	67	DP=31;AF1=0.5;CI95=0.5,0.5;DP4=11,1,15,3;MQ=20;FQ=35;PV4=0.63,1.3e-36,1,1	CAT->CAC	H->H	sp|Q9VY28|RT25_DROME Probable 28S ribosomal protein S25, mitochondrial OS=Drosophila melanogaster GN=mRpS25 PE=2 SV=1	gi|193580206|ref|XP_001945038.1|	PREDICTED: similar to mitochondrial 28S ribosomal protein S25 [Acyrthosiphon pisum]
BT_ZHJ1_ZJU_Unigene51147	84	T	G	15.1	DP=13;AF1=0.5;CI95=0.5,0.5;DP4=7,0,6,0;MQ=20;FQ=17.7;PV4=1,0.00041,1,0.22	GGT->GGG	G->G	sp|P07602|SAP_HUMAN Proactivator polypeptide OS=Homo sapiens GN=PSAP PE=1 SV=2	gi|156550309|ref|XP_001603446.1|	PREDICTED: similar to saposin [Nasonia vitripennis]
BT_ZHJ1_ZJU_Unigene51147	232	C	G	26	DP=101;AF1=0.5;CI95=0.5,0.5;DP4=49,1,33,2;MQ=20;FQ=26.5;PV4=0.57,1.3e-35,1,0.44	CAA->GAA	Q->E	sp|P07602|SAP_HUMAN Proactivator polypeptide OS=Homo sapiens GN=PSAP PE=1 SV=2	gi|156550309|ref|XP_001603446.1|	PREDICTED: similar to saposin [Nasonia vitripennis]
BT_ZHJ1_ZJU_Unigene51147	389	C	T	51	DP=28;AF1=0.5;CI95=0.5,0.5;DP4=1,6,1,18;MQ=20;FQ=10.4;PV4=0.47,6.6e-47,1,0.46	GCA->GTA	A->V	sp|P07602|SAP_HUMAN Proactivator polypeptide OS=Homo sapiens GN=PSAP PE=1 SV=2	gi|156550309|ref|XP_001603446.1|	PREDICTED: similar to saposin [Nasonia vitripennis]
BT_ZHJ1_ZJU_Unigene51147	423	T	G	3.01	DP=49;AF1=0.4998;CI95=0.5,0.5;DP4=0,27,0,22;MQ=20;FQ=4.77;PV4=1,1.4e-51,1,1	GAT->GAG	D->E	sp|P07602|SAP_HUMAN Proactivator polypeptide OS=Homo sapiens GN=PSAP PE=1 SV=2	gi|156550309|ref|XP_001603446.1|	PREDICTED: similar to saposin [Nasonia vitripennis]
BT_ZHJ1_ZJU_Unigene51200	368	T	G	6.98	DP=22;AF1=0.4999;CI95=0.5,0.5;DP4=10,5,7,0;MQ=20;FQ=9.53;PV4=0.13,0.00024,1,1	GTG->GGG	V->G	sp|Q6P963|GLO2_DANRE Hydroxyacylglutathione hydrolase, mitochondrial OS=Danio rerio GN=hagh PE=2 SV=2	gi|91088179|ref|XP_972438.1|	PREDICTED: similar to CG4365 CG4365-PA [Tribolium castaneum]
BT_ZHJ1_ZJU_Unigene51231	231	C	T	8.64	DP=76;AF1=0.5;CI95=0.5,0.5;DP4=48,0,25,1;MQ=20;FQ=10.5;PV4=0.35,4.3e-17,1,1	AAC->AAT	N->N	sp|P30043|BLVRB_HUMAN Flavin reductase OS=Homo sapiens GN=BLVRB PE=1 SV=3	gi|239799383|dbj|BAH70615.1|	ACYPI009272 [Acyrthosiphon pisum]
BT_ZHJ1_ZJU_Unigene51298	327	C	T	16.1	DP=10;AF1=0.5;CI95=0.5,0.5;DP4=3,2,5,0;MQ=20;FQ=18.9;PV4=0.44,7.5e-08,1,1	GGC->GGT	G->G	sp|Q9C102|GLT1_SCHPO Putative glutamate synthase [NADPH] OS=Schizosaccharomyces pombe GN=SPAPB1E7.07 PE=2 SV=1	gi|193664469|ref|XP_001948786.1|	PREDICTED: similar to CG9674 CG9674-PA [Acyrthosiphon pisum]
BT_ZHJ1_ZJU_Unigene51404	174	G	A	25	DP=58;AF1=0.5;CI95=0.5,0.5;DP4=13,30,7,8;MQ=20;FQ=28;PV4=0.35,8.3e-48,1,1	ACG->ACA	T->T	sp|P36362|CHIT_MANSE Endochitinase OS=Manduca sexta PE=2 SV=1	gi|86515388|ref|NP_001034524.1|	chitinase 5 [Tribolium castaneum] >gi|56121707|gb|AAV74190.1| chitinase 5 [Tribolium castaneum]
BT_ZHJ1_ZJU_Unigene51434	504	T	G	65	DP=24;AF1=0.5;CI95=0.5,0.5;DP4=3,10,4,7;MQ=20;FQ=67.4;PV4=0.66,2.8e-29,1,1	GCT->GCG	A->A	sp|P54358|DPOD1_DROME DNA polymerase delta catalytic subunit OS=Drosophila melanogaster GN=DNApol-delta PE=1 SV=2	gi|66511388|ref|XP_623795.1|	PREDICTED: similar to DNA polymerase delta catalytic subunit [Apis mellifera]
BT_ZHJ1_ZJU_Unigene51512	117	G	A	28	DP=42;AF1=0.5;CI95=0.5,0.5;DP4=21,6,9,5;MQ=20;FQ=31;PV4=0.46,2.1e-24,1,1	CCG->CCA	P->P	sp|Q24799|MYPH_ECHGR Myophilin OS=Echinococcus granulosus PE=2 SV=1	gi|156548256|ref|XP_001607280.1|	PREDICTED: similar to calponin/transgelin [Nasonia vitripennis]
BT_ZHJ1_ZJU_Unigene51647	429	T	C	39	DP=38;AF1=0.5;CI95=0.5,0.5;DP4=10,5,7,3;MQ=20;FQ=42;PV4=1,8.3e-20,1,0.28	GAT->GAC	D->D	sp|Q9VBV3|TAKT_DROME Protein takeout OS=Drosophila melanogaster GN=to PE=2 SV=1	gi|237761902|emb|CAR94537.1|	CG10407-PA-like protein [Blattella germanica]
BT_ZHJ1_ZJU_Unigene51729	179	T	C	58	DP=55;AF1=0.5;CI95=0.5,0.5;DP4=12,24,9,9;MQ=20;FQ=61;PV4=0.25,1.7e-27,1,0.42	ATG->ACG	M->T	sp|Q55CW2|SAMKC_DICDI Probable serine/threonine-protein kinase samkC OS=Dictyostelium discoideum GN=samkC PE=3 SV=2	gi|189240451|ref|XP_001812683.1|	PREDICTED: similar to CG6108 CG6108-PA [Tribolium castaneum]
BT_ZHJ1_ZJU_Unigene51729	261	T	A	19.1	DP=82;AF1=0.5;CI95=0.5,0.5;DP4=6,42,1,33;MQ=20;FQ=22;PV4=0.23,1.1e-55,1,1	TCT->TCA	S->S	sp|Q55CW2|SAMKC_DICDI Probable serine/threonine-protein kinase samkC OS=Dictyostelium discoideum GN=samkC PE=3 SV=2	gi|189240451|ref|XP_001812683.1|	PREDICTED: similar to CG6108 CG6108-PA [Tribolium castaneum]
BT_ZHJ1_ZJU_Unigene51797	228	C	T	6.98	DP=105;AF1=0.4999;CI95=0.5,0.5;DP4=58,8,34,2;MQ=20;FQ=9.53;PV4=0.49,1.4e-83,1,1	AAC->AAT	N->N	sp|Q7M4F2|CUD8_SCHGR Endocuticle structural glycoprotein SgAbd-8 OS=Schistocerca gregaria PE=1 SV=1	gi|157816442|gb|ABJ16998.2|	IP07570p [Drosophila melanogaster]
BT_ZHJ1_ZJU_Unigene51803	549	T	C	3.01	DP=51;AF1=0.4997;CI95=0.5,0.5;DP4=6,28,0,15;MQ=20;FQ=4.77;PV4=0.16,5.7e-27,1,1	CAT->CAC	H->H	sp|P51553|IDH3G_HUMAN Isocitrate dehydrogenase [NAD] subunit gamma, mitochondrial OS=Homo sapiens GN=IDH3G PE=1 SV=1	gi|48097748|ref|XP_393876.1|	PREDICTED: similar to CG5028-PA [Apis mellifera]
BT_ZHJ1_ZJU_Unigene51803	762	T	C	71	DP=90;AF1=0.5;CI95=0.5,0.5;DP4=5,39,4,36;MQ=20;FQ=73.9;PV4=1,4.8e-86,1,1	GAT->GAC	D->D	sp|P51553|IDH3G_HUMAN Isocitrate dehydrogenase [NAD] subunit gamma, mitochondrial OS=Homo sapiens GN=IDH3G PE=1 SV=1	gi|48097748|ref|XP_393876.1|	PREDICTED: similar to CG5028-PA [Apis mellifera]
BT_ZHJ1_ZJU_Unigene51803	879	A	G	7.8	DP=14;AF1=0.5;CI95=0.5,0.5;DP4=0,9,0,5;MQ=20;FQ=10.4;PV4=1,1.1e-10,1,1	CTA->CTG	L->L	sp|P51553|IDH3G_HUMAN Isocitrate dehydrogenase [NAD] subunit gamma, mitochondrial OS=Homo sapiens GN=IDH3G PE=1 SV=1	gi|48097748|ref|XP_393876.1|	PREDICTED: similar to CG5028-PA [Apis mellifera]
BT_ZHJ1_ZJU_Unigene51824	77	T	G	12.3	DP=27;AF1=0.5;CI95=0.5,0.5;DP4=17,0,10,0;MQ=20;FQ=15.1;PV4=1,9.9e-07,1,1	GTC->GGC	V->G	sp|Q95KF7|CLVS2_MACFA Clavesin-2 OS=Macaca fascicularis GN=CLVS2 PE=2 SV=2	gi|156554689|ref|XP_001604372.1|	PREDICTED: similar to GA10180-PA [Nasonia vitripennis]
BT_ZHJ1_ZJU_Unigene51886	405	A	G	16.1	DP=28;AF1=0.5;CI95=0.5,0.5;DP4=0,16,0,10;MQ=20;FQ=19;PV4=1,4.4e-05,1,0.47	CCA->CCG	P->P	sp|Q5JJ64|Y1782_PYRKO Uncharacterized serpin-like protein TK1782 OS=Pyrococcus kodakaraensis GN=TK1782 PE=3 SV=1	gi|226342882|ref|NP_001139703.1|	serine protease inhibitor 10 [Bombyx mori] >gi|195972024|gb|ACG61174.1| serpin-10 [Bombyx mori]
BT_ZHJ1_ZJU_Unigene51987	681	C	T	7.8	DP=26;AF1=0.5;CI95=0.5,0.5;DP4=2,14,0,10;MQ=20;FQ=10.4;PV4=0.51,1e-37,1,1	TAC->TAT	Y->Y	sp|P55859|PNPH_BOVIN Purine nucleoside phosphorylase OS=Bos taurus GN=PNP PE=1 SV=3	gi|156537211|ref|XP_001604902.1|	PREDICTED: similar to purine nucleoside phosphorylase [Nasonia vitripennis]
BT_ZHJ1_ZJU_Unigene51987	693	C	G	20	DP=22;AF1=0.5;CI95=0.5,0.5;DP4=0,11,0,11;MQ=20;FQ=22.6;PV4=1,6.2e-26,1,0.1	CTC->CTG	L->L	sp|P55859|PNPH_BOVIN Purine nucleoside phosphorylase OS=Bos taurus GN=PNP PE=1 SV=3	gi|156537211|ref|XP_001604902.1|	PREDICTED: similar to purine nucleoside phosphorylase [Nasonia vitripennis]
BT_ZHJ1_ZJU_Unigene52005	852	A	G	10.4	DP=61;AF1=0.5;CI95=0.5,0.5;DP4=0,38,0,23;MQ=20;FQ=12.9;PV4=1,4.6e-36,1,1	GCA->GCG	A->A	sp|P22464|ANXB9_DROME Annexin-B9 OS=Drosophila melanogaster GN=AnnIX PE=1 SV=2	gi|193700072|ref|XP_001950997.1|	PREDICTED: similar to annexin B13a [Acyrthosiphon pisum]
BT_ZHJ1_ZJU_Unigene52030	414	C	T	66	DP=49;AF1=0.5;CI95=0.5,0.5;DP4=3,15,8,23;MQ=20;FQ=54.8;PV4=0.72,2e-33,1,1	GGC->GGT	G->G	sp|P40927|MAOX_COLLI NADP-dependent malic enzyme OS=Columba livia GN=ME1 PE=1 SV=1	gi|158291541|ref|XP_313043.4|	AGAP004159-PA [Anopheles gambiae str. PEST] >gi|157017597|gb|EAA08510.4| AGAP004159-PA [Anopheles gambiae str. PEST]
BT_ZHJ1_ZJU_Unigene52043	408	C	T	8.64	DP=14;AF1=0.5;CI95=0.5,0.5;DP4=0,6,0,8;MQ=20;FQ=10.8;PV4=1,2.1e-21,1,0.28	TAC->TAT	Y->Y	sp|Q16Y34|ATAT_AEDAE Alpha-tubulin N-acetyltransferase OS=Aedes aegypti GN=AAEL008679 PE=3 SV=1	gi|189235028|ref|XP_972158.2|	PREDICTED: similar to CG3967 CG3967-PC [Tribolium castaneum]
BT_ZHJ1_ZJU_Unigene52056	597	T	C	3.54	DP=25;AF1=0.4998;CI95=0.5,0.5;DP4=0,12,0,7;MQ=20;FQ=5.46;PV4=1,1.5e-15,1,0.38	GAT->GAC	D->D	sp|Q2TBG8|UCHL3_BOVIN Ubiquitin carboxyl-terminal hydrolase isozyme L3 OS=Bos taurus GN=UCHL3 PE=2 SV=1	gi|239789427|dbj|BAH71339.1|	ACYPI006329 [Acyrthosiphon pisum]
BT_ZHJ1_ZJU_Unigene52138	539	T	C	41	DP=115;AF1=0.5;CI95=0.5,0.5;DP4=19,52,10,33;MQ=20;FQ=44;PV4=0.82,5.1e-71,1,1	ATA->ACA	I->T	sp|Q9I7S8|PUR6_DROME Multifunctional protein ADE2 OS=Drosophila melanogaster GN=ade5 PE=1 SV=2	gi|156543140|ref|XP_001607772.1|	PREDICTED: similar to phosphoribosylaminoimidazole carboxylase [Nasonia vitripennis]
BT_ZHJ1_ZJU_Unigene52198	188	G	A	71	DP=106;AF1=0.5;CI95=0.5,0.5;DP4=19,35,22,24;MQ=20;FQ=74;PV4=0.23,3.5e-75,1,1	CGC->CAC	R->H	sp|Q86YZ3|HORN_HUMAN Hornerin OS=Homo sapiens GN=HRNR PE=1 SV=2	gi|194210790|ref|XP_001492876.2|	PREDICTED: similar to filaggrin family member 2 [Equus caballus]
BT_ZHJ1_ZJU_Unigene52253	413	T	C	3.54	DP=17;AF1=0.4998;CI95=0.5,0.5;DP4=11,0,2,2;MQ=20;FQ=5.46;PV4=0.057,1.6e-12,1,0.42	ATA->ACA	I->T	sp|A4IH24|TPX2_XENTR Targeting protein for Xklp2 OS=Xenopus tropicalis GN=tpx2 PE=2 SV=1	gi|189235393|ref|XP_001810875.1|	PREDICTED: similar to restricted expression proliferation associated protein-100 [Tribolium castaneum]
BT_ZHJ1_ZJU_Unigene52253	882	G	A	22	DP=11;AF1=0.5;CI95=0.5,0.5;DP4=0,5,0,6;MQ=20;FQ=16.5;PV4=1,3.2e-10,1,1	CCG->CCA	P->P	sp|A4IH24|TPX2_XENTR Targeting protein for Xklp2 OS=Xenopus tropicalis GN=tpx2 PE=2 SV=1	gi|189235393|ref|XP_001810875.1|	PREDICTED: similar to restricted expression proliferation associated protein-100 [Tribolium castaneum]
BT_ZHJ1_ZJU_Unigene52285	184	A	G	3.01	DP=33;AF1=0.4997;CI95=0.5,0.5;DP4=10,12,1,8;MQ=20;FQ=4.77;PV4=0.11,1e-26,1,1	ATC->GTC	I->V	sp|Q6NWZ9|CDO1_DANRE Cysteine dioxygenase type 1 OS=Danio rerio GN=cdo1 PE=2 SV=1	gi|110762117|ref|XP_001122114.1|	PREDICTED: similar to cysteine dioxygenase, type I [Apis mellifera]
BT_ZHJ1_ZJU_Unigene52287	573	C	T	9.52	DP=14;AF1=0.5;CI95=0.5,0.5;DP4=3,4,5,2;MQ=20;FQ=12.3;PV4=0.59,1.5e-07,1,0.41	CAC->CAT	H->H	sp|Q3KQG9|PPAT_XENLA Testicular acid phosphatase homolog OS=Xenopus laevis GN=acpt PE=2 SV=1	gi|193713569|ref|XP_001949803.1|	PREDICTED: similar to Acid phosphatase 1 CG7899-PA [Acyrthosiphon pisum]
BT_ZHJ1_ZJU_Unigene52340	1068	G	A	74	DP=44;AF1=0.5;CI95=0.5,0.5;DP4=5,22,8,9;MQ=20;FQ=77;PV4=0.087,2.7e-28,1,0.23	TTG->TTA	L->L	sp|P13607|ATNA_DROME Sodium/potassium-transporting ATPase subunit alpha OS=Drosophila melanogaster GN=Atpalpha PE=1 SV=3	gi|432542|gb|AAB28239.1|	sodium pump alpha subunit [Ctenocephalides felis]
BT_ZHJ1_ZJU_Unigene52416	234	T	C	59	DP=25;AF1=0.5;CI95=0.5,0.5;DP4=3,10,5,5;MQ=20;FQ=61.9;PV4=0.22,4.9e-13,1,0.38	GAT->GAC	D->D	sp|Q61316|HSP74_MOUSE Heat shock 70 kDa protein 4 OS=Mus musculus GN=Hspa4 PE=1 SV=1	gi|189236327|ref|XP_975279.2|	PREDICTED: similar to AGAP010331-PA [Tribolium castaneum]
BT_ZHJ1_ZJU_Unigene52416	393	C	T	65	DP=16;AF1=0.5002;CI95=0.5,0.5;DP4=5,0,8,3;MQ=20;FQ=6.2;PV4=0.51,2.9e-12,1,0.19	GAC->GAT	D->D	sp|Q61316|HSP74_MOUSE Heat shock 70 kDa protein 4 OS=Mus musculus GN=Hspa4 PE=1 SV=1	gi|189236327|ref|XP_975279.2|	PREDICTED: similar to AGAP010331-PA [Tribolium castaneum]
BT_ZHJ1_ZJU_Unigene52435	385	T	C	18.1	DP=40;AF1=0.5;CI95=0.5,0.5;DP4=0,20,0,17;MQ=20;FQ=20.8;PV4=1,1.7e-25,1,1	TAC->CAC	Y->H	sp|Q01603|PERO_DROME Peroxidase OS=Drosophila melanogaster GN=Pxd PE=2 SV=2	gi|193598869|ref|XP_001951916.1|	PREDICTED: similar to peroxinectin [Acyrthosiphon pisum]
BT_ZHJ1_ZJU_Unigene52458	1722	T	C	3.54	DP=35;AF1=0.4998;CI95=0.5,0.5;DP4=0,9,0,17;MQ=20;FQ=5.28;PV4=1,2.8e-19,1,0.014	TAT->TAC	Y->Y	sp|Q9NP92|RT30_HUMAN 28S ribosomal protein S30, mitochondrial OS=Homo sapiens GN=MRPS30 PE=1 SV=2	gi|158302492|ref|XP_322027.4|	AGAP001134-PA [Anopheles gambiae str. PEST] >gi|157012978|gb|EAA01009.5| AGAP001134-PA [Anopheles gambiae str. PEST]
BT_ZHJ1_ZJU_Unigene52475	399	G	A	65	DP=83;AF1=0.5;CI95=0.5,0.5;DP4=38,14,18,12;MQ=20;FQ=68;PV4=0.23,7.8e-46,1,1	TCG->TCA	S->S	sp|P20007|PCKG_DROME Phosphoenolpyruvate carboxykinase [GTP] OS=Drosophila melanogaster GN=Pepck PE=2 SV=2	gi|91086561|ref|XP_975997.1|	PREDICTED: similar to phosphoenolpyruvate carboxykinase isoform 2 [Tribolium castaneum]
BT_ZHJ1_ZJU_Unigene52477	171	C	T	72	DP=41;AF1=0.5;CI95=0.5,0.5;DP4=13,3,18,4;MQ=20;FQ=56;PV4=1,4.8e-23,1,0.35	AAC->AAT	N->N	sp|P18091|ACTN_DROME Alpha-actinin, sarcomeric OS=Drosophila melanogaster GN=Actn PE=2 SV=2	gi|91080533|ref|XP_972324.1|	PREDICTED: similar to alpha actinin CG4376-PB [Tribolium castaneum]
BT_ZHJ1_ZJU_Unigene52532	1267	A	C	16.1	DP=16;AF1=0.5;CI95=0.5,0.5;DP4=7,1,0,6;MQ=20;FQ=19.1;PV4=0.0047,1.9e-06,1,1	ACA->CCA	T->P	sp|Q99323|MYSN_DROME Myosin heavy chain, non-muscle OS=Drosophila melanogaster GN=zip PE=1 SV=2	gi|110768018|ref|XP_623323.2|	PREDICTED: similar to zipper CG15792-PD, isoform D [Apis mellifera]
BT_ZHJ1_ZJU_Unigene5635	54	T	C	27	DP=14;AF1=0.5;CI95=0.5,0.5;DP4=5,0,7,0;MQ=20;FQ=15;PV4=1,0.0045,1,1	CAT->CAC	H->H	sp|P31729|OV16_ONCVO OV-16 antigen OS=Onchocerca volvulus GN=OV16 PE=2 SV=2	gi|157128904|ref|XP_001661541.1|	phosphatidylethanolamine-binding protein [Aedes aegypti] >gi|108872446|gb|EAT36671.1| phosphatidylethanolamine-binding protein [Aedes aegypti]
BT_ZHJ1_ZJU_Unigene5635	78	A	T	24	DP=20;AF1=0.5;CI95=0.5,0.5;DP4=11,0,9,0;MQ=20;FQ=26.4;PV4=1,1.3e-08,1,0.21	GGA->GGT	G->G	sp|P31729|OV16_ONCVO OV-16 antigen OS=Onchocerca volvulus GN=OV16 PE=2 SV=2	gi|157128904|ref|XP_001661541.1|	phosphatidylethanolamine-binding protein [Aedes aegypti] >gi|108872446|gb|EAT36671.1| phosphatidylethanolamine-binding protein [Aedes aegypti]
BT_ZHJ1_ZJU_Unigene5779	361	A	G	4.13	DP=13;AF1=0.4998;CI95=0.5,0.5;DP4=6,2,3,2;MQ=20;FQ=6.2;PV4=1,2.9e-18,1,0.42	ACA->GCA	T->A	sp|Q3TIX9|SNUT2_MOUSE U4/U6.U5 tri-snRNP-associated protein 2 OS=Mus musculus GN=Usp39 PE=2 SV=2	gi|193606187|ref|XP_001946816.1|	PREDICTED: similar to ubiquitin specific protease 39 and snrnp assembly factor [Acyrthosiphon pisum]
BT_ZHJ1_ZJU_Unigene6812	465	T	G	6.2	DP=20;AF1=0.4999;CI95=0.5,0.5;DP4=8,5,6,0;MQ=20;FQ=8.65;PV4=0.13,1.4e-07,1,1	ACT->ACG	T->T	sp|P20432|GSTT1_DROME Glutathione S-transferase 1-1 OS=Drosophila melanogaster GN=GstD1 PE=1 SV=1	gi|91080623|ref|XP_974273.1|	PREDICTED: similar to glutathione S-transferase [Tribolium castaneum]
BT_ZHJ1_ZJU_Unigene6933	519	T	C	10.4	DP=10;AF1=0.5;CI95=0.5,0.5;DP4=3,2,3,1;MQ=20;FQ=13.2;PV4=1,8e-06,1,0.3	AAT->AAC	N->N	sp|Q8IRG6|SPT16_DROME FACT complex subunit spt16 OS=Drosophila melanogaster GN=dre4 PE=1 SV=2	gi|110769804|ref|XP_624006.2|	PREDICTED: similar to dre4 CG1828-PA, isoform A [Apis mellifera]
BT_ZHJ1_ZJU_Unigene7148	1637	A	C	14.2	DP=18;AF1=0.5;CI95=0.5,0.5;DP4=5,5,0,7;MQ=20;FQ=17.1;PV4=0.044,2.9e-07,1,1	GAC->GCC	D->A	sp|Q9V468|Y9776_DROME Zinc finger matrin-type protein CG9776 OS=Drosophila melanogaster GN=CG9776 PE=1 SV=1	gi|189236056|ref|XP_970114.2|	PREDICTED: similar to CG9776 CG9776-PA [Tribolium castaneum]
BT_ZHJ1_ZJU_Unigene7536	648	A	G	29	DP=14;AF1=0.5;CI95=0.5,0.5;DP4=1,4,5,2;MQ=20;FQ=23.4;PV4=0.24,5.2e-06,1,0.28	CCA->CCG	P->P	sp|Q64319|SLC31_RAT Neutral and basic amino acid transport protein rBAT OS=Rattus norvegicus GN=Slc3a1 PE=1 SV=1	gi|156552321|ref|XP_001601349.1|	PREDICTED: similar to CD98hc amino acid transporter protein [Nasonia vitripennis]
BT_ZHJ1_ZJU_Unigene8182	432	T	C	47	DP=17;AF1=0.5;CI95=0.5,0.5;DP4=2,7,5,3;MQ=20;FQ=49.2;PV4=0.15,3.7e-13,1,1	GGT->GGC	G->G	sp|Q02330|SMA2_CAEEL Dwarfin sma-2 OS=Caenorhabditis elegans GN=sma-2 PE=1 SV=2	gi|91092632|ref|XP_968634.1|	PREDICTED: similar to AGAP007416-PA [Tribolium castaneum]
BT_ZHJ1_ZJU_Unigene8573	160	A	G	12.3	DP=28;AF1=0.5;CI95=0.5,0.5;DP4=14,4,5,2;MQ=20;FQ=15.1;PV4=1,3.5e-13,1,1	ATT->GTT	I->V	sp|Q9FPQ6|GP1_CHLRE Vegetative cell wall protein gp1 OS=Chlamydomonas reinhardtii GN=GP1 PE=2 SV=1	gi|158284687|ref|XP_307770.4|	AGAP003261-PA [Anopheles gambiae str. PEST] >gi|157020908|gb|EAA03543.4| AGAP003261-PA [Anopheles gambiae str. PEST]
BT_ZHJ1_ZJU_Unigene9154	208	A	C	10.4	DP=16;AF1=0.5;CI95=0.5,0.5;DP4=7,4,1,4;MQ=20;FQ=13.2;PV4=0.28,1.1e-12,1,1	ATG->CTG	M->L	sp|P00787|CATB_RAT Cathepsin B OS=Rattus norvegicus GN=Ctsb PE=1 SV=2	gi|204022106|dbj|BAG71150.1|	cathepsin B-N [Astegopteryx spinocephala]

## Sheet: MEAM1 SNPs
MEAM1 Gene ID	Position	Reference	SNP	Quality	Information	Nucleic acid changes	Amino acid change	Swissprot best hit	Nr best hit
BT_B_ZJU_Cluster2	261	A	G	17.1	DP=20;AF1=0.5;CI95=0.5,0.5;DP4=5,8,2,4;MQ=20;FQ=20.1;PV4=1,2.8e-11,1,1	CCA->CCG	P->P	sp|Q2PE14|ZCHC8_DROME Zinc finger CCHC domain-containing protein 8 homolog OS=Drosophila melanogaster GN=CG4622 PE=1 SV=2	gi|110768007|ref|XP_001122586.1|	PREDICTED: similar to CG4622-PA, isoform A [Apis mellifera]
BT_B_ZJU_Cluster2	327	G	A	54	DP=28;AF1=0.5;CI95=0.5,0.5;DP4=2,15,4,7;MQ=20;FQ=56.9;PV4=0.17,2.4e-08,1,1	GCG->GCA	A->A	sp|Q2PE14|ZCHC8_DROME Zinc finger CCHC domain-containing protein 8 homolog OS=Drosophila melanogaster GN=CG4622 PE=1 SV=2	gi|110768007|ref|XP_001122586.1|	PREDICTED: similar to CG4622-PA, isoform A [Apis mellifera]
BT_B_ZJU_Cluster2	393	C	T	7.8	DP=14;AF1=0.5;CI95=0.5,0.5;DP4=4,5,2,2;MQ=20;FQ=10.4;PV4=1,0.008,1,1	GAC->GAT	D->D	sp|Q2PE14|ZCHC8_DROME Zinc finger CCHC domain-containing protein 8 homolog OS=Drosophila melanogaster GN=CG4622 PE=1 SV=2	gi|110768007|ref|XP_001122586.1|	PREDICTED: similar to CG4622-PA, isoform A [Apis mellifera]
BT_B_ZJU_Cluster368	150	G	A	27	DP=42;AF1=0.5;CI95=0.5,0.5;DP4=14,1,24,1;MQ=20;FQ=27.5;PV4=1,1.5e-24,1,1	TTG->TTA	L->L	sp|Q08623|HDHD1_HUMAN Haloacid dehalogenase-like hydrolase domain-containing protein 1 OS=Homo sapiens GN=HDHD1 PE=1 SV=3	gi|193662222|ref|XP_001947643.1|	PREDICTED: similar to GS1-like CG15441-PB [Acyrthosiphon pisum]
BT_B_ZJU_Cluster368	287	A	G	11.3	DP=39;AF1=0.5;CI95=0.5,0.5;DP4=0,14,0,25;MQ=20;FQ=12.5;PV4=1,1.3e-32,1,1	CAC->CGC	H->R	sp|Q08623|HDHD1_HUMAN Haloacid dehalogenase-like hydrolase domain-containing protein 1 OS=Homo sapiens GN=HDHD1 PE=1 SV=3	gi|193662222|ref|XP_001947643.1|	PREDICTED: similar to GS1-like CG15441-PB [Acyrthosiphon pisum]
BT_B_ZJU_Cluster424	105	C	T	9.52	DP=10;AF1=0.5;CI95=0.5,0.5;DP4=4,0,5,0;MQ=20;FQ=9.05;PV4=1,5.4e-08,1,0.2	GAC->GAT	D->D	sp|P31729|OV16_ONCVO OV-16 antigen OS=Onchocerca volvulus GN=OV16 PE=2 SV=2	gi|239789025|dbj|BAH71162.1|	ACYPI002878 [Acyrthosiphon pisum]
BT_B_ZJU_Cluster424	201	A	G	22	DP=24;AF1=0.5;CI95=0.5,0.5;DP4=12,2,10,0;MQ=20;FQ=25;PV4=0.49,8.8e-14,1,0.21	ATA->ATG	I->M	sp|P31729|OV16_ONCVO OV-16 antigen OS=Onchocerca volvulus GN=OV16 PE=2 SV=2	gi|239789025|dbj|BAH71162.1|	ACYPI002878 [Acyrthosiphon pisum]
BT_B_ZJU_Cluster424	324	T	C	66	DP=41;AF1=0.5;CI95=0.5,0.5;DP4=15,7,10,6;MQ=20;FQ=69;PV4=0.74,1.8e-12,1,1	AAT->AAC	N->N	sp|P31729|OV16_ONCVO OV-16 antigen OS=Onchocerca volvulus GN=OV16 PE=2 SV=2	gi|239789025|dbj|BAH71162.1|	ACYPI002878 [Acyrthosiphon pisum]
BT_B_ZJU_Singletons100182	58	T	A	9.52	DP=13;AF1=0.5;CI95=0.5,0.5;DP4=8,0,5,0;MQ=20;FQ=12.2;PV4=1,1.4e-10,1,0.03	TCT->ACT	S->T	sp|P20007|PCKG_DROME Phosphoenolpyruvate carboxykinase [GTP] OS=Drosophila melanogaster GN=Pepck PE=2 SV=2	gi|91086561|ref|XP_975997.1|	PREDICTED: similar to phosphoenolpyruvate carboxykinase isoform 2 [Tribolium castaneum]
BT_B_ZJU_Singletons100182	66	T	C	16.1	DP=14;AF1=0.5;CI95=0.5,0.5;DP4=8,0,6,0;MQ=20;FQ=18.9;PV4=1,2.8e-10,1,0.2	AAT->AAC	N->N	sp|P20007|PCKG_DROME Phosphoenolpyruvate carboxykinase [GTP] OS=Drosophila melanogaster GN=Pepck PE=2 SV=2	gi|91086561|ref|XP_975997.1|	PREDICTED: similar to phosphoenolpyruvate carboxykinase isoform 2 [Tribolium castaneum]
BT_B_ZJU_Singletons100182	366	G	A	30	DP=15;AF1=0.5;CI95=0.5,0.5;DP4=1,5,0,9;MQ=20;FQ=26.1;PV4=0.4,0.0052,1,1	CCG->CCA	P->P	sp|P20007|PCKG_DROME Phosphoenolpyruvate carboxykinase [GTP] OS=Drosophila melanogaster GN=Pepck PE=2 SV=2	gi|91086561|ref|XP_975997.1|	PREDICTED: similar to phosphoenolpyruvate carboxykinase isoform 2 [Tribolium castaneum]
BT_B_ZJU_Singletons100200	78	G	A	23	DP=36;AF1=0.5;CI95=0.5,0.5;DP4=21,0,15,0;MQ=20;FQ=25.4;PV4=1,3.5e-14,1,0.45	TTG->TTA	L->L	sp|Q9HC24|TMBI4_HUMAN Transmembrane BAX inhibitor motif-containing protein 4 OS=Homo sapiens GN=TMBIM4 PE=1 SV=2	gi|91083101|ref|XP_969476.1|	PREDICTED: similar to MGC88883 protein [Tribolium castaneum]
BT_B_ZJU_Singletons100210	297	T	C	53	DP=14;AF1=0.5;CI95=0.5,0.5;DP4=6,0,2,6;MQ=20;FQ=19.1;PV4=0.0097,0.01,1,1	AAT->AAC	N->N	sp|Q00075|TPSA_ASPNG Alpha,alpha-trehalose-phosphate synthase [UDP-forming] 1 OS=Aspergillus niger GN=tpsA PE=3 SV=1	gi|193657175|ref|XP_001943616.1|	PREDICTED: similar to trehalose 6-phosphate synthase [Acyrthosiphon pisum]
BT_B_ZJU_Singletons100263	114	T	C	3.01	DP=73;AF1=0.4998;CI95=0.5,0.5;DP4=45,0,27,0;MQ=20;FQ=4.73;PV4=1,2.1e-36,1,0.36	CGT->CGC	R->R	sp|P43157|CYSP_SCHJA Cathepsin B-like cysteine proteinase OS=Schistosoma japonicum GN=CATB PE=2 SV=1	gi|268560898|ref|XP_002638183.1|	Hypothetical protein CBG22612 [Caenorhabditis briggsae] >gi|187021647|emb|CAP39164.1| Hypothetical protein CBG22612 [Caenorhabditis briggsae]
BT_B_ZJU_Singletons100412	102	A	G	18.1	DP=22;AF1=0.5;CI95=0.5,0.5;DP4=12,0,8,0;MQ=20;FQ=20.9;PV4=1,5.4e-07,1,1	ACA->ACG	T->T	sp|Q9C102|GLT1_SCHPO Putative glutamate synthase [NADPH] OS=Schizosaccharomyces pombe GN=SPAPB1E7.07 PE=2 SV=1	gi|193664469|ref|XP_001948786.1|	PREDICTED: similar to CG9674 CG9674-PA [Acyrthosiphon pisum]
BT_B_ZJU_Singletons100515	519	T	G	94	DP=79;AF1=0.5;CI95=0.5,0.5;DP4=1,38,6,33;MQ=20;FQ=43;PV4=0.11,6.2e-61,1,0.34	TCT->TCG	S->S	sp|Q5RFR0|TTPAL_PONAB Alpha-tocopherol transfer protein-like OS=Pongo abelii GN=TTPAL PE=2 SV=1	gi|158288119|ref|XP_309983.4|	AGAP009314-PA [Anopheles gambiae str. PEST] >gi|157019230|gb|EAA05744.4| AGAP009314-PA [Anopheles gambiae str. PEST]
BT_B_ZJU_Singletons100515	561	A	G	4.77	DP=174;AF1=0.5;CI95=0.5,0.5;DP4=0,103,2,52;MQ=20;FQ=4.42;PV4=0.12,4.7e-13,1,1	TTA->TTG	L->L	sp|Q5RFR0|TTPAL_PONAB Alpha-tocopherol transfer protein-like OS=Pongo abelii GN=TTPAL PE=2 SV=1	gi|158288119|ref|XP_309983.4|	AGAP009314-PA [Anopheles gambiae str. PEST] >gi|157019230|gb|EAA05744.4| AGAP009314-PA [Anopheles gambiae str. PEST]
BT_B_ZJU_Singletons100667	117	T	G	13.2	DP=37;AF1=0.5;CI95=0.5,0.5;DP4=23,1,13,0;MQ=20;FQ=16.1;PV4=1,6.4e-09,1,0.011	GGT->GGG	G->G	sp|Q3MHN0|PSB6_BOVIN Proteasome subunit beta type-6 OS=Bos taurus GN=PSMB6 PE=1 SV=1	gi|82621739|gb|ABB86551.1|	proteosome PSMB6/9 protein [Branchiostoma lanceolatum]
BT_B_ZJU_Singletons100691	636	G	T	16.1	DP=10;AF1=0.5;CI95=0.5,0.5;DP4=0,5,0,5;MQ=20;FQ=16.1;PV4=1,5.4e-07,1,1	TCG->TCT	S->S	sp|Q9V6U9|MECR_DROME Probable trans-2-enoyl-CoA reductase, mitochondrial OS=Drosophila melanogaster GN=CG16935 PE=3 SV=2	gi|91089675|ref|XP_974428.1|	PREDICTED: similar to zinc binding dehydrogenase [Tribolium castaneum]
BT_B_ZJU_Singletons100699	436	T	G	22	DP=108;AF1=0.5;CI95=0.5,0.5;DP4=0,64,1,42;MQ=20;FQ=18.9;PV4=0.4,5.7e-65,1,1	TCA->GCA	S->A	sp|Q9DB15|RM12_MOUSE 39S ribosomal protein L12, mitochondrial OS=Mus musculus GN=Mrpl12 PE=1 SV=2	gi|14860969|gb|AAK72378.1|	60S ribosomal protein L7/L12 precursor [Spodoptera frugiperda]
BT_B_ZJU_Singletons100800	600	C	T	9.52	DP=32;AF1=0.5;CI95=0.5,0.5;DP4=5,18,2,6;MQ=20;FQ=12.3;PV4=1,4.8e-22,1,1	TAC->TAT	Y->Y	sp|P15278|FAS3_DROME Fasciclin-3 OS=Drosophila melanogaster GN=Fas3 PE=2 SV=1	gi|189238565|ref|XP_968833.2|	PREDICTED: similar to Fasciclin-3 precursor (Fasciclin III) (FAS III) [Tribolium castaneum]
BT_B_ZJU_Singletons100832	207	C	T	57	DP=30;AF1=0.5;CI95=0.5,0.5;DP4=2,16,4,8;MQ=20;FQ=59.7;PV4=0.18,1.1e-12,1,1	CAC->CAT	H->H	sp|Q967D7|TUTL_DROME Protein turtle OS=Drosophila melanogaster GN=tutl PE=2 SV=2	gi|66506287|ref|XP_624022.1|	PREDICTED: similar to CG16857-PA [Apis mellifera]
BT_B_ZJU_Singletons100941	178	T	A	3.01	DP=12;AF1=0.4997;CI95=0.5,0.5;DP4=6,1,4,0;MQ=20;FQ=4.77;PV4=1,4.1e-07,1,1	TCT->ACT	S->T	sp|Q5T200|ZC3HD_HUMAN Zinc finger CCCH domain-containing protein 13 OS=Homo sapiens GN=ZC3H13 PE=1 SV=1	gi|194763357|ref|XP_001963799.1|	GF21209 [Drosophila ananassae] >gi|190618724|gb|EDV34248.1| GF21209 [Drosophila ananassae]
BT_B_ZJU_Singletons101136	201	C	T	25	DP=61;AF1=0.5;CI95=0.5,0.5;DP4=1,37,1,21;MQ=20;FQ=27.9;PV4=1,1.2e-46,1,1	TAC->TAT	Y->Y	sp|Q54TR1|CFAD_DICDI Counting factor associated protein D OS=Dictyostelium discoideum GN=cfaD PE=1 SV=1	gi|282158089|ref|NP_001164088.1|	cathepsin L precursor [Tribolium castaneum]
BT_B_ZJU_Singletons101169	440	A	G	28	DP=46;AF1=0.5;CI95=0.5,0.5;DP4=0,20,0,26;MQ=20;FQ=24.1;PV4=1,1.6e-38,1,0.023	CAC->CGC	H->R	sp|P43508|CPR4_CAEEL Cathepsin B-like cysteine proteinase 4 OS=Caenorhabditis elegans GN=cpr-4 PE=2 SV=1	gi|17559068|ref|NP_504682.1|	Cysteine PRotease related family member (cpr-4) [Caenorhabditis elegans] >gi|1169085|sp|P43508.1|CPR4_CAEEL RecName: Full=Cathepsin B-like cysteine proteinase 4; AltName: Full=Cysteine protease-related 4; Flags: Precursor >gi|675500|gb|AAA98785.1| cathepsin B-like cysteine proteinase [Caenorhabditis elegans] >gi|695293|gb|AAA98783.1| cathepsin B-like cysteine proteinase [Caenorhabditis elegans] >…
BT_B_ZJU_Singletons101187	180	C	T	26	DP=13;AF1=0.5;CI95=0.5,0.5;DP4=1,5,2,4;MQ=20;FQ=28;PV4=1,4.8e-08,1,1	CAC->CAT	H->H	sp|P49762|DOA_DROME Serine/threonine-protein kinase Doa OS=Drosophila melanogaster GN=Doa PE=1 SV=2	gi|189241909|ref|XP_970822.2|	PREDICTED: similar to Darkener of apricot CG33553-PG [Tribolium castaneum]
BT_B_ZJU_Singletons101218	503	T	G	6.98	DP=16;AF1=0.5;CI95=0.5,0.5;DP4=0,4,4,0;MQ=20;FQ=8.49;PV4=0.029,9.4e-09,1,0.091	GTG->GGG	V->G	sp|A2A4P0|DHX8_MOUSE ATP-dependent RNA helicase DHX8 OS=Mus musculus GN=Dhx8 PE=2 SV=1	gi|66558592|ref|XP_623289.1|	PREDICTED: similar to CG8241-PA isoform 1 [Apis mellifera]
BT_B_ZJU_Singletons101265	441	C	A	22	DP=115;AF1=0.5;CI95=0.5,0.5;DP4=35,40,18,16;MQ=20;FQ=25;PV4=0.68,7e-62,1,0.23	CGC->CGA	R->R	sp|Q27601|PUR1_DROME Amidophosphoribosyltransferase OS=Drosophila melanogaster GN=Prat PE=1 SV=2	gi|156543142|ref|XP_001605718.1|	PREDICTED: similar to ENSANGP00000019430 [Nasonia vitripennis]
BT_B_ZJU_Singletons101265	576	T	C	3.54	DP=56;AF1=0.4998;CI95=0.5,0.5;DP4=0,37,0,18;MQ=20;FQ=5.39;PV4=1,2.4e-42,1,1	GGT->GGC	G->G	sp|Q27601|PUR1_DROME Amidophosphoribosyltransferase OS=Drosophila melanogaster GN=Prat PE=1 SV=2	gi|156543142|ref|XP_001605718.1|	PREDICTED: similar to ENSANGP00000019430 [Nasonia vitripennis]
BT_B_ZJU_Singletons101331	152	T	C	42	DP=37;AF1=0.5;CI95=0.5,0.5;DP4=21,1,13,2;MQ=20;FQ=42;PV4=0.55,3.1e-22,1,0.4	GTA->GCA	V->A	sp|P34528|YM67_CAEEL Putative serine protease K12H4.7 OS=Caenorhabditis elegans GN=K12H4.7 PE=1 SV=2	gi|66546911|ref|XP_395356.2|	PREDICTED: similar to CG9953-PA [Apis mellifera]
BT_B_ZJU_Singletons101345	192	T	C	86	DP=155;AF1=0.5;CI95=0.5,0.5;DP4=22,70,17,43;MQ=20;FQ=89;PV4=0.57,4.7e-32,1,1	GAT->GAC	D->D	sp|Q9U943|APLP_LOCMI Apolipophorins OS=Locusta migratoria PE=1 SV=2	gi|146196714|emb|CAB51918.2|	apolipophorin precursor [Locusta migratoria]
BT_B_ZJU_Singletons101345	276	C	T	50	DP=64;AF1=0.5;CI95=0.5,0.5;DP4=5,38,8,11;MQ=20;FQ=53;PV4=0.015,3.5e-17,1,1	GAC->GAT	D->D	sp|Q9U943|APLP_LOCMI Apolipophorins OS=Locusta migratoria PE=1 SV=2	gi|146196714|emb|CAB51918.2|	apolipophorin precursor [Locusta migratoria]
BT_B_ZJU_Singletons101345	374	C	T	66	DP=30;AF1=0.5;CI95=0.5,0.5;DP4=8,6,9,4;MQ=20;FQ=68.9;PV4=0.69,0.00011,1,1	ACG->ATG	T->M	sp|Q9U943|APLP_LOCMI Apolipophorins OS=Locusta migratoria PE=1 SV=2	gi|146196714|emb|CAB51918.2|	apolipophorin precursor [Locusta migratoria]
BT_B_ZJU_Singletons101369	561	A	C	33	DP=44;AF1=0.5;CI95=0.5,0.5;DP4=23,1,12,2;MQ=20;FQ=35.2;PV4=0.54,2.5e-18,1,0.41	ATA->ATC	I->I	sp|Q62718|NTRI_RAT Neurotrimin OS=Rattus norvegicus GN=Ntm PE=1 SV=1	gi|156548510|ref|XP_001605921.1|	PREDICTED: similar to GH01517p [Nasonia vitripennis]
BT_B_ZJU_Singletons101369	621	A	G	43	DP=43;AF1=0.5;CI95=0.5,0.5;DP4=23,3,12,3;MQ=20;FQ=45.9;PV4=0.65,5.2e-09,1,1	GTA->GTG	V->V	sp|Q62718|NTRI_RAT Neurotrimin OS=Rattus norvegicus GN=Ntm PE=1 SV=1	gi|156548510|ref|XP_001605921.1|	PREDICTED: similar to GH01517p [Nasonia vitripennis]
BT_B_ZJU_Singletons101397	213	A	G	21	DP=12;AF1=0.5;CI95=0.5,0.5;DP4=4,2,3,2;MQ=20;FQ=23.9;PV4=1,3.9e-07,1,1	TCA->TCG	S->S	sp|Q1HRV8|ELVL1_AEDAE Elongation of very long chain fatty acids protein AAEL008004 OS=Aedes aegypti GN=AAEL008004 PE=2 SV=2	gi|193676359|ref|XP_001952377.1|	PREDICTED: similar to GA19958-PA [Acyrthosiphon pisum]
BT_B_ZJU_Singletons101397	228	C	T	27	DP=11;AF1=0.5;CI95=0.5,0.5;DP4=4,2,2,3;MQ=20;FQ=29.7;PV4=0.57,1.1e-08,1,1	AAC->AAT	N->N	sp|Q1HRV8|ELVL1_AEDAE Elongation of very long chain fatty acids protein AAEL008004 OS=Aedes aegypti GN=AAEL008004 PE=2 SV=2	gi|193676359|ref|XP_001952377.1|	PREDICTED: similar to GA19958-PA [Acyrthosiphon pisum]
BT_B_ZJU_Singletons101398	525	T	C	42	DP=38;AF1=0.5;CI95=0.5,0.5;DP4=2,18,1,15;MQ=20;FQ=45;PV4=1,6.1e-07,1,1	AAT->AAC	N->N	sp|Q9VN93|CPR1_DROME Putative cysteine proteinase CG12163 OS=Drosophila melanogaster GN=CG12163 PE=2 SV=2	gi|161408101|dbj|BAF94154.1|	cathepsin F-like cysteine protease [Plautia stali]
BT_B_ZJU_Singletons101399	303	T	C	85	DP=59;AF1=0.5;CI95=0.5,0.5;DP4=6,20,4,28;MQ=20;FQ=86.3;PV4=0.32,4.5e-30,1,0.3	GAT->GAC	D->D	sp|Q66JD1|ATPF1_XENTR ATP synthase mitochondrial F1 complex assembly factor 1 OS=Xenopus tropicalis GN=atpaf1 PE=2 SV=1	gi|58386929|ref|XP_315167.2|	AGAP004641-PA [Anopheles gambiae str. PEST] >gi|55239510|gb|EAA10556.2| AGAP004641-PA [Anopheles gambiae str. PEST]
BT_B_ZJU_Singletons101399	546	C	G	72	DP=115;AF1=0.5;CI95=0.5,0.5;DP4=45,11,45,9;MQ=20;FQ=74.5;PV4=0.81,9e-66,1,1	ATC->ATG	I->M	sp|Q66JD1|ATPF1_XENTR ATP synthase mitochondrial F1 complex assembly factor 1 OS=Xenopus tropicalis GN=atpaf1 PE=2 SV=1	gi|58386929|ref|XP_315167.2|	AGAP004641-PA [Anopheles gambiae str. PEST] >gi|55239510|gb|EAA10556.2| AGAP004641-PA [Anopheles gambiae str. PEST]
BT_B_ZJU_Singletons101408	245	C	T	47.8	DP=86;AF1=1;CI95=0.5,1;DP4=1,8,4,39;MQ=20;FQ=-37;PV4=1,1.6e-11,1,1	GCC->GTC	A->V	sp|Q05913|T2FA_DROME General transcription factor IIF subunit 1 OS=Drosophila melanogaster GN=TfIIFalpha PE=1 SV=3	gi|158290543|ref|XP_312144.4|	AGAP002779-PA [Anopheles gambiae str. PEST] >gi|157017946|gb|EAA07870.4| AGAP002779-PA [Anopheles gambiae str. PEST]
BT_B_ZJU_Singletons101438	548	C	T	7.8	DP=22;AF1=0.5;CI95=0.5,0.5;DP4=0,15,0,7;MQ=20;FQ=10.4;PV4=1,4.6e-05,1,0.34	ACG->ATG	T->M	sp|Q6P647|KC1D_XENTR Casein kinase I isoform delta OS=Xenopus tropicalis GN=csnk1d PE=2 SV=1	gi|45360827|ref|NP_989089.1|	casein kinase 1, delta [Xenopus (Silurana) tropicalis] >gi|82237537|sp|Q6P647.1|KC1D_XENTR RecName: Full=Casein kinase I isoform delta; Short=CKI-delta; Short=CKId >gi|38383058|gb|AAH62487.1| casein kinase 1, delta [Xenopus (Silurana) tropicalis] >gi|89268878|emb|CAJ81900.1| casein kinase 1, delta [Xenopus (Silurana) tropicalis]
BT_B_ZJU_Singletons101458	849	C	T	14.2	DP=66;AF1=0.5;CI95=0.5,0.5;DP4=3,38,2,21;MQ=20;FQ=17.1;PV4=1,4.7e-33,1,1	TAC->TAT	Y->Y	sp|Q80X66|BTBDA_MOUSE BTB/POZ domain-containing protein 10 OS=Mus musculus GN=Btbd10 PE=1 SV=1	gi|189235961|ref|XP_969253.2|	PREDICTED: similar to mrityu CG1216-PB [Tribolium castaneum]
BT_B_ZJU_Singletons101553	234	T	C	4.13	DP=52;AF1=0.4998;CI95=0.5,0.5;DP4=7,32,3,9;MQ=20;FQ=6.2;PV4=0.68,3.8e-41,1,1	CGT->CGC	R->R	sp|P52899|ODPA_CAEEL Probable pyruvate dehydrogenase E1 component subunit alpha, mitochondrial OS=Caenorhabditis elegans GN=T05H10.6 PE=3 SV=1	gi|110765081|ref|XP_623502.2|	PREDICTED: similar to lethal (1) G0334 CG7010-PC, isoform C isoform 1 [Apis mellifera]
BT_B_ZJU_Singletons101599	444	C	T	68	DP=116;AF1=0.5;CI95=0.5,0.5;DP4=42,25,35,14;MQ=20;FQ=71;PV4=0.43,1.7e-88,1,1	TGC->TGT	C->C	sp|P00787|CATB_RAT Cathepsin B OS=Rattus norvegicus GN=Ctsb PE=1 SV=2	gi|170028910|ref|XP_001842337.1|	cathepsin L [Culex quinquefasciatus] >gi|167879387|gb|EDS42770.1| cathepsin L [Culex quinquefasciatus]
BT_B_ZJU_Singletons101599	789	C	T	22	DP=18;AF1=0.5;CI95=0.5,0.5;DP4=0,10,0,8;MQ=20;FQ=24.5;PV4=1,4.4e-29,1,1	AGC->AGT	S->S	sp|P00787|CATB_RAT Cathepsin B OS=Rattus norvegicus GN=Ctsb PE=1 SV=2	gi|170028910|ref|XP_001842337.1|	cathepsin L [Culex quinquefasciatus] >gi|167879387|gb|EDS42770.1| cathepsin L [Culex quinquefasciatus]
BT_B_ZJU_Singletons101654	742	A	C	16.1	DP=43;AF1=0.5;CI95=0.5,0.5;DP4=3,20,0,16;MQ=20;FQ=19.1;PV4=0.26,9.8e-12,1,1	ACC->CCC	T->P	sp|O17449|TBB1_MANSE Tubulin beta-1 chain OS=Manduca sexta PE=2 SV=1	gi|193605907|ref|XP_001951356.1|	PREDICTED: similar to GA17427-PA [Acyrthosiphon pisum]
BT_B_ZJU_Singletons101822	45	T	C	10.4	DP=113;AF1=0.5;CI95=0.5,0.5;DP4=63,0,49,0;MQ=20;FQ=12.7;PV4=1,4.5e-52,1,1	AGT->AGC	S->S	sp|Q4V8W7|UBTD1_DANRE Ubiquitin domain-containing protein 1 OS=Danio rerio GN=ubtd1 PE=2 SV=1	gi|193577861|ref|XP_001945250.1|	PREDICTED: similar to AGAP001747-PA [Acyrthosiphon pisum]
BT_B_ZJU_Singletons101930	651	T	C	29	DP=72;AF1=0.5;CI95=0.5,0.5;DP4=28,23,9,12;MQ=20;FQ=32;PV4=0.44,1e-42,1,0.22	TGT->TGC	C->C	sp|Q8WTC1|RT15_DROME 28S ribosomal protein S15, mitochondrial OS=Drosophila melanogaster GN=bonsai PE=2 SV=2	gi|193587120|ref|XP_001952175.1|	PREDICTED: similar to AGAP005615-PA [Acyrthosiphon pisum]
BT_B_ZJU_Singletons101942	705	A	G	19.1	DP=83;AF1=0.5;CI95=0.5,0.5;DP4=44,14,17,6;MQ=20;FQ=22;PV4=1,1.2e-33,1,0.22	CTA->CTG	L->L	sp|B0WR18|EIF3L_CULQU Eukaryotic translation initiation factor 3 subunit L OS=Culex quinquefasciatus GN=CPIJ009242 PE=3 SV=1	gi|91078690|ref|XP_971137.1|	PREDICTED: similar to eukaryotic translation initiation factor 3 [Tribolium castaneum]
BT_B_ZJU_Singletons102134	84	T	G	34	DP=22;AF1=0.5;CI95=0.5,0.5;DP4=9,0,13,0;MQ=20;FQ=23.8;PV4=1,1.4e-05,1,1	GGT->GGG	G->G	sp|Q9VEG6|PERC_DROME Chorion peroxidase OS=Drosophila melanogaster GN=Pxt PE=2 SV=3	gi|193592002|ref|XP_001949287.1|	PREDICTED: similar to CG5873 CG5873-PA [Acyrthosiphon pisum]
BT_B_ZJU_Singletons102167	282	C	T	27	DP=77;AF1=0.5;CI95=0.5,0.5;DP4=2,50,3,21;MQ=20;FQ=30;PV4=0.32,6.8e-52,1,0.0049	TAC->TAT	Y->Y	sp|Q28Y69|ZC3HF_DROPS Zinc finger CCCH domain-containing protein 15 homolog OS=Drosophila pseudoobscura pseudoobscura GN=GA21225 PE=3 SV=1	gi|193575651|ref|XP_001946746.1|	PREDICTED: similar to GA21225-PA [Acyrthosiphon pisum]
BT_B_ZJU_Singletons102167	468	C	T	10.4	DP=74;AF1=0.5;CI95=0.5,0.5;DP4=26,29,8,9;MQ=20;FQ=13.2;PV4=1,1.2e-07,1,1	AAC->AAT	N->N	sp|Q28Y69|ZC3HF_DROPS Zinc finger CCCH domain-containing protein 15 homolog OS=Drosophila pseudoobscura pseudoobscura GN=GA21225 PE=3 SV=1	gi|193575651|ref|XP_001946746.1|	PREDICTED: similar to GA21225-PA [Acyrthosiphon pisum]
BT_B_ZJU_Singletons102178	141	C	T	10.4	DP=11;AF1=0.5;CI95=0.5,0.5;DP4=5,2,1,3;MQ=20;FQ=13.2;PV4=0.24,2.3e-08,1,0.43	CAC->CAT	H->H	sp|Q1KKS3|PDE11_TAKRU Dual 3&apos;,5&apos;-cyclic-AMP and -GMP phosphodiesterase 11A OS=Takifugu rubripes GN=pde11a PE=3 SV=1	gi|193685899|ref|XP_001952168.1|	PREDICTED: similar to phosphodiesterase 11A [Acyrthosiphon pisum]
BT_B_ZJU_Singletons102226	609	T	A	38	DP=138;AF1=0.5;CI95=0.5,0.5;DP4=0,51,1,48;MQ=20;FQ=23;PV4=0.49,4.1e-94,1,0.032	GGT->GGA	G->G	sp|Q3SZJ4|PTGR1_BOVIN Prostaglandin reductase 1 OS=Bos taurus GN=PTGR1 PE=2 SV=1	gi|193620177|ref|XP_001944948.1|	PREDICTED: similar to alcohol dehydrogenase [Acyrthosiphon pisum]
BT_B_ZJU_Singletons102288	244	T	G	9.52	DP=115;AF1=0.5;CI95=0.5,0.5;DP4=51,4,43,0;MQ=20;FQ=12.3;PV4=0.13,1e-22,1,0.4	TGG->GGG	W->G	sp|P48605|TCPG_DROME T-complex protein 1 subunit gamma OS=Drosophila melanogaster GN=Cctgamma PE=2 SV=2	gi|66563290|ref|XP_392814.2|	PREDICTED: similar to T-complex protein 1 subunit gamma (TCP-1-gamma) (CCT-gamma) [Apis mellifera]
BT_B_ZJU_Singletons102365	111	G	A	7.8	DP=15;AF1=0.5;CI95=0.5,0.5;DP4=9,0,5,0;MQ=20;FQ=10.4;PV4=1,2.8e-09,1,0.28	CCG->CCA	P->P	sp|Q3SXM5|HSDL1_HUMAN Inactive hydroxysteroid dehydrogenase-like protein 1 OS=Homo sapiens GN=HSDL1 PE=1 SV=3	gi|239789534|dbj|BAH71385.1|	ACYPI003819 [Acyrthosiphon pisum]
BT_B_ZJU_Singletons102436	330	A	G	25	DP=20;AF1=0.5;CI95=0.5,0.5;DP4=5,6,2,4;MQ=20;FQ=28;PV4=1,1.6e-07,1,1	CTA->CTG	L->L	sp|Q1HRV8|ELVL1_AEDAE Elongation of very long chain fatty acids protein AAEL008004 OS=Aedes aegypti GN=AAEL008004 PE=2 SV=2	gi|158285959|ref|XP_564957.3|	AGAP007264-PA [Anopheles gambiae str. PEST] >gi|157020240|gb|EAL41836.3| AGAP007264-PA [Anopheles gambiae str. PEST]
BT_B_ZJU_Singletons102465	309	C	T	97	DP=42;AF1=0.5;CI95=0.5,0.5;DP4=9,6,18,8;MQ=20;FQ=64;PV4=0.73,2.6e-12,1,1	AAC->AAT	N->N	sp|Q8C5L3|CNOT2_MOUSE CCR4-NOT transcription complex subunit 2 OS=Mus musculus GN=Cnot2 PE=2 SV=2	gi|66552353|ref|XP_625204.1|	PREDICTED: similar to CCR4-NOT transcription complex subunit 2 (CCR4-associated factor 2) [Apis mellifera]
BT_B_ZJU_Singletons102465	332	C	T	63	DP=43;AF1=0.5;CI95=0.5,0.5;DP4=11,10,12,4;MQ=20;FQ=66;PV4=0.19,2.4e-08,1,1	ACG->ATG	T->M	sp|Q8C5L3|CNOT2_MOUSE CCR4-NOT transcription complex subunit 2 OS=Mus musculus GN=Cnot2 PE=2 SV=2	gi|66552353|ref|XP_625204.1|	PREDICTED: similar to CCR4-NOT transcription complex subunit 2 (CCR4-associated factor 2) [Apis mellifera]
BT_B_ZJU_Singletons102535	763	G	A	80	DP=69;AF1=0.5;CI95=0.5,0.5;DP4=29,7,23,8;MQ=20;FQ=79.5;PV4=0.57,1.8e-51,1,1	GTC->ATC	V->I	sp|Q6AY65|ARFP2_RAT Arfaptin-2 OS=Rattus norvegicus GN=Arfip2 PE=2 SV=1	gi|48106111|ref|XP_396054.1|	PREDICTED: similar to CG17184-PA, isoform A [Apis mellifera]
BT_B_ZJU_Singletons102546	274	A	C	6.98	DP=25;AF1=0.4999;CI95=0.5,0.5;DP4=4,7,0,6;MQ=20;FQ=9.53;PV4=0.24,6.6e-05,1,0.005	ACC->CCC	T->P	sp|A1L272|S29A4_DANRE Equilibrative nucleoside transporter 4 OS=Danio rerio GN=slc29a4 PE=2 SV=1	gi|156537225|ref|XP_001605114.1|	PREDICTED: similar to ENSANGP00000019995 [Nasonia vitripennis]
BT_B_ZJU_Singletons102607	405	T	C	40	DP=40;AF1=0.5;CI95=0.5,0.5;DP4=4,23,4,8;MQ=20;FQ=43;PV4=0.22,8.1e-16,1,1	GGT->GGC	G->G	sp|O60841|IF2P_HUMAN Eukaryotic translation initiation factor 5B OS=Homo sapiens GN=EIF5B PE=1 SV=4	gi|91080893|ref|XP_973325.1|	PREDICTED: similar to AGAP004824-PA [Tribolium castaneum]
BT_B_ZJU_Singletons102855	261	C	G	13.2	DP=19;AF1=0.5;CI95=0.5,0.5;DP4=0,12,0,7;MQ=20;FQ=16.1;PV4=1,1.9e-25,1,1	CTC->CTG	L->L	sp|Q86X52|CHSS1_HUMAN Chondroitin sulfate synthase 1 OS=Homo sapiens GN=CHSY1 PE=1 SV=3	gi|110762178|ref|XP_396991.3|	PREDICTED: similar to CG9220-PC isoform 1 [Apis mellifera]
BT_B_ZJU_Singletons102872	477	T	C	85	DP=67;AF1=0.5;CI95=0.5,0.5;DP4=21,14,14,11;MQ=20;FQ=88;PV4=0.8,8.1e-31,1,1	AGT->AGC	S->S	sp|O13035|SAP_CHICK Proactivator polypeptide OS=Gallus gallus GN=PSAP PE=1 SV=1	gi|91077504|ref|XP_966852.1|	PREDICTED: similar to saposin isoform 1 [Tribolium castaneum]
BT_B_ZJU_Singletons102899	769	G	C	24	DP=63;AF1=0.5;CI95=0.5,0.5;DP4=7,23,0,33;MQ=20;FQ=27;PV4=0.0037,1.3e-14,1,1	GCC->CCC	A->P	sp|Q9GZT8|NIF3L_HUMAN NIF3-like protein 1 OS=Homo sapiens GN=NIF3L1 PE=1 SV=2	gi|224055445|ref|XP_002191041.1|	PREDICTED: similar to NIF3-like protein 1 [Taeniopygia guttata]
BT_B_ZJU_Singletons102983	303	T	A	12.3	DP=14;AF1=0.5;CI95=0.5,0.5;DP4=2,7,1,4;MQ=20;FQ=15.1;PV4=1,5.3e-10,1,0.23	TCT->TCA	S->S	sp|P79101|CPSF3_BOVIN Cleavage and polyadenylation specificity factor subunit 3 OS=Bos taurus GN=CPSF3 PE=2 SV=1	gi|66526263|ref|XP_395515.2|	PREDICTED: similar to CG7698-PA [Apis mellifera]
BT_B_ZJU_Singletons103000	495	C	T	82	DP=42;AF1=0.5;CI95=0.5,0.5;DP4=15,7,11,7;MQ=20;FQ=84.6;PV4=0.74,1.7e-13,1,0.33	AAC->AAT	N->N	sp|Q8HXX4|ECHB_MACFA Trifunctional enzyme subunit beta, mitochondrial OS=Macaca fascicularis GN=HADHB PE=2 SV=1	gi|193652756|ref|XP_001943983.1|	PREDICTED: similar to trifunctional enzyme beta subunit (tp-beta) [Acyrthosiphon pisum]
BT_B_ZJU_Singletons103000	873	T	C	60	DP=45;AF1=0.5;CI95=0.5,0.5;DP4=12,14,7,8;MQ=20;FQ=63;PV4=1,1.3e-29,1,0.36	CGT->CGC	R->R	sp|Q8HXX4|ECHB_MACFA Trifunctional enzyme subunit beta, mitochondrial OS=Macaca fascicularis GN=HADHB PE=2 SV=1	gi|193652756|ref|XP_001943983.1|	PREDICTED: similar to trifunctional enzyme beta subunit (tp-beta) [Acyrthosiphon pisum]
BT_B_ZJU_Singletons103002	228	G	A	33	DP=68;AF1=0.5;CI95=0.5,0.5;DP4=12,27,1,27;MQ=20;FQ=36;PV4=0.0053,4.8e-38,1,1	ACG->ACA	T->T	sp|Q26474|LACH_SCHAM Lachesin OS=Schistocerca americana GN=LAC PE=1 SV=1	gi|3024084|sp|Q26474.1|LACH_SCHAM	RecName: Full=Lachesin; Flags: Precursor >gi|294841|gb|AAC37185.1| lachesin [Schistocerca americana]
BT_B_ZJU_Singletons103006	307	T	G	39	DP=28;AF1=0.5;CI95=0.5,0.5;DP4=7,10,3,6;MQ=20;FQ=42;PV4=1,9.4e-22,1,1	TCT->GCT	S->A	sp|Q9V4P1|ANLN_DROME Actin-binding protein anillin OS=Drosophila melanogaster GN=scra PE=1 SV=3	gi|156547124|ref|XP_001602952.1|	PREDICTED: similar to anillin/rhotekin (rtkn) [Nasonia vitripennis]
BT_B_ZJU_Singletons103056	393	A	G	25	DP=13;AF1=0.5;CI95=0.5,0.5;DP4=4,2,7,0;MQ=20;FQ=27.4;PV4=0.19,7.4e-10,1,1	CTA->CTG	L->L	sp|Q60967|PAPS1_MOUSE Bifunctional 3&apos;-phosphoadenosine 5&apos;-phosphosulfate synthase 1 OS=Mus musculus GN=Papss1 PE=2 SV=1	gi|91094931|ref|XP_970563.1|	PREDICTED: similar to AGAP001256-PA [Tribolium castaneum]
BT_B_ZJU_Singletons103058	191	T	C	42	DP=51;AF1=0.5;CI95=0.5,0.5;DP4=21,5,12,3;MQ=20;FQ=45;PV4=1,1.8e-05,1,0.28	GTA->GCA	V->A	sp|Q5RI15|FA36A_HUMAN Protein FAM36A OS=Homo sapiens GN=FAM36A PE=1 SV=2	gi|91090033|ref|XP_967923.1|	PREDICTED: similar to lethal (3) 87Df CG7620-PA [Tribolium castaneum]
BT_B_ZJU_Singletons103066	918	T	C	10.4	DP=26;AF1=0.5;CI95=0.5,0.5;DP4=0,15,0,10;MQ=20;FQ=13.2;PV4=1,8.9e-09,1,0.45	AAT->AAC	N->N	sp|Q9U5L1|SRPR_DROME Signal recognition particle receptor subunit alpha homolog OS=Drosophila melanogaster GN=Gtp-bp PE=1 SV=2	gi|156541190|ref|XP_001599499.1|	PREDICTED: similar to signal recognition particle receptor alpha subunit [Nasonia vitripennis]
BT_B_ZJU_Singletons103071	519	C	T	42	DP=37;AF1=0.5;CI95=0.5,0.5;DP4=6,18,3,9;MQ=20;FQ=45;PV4=1,2.5e-26,1,1	TAC->TAT	Y->Y	sp|A1ZAI5|FACR1_DROME Putative fatty acyl-CoA reductase CG5065 OS=Drosophila melanogaster GN=CG5065 PE=3 SV=1	gi|193636566|ref|XP_001948821.1|	PREDICTED: similar to CG30427 CG30427-PC [Acyrthosiphon pisum]
BT_B_ZJU_Singletons103071	552	T	C	11.3	DP=34;AF1=0.5;CI95=0.5,0.5;DP4=5,18,1,8;MQ=20;FQ=14.2;PV4=0.65,1.5e-17,1,1	AAT->AAC	N->N	sp|A1ZAI5|FACR1_DROME Putative fatty acyl-CoA reductase CG5065 OS=Drosophila melanogaster GN=CG5065 PE=3 SV=1	gi|193636566|ref|XP_001948821.1|	PREDICTED: similar to CG30427 CG30427-PC [Acyrthosiphon pisum]
BT_B_ZJU_Singletons103125	315	C	A	28	DP=17;AF1=0.5;CI95=0.5,0.5;DP4=1,8,1,7;MQ=20;FQ=30.9;PV4=1,2.6e-08,1,0.23	CTC->CTA	L->L	sp|Q94517|HDAC1_DROME Histone deacetylase Rpd3 OS=Drosophila melanogaster GN=Rpd3 PE=1 SV=2	gi|91079762|ref|XP_966633.1|	PREDICTED: similar to histone deacetylase [Tribolium castaneum]
BT_B_ZJU_Singletons103221	155	C	A	45	DP=29;AF1=0.5;CI95=0.5,0.5;DP4=5,14,5,5;MQ=20;FQ=48;PV4=0.24,2.5e-20,1,1	GCG->GAG	A->E	sp|Q29451|MA2B1_BOVIN Lysosomal alpha-mannosidase OS=Bos taurus GN=MAN2B1 PE=1 SV=3	gi|91079945|ref|XP_968596.1|	PREDICTED: similar to lysosomal alpha-mannosidase (mannosidase alpha class 2b member 1) [Tribolium castaneum]
BT_B_ZJU_Singletons103221	348	T	A	65	DP=69;AF1=0.5;CI95=0.5,0.5;DP4=19,20,8,14;MQ=20;FQ=68;PV4=0.43,2.2e-49,1,1	TCT->TCA	S->S	sp|Q29451|MA2B1_BOVIN Lysosomal alpha-mannosidase OS=Bos taurus GN=MAN2B1 PE=1 SV=3	gi|91079945|ref|XP_968596.1|	PREDICTED: similar to lysosomal alpha-mannosidase (mannosidase alpha class 2b member 1) [Tribolium castaneum]
BT_B_ZJU_Singletons103222	375	C	T	29	DP=60;AF1=0.5;CI95=0.5,0.5;DP4=30,9,14,4;MQ=20;FQ=32;PV4=1,5.8e-29,1,1	TAC->TAT	Y->Y	sp|O00763|ACACB_HUMAN Acetyl-CoA carboxylase 2 OS=Homo sapiens GN=ACACB PE=1 SV=3	gi|189238375|ref|XP_969851.2|	PREDICTED: similar to acetyl-coa carboxylase [Tribolium castaneum]
BT_B_ZJU_Singletons103222	954	C	T	32	DP=25;AF1=0.5;CI95=0.5,0.5;DP4=0,12,0,13;MQ=20;FQ=30.3;PV4=1,6.5e-06,1,1	GAC->GAT	D->D	sp|O00763|ACACB_HUMAN Acetyl-CoA carboxylase 2 OS=Homo sapiens GN=ACACB PE=1 SV=3	gi|189238375|ref|XP_969851.2|	PREDICTED: similar to acetyl-coa carboxylase [Tribolium castaneum]
BT_B_ZJU_Singletons103244	885	A	G	12.3	DP=16;AF1=0.5;CI95=0.5,0.5;DP4=3,7,0,6;MQ=20;FQ=15.1;PV4=0.25,1,1,1	TTA->TTG	L->L	sp|Q07152|IMDH_DROME Inosine-5&apos;-monophosphate dehydrogenase OS=Drosophila melanogaster GN=ras PE=1 SV=1	gi|66508366|ref|XP_623071.1|	PREDICTED: similar to Inosine-5-monophosphate dehydrogenase (IMP dehydrogenase) (IMPDH) (IMPD) (Protein raspberry) isoform 1 [Apis mellifera]
BT_B_ZJU_Singletons103269	177	T	C	10.4	DP=90;AF1=0.5;CI95=0.5,0.5;DP4=46,9,33,1;MQ=20;FQ=13.2;PV4=0.082,2.5e-57,1,0.26	AAT->AAC	N->N	sp|P34559|ECHM_CAEEL Probable enoyl-CoA hydratase, mitochondrial OS=Caenorhabditis elegans GN=ech-6 PE=1 SV=1	gi|193598879|ref|XP_001952077.1|	PREDICTED: similar to enoyl-CoA hydratase precursor 1 [Acyrthosiphon pisum]
BT_B_ZJU_Singletons103280	594	G	A	41	DP=45;AF1=0.5;CI95=0.5,0.5;DP4=11,20,6,8;MQ=20;FQ=44;PV4=0.74,1.3e-19,1,0.43	GTG->GTA	V->V	sp|Q9I8E6|COPG2_TAKRU Coatomer subunit gamma-2 OS=Takifugu rubripes GN=copg2 PE=3 SV=1	gi|91090890|ref|XP_973414.1|	PREDICTED: similar to RE62270p [Tribolium castaneum]
BT_B_ZJU_Singletons103288	366	T	C	60	DP=25;AF1=0.5;CI95=0.5,0.5;DP4=11,3,7,4;MQ=20;FQ=62.2;PV4=0.66,6.8e-20,1,1	TAT->TAC	Y->Y	sp|Q9W5U2|CHIT3_DROME Probable chitinase 3 OS=Drosophila melanogaster GN=Cht3 PE=2 SV=2	gi|110624800|ref|NP_001036067.1|	chitinase 10 [Tribolium castaneum] >gi|109895312|gb|ABG47448.1| chitinase 10 [Tribolium castaneum]
BT_B_ZJU_Singletons103288	501	T	C	57	DP=28;AF1=0.5;CI95=0.5,0.5;DP4=6,11,4,7;MQ=20;FQ=60;PV4=1,0.00023,1,1	AAT->AAC	N->N	sp|Q9W5U2|CHIT3_DROME Probable chitinase 3 OS=Drosophila melanogaster GN=Cht3 PE=2 SV=2	gi|110624800|ref|NP_001036067.1|	chitinase 10 [Tribolium castaneum] >gi|109895312|gb|ABG47448.1| chitinase 10 [Tribolium castaneum]
BT_B_ZJU_Singletons103288	888	T	C	20	DP=21;AF1=0.5;CI95=0.5,0.5;DP4=4,7,0,8;MQ=20;FQ=23;PV4=0.1,9.1e-13,1,1	TGT->TGC	C->C	sp|Q9W5U2|CHIT3_DROME Probable chitinase 3 OS=Drosophila melanogaster GN=Cht3 PE=2 SV=2	gi|110624800|ref|NP_001036067.1|	chitinase 10 [Tribolium castaneum] >gi|109895312|gb|ABG47448.1| chitinase 10 [Tribolium castaneum]
BT_B_ZJU_Singletons103300	264	A	T	98	DP=37;AF1=0.5;CI95=0.5,0.5;DP4=8,8,12,8;MQ=20;FQ=84.9;PV4=0.74,2e-24,1,0.044	ACA->ACT	T->T	sp|Q5ZLF0|F10A1_CHICK Hsc70-interacting protein OS=Gallus gallus GN=ST13 PE=2 SV=1	gi|91093306|ref|XP_967617.1|	PREDICTED: similar to AGAP009119-PA [Tribolium castaneum]
BT_B_ZJU_Singletons103300	600	T	G	13.2	DP=27;AF1=0.5;CI95=0.5,0.5;DP4=13,4,9,0;MQ=20;FQ=16.1;PV4=0.26,4.7e-06,1,1	AGT->AGG	S->R	sp|Q5ZLF0|F10A1_CHICK Hsc70-interacting protein OS=Gallus gallus GN=ST13 PE=2 SV=1	gi|91093306|ref|XP_967617.1|	PREDICTED: similar to AGAP009119-PA [Tribolium castaneum]
BT_B_ZJU_Singletons103324	279	T	C	25	DP=147;AF1=0.5;CI95=0.5,0.5;DP4=63,36,19,22;MQ=20;FQ=28;PV4=0.063,5.4e-61,1,1	CGT->CGC	R->R	sp|Q16UF8|EIF3D_AEDAE Eukaryotic translation initiation factor 3 subunit D OS=Aedes aegypti GN=eIF3-S7 PE=3 SV=1	gi|66559524|ref|XP_393057.2|	PREDICTED: similar to Eukaryotic initiation factor 3 p66 subunit CG10161-PB [Apis mellifera]
BT_B_ZJU_Singletons103324	294	G	A	33	DP=134;AF1=0.5;CI95=0.5,0.5;DP4=67,22,26,15;MQ=20;FQ=36;PV4=0.21,5.6e-67,1,0.062	CCG->CCA	P->P	sp|Q16UF8|EIF3D_AEDAE Eukaryotic translation initiation factor 3 subunit D OS=Aedes aegypti GN=eIF3-S7 PE=3 SV=1	gi|66559524|ref|XP_393057.2|	PREDICTED: similar to Eukaryotic initiation factor 3 p66 subunit CG10161-PB [Apis mellifera]
BT_B_ZJU_Singletons103330	348	T	A	36	DP=25;AF1=0.5;CI95=0.5,0.5;DP4=10,6,5,4;MQ=20;FQ=39;PV4=1,3.5e-13,1,1	GCT->GCA	A->A	sp|Q13227|GPS2_HUMAN G protein pathway suppressor 2 OS=Homo sapiens GN=GPS2 PE=1 SV=3	gi|66564237|ref|XP_623924.1|	PREDICTED: similar to G protein pathway suppressor 2 [Apis mellifera]
BT_B_ZJU_Singletons103360	399	G	A	71	DP=40;AF1=0.5;CI95=0.5,0.5;DP4=11,11,13,5;MQ=20;FQ=74;PV4=0.2,1.2e-12,1,1	GCG->GCA	A->A	sp|O35343|IMA4_MOUSE Importin subunit alpha-4 OS=Mus musculus GN=Kpna4 PE=2 SV=1	gi|156553340|ref|XP_001601185.1|	PREDICTED: similar to importin alpha [Nasonia vitripennis]
BT_B_ZJU_Singletons103360	786	A	G	8.64	DP=18;AF1=0.5;CI95=0.5,0.5;DP4=6,4,6,0;MQ=20;FQ=11.3;PV4=0.23,7.4e-08,1,1	GCA->GCG	A->A	sp|O35343|IMA4_MOUSE Importin subunit alpha-4 OS=Mus musculus GN=Kpna4 PE=2 SV=1	gi|156553340|ref|XP_001601185.1|	PREDICTED: similar to importin alpha [Nasonia vitripennis]
BT_B_ZJU_Singletons103361	109	T	G	16.1	DP=14;AF1=0.5;CI95=0.5,0.5;DP4=8,0,6,0;MQ=20;FQ=18.9;PV4=1,0.00042,1,0.028	TCG->GCG	S->A	sp|P08541|UD2B2_RAT UDP-glucuronosyltransferase 2B2 OS=Rattus norvegicus GN=Ugt2b PE=1 SV=1	gi|193652567|ref|XP_001945842.1|	PREDICTED: similar to AGAP007029-PA, partial [Acyrthosiphon pisum]
BT_B_ZJU_Singletons103389	363	C	T	5.46	DP=33;AF1=0.4999;CI95=0.5,0.5;DP4=5,18,2,8;MQ=20;FQ=7.8;PV4=1,2e-28,1,1	AGC->AGT	S->S	sp|Q32Q06|AP1M1_RAT AP-1 complex subunit mu-1 OS=Rattus norvegicus GN=Ap1m1 PE=1 SV=3	gi|157126991|ref|XP_001661031.1|	clathrin coat assembly protein ap-1 [Aedes aegypti] >gi|108873063|gb|EAT37288.1| clathrin coat assembly protein ap-1 [Aedes aegypti]
BT_B_ZJU_Singletons103395	198	C	T	33	DP=144;AF1=0.5;CI95=0.5,0.5;DP4=67,19,46,7;MQ=20;FQ=36;PV4=0.26,7.8e-27,1,1	GAC->GAT	D->D	sp|Q3ZBF3|RM38_BOVIN 39S ribosomal protein L38, mitochondrial OS=Bos taurus GN=MRPL38 PE=1 SV=2	gi|193596613|ref|XP_001952115.1|	PREDICTED: similar to AGAP000652-PA [Acyrthosiphon pisum]
BT_B_ZJU_Singletons103397	363	G	C	25	DP=22;AF1=0.5;CI95=0.5,0.5;DP4=5,10,4,3;MQ=20;FQ=28;PV4=0.38,1e-11,1,0.25	CTG->CTC	L->L	sp|P14543|NID1_HUMAN Nidogen-1 OS=Homo sapiens GN=NID1 PE=1 SV=3	gi|91080871|ref|XP_972325.1|	PREDICTED: similar to nidogen [Tribolium castaneum]
BT_B_ZJU_Singletons103397	453	C	T	55	DP=27;AF1=0.5;CI95=0.5,0.5;DP4=9,7,6,5;MQ=20;FQ=58;PV4=1,3.7e-12,1,1	GAC->GAT	D->D	sp|P14543|NID1_HUMAN Nidogen-1 OS=Homo sapiens GN=NID1 PE=1 SV=3	gi|91080871|ref|XP_972325.1|	PREDICTED: similar to nidogen [Tribolium castaneum]
BT_B_ZJU_Singletons103398	1041	A	G	5.46	DP=67;AF1=0.4999;CI95=0.5,0.5;DP4=0,42,0,25;MQ=20;FQ=7.69;PV4=1,9.5e-47,1,1	GTA->GTG	V->V	sp|Q95M17|CHIA_BOVIN Acidic mammalian chitinase OS=Bos taurus GN=CHIA PE=1 SV=1	gi|193690615|ref|XP_001950380.1|	PREDICTED: similar to chitinase 7 [Acyrthosiphon pisum]
BT_B_ZJU_Singletons103427	321	A	T	32	DP=14;AF1=0.5;CI95=0.5,0.5;DP4=1,7,2,4;MQ=20;FQ=34.7;PV4=0.54,1e-08,1,1	CCA->CCT	P->P	sp|Q8R016|BLMH_MOUSE Bleomycin hydrolase OS=Mus musculus GN=Blmh PE=2 SV=1	gi|193647907|ref|XP_001951564.1|	PREDICTED: similar to AGAP001341-PA [Acyrthosiphon pisum]
BT_B_ZJU_Singletons103427	675	T	A	52	DP=26;AF1=0.5;CI95=0.5,0.5;DP4=9,7,5,5;MQ=20;FQ=55;PV4=1,1.3e-13,1,1	ACT->ACA	T->T	sp|Q8R016|BLMH_MOUSE Bleomycin hydrolase OS=Mus musculus GN=Blmh PE=2 SV=1	gi|193647907|ref|XP_001951564.1|	PREDICTED: similar to AGAP001341-PA [Acyrthosiphon pisum]
BT_B_ZJU_Singletons103464	393	T	C	99	DP=156;AF1=0.5;CI95=0.5,0.5;DP4=36,49,16,47;MQ=20;FQ=102;PV4=0.038,4.3e-15,1,1	GAT->GAC	D->D	sp|O18373|SPS1_DROME Selenide, water dikinase OS=Drosophila melanogaster GN=SelD PE=1 SV=1	gi|91085589|ref|XP_968685.1|	PREDICTED: similar to selenophosphate synthetase [Tribolium castaneum]
BT_B_ZJU_Singletons103471	918	C	T	5.46	DP=28;AF1=0.4999;CI95=0.5,0.5;DP4=0,17,0,11;MQ=20;FQ=7.8;PV4=1,1.5e-27,1,0.091	AAC->AAT	N->N	sp|P11799|MYLK_CHICK Myosin light chain kinase, smooth muscle OS=Gallus gallus PE=1 SV=2	gi|193582496|ref|XP_001948683.1|	PREDICTED: similar to Stretchin-Mlck CG18255-PA [Acyrthosiphon pisum]
BT_B_ZJU_Singletons103496	87	G	A	33	DP=21;AF1=0.5;CI95=0.5,0.5;DP4=9,0,12,0;MQ=20;FQ=25.6;PV4=1,9.4e-14,1,1	CTG->CTA	L->L	sp|Q2M146|ST7_DROPS Protein ST7 homolog OS=Drosophila pseudoobscura pseudoobscura GN=GA17575 PE=3 SV=2	gi|156552266|ref|XP_001599139.1|	PREDICTED: similar to ENSANGP00000019824 [Nasonia vitripennis]
BT_B_ZJU_Singletons103515	339	G	T	56	DP=152;AF1=0.5;CI95=0.5,0.5;DP4=62,23,31,18;MQ=20;FQ=59;PV4=0.25,2.1e-44,1,1	GCG->GCT	A->A	sp|Q11011|PSA_MOUSE Puromycin-sensitive aminopeptidase OS=Mus musculus GN=Npepps PE=1 SV=2	gi|66499419|ref|XP_394245.2|	PREDICTED: similar to Puromycin sensitive aminopeptidase CG1009-PC, isoform C isoform 1 [Apis mellifera]
BT_B_ZJU_Singletons103547	159	C	T	32	DP=36;AF1=0.5;CI95=0.5,0.5;DP4=18,2,14,1;MQ=20;FQ=35;PV4=1,1e-22,1,1	AAC->AAT	N->N	sp|Q8BWP5|TTPA_MOUSE Alpha-tocopherol transfer protein OS=Mus musculus GN=Ttpa PE=2 SV=1	gi|170041684|ref|XP_001848584.1|	SEC14 [Culex quinquefasciatus] >gi|167865244|gb|EDS28627.1| SEC14 [Culex quinquefasciatus]
BT_B_ZJU_Singletons103567	141	T	G	21	DP=20;AF1=0.5;CI95=0.5,0.5;DP4=3,8,9,0;MQ=20;FQ=24;PV4=0.0014,8.6e-06,1,1	GGT->GGG	G->G	sp|Q9Z1Z2|STRAP_MOUSE Serine-threonine kinase receptor-associated protein OS=Mus musculus GN=Strap PE=1 SV=2	gi|156549522|ref|XP_001600320.1|	PREDICTED: similar to serine-threonine kinase receptor-associated protein [Nasonia vitripennis]
BT_B_ZJU_Singletons103568	192	C	T	32	DP=19;AF1=0.5;CI95=0.5,0.5;DP4=10,0,7,1;MQ=20;FQ=31.5;PV4=0.44,0.0038,1,1	AGC->AGT	S->S	sp|Q6P1D7|SLX4_MOUSE Structure-specific endonuclease subunit SLX4 OS=Mus musculus GN=Slx4 PE=1 SV=1	gi|270010984|gb|EFA07432.1|	mutagen-sensitive 312 [Tribolium castaneum]
BT_B_ZJU_Singletons103570	984	C	T	26	DP=38;AF1=0.5;CI95=0.5,0.5;DP4=0,14,0,24;MQ=20;FQ=18.7;PV4=1,3.2e-50,1,0.4	GAC->GAT	D->D	sp|Q24133|DNAJ1_DROME DnaJ protein homolog 1 OS=Drosophila melanogaster GN=DnaJ-1 PE=1 SV=3	gi|253721951|gb|ACT34039.1|	DnaJ-5 [Bombyx mori]
BT_B_ZJU_Singletons103575	498	A	G	38	DP=33;AF1=0.5;CI95=0.5,0.5;DP4=6,10,4,9;MQ=20;FQ=41;PV4=1,3.8e-10,1,1	GTA->GTG	V->V	sp|Q8BLI0|ATL1_MOUSE ADAMTS-like protein 1 OS=Mus musculus GN=Adamtsl1 PE=2 SV=2	gi|189239451|ref|XP_974990.2|	PREDICTED: similar to papilin [Tribolium castaneum]
BT_B_ZJU_Singletons103674	1260	T	C	67	DP=68;AF1=0.5;CI95=0.5,0.5;DP4=19,21,9,12;MQ=20;FQ=70;PV4=0.79,2.4e-33,1,1	GAT->GAC	D->D	sp|Q96S59|RANB9_HUMAN Ran-binding protein 9 OS=Homo sapiens GN=RANBP9 PE=1 SV=1	gi|91083553|ref|XP_966900.1|	PREDICTED: similar to RAN binding protein 9 [Tribolium castaneum]
BT_B_ZJU_Singletons103683	582	C	T	104	DP=54;AF1=1;CI95=1,1;DP4=2,0,39,7;MQ=20;FQ=-131;PV4=1,7.2e-05,1,0.092	GGC->GGT	G->G	sp|P54813|YME1_CAEEL ATP-dependent zinc metalloprotease YME1 homolog OS=Caenorhabditis elegans GN=ymel-1 PE=2 SV=2	gi|91086165|ref|XP_970259.1|	PREDICTED: similar to GA17483-PA [Tribolium castaneum]
BT_B_ZJU_Singletons103685	465	G	A	39	DP=25;AF1=0.5;CI95=0.5,0.5;DP4=3,12,2,7;MQ=20;FQ=42;PV4=1,8.4e-22,1,1	GCG->GCA	A->A	sp|Q6YHK3|CD109_HUMAN CD109 antigen OS=Homo sapiens GN=CD109 PE=1 SV=2	gi|193622526|ref|XP_001945720.1|	PREDICTED: similar to Thiolester containing protein II CG7052-PD [Acyrthosiphon pisum]
BT_B_ZJU_Singletons103685	756	T	C	23	DP=13;AF1=0.5;CI95=0.5,0.5;DP4=4,2,5,1;MQ=20;FQ=25.8;PV4=1,5.9e-12,1,0.42	AGT->AGC	S->S	sp|Q6YHK3|CD109_HUMAN CD109 antigen OS=Homo sapiens GN=CD109 PE=1 SV=2	gi|193622526|ref|XP_001945720.1|	PREDICTED: similar to Thiolester containing protein II CG7052-PD [Acyrthosiphon pisum]
BT_B_ZJU_Singletons103685	1263	G	A	9.52	DP=17;AF1=0.5;CI95=0.5,0.5;DP4=10,1,6,0;MQ=20;FQ=12.3;PV4=1,1.8e-11,1,0.41	TTG->TTA	L->L	sp|Q6YHK3|CD109_HUMAN CD109 antigen OS=Homo sapiens GN=CD109 PE=1 SV=2	gi|193622526|ref|XP_001945720.1|	PREDICTED: similar to Thiolester containing protein II CG7052-PD [Acyrthosiphon pisum]
BT_B_ZJU_Singletons103685	1413	G	A	54	DP=37;AF1=0.5;CI95=0.5,0.5;DP4=9,10,3,10;MQ=20;FQ=57;PV4=0.27,9.5e-13,1,0.16	GCG->GCA	A->A	sp|Q6YHK3|CD109_HUMAN CD109 antigen OS=Homo sapiens GN=CD109 PE=1 SV=2	gi|193622526|ref|XP_001945720.1|	PREDICTED: similar to Thiolester containing protein II CG7052-PD [Acyrthosiphon pisum]
BT_B_ZJU_Singletons103703	1332	A	G	65	DP=40;AF1=0.5;CI95=0.5,0.5;DP4=16,7,7,7;MQ=20;FQ=68;PV4=0.3,1.7e-35,1,0.45	TCA->TCG	S->S	sp|Q9V468|Y9776_DROME Zinc finger matrin-type protein CG9776 OS=Drosophila melanogaster GN=CG9776 PE=1 SV=1	gi|189236056|ref|XP_970114.2|	PREDICTED: similar to CG9776 CG9776-PA [Tribolium castaneum]
BT_B_ZJU_Singletons103703	1601	C	T	15.1	DP=25;AF1=0.5;CI95=0.5,0.5;DP4=4,11,0,9;MQ=20;FQ=18.1;PV4=0.26,3.9e-20,1,0.43	ACG->ATG	T->M	sp|Q9V468|Y9776_DROME Zinc finger matrin-type protein CG9776 OS=Drosophila melanogaster GN=CG9776 PE=1 SV=1	gi|189236056|ref|XP_970114.2|	PREDICTED: similar to CG9776 CG9776-PA [Tribolium castaneum]
BT_B_ZJU_Singletons103738	423	C	T	21	DP=53;AF1=0.5;CI95=0.5,0.5;DP4=7,29,2,13;MQ=20;FQ=24;PV4=0.71,2.3e-18,1,1	AGC->AGT	S->S	sp|P08640|MUC1_YEAST Flocculation protein FLO11 OS=Saccharomyces cerevisiae GN=MUC1 PE=1 SV=2	gi|154344449|ref|XP_001568166.1|	proteophosphoglycan ppg4 [Leishmania braziliensis MHOM/BR/75/M2904] >gi|134065503|emb|CAM43270.1| proteophosphoglycan ppg4 [Leishmania braziliensis]
BT_B_ZJU_Singletons103815	476	A	G	4.13	DP=26;AF1=0.4998;CI95=0.5,0.5;DP4=10,8,8,0;MQ=20;FQ=6.2;PV4=0.031,5e-08,1,1	GAT->GGT	D->G	sp|P20228|DCE_DROME Glutamate decarboxylase OS=Drosophila melanogaster GN=Gad1 PE=1 SV=2	gi|91085785|ref|XP_974463.1|	PREDICTED: similar to AGAP005866-PA [Tribolium castaneum]
BT_B_ZJU_Singletons103887	483	T	C	67	DP=79;AF1=0.5;CI95=0.5,0.5;DP4=31,15,23,8;MQ=20;FQ=70;PV4=0.62,2.6e-33,1,1	CGT->CGC	R->R	sp|P13607|ATNA_DROME Sodium/potassium-transporting ATPase subunit alpha OS=Drosophila melanogaster GN=Atpalpha PE=1 SV=3	gi|432542|gb|AAB28239.1|	sodium pump alpha subunit [Ctenocephalides felis]
BT_B_ZJU_Singletons103887	528	A	G	22	DP=16;AF1=0.5;CI95=0.5,0.5;DP4=1,7,1,5;MQ=20;FQ=25;PV4=1,9.8e-12,1,1	GTA->GTG	V->V	sp|P13607|ATNA_DROME Sodium/potassium-transporting ATPase subunit alpha OS=Drosophila melanogaster GN=Atpalpha PE=1 SV=3	gi|432542|gb|AAB28239.1|	sodium pump alpha subunit [Ctenocephalides felis]
BT_B_ZJU_Singletons103887	726	C	T	29	DP=34;AF1=0.5;CI95=0.5,0.5;DP4=7,14,2,8;MQ=20;FQ=32;PV4=0.68,1.9e-14,1,1	TGC->TGT	C->C	sp|P13607|ATNA_DROME Sodium/potassium-transporting ATPase subunit alpha OS=Drosophila melanogaster GN=Atpalpha PE=1 SV=3	gi|432542|gb|AAB28239.1|	sodium pump alpha subunit [Ctenocephalides felis]
BT_B_ZJU_Singletons103910	756	T	C	9.52	DP=58;AF1=0.5;CI95=0.5,0.5;DP4=3,35,2,15;MQ=20;FQ=12.3;PV4=0.64,9.8e-40,1,0.31	AAT->AAC	N->N	sp|Q61316|HSP74_MOUSE Heat shock 70 kDa protein 4 OS=Mus musculus GN=Hspa4 PE=1 SV=1	gi|189236327|ref|XP_975279.2|	PREDICTED: similar to AGAP010331-PA [Tribolium castaneum]
BT_B_ZJU_Singletons103917	567	T	C	84	DP=56;AF1=0.5;CI95=0.5,0.5;DP4=9,17,4,24;MQ=20;FQ=87;PV4=0.11,1.1e-43,1,0.46	GAT->GAC	D->D	sp|P56399|UBP5_MOUSE Ubiquitin carboxyl-terminal hydrolase 5 OS=Mus musculus GN=Usp5 PE=1 SV=1	gi|66509421|ref|XP_624702.1|	PREDICTED: similar to CG12082-PA [Apis mellifera]
BT_B_ZJU_Singletons103917	1113	C	T	63	DP=58;AF1=0.5;CI95=0.5,0.5;DP4=14,19,14,10;MQ=20;FQ=66;PV4=0.29,2.9e-44,1,0.47	TGC->TGT	C->C	sp|P56399|UBP5_MOUSE Ubiquitin carboxyl-terminal hydrolase 5 OS=Mus musculus GN=Usp5 PE=1 SV=1	gi|66509421|ref|XP_624702.1|	PREDICTED: similar to CG12082-PA [Apis mellifera]
BT_B_ZJU_Singletons103981	1312	A	C	8.64	DP=35;AF1=0.5;CI95=0.5,0.5;DP4=0,23,0,11;MQ=20;FQ=11.3;PV4=1,2.6e-05,1,1	ACG->CCG	T->P	sp|Q9PWF7|CATA_GLARU Catalase OS=Glandirana rugosa GN=cat PE=2 SV=3	gi|225698216|gb|ACO07305.1|	catalase [Rachycentron canadum]
BT_B_ZJU_Singletons104007	381	T	C	29	DP=71;AF1=0.5;CI95=0.5,0.5;DP4=32,14,16,5;MQ=20;FQ=32;PV4=0.77,2.5e-52,1,1	GAT->GAC	D->D	sp|Q99PV0|PRP8_MOUSE Pre-mRNA-processing-splicing factor 8 OS=Mus musculus GN=Prpf8 PE=1 SV=2	gi|110749234|ref|XP_624014.2|	PREDICTED: similar to CG8877-PA [Apis mellifera]
BT_B_ZJU_Singletons104007	546	G	A	20	DP=44;AF1=0.5;CI95=0.5,0.5;DP4=10,15,2,10;MQ=20;FQ=23;PV4=0.26,9.6e-15,1,1	ACG->ACA	T->T	sp|Q99PV0|PRP8_MOUSE Pre-mRNA-processing-splicing factor 8 OS=Mus musculus GN=Prpf8 PE=1 SV=2	gi|110749234|ref|XP_624014.2|	PREDICTED: similar to CG8877-PA [Apis mellifera]
BT_B_ZJU_Singletons104007	1083	C	T	21	DP=51;AF1=0.5;CI95=0.5,0.5;DP4=0,34,1,16;MQ=20;FQ=20.5;PV4=0.33,2.9e-17,1,1	GAC->GAT	D->D	sp|Q99PV0|PRP8_MOUSE Pre-mRNA-processing-splicing factor 8 OS=Mus musculus GN=Prpf8 PE=1 SV=2	gi|110749234|ref|XP_624014.2|	PREDICTED: similar to CG8877-PA [Apis mellifera]
BT_B_ZJU_Singletons104017	243	T	G	43	DP=17;AF1=0.5;CI95=0.5,0.5;DP4=7,2,6,2;MQ=20;FQ=45.2;PV4=1,1.7e-15,1,1	GCT->GCG	A->A	sp|Q9V521|PRPA3_DROME Phenoloxidase subunit A3 OS=Drosophila melanogaster GN=proPo-A3 PE=1 SV=1	gi|58585196|ref|NP_001011627.1|	phenoloxidase subunit A3 [Apis mellifera] >gi|41350389|gb|AAO72539.2| prophenoloxidase [Apis mellifera]
BT_B_ZJU_Singletons104042	333	A	C	35	DP=33;AF1=0.5;CI95=0.5,0.5;DP4=6,17,4,6;MQ=20;FQ=38;PV4=0.44,6.9e-35,1,0.18	GTA->GTC	V->V	sp|Q04499|PROD_DROME Proline dehydrogenase, mitochondrial OS=Drosophila melanogaster GN=slgA PE=2 SV=2	gi|193625017|ref|XP_001950501.1|	PREDICTED: similar to GA12802-PA [Acyrthosiphon pisum]
BT_B_ZJU_Singletons104065	788	C	T	28	DP=15;AF1=0.5;CI95=0.5,0.5;DP4=4,5,3,3;MQ=20;FQ=31;PV4=1,2.3e-10,1,1	ACA->ATA	T->I	sp|P08793|XDH_CALVI Xanthine dehydrogenase OS=Calliphora vicina GN=XDH PE=2 SV=1	gi|2282473|dbj|BAA21640.1|	xanthine dehydrogenase [Bombyx mori]
BT_B_ZJU_Singletons104065	1915	A	G	31	DP=36;AF1=0.5;CI95=0.5,0.5;DP4=2,14,0,20;MQ=20;FQ=34;PV4=0.19,1.3e-42,1,1	ATC->GTC	I->V	sp|P08793|XDH_CALVI Xanthine dehydrogenase OS=Calliphora vicina GN=XDH PE=2 SV=1	gi|2282473|dbj|BAA21640.1|	xanthine dehydrogenase [Bombyx mori]
BT_B_ZJU_Singletons104081	69	G	A	3.54	DP=11;AF1=0.4998;CI95=0.5,0.5;DP4=7,0,4,0;MQ=20;FQ=5.46;PV4=1,0.0037,1,0.36	CCG->CCA	P->P	sp|O01761|UNC89_CAEEL Muscle M-line assembly protein unc-89 OS=Caenorhabditis elegans GN=unc-89 PE=1 SV=3	gi|110756547|ref|XP_392361.3|	PREDICTED: similar to CG33519-PB isoform 1 [Apis mellifera]
BT_B_ZJU_Singletons104081	666	A	G	84	DP=38;AF1=0.5;CI95=0.5,0.5;DP4=10,10,7,10;MQ=20;FQ=86.9;PV4=0.74,7.6e-20,1,1	CTA->CTG	L->L	sp|O01761|UNC89_CAEEL Muscle M-line assembly protein unc-89 OS=Caenorhabditis elegans GN=unc-89 PE=1 SV=3	gi|110756547|ref|XP_392361.3|	PREDICTED: similar to CG33519-PB isoform 1 [Apis mellifera]
BT_B_ZJU_Singletons104081	1282	G	C	50	DP=67;AF1=0.5;CI95=0.5,0.5;DP4=22,17,4,16;MQ=20;FQ=53;PV4=0.012,2.9e-40,1,1	GAA->CAA	E->Q	sp|O01761|UNC89_CAEEL Muscle M-line assembly protein unc-89 OS=Caenorhabditis elegans GN=unc-89 PE=1 SV=3	gi|110756547|ref|XP_392361.3|	PREDICTED: similar to CG33519-PB isoform 1 [Apis mellifera]
BT_B_ZJU_Singletons104084	93	T	C	3.01	DP=63;AF1=0.4998;CI95=0.5,0.5;DP4=41,0,20,0;MQ=20;FQ=4.68;PV4=1,1.8e-22,1,1	TAT->TAC	Y->Y	sp|Q5XTS1|PLPL8_RABIT Calcium-independent phospholipase A2-gamma OS=Oryctolagus cuniculus GN=PNPLA8 PE=1 SV=1	gi|189238706|ref|XP_001811763.1|	PREDICTED: similar to intracellular membrane-associated calcium-independent phospholipase A2 gamma [Tribolium castaneum]
BT_B_ZJU_Singletons104084	642	G	A	6.98	DP=88;AF1=0.4999;CI95=0.5,0.5;DP4=53,10,19,5;MQ=20;FQ=9.53;PV4=0.75,0.00036,1,1	CCG->CCA	P->P	sp|Q5XTS1|PLPL8_RABIT Calcium-independent phospholipase A2-gamma OS=Oryctolagus cuniculus GN=PNPLA8 PE=1 SV=1	gi|189238706|ref|XP_001811763.1|	PREDICTED: similar to intracellular membrane-associated calcium-independent phospholipase A2 gamma [Tribolium castaneum]
BT_B_ZJU_Singletons104095	171	C	A	36	DP=19;AF1=0.5;CI95=0.5,0.5;DP4=8,3,5,3;MQ=20;FQ=39;PV4=1,2e-10,1,0.21	GGC->GGA	G->G	sp|Q7YU24|MARF_DROME Transmembrane GTPase Marf OS=Drosophila melanogaster GN=Marf PE=1 SV=1	gi|156552139|ref|XP_001605562.1|	PREDICTED: similar to ENSANGP00000018366 [Nasonia vitripennis]
BT_B_ZJU_Singletons104122	183	T	C	9.52	DP=17;AF1=0.5;CI95=0.5,0.5;DP4=7,1,2,2;MQ=20;FQ=12.3;PV4=0.24,1.2e-11,1,0.042	TAT->TAC	Y->Y	sp|Q16VD3|LIG_AEDAE Protein lingerer OS=Aedes aegypti GN=lig PE=3 SV=1	gi|189239298|ref|XP_971413.2|	PREDICTED: similar to lingerer [Tribolium castaneum]
BT_B_ZJU_Singletons10549	237	T	C	6.2	DP=14;AF1=0.4999;CI95=0.5,0.5;DP4=6,2,2,4;MQ=20;FQ=8.65;PV4=0.28,3.4e-16,1,1	TAT->TAC	Y->Y	sp|P17886|CRN_DROME Protein crooked neck OS=Drosophila melanogaster GN=crn PE=1 SV=2	gi|110760074|ref|XP_624146.2|	PREDICTED: similar to crooked neck CG3193-PA [Apis mellifera]
BT_B_ZJU_Singletons11108	342	G	A	14.2	DP=11;AF1=0.5;CI95=0.5,0.5;DP4=0,6,0,5;MQ=20;FQ=16.5;PV4=1,3.2e-05,1,1	GCG->GCA	A->A	sp|P18489|SYB_DROME Synaptobrevin OS=Drosophila melanogaster GN=Syb PE=2 SV=3	gi|17647971|ref|NP_523680.1|	synaptobrevin, isoform A [Drosophila melanogaster] >gi|7303772|gb|AAF58820.1| synaptobrevin, isoform A [Drosophila melanogaster] >gi|33589288|gb|AAQ22411.1| SD05285p [Drosophila melanogaster] >gi|38048159|gb|AAR09982.1| similar to Drosophila melanogaster Syb [Drosophila yakuba] >gi|220952104|gb|ACL88595.1| Syb-PA [synthetic construct]
BT_B_ZJU_Singletons14604	477	C	T	31	DP=48;AF1=0.5;CI95=0.5,0.5;DP4=9,17,3,8;MQ=20;FQ=34;PV4=1,0.47,1,1	GGC->GGT	G->G	sp|Q9VBV3|TAKT_DROME Protein takeout OS=Drosophila melanogaster GN=to PE=2 SV=1	gi|237761902|emb|CAR94537.1|	CG10407-PA-like protein [Blattella germanica]
BT_B_ZJU_Singletons15071	592	A	G	7.8	DP=14;AF1=0.5;CI95=0.5,0.5;DP4=9,0,5,0;MQ=20;FQ=10.4;PV4=1,0.002,1,0.25	ACG->GCG	T->A	sp|O46385|SVIL_BOVIN Supervillin OS=Bos taurus GN=SVIL PE=1 SV=2	gi|91079100|ref|XP_975321.1|	PREDICTED: similar to CG33232 CG33232-PC [Tribolium castaneum]
BT_B_ZJU_Singletons16990	162	C	A	50	DP=20;AF1=0.5;CI95=0.5,0.5;DP4=7,4,6,3;MQ=20;FQ=53;PV4=1,8.2e-18,1,1	GTC->GTA	V->V	sp|Q0IJ05|OSBL9_XENTR Oxysterol-binding protein-related protein 9 OS=Xenopus tropicalis GN=osbpl9 PE=2 SV=1	gi|194858219|ref|XP_001969130.1|	GG25251 [Drosophila erecta] >gi|190660997|gb|EDV58189.1| GG25251 [Drosophila erecta]
BT_B_ZJU_Singletons19732	346	C	T	9.52	DP=13;AF1=0.5;CI95=0.5,0.5;DP4=4,2,1,3;MQ=20;FQ=12.3;PV4=0.52,0.001,1,1	CAC->TAC	H->Y	sp|Q00174|LAMA_DROME Laminin subunit alpha OS=Drosophila melanogaster GN=LanA PE=1 SV=2	gi|193573508|ref|XP_001943643.1|	PREDICTED: similar to AGAP004993-PA, partial [Acyrthosiphon pisum]
BT_B_ZJU_Singletons20785	324	C	T	100	DP=45;AF1=0.5;CI95=0.5,0.5;DP4=13,10,11,11;MQ=20;FQ=100;PV4=0.77,1.3e-39,1,0.24	AAC->AAT	N->N	sp|O76094|SRP72_HUMAN Signal recognition particle 72 kDa protein OS=Homo sapiens GN=SRP72 PE=1 SV=3	gi|156543800|ref|XP_001606461.1|	PREDICTED: similar to signal recognition particle [Nasonia vitripennis]
BT_B_ZJU_Singletons21743	183	C	T	11.3	DP=20;AF1=0.5;CI95=0.5,0.5;DP4=9,4,7,0;MQ=20;FQ=14.2;PV4=0.25,7.1e-08,1,0.48	CAC->CAT	H->H	sp|Q8MSU3|FRRS1_DROME Putative ferric-chelate reductase 1 homolog OS=Drosophila melanogaster GN=CG8399 PE=2 SV=1	gi|193629743|ref|XP_001950579.1|	PREDICTED: similar to AGAP005170-PA [Acyrthosiphon pisum]
BT_B_ZJU_Singletons22434	84	A	C	15.1	DP=16;AF1=0.5;CI95=0.5,0.5;DP4=8,0,7,0;MQ=20;FQ=17.8;PV4=1,0.00079,1,1	GGA->GGC	G->G	sp|Q7M4I3|SP4_MEGPE Venom protease OS=Megabombus pennsylvanicus PE=1 SV=1	gi|194400538|gb|ACF70480.1|	serine proteinase [Rhodnius prolixus]
BT_B_ZJU_Singletons22434	108	T	G	10.4	DP=16;AF1=0.5;CI95=0.5,0.5;DP4=10,0,6,0;MQ=20;FQ=13.2;PV4=1,0.0007,1,0.014	AGT->AGG	S->R	sp|Q7M4I3|SP4_MEGPE Venom protease OS=Megabombus pennsylvanicus PE=1 SV=1	gi|194400538|gb|ACF70480.1|	serine proteinase [Rhodnius prolixus]
BT_B_ZJU_Singletons22434	219	T	A	92	DP=35;AF1=0.5;CI95=0.5,0.5;DP4=8,6,10,9;MQ=20;FQ=74;PV4=1,3.2e-35,1,1	ACT->ACA	T->T	sp|Q7M4I3|SP4_MEGPE Venom protease OS=Megabombus pennsylvanicus PE=1 SV=1	gi|194400538|gb|ACF70480.1|	serine proteinase [Rhodnius prolixus]
BT_B_ZJU_Singletons24108	393	C	T	60	DP=22;AF1=0.5;CI95=0.5,0.5;DP4=9,2,8,3;MQ=20;FQ=53.5;PV4=1,1.9e-16,1,0.43	GAC->GAT	D->D	sp|Q9U943|APLP_LOCMI Apolipophorins OS=Locusta migratoria PE=1 SV=2	gi|209571429|dbj|BAG75121.1|	lipophorin precursor [Nilaparvata lugens]
BT_B_ZJU_Singletons24108	1059	T	C	71	DP=32;AF1=0.5;CI95=0.5,0.5;DP4=12,5,5,8;MQ=20;FQ=73.7;PV4=0.14,1.4e-14,1,1	AAT->AAC	N->N	sp|Q9U943|APLP_LOCMI Apolipophorins OS=Locusta migratoria PE=1 SV=2	gi|209571429|dbj|BAG75121.1|	lipophorin precursor [Nilaparvata lugens]
BT_B_ZJU_Singletons24108	1830	T	C	14.2	DP=24;AF1=0.5;CI95=0.5,0.5;DP4=4,11,2,4;MQ=20;FQ=17.1;PV4=1,6.6e-06,1,0.35	GAT->GAC	D->D	sp|Q9U943|APLP_LOCMI Apolipophorins OS=Locusta migratoria PE=1 SV=2	gi|209571429|dbj|BAG75121.1|	lipophorin precursor [Nilaparvata lugens]
BT_B_ZJU_Singletons24249	369	G	T	10.4	DP=13;AF1=0.5;CI95=0.5,0.5;DP4=4,1,2,2;MQ=20;FQ=13.1;PV4=0.52,0.00018,1,1	GCG->GCT	A->A	sp|Q6PCJ1|DCTN1_XENLA Dynactin subunit 1 OS=Xenopus laevis GN=dctn1 PE=2 SV=1	gi|193587043|ref|XP_001944940.1|	PREDICTED: similar to Dynactin subunit 1 (150 kDa dynein-associated polypeptide) (DP-150) (DAP-150) (Protein glued) [Acyrthosiphon pisum]
BT_B_ZJU_Singletons24249	600	T	C	42	DP=22;AF1=0.5;CI95=0.5,0.5;DP4=8,5,6,3;MQ=20;FQ=45;PV4=1,8e-06,1,1	GAT->GAC	D->D	sp|Q6PCJ1|DCTN1_XENLA Dynactin subunit 1 OS=Xenopus laevis GN=dctn1 PE=2 SV=1	gi|193587043|ref|XP_001944940.1|	PREDICTED: similar to Dynactin subunit 1 (150 kDa dynein-associated polypeptide) (DP-150) (DAP-150) (Protein glued) [Acyrthosiphon pisum]
BT_B_ZJU_Singletons24249	711	G	A	30	DP=26;AF1=0.5;CI95=0.5,0.5;DP4=0,13,0,13;MQ=20;FQ=30;PV4=1,2.2e-30,1,1	CCG->CCA	P->P	sp|Q6PCJ1|DCTN1_XENLA Dynactin subunit 1 OS=Xenopus laevis GN=dctn1 PE=2 SV=1	gi|193587043|ref|XP_001944940.1|	PREDICTED: similar to Dynactin subunit 1 (150 kDa dynein-associated polypeptide) (DP-150) (DAP-150) (Protein glued) [Acyrthosiphon pisum]
BT_B_ZJU_Singletons24466	366	C	T	19.1	DP=20;AF1=0.5;CI95=0.5,0.5;DP4=10,3,6,1;MQ=20;FQ=22;PV4=1,1.2e-07,1,1	TGC->TGT	C->C	sp|P49747|COMP_HUMAN Cartilage oligomeric matrix protein OS=Homo sapiens GN=COMP PE=1 SV=2	gi|193690665|ref|XP_001948462.1|	PREDICTED: similar to thrombospondin [Acyrthosiphon pisum]
BT_B_ZJU_Singletons24569	420	T	C	53	DP=18;AF1=0.5;CI95=0.5,0.5;DP4=4,4,3,5;MQ=20;FQ=53.5;PV4=1,2.9e-05,1,1	AGT->AGC	S->S	sp|P15146|MAP2_RAT Microtubule-associated protein 2 OS=Rattus norvegicus GN=Map2 PE=1 SV=3	gi|189234597|ref|XP_974985.2|	PREDICTED: similar to tau CG31057-PA [Tribolium castaneum]
BT_B_ZJU_Singletons24703	192	T	C	12.3	DP=10;AF1=0.5;CI95=0.5,0.5;DP4=1,5,3,1;MQ=20;FQ=15.1;PV4=0.19,0.0051,1,1	AAT->AAC	N->N	sp|Q9W0Y6|PAIN_DROME Transient receptor potential cation channel protein painless OS=Drosophila melanogaster GN=pain PE=1 SV=1	gi|193652403|ref|XP_001950177.1|	PREDICTED: similar to GA13986-PA [Acyrthosiphon pisum]
BT_B_ZJU_Singletons24712	1125	T	C	36	DP=44;AF1=0.5;CI95=0.5,0.5;DP4=6,22,8,8;MQ=20;FQ=39;PV4=0.091,2.1e-36,1,0.23	CAT->CAC	H->H	sp|P18091|ACTN_DROME Alpha-actinin, sarcomeric OS=Drosophila melanogaster GN=Actn PE=2 SV=2	gi|91080533|ref|XP_972324.1|	PREDICTED: similar to alpha actinin CG4376-PB [Tribolium castaneum]
BT_B_ZJU_Singletons24736	527	C	T	4.13	DP=37;AF1=0.4998;CI95=0.5,0.5;DP4=0,26,0,11;MQ=20;FQ=6.18;PV4=1,1.6e-25,1,1	ACG->ATG	T->M	sp|Q8BIZ6|SNIP1_MOUSE Smad nuclear-interacting protein 1 OS=Mus musculus GN=Snip1 PE=1 SV=1	gi|291241827|ref|XP_002740817.1|	PREDICTED: Smad nuclear interacting protein-like [Saccoglossus kowalevskii]
BT_B_ZJU_Singletons25220	540	C	T	4.77	DP=14;AF1=0.4999;CI95=0.5,0.5;DP4=0,7,0,4;MQ=20;FQ=6.97;PV4=1,0.0044,1,0.2	ATC->ATT	I->I	sp|Q92523|CPT1B_HUMAN Carnitine O-palmitoyltransferase 1, muscle isoform OS=Homo sapiens GN=CPT1B PE=2 SV=2	gi|119114549|ref|XP_319335.3|	AGAP010164-PA [Anopheles gambiae str. PEST] >gi|116118469|gb|EAA13810.3| AGAP010164-PA [Anopheles gambiae str. PEST]
BT_B_ZJU_Singletons25476	1443	A	C	27	DP=44;AF1=0.5;CI95=0.5,0.5;DP4=1,21,0,21;MQ=20;FQ=30;PV4=1,1.4e-10,1,0.32	AGA->AGC	R->S	sp|Q9VFC8|GYS_DROME Putative glycogen [starch] synthase OS=Drosophila melanogaster GN=CG6904 PE=1 SV=2	gi|66549280|ref|XP_624707.1|	PREDICTED: similar to CG6904-PA, isoform A [Apis mellifera]
BT_B_ZJU_Singletons25768	504	T	A	6.2	DP=27;AF1=0.4999;CI95=0.5,0.5;DP4=14,5,6,2;MQ=20;FQ=8.65;PV4=1,1.2e-14,1,1	GCT->GCA	A->A	sp|P15684|AMPN_RAT Aminopeptidase N OS=Rattus norvegicus GN=Anpep PE=1 SV=2	gi|270002723|gb|EEZ99170.1|	aminopeptidase-like protein [Tribolium castaneum]
BT_B_ZJU_Singletons25929	285	C	T	79	DP=22;AF1=0.5;CI95=0.5,0.5;DP4=6,4,6,6;MQ=20;FQ=62;PV4=0.69,9.9e-19,1,1	TAC->TAT	Y->Y	sp|Q69ZR2|HECD1_MOUSE E3 ubiquitin-protein ligase HECTD1 OS=Mus musculus GN=Hectd1 PE=1 SV=2	gi|189236840|ref|XP_001813187.1|	PREDICTED: similar to hect E3 ubiquitin ligase [Tribolium castaneum]
BT_B_ZJU_Singletons25929	484	G	A	21	DP=24;AF1=0.5;CI95=0.5,0.5;DP4=15,0,7,1;MQ=20;FQ=23.9;PV4=0.35,3.5e-15,1,0.49	GTC->ATC	V->I	sp|Q69ZR2|HECD1_MOUSE E3 ubiquitin-protein ligase HECTD1 OS=Mus musculus GN=Hectd1 PE=1 SV=2	gi|189236840|ref|XP_001813187.1|	PREDICTED: similar to hect E3 ubiquitin ligase [Tribolium castaneum]
BT_B_ZJU_Singletons26085	54	A	G	16.1	DP=10;AF1=0.5006;CI95=0.5,0.5;DP4=3,0,6,0;MQ=20;FQ=-3.56;PV4=1,1.1e-13,1,0.032	CCA->CCG	P->P	sp|Q7SZE5|SC23A_DANRE Protein transport protein Sec23A OS=Danio rerio GN=sec23a PE=2 SV=1	gi|91086195|ref|XP_971475.1|	PREDICTED: similar to protein transport protein sec23 [Tribolium castaneum]
BT_B_ZJU_Singletons26465	557	T	C	85	DP=57;AF1=0.5;CI95=0.5,0.5;DP4=8,20,7,20;MQ=20;FQ=88;PV4=1,4.8e-31,1,0.27	ATA->ACA	I->T	sp|Q9H222|ABCG5_HUMAN ATP-binding cassette sub-family G member 5 OS=Homo sapiens GN=ABCG5 PE=1 SV=1	gi|91091098|ref|XP_968555.1|	PREDICTED: similar to AGAP002051-PA [Tribolium castaneum]
BT_B_ZJU_Singletons26488	132	A	T	4.77	DP=18;AF1=0.4999;CI95=0.5,0.5;DP4=12,0,6,0;MQ=20;FQ=6.98;PV4=1,2.1e-24,1,1	GCA->GCT	A->A	sp|Q7TMY8|HUWE1_MOUSE E3 ubiquitin-protein ligase HUWE1 OS=Mus musculus GN=Huwe1 PE=1 SV=4	gi|126343542|ref|XP_001362150.1|	PREDICTED: similar to HECT, UBA and WWE domain containing 1, [Monodelphis domestica]
BT_B_ZJU_Singletons26488	270	T	C	14.2	DP=19;AF1=0.5;CI95=0.5,0.5;DP4=1,12,1,5;MQ=20;FQ=17.1;PV4=1,3.4e-22,1,0.086	GAT->GAC	D->D	sp|Q7TMY8|HUWE1_MOUSE E3 ubiquitin-protein ligase HUWE1 OS=Mus musculus GN=Huwe1 PE=1 SV=4	gi|126343542|ref|XP_001362150.1|	PREDICTED: similar to HECT, UBA and WWE domain containing 1, [Monodelphis domestica]
BT_B_ZJU_Singletons26488	813	G	A	27	DP=20;AF1=0.5;CI95=0.5,0.5;DP4=9,4,5,2;MQ=20;FQ=30;PV4=1,0.0081,1,0.084	CCG->CCA	P->P	sp|Q7TMY8|HUWE1_MOUSE E3 ubiquitin-protein ligase HUWE1 OS=Mus musculus GN=Huwe1 PE=1 SV=4	gi|126343542|ref|XP_001362150.1|	PREDICTED: similar to HECT, UBA and WWE domain containing 1, [Monodelphis domestica]
BT_B_ZJU_Singletons26596	300	C	T	10.4	DP=15;AF1=0.5;CI95=0.5,0.5;DP4=5,5,1,4;MQ=20;FQ=13.2;PV4=0.58,1.1e-10,1,1	GAC->GAT	D->D	sp|Q5R723|PPIE_PONAB Peptidyl-prolyl cis-trans isomerase E OS=Pongo abelii GN=PPIE PE=2 SV=1	gi|66518019|ref|XP_623848.1|	PREDICTED: similar to Peptidyl-prolyl cis-trans isomerase E (PPIase E) (Rotamase E) (Cyclophilin E) (Cyclophilin 33) isoform 1 [Apis mellifera]
BT_B_ZJU_Singletons26654	292	A	G	16.1	DP=14;AF1=0.5;CI95=0.5,0.5;DP4=7,1,3,2;MQ=20;FQ=19.1;PV4=0.51,2.3e-10,1,1	ATC->GTC	I->V	sp|Q9VYF2|IMPA3_DROME Putative inositol monophosphatase 3 OS=Drosophila melanogaster GN=CG15743 PE=2 SV=1	gi|157106577|ref|XP_001649386.1|	myo inositol monophosphatase [Aedes aegypti] >gi|108879805|gb|EAT44030.1| myo inositol monophosphatase [Aedes aegypti]
BT_B_ZJU_Singletons26654	369	T	C	45	DP=15;AF1=0.5;CI95=0.5,0.5;DP4=3,2,2,6;MQ=20;FQ=24;PV4=0.29,7.8e-10,1,1	TGT->TGC	C->C	sp|Q9VYF2|IMPA3_DROME Putative inositol monophosphatase 3 OS=Drosophila melanogaster GN=CG15743 PE=2 SV=1	gi|157106577|ref|XP_001649386.1|	myo inositol monophosphatase [Aedes aegypti] >gi|108879805|gb|EAT44030.1| myo inositol monophosphatase [Aedes aegypti]
BT_B_ZJU_Singletons26654	375	T	C	49	DP=12;AF1=0.5;CI95=0.5,0.5;DP4=3,1,2,6;MQ=20;FQ=10.4;PV4=0.22,3.5e-09,1,1	AAT->AAC	N->N	sp|Q9VYF2|IMPA3_DROME Putative inositol monophosphatase 3 OS=Drosophila melanogaster GN=CG15743 PE=2 SV=1	gi|157106577|ref|XP_001649386.1|	myo inositol monophosphatase [Aedes aegypti] >gi|108879805|gb|EAT44030.1| myo inositol monophosphatase [Aedes aegypti]
BT_B_ZJU_Singletons26901	177	A	T	28	DP=18;AF1=0.5;CI95=0.5,0.5;DP4=9,0,9,0;MQ=20;FQ=28;PV4=1,4.1e-17,1,0.3	CCA->CCT	P->P	sp|Q9V3G7|PSMD6_DROME 26S proteasome non-ATPase regulatory subunit 6 OS=Drosophila melanogaster GN=Rpn7 PE=1 SV=1	gi|193610500|ref|XP_001946702.1|	PREDICTED: similar to GA18834-PA [Acyrthosiphon pisum]
BT_B_ZJU_Singletons26901	507	C	T	82	DP=26;AF1=0.5;CI95=0.5,0.5;DP4=6,6,6,7;MQ=20;FQ=75.5;PV4=1,0.061,1,1	GGC->GGT	G->G	sp|Q9V3G7|PSMD6_DROME 26S proteasome non-ATPase regulatory subunit 6 OS=Drosophila melanogaster GN=Rpn7 PE=1 SV=1	gi|193610500|ref|XP_001946702.1|	PREDICTED: similar to GA18834-PA [Acyrthosiphon pisum]
BT_B_ZJU_Singletons26907	348	A	C	28	DP=16;AF1=0.5;CI95=0.5,0.5;DP4=2,4,0,8;MQ=20;FQ=29.6;PV4=0.16,6.5e-06,1,0.48	CTA->CTC	L->L	sp|Q9W088|DPOD2_DROME DNA polymerase delta small subunit OS=Drosophila melanogaster GN=CG12018 PE=2 SV=1	gi|193654843|ref|XP_001950214.1|	PREDICTED: similar to polymerase (DNA directed), delta 2, regulatory subunit [Acyrthosiphon pisum]
BT_B_ZJU_Singletons26921	1245	T	C	6.2	DP=51;AF1=0.4999;CI95=0.5,0.5;DP4=31,2,16,0;MQ=20;FQ=8.65;PV4=1,3.2e-22,1,1	AAT->AAC	N->N	sp|P54939|TLN1_CHICK Talin-1 OS=Gallus gallus GN=TLN1 PE=1 SV=2	gi|110762380|ref|XP_391944.3|	PREDICTED: similar to rhea CG6831-PA, partial [Apis mellifera]
BT_B_ZJU_Singletons26922	636	T	C	41	DP=37;AF1=0.5;CI95=0.5,0.5;DP4=14,10,10,3;MQ=20;FQ=44;PV4=0.31,3.9e-21,1,1	GAT->GAC	D->D	sp|Q5RAZ4|DHX15_PONAB Putative pre-mRNA-splicing factor ATP-dependent RNA helicase DHX15 OS=Pongo abelii GN=DHX15 PE=2 SV=2	gi|91077430|ref|XP_966364.1|	PREDICTED: similar to ATP-dependent RNA helicase [Tribolium castaneum]
BT_B_ZJU_Singletons558	167	C	T	7.8	DP=13;AF1=0.5;CI95=0.5,0.5;DP4=7,0,1,5;MQ=20;FQ=10.3;PV4=0.0047,6.4e-06,1,0.5	ACA->ATA	T->I	sp|Q09575|YRD6_CAEEL Uncharacterized protein K02A2.6 OS=Caenorhabditis elegans GN=K02A2.6 PE=2 SV=1	gi|292614068|ref|XP_002662129.1|	PREDICTED: polyprotein-like [Danio rerio]
BT_B_ZJU_Singletons558	330	G	A	22	DP=30;AF1=0.5;CI95=0.5,0.5;DP4=17,1,10,1;MQ=20;FQ=25;PV4=1,5.6e-36,1,0.017	ACG->ACA	T->T	sp|Q09575|YRD6_CAEEL Uncharacterized protein K02A2.6 OS=Caenorhabditis elegans GN=K02A2.6 PE=2 SV=1	gi|292614068|ref|XP_002662129.1|	PREDICTED: polyprotein-like [Danio rerio]
BT_B_ZJU_Singletons78719	213	T	C	30.3	DP=10;AF1=0.543;CI95=0.5,1;DP4=0,2,0,8;MQ=20;FQ=-19;PV4=1,0.0071,1,0.23	AAT->AAC	N->N	sp|P10394|POL4_DROME Retrovirus-related Pol polyprotein from transposon 412 OS=Drosophila melanogaster GN=POL PE=4 SV=1	gi|193658518|ref|XP_001951933.1|	PREDICTED: similar to KRAB-A domain containing 2 [Acyrthosiphon pisum]
BT_B_ZJU_Singletons78852	81	A	G	6.2	DP=18;AF1=0.4999;CI95=0.5,0.5;DP4=12,0,6,0;MQ=20;FQ=8.65;PV4=1,5.2e-06,1,0.19	GCA->GCG	A->A	sp|P30108|GSTT1_DROYA Glutathione S-transferase 1-1 (Fragment) OS=Drosophila yakuba GN=GstD1 PE=3 SV=1	gi|83755202|gb|ABC46449.1|	GST [Lygus lineolaris] >gi|83755204|gb|ABC46450.1| GST [Lygus lineolaris]
BT_B_ZJU_Singletons84922	12	A	C	31	DP=56;AF1=0.5;CI95=0.5,0.5;DP4=14,0,21,0;MQ=20;FQ=23.6;PV4=1,1.3e-11,1,1	GGA->GGC	G->G	sp|Q9V7U0|RESIL_DROME Pro-resilin OS=Drosophila melanogaster GN=resilin PE=1 SV=1	gi|110758596|ref|XP_001119869.1|	PREDICTED: similar to CG6305-PA [Apis mellifera]
BT_B_ZJU_Singletons84977	183	T	C	20	DP=47;AF1=0.5;CI95=0.5,0.5;DP4=12,19,2,11;MQ=20;FQ=23;PV4=0.17,1.9e-20,1,1	CAT->CAC	H->H	sp|Q9ERG0|LIMA1_MOUSE LIM domain and actin-binding protein 1 OS=Mus musculus GN=Lima1 PE=1 SV=2	gi|189239799|ref|XP_970395.2|	PREDICTED: similar to LIM domain protein [Tribolium castaneum]
BT_B_ZJU_Singletons86705	150	G	T	4.39	DP=151;AF1=0.5553;CI95=0.5,1;DP4=9,0,33,0;MQ=20;FQ=-20;PV4=1,8e-08,1,1	GGG->GGT	G->G	sp|Q9V6Y3|RT16_DROME Probable 28S ribosomal protein S16, mitochondrial OS=Drosophila melanogaster GN=mRpS16 PE=2 SV=1	gi|91086921|ref|XP_971865.1|	PREDICTED: similar to Probable mitochondrial 28S ribosomal protein S16 (MRP-S16) [Tribolium castaneum]
BT_B_ZJU_Singletons87006	274	A	G	4.13	DP=37;AF1=0.4998;CI95=0.5,0.5;DP4=0,26,0,11;MQ=20;FQ=6.18;PV4=1,5.9e-25,1,1	ACA->GCA	T->A	sp|P31729|OV16_ONCVO OV-16 antigen OS=Onchocerca volvulus GN=OV16 PE=2 SV=2	gi|195502265|ref|XP_002098147.1|	GE10211 [Drosophila yakuba] >gi|194184248|gb|EDW97859.1| GE10211 [Drosophila yakuba]
BT_B_ZJU_Singletons87086	88	G	A	4.13	DP=16;AF1=0.4998;CI95=0.5,0.5;DP4=11,0,5,0;MQ=20;FQ=6.2;PV4=1,5.8e-07,1,0.0048	GTC->ATC	V->I	sp|O04887|PME2_CITSI Pectinesterase 2 OS=Citrus sinensis GN=PECS-2.1 PE=2 SV=1	gi|56783231|gb|AAW28928.1|	pectin methylesterase [Sitophilus oryzae]
BT_B_ZJU_Singletons89007	357	T	C	4.77	DP=12;AF1=0.4999;CI95=0.5,0.5;DP4=0,7,0,4;MQ=20;FQ=6.97;PV4=1,5.5e-09,1,1	GAT->GAC	D->D	sp|Q9VN45|Y2001_DROME Uncharacterized protein CG12001 OS=Drosophila melanogaster GN=CG12001 PE=1 SV=1	gi|170067183|ref|XP_001868381.1|	tankyrase [Culex quinquefasciatus] >gi|167863349|gb|EDS26732.1| tankyrase [Culex quinquefasciatus]
BT_B_ZJU_Singletons90091	109	C	A	4.13	DP=46;AF1=0.4998;CI95=0.5,0.5;DP4=30,0,13,1;MQ=20;FQ=6.17;PV4=0.32,3.9e-21,1,1	CGA->AGA	R->R	sp|Q5RC80|RBM39_PONAB RNA-binding protein 39 OS=Pongo abelii GN=RBM39 PE=2 SV=1	gi|189237575|ref|XP_974855.2|	PREDICTED: similar to splicing factor [Tribolium castaneum]
BT_B_ZJU_Singletons90361	195	G	C	27	DP=51;AF1=0.5;CI95=0.5,0.5;DP4=4,26,2,16;MQ=20;FQ=30;PV4=1,1.2e-40,1,0.44	CTG->CTC	L->L	sp|Q8IZS8|CA2D3_HUMAN Voltage-dependent calcium channel subunit alpha-2/delta-3 OS=Homo sapiens GN=CACNA2D3 PE=1 SV=1	gi|170038754|ref|XP_001847213.1|	dihydropyridine-sensitive l-type calcium channel [Culex quinquefasciatus] >gi|167882459|gb|EDS45842.1| dihydropyridine-sensitive l-type calcium channel [Culex quinquefasciatus]
BT_B_ZJU_Singletons92144	372	T	C	27	DP=15;AF1=0.5;CI95=0.5,0.5;DP4=0,7,0,8;MQ=20;FQ=23.8;PV4=1,0.00042,1,1	AGT->AGC	S->S	sp|P10676|NINAC_DROME Neither inactivation nor afterpotential protein C OS=Drosophila melanogaster GN=ninaC PE=1 SV=2	gi|156541036|ref|XP_001603221.1|	PREDICTED: similar to myosin [Nasonia vitripennis]
BT_B_ZJU_Singletons92312	422	C	T	35	DP=28;AF1=0.5;CI95=0.5,0.5;DP4=1,16,1,10;MQ=20;FQ=37.9;PV4=1,7.2e-07,1,1	ACG->ATG	T->M	sp|Q9VNG1|GGNB2_DROME Gametogenetin-binding protein 2-like OS=Drosophila melanogaster GN=CG2182 PE=2 SV=3	gi|110755349|ref|XP_001119984.1|	PREDICTED: similar to CG2182-PA, isoform A [Apis mellifera]
BT_B_ZJU_Singletons92419	55	G	A	24.2	DP=29;AF1=0.5207;CI95=0.5,1;DP4=2,0,7,0;MQ=20;FQ=-16.1;PV4=1,0.41,1,1	GGT->AGT	G->S	sp|Q9VVN2|RT26_DROME Probable 28S ribosomal protein S26, mitochondrial OS=Drosophila melanogaster GN=mRpS26 PE=1 SV=1	gi|239788614|dbj|BAH70979.1|	ACYPI009963 [Acyrthosiphon pisum]
BT_B_ZJU_Singletons93199	111	T	A	16.1	DP=30;AF1=0.5;CI95=0.5,0.5;DP4=19,0,11,0;MQ=20;FQ=19;PV4=1,1.7e-18,1,0.17	CCT->CCA	P->P	sp|Q4KLF8|ARPC5_RAT Actin-related protein 2/3 complex subunit 5 OS=Rattus norvegicus GN=Arpc5 PE=1 SV=3	gi|91082167|ref|XP_970790.1|	PREDICTED: similar to Arp2/3 complex subunit ARPC5 [Tribolium castaneum]
BT_B_ZJU_Singletons93331	158	C	A	27	DP=45;AF1=0.5;CI95=0.5,0.5;DP4=3,25,1,14;MQ=20;FQ=30;PV4=1,3.2e-37,1,0.36	GCT->GAT	A->D	sp|Q9N2W7|NDUAC_CAEEL Probable NADH dehydrogenase [ubiquinone] 1 alpha subcomplex subunit 12 OS=Caenorhabditis elegans GN=Y94H6A.8 PE=2 SV=2	gi|239789236|dbj|BAH71255.1|	ACYPI007810 [Acyrthosiphon pisum]
BT_B_ZJU_Singletons93953	201	A	C	25	DP=402;AF1=0.5;CI95=0.5,0.5;DP4=131,142,52,76;MQ=20;FQ=28;PV4=0.2,7.4e-22,1,1	GGA->GGC	G->G	sp|Q07171|GELS_DROME Gelsolin OS=Drosophila melanogaster GN=Gel PE=1 SV=2	gi|195053828|ref|XP_001993828.1|	GH19024 [Drosophila grimshawi] >gi|193895698|gb|EDV94564.1| GH19024 [Drosophila grimshawi]
BT_B_ZJU_Singletons93953	339	T	C	27	DP=205;AF1=0.5;CI95=0.5,0.5;DP4=29,109,16,48;MQ=20;FQ=30;PV4=0.59,1.6e-96,1,1	CAT->CAC	H->H	sp|Q07171|GELS_DROME Gelsolin OS=Drosophila melanogaster GN=Gel PE=1 SV=2	gi|195053828|ref|XP_001993828.1|	GH19024 [Drosophila grimshawi] >gi|193895698|gb|EDV94564.1| GH19024 [Drosophila grimshawi]
BT_B_ZJU_Singletons94052	103	C	G	12.5	DP=55;AF1=0.7303;CI95=0.5,1;DP4=0,1,5,0;MQ=20;FQ=-25;PV4=0.17,0.017,1,1	CCC->GCC	P->A	sp|P15999|ATPA_RAT ATP synthase subunit alpha, mitochondrial OS=Rattus norvegicus GN=Atp5a1 PE=1 SV=2	gi|194757070|ref|XP_001960788.1|	GF13537 [Drosophila ananassae] >gi|190622086|gb|EDV37610.1| GF13537 [Drosophila ananassae]
BT_B_ZJU_Singletons94159	10	G	A	11.3	DP=29;AF1=0.5;CI95=0.5,0.5;DP4=13,0,7,0;MQ=20;FQ=14.2;PV4=1,1,1,1	GAA->AAA	E->K	sp|Q9VH39|NDUF4_DROME Protein NDUFAF4 homolog OS=Drosophila melanogaster GN=CG11722 PE=1 SV=1	gi|239793044|dbj|BAH72786.1|	ACYPI006793 [Acyrthosiphon pisum]
BT_B_ZJU_Singletons94227	153	A	T	25	DP=13;AF1=0.5;CI95=0.5,0.5;DP4=4,2,7,0;MQ=20;FQ=27.4;PV4=0.19,1e-08,1,1	GCA->GCT	A->A	sp|Q9VTY4|U459_DROME UPF0459 protein CG10681 OS=Drosophila melanogaster GN=CG10681 PE=1 SV=1	gi|110756181|ref|XP_001122056.1|	PREDICTED: similar to CG10681-PA [Apis mellifera]
BT_B_ZJU_Singletons94227	264	A	G	22	DP=11;AF1=0.5;CI95=0.5,0.5;DP4=0,5,0,6;MQ=20;FQ=16.5;PV4=1,0.15,1,1	TCA->TCG	S->S	sp|Q9VTY4|U459_DROME UPF0459 protein CG10681 OS=Drosophila melanogaster GN=CG10681 PE=1 SV=1	gi|110756181|ref|XP_001122056.1|	PREDICTED: similar to CG10681-PA [Apis mellifera]
BT_B_ZJU_Singletons94583	171	A	C	80	DP=90;AF1=0.5;CI95=0.5,0.5;DP4=15,41,13,20;MQ=20;FQ=83;PV4=0.24,4.2e-55,1,1	CTA->CTC	L->L	sp|P20348|JANA_DROME Sex-regulated protein janus-A OS=Drosophila melanogaster GN=janA PE=2 SV=2	gi|114052649|ref|NP_001040265.1|	phosphohistidine phosphatase [Bombyx mori] >gi|87248559|gb|ABD36332.1| phosphohistidine phosphatase [Bombyx mori]
BT_B_ZJU_Singletons94621	444	C	T	26	DP=41;AF1=0.5;CI95=0.5,0.5;DP4=0,13,0,11;MQ=20;FQ=28.2;PV4=1,1e-07,1,0.00014	ACC->ACT	T->T	sp|Q8UWA5|CAH2_TRIHK Carbonic anhydrase 2 OS=Tribolodon hakonensis GN=ca2 PE=2 SV=3	gi|239789413|dbj|BAH71332.1|	ACYPI23752 [Acyrthosiphon pisum]
BT_B_ZJU_Singletons94667	222	C	T	14.2	DP=20;AF1=0.5;CI95=0.5,0.5;DP4=1,12,1,5;MQ=20;FQ=17.1;PV4=1,4.1e-07,1,0.48	GAC->GAT	D->D	sp|Q9VBV3|TAKT_DROME Protein takeout OS=Drosophila melanogaster GN=to PE=2 SV=1	gi|195111286|ref|XP_002000210.1|	GI10103 [Drosophila mojavensis] >gi|193916804|gb|EDW15671.1| GI10103 [Drosophila mojavensis]
BT_B_ZJU_Singletons94793	210	C	T	56	DP=33;AF1=0.5;CI95=0.5,0.5;DP4=6,14,3,10;MQ=20;FQ=59;PV4=1,1.7e-15,1,1	GGC->GGT	G->G	sp|Q9UKD2|MRT4_HUMAN mRNA turnover protein 4 homolog OS=Homo sapiens GN=MRTO4 PE=1 SV=2	gi|195122132|ref|XP_002005566.1|	GI18999 [Drosophila mojavensis] >gi|193910634|gb|EDW09501.1| GI18999 [Drosophila mojavensis]
BT_B_ZJU_Singletons95057	420	A	G	28	DP=11;AF1=0.5001;CI95=0.5,0.5;DP4=0,4,0,7;MQ=20;FQ=6.97;PV4=1,3.1e-05,1,0.091	CCA->CCG	P->P	sp|Q66HS7|PDLI3_RAT PDZ and LIM domain protein 3 OS=Rattus norvegicus GN=Pdlim3 PE=1 SV=2	gi|281365870|ref|NP_001163384.1|	Z band alternatively spliced PDZ-motif protein 66, isoform M [Drosophila melanogaster] >gi|272455104|gb|ACZ94655.1| Z band alternatively spliced PDZ-motif protein 66, isoform M [Drosophila melanogaster]
BT_B_ZJU_Singletons95063	252	T	C	76	DP=30;AF1=0.5;CI95=0.5,0.5;DP4=5,9,4,11;MQ=20;FQ=77.6;PV4=0.7,1.6e-19,1,0.21	AAT->AAC	N->N	sp|Q16720|AT2B3_HUMAN Plasma membrane calcium-transporting ATPase 3 OS=Homo sapiens GN=ATP2B3 PE=1 SV=3	gi|195450809|ref|XP_002072642.1|	GK13713 [Drosophila willistoni] >gi|194168727|gb|EDW83628.1| GK13713 [Drosophila willistoni]
BT_B_ZJU_Singletons95090	282	G	A	4.77	DP=13;AF1=0.4999;CI95=0.5,0.5;DP4=0,7,0,4;MQ=20;FQ=6.97;PV4=1,0.031,1,1	CCG->CCA	P->P	sp|Q11011|PSA_MOUSE Puromycin-sensitive aminopeptidase OS=Mus musculus GN=Npepps PE=1 SV=2	gi|66499419|ref|XP_394245.2|	PREDICTED: similar to Puromycin sensitive aminopeptidase CG1009-PC, isoform C isoform 1 [Apis mellifera]
BT_B_ZJU_Singletons95096	255	A	T	35	DP=13;AF1=0.5;CI95=0.5,0.5;DP4=5,2,2,4;MQ=20;FQ=37.4;PV4=0.29,2.6e-07,1,1	GGA->GGT	G->G	sp|P11497|ACACA_RAT Acetyl-CoA carboxylase 1 OS=Rattus norvegicus GN=Acaca PE=1 SV=1	gi|193683680|ref|XP_001946412.1|	PREDICTED: similar to AGAP005175-PA [Acyrthosiphon pisum]
BT_B_ZJU_Singletons95248	234	T	C	27	DP=10;AF1=0.5013;CI95=0.5,0.5;DP4=0,3,0,7;MQ=20;FQ=-5.45;PV4=1,5.2e-08,1,0.2	GAT->GAC	D->D	sp|Q26474|LACH_SCHAM Lachesin OS=Schistocerca americana GN=LAC PE=1 SV=1	gi|3024084|sp|Q26474.1|LACH_SCHAM	RecName: Full=Lachesin; Flags: Precursor >gi|294841|gb|AAC37185.1| lachesin [Schistocerca americana]
BT_B_ZJU_Singletons95431	444	A	C	6.98	DP=63;AF1=0.4999;CI95=0.5,0.5;DP4=0,36,0,19;MQ=20;FQ=9.34;PV4=1,3.4e-13,1,0.5	TCA->TCC	S->S	sp|Q55CW2|SAMKC_DICDI Probable serine/threonine-protein kinase samkC OS=Dictyostelium discoideum GN=samkC PE=3 SV=2	gi|189240451|ref|XP_001812683.1|	PREDICTED: similar to CG6108 CG6108-PA [Tribolium castaneum]
BT_B_ZJU_Singletons95538	198	A	C	7.8	DP=22;AF1=0.5;CI95=0.5,0.5;DP4=3,12,0,7;MQ=20;FQ=10.4;PV4=0.52,3.6e-07,1,0.022	TCA->TCC	S->S	sp|Q792I0|LIN7C_RAT Protein lin-7 homolog C OS=Rattus norvegicus GN=Lin7c PE=1 SV=1	gi|193599126|ref|XP_001951048.1|	PREDICTED: similar to veli CG7662-PA [Acyrthosiphon pisum]
BT_B_ZJU_Singletons95601	243	G	A	32.1	DP=19;AF1=0.5163;CI95=0.5,1;DP4=0,4,0,15;MQ=20;FQ=-15.1;PV4=1,2e-22,1,0.0055	TTG->TTA	L->L	sp|Q01745|GAOA_GIBZE Galactose oxidase OS=Gibberella zeae GN=GAOA PE=1 SV=1	--	--
BT_B_ZJU_Singletons95662	345	T	A	103	DP=157;AF1=0.5;CI95=0.5,0.5;DP4=44,43,22,46;MQ=20;FQ=106;PV4=0.033,7.4e-100,1,0.45	GCT->GCA	A->A	sp|P48601|PRS4_DROME 26S protease regulatory subunit 4 OS=Drosophila melanogaster GN=Pros26.4 PE=1 SV=2	gi|193617698|ref|XP_001948523.1|	PREDICTED: similar to GA18789-PA [Acyrthosiphon pisum]
BT_B_ZJU_Singletons95761	198	C	T	41	DP=44;AF1=0.5;CI95=0.5,0.5;DP4=15,12,14,2;MQ=20;FQ=44;PV4=0.045,3.7e-19,1,1	GGC->GGT	G->G	sp|Q9VAN0|SERC_DROME Probable phosphoserine aminotransferase OS=Drosophila melanogaster GN=CG11899 PE=1 SV=1	gi|94468534|gb|ABF18116.1|	phosphoserine aminotransferase [Aedes aegypti]
BT_B_ZJU_Singletons95784	246	C	T	4.77	DP=19;AF1=0.4999;CI95=0.5,0.5;DP4=9,5,3,2;MQ=20;FQ=6.99;PV4=1,5.2e-17,1,0.42	TAC->TAT	Y->Y	sp|Q03114|CDK5_RAT Cell division protein kinase 5 OS=Rattus norvegicus GN=Cdk5 PE=1 SV=1	gi|157119359|ref|XP_001659377.1|	cdk5 [Aedes aegypti] >gi|108875338|gb|EAT39563.1| cdk5 [Aedes aegypti]
BT_B_ZJU_Singletons96103	119	T	C	11.3	DP=67;AF1=0.5;CI95=0.5,0.5;DP4=41,0,21,2;MQ=20;FQ=13.4;PV4=0.13,8e-28,1,1	GTG->GCG	V->A	sp|P29981|CP4C1_BLADI Cytochrome P450 4C1 OS=Blaberus discoidalis GN=CYP4C1 PE=2 SV=1	gi|231885|sp|P29981.1|CP4C1_BLADI	RecName: Full=Cytochrome P450 4C1; AltName: Full=CYPIVC1 >gi|155947|gb|AAA27819.1| cytochrome P450 [Blaberus discoidalis]
BT_B_ZJU_Singletons96121	267	C	T	24	DP=31;AF1=0.5;CI95=0.5,0.5;DP4=13,6,5,3;MQ=20;FQ=27;PV4=1,4.9e-11,1,1	GAC->GAT	D->D	sp|P82119|CUO6_BLACR Cuticle protein 6 OS=Blaberus craniifer PE=1 SV=1	gi|158295945|ref|XP_316530.4|	cuticular protein 134, RR-1 family (AGAP006497-PA) [Anopheles gambiae str. PEST] >gi|157016276|gb|EAA11566.4| cuticular protein 134, RR-1 family (AGAP006497-PA) [Anopheles gambiae str. PEST]
BT_B_ZJU_Singletons96265	483	C	T	6.98	DP=10;AF1=0.4999;CI95=0.5,0.5;DP4=0,6,0,4;MQ=20;FQ=9.47;PV4=1,4.3e-13,1,0.11	AGC->AGT	S->S	sp|Q6TCH7|PAQR3_HUMAN Progestin and adipoQ receptor family member 3 OS=Homo sapiens GN=PAQR3 PE=1 SV=2	gi|193624930|ref|XP_001951714.1|	PREDICTED: similar to CG7530 CG7530-PA [Acyrthosiphon pisum]
BT_B_ZJU_Singletons97212	163	A	G	6.2	DP=68;AF1=0.4999;CI95=0.5,0.5;DP4=40,2,18,1;MQ=20;FQ=8.64;PV4=1,1.3e-37,1,1	ATA->GTA	I->V	sp|Q3ZBH0|TCPB_BOVIN T-complex protein 1 subunit beta OS=Bos taurus GN=CCT2 PE=1 SV=3	gi|91078026|ref|XP_970646.1|	PREDICTED: similar to AGAP009694-PA [Tribolium castaneum]
BT_B_ZJU_Singletons97252	246	A	C	64	DP=98;AF1=0.5;CI95=0.5,0.5;DP4=39,19,25,14;MQ=20;FQ=67;PV4=0.83,3.7e-67,1,1	ATA->ATC	I->I	sp|Q6DDY9|RT07_XENLA 28S ribosomal protein S7, mitochondrial OS=Xenopus laevis GN=mrps7 PE=2 SV=1	gi|158298472|ref|XP_318643.3|	AGAP009613-PA [Anopheles gambiae str. PEST] >gi|157013898|gb|EAA14573.3| AGAP009613-PA [Anopheles gambiae str. PEST]
BT_B_ZJU_Singletons97572	79	T	G	18.1	DP=57;AF1=0.5;CI95=0.5,0.5;DP4=20,0,33,0;MQ=20;FQ=15;PV4=1,2.4e-18,1,1	TTT->GTT	F->V	sp|Q9VFB2|RT10_DROME 28S ribosomal protein S10, mitochondrial OS=Drosophila melanogaster GN=mRpS10 PE=2 SV=2	gi|239791178|dbj|BAH72091.1|	ACYPI007817 [Acyrthosiphon pisum]
BT_B_ZJU_Singletons97597	360	T	G	15.1	DP=22;AF1=0.5;CI95=0.5,0.5;DP4=0,10,0,12;MQ=20;FQ=17.8;PV4=1,1.2e-19,1,1	GCT->GCG	A->A	sp|Q9VXY2|MADD_DROME MAP kinase-activating death domain protein OS=Drosophila melanogaster GN=rab3-GEF PE=2 SV=1	gi|189236161|ref|XP_975086.2|	PREDICTED: similar to rab3-GEF CG5627-PB [Tribolium castaneum]
BT_B_ZJU_Singletons97742	147	C	T	33	DP=17;AF1=0.5;CI95=0.5,0.5;DP4=6,1,10,0;MQ=20;FQ=29;PV4=0.41,4.5e-15,1,1	AAC->AAT	N->N	sp|Q5SUF2|LC7L3_MOUSE Luc7-like protein 3 OS=Mus musculus GN=Luc7l3 PE=1 SV=1	gi|209180431|ref|NP_001129197.1|	cisplatin resistance-associated overexpressed protein [Acyrthosiphon pisum]
BT_B_ZJU_Singletons98010	228	A	G	74	DP=91;AF1=0.5;CI95=0.5,0.5;DP4=30,26,13,18;MQ=20;FQ=77;PV4=0.37,5.4e-61,1,1	CTA->CTG	L->L	sp|A5E4P1|PXR1_LODEL Protein PXR1 OS=Lodderomyces elongisporus GN=PXR1 PE=3 SV=1	gi|46228680|gb|EAK89550.1|	large protein with 3x cNMP binding domain [Cryptosporidium parvum Iowa II]
BT_B_ZJU_Singletons98028	96	A	G	9.52	DP=16;AF1=0.5;CI95=0.5,0.5;DP4=8,0,5,0;MQ=20;FQ=12.2;PV4=1,5.3e-16,1,0.4	CCA->CCG	P->P	sp|P31729|OV16_ONCVO OV-16 antigen OS=Onchocerca volvulus GN=OV16 PE=2 SV=2	gi|195061666|ref|XP_001996042.1|	GH14039 [Drosophila grimshawi] >gi|193891834|gb|EDV90700.1| GH14039 [Drosophila grimshawi]
BT_B_ZJU_Singletons98377	516	G	A	12.3	DP=53;AF1=0.5;CI95=0.5,0.5;DP4=35,4,9,5;MQ=20;FQ=15.1;PV4=0.044,1.7e-27,1,1	CTG->CTA	L->L	sp|P54802|ANAG_HUMAN Alpha-N-acetylglucosaminidase OS=Homo sapiens GN=NAGLU PE=1 SV=2	gi|91080563|ref|XP_973259.1|	PREDICTED: similar to alpha-N-acetyl glucosaminidase [Tribolium castaneum]
BT_B_ZJU_Singletons98668	267	C	T	22	DP=13;AF1=0.5;CI95=0.5,0.5;DP4=3,3,4,1;MQ=20;FQ=25;PV4=0.55,3.4e-09,1,1	TAC->TAT	Y->Y	sp|Q9NUJ3|T11L1_HUMAN T-complex protein 11-like protein 1 OS=Homo sapiens GN=TCP11L1 PE=1 SV=1	gi|110748999|ref|XP_001120317.1|	PREDICTED: similar to CG16721-PA, partial [Apis mellifera]
BT_B_ZJU_Singletons98682	276	A	C	22	DP=11;AF1=0.5;CI95=0.5,0.5;DP4=0,5,0,6;MQ=20;FQ=16.5;PV4=1,0.00011,1,0.015	TTA->TTC	L->F	sp|Q9W4V8|TI50C_DROME Mitochondrial import inner membrane translocase subunit TIM50-C OS=Drosophila melanogaster GN=ttm50 PE=1 SV=2	gi|197245406|ref|NP_001127797.1|	translocase of inner mitochondrial membrane 50 homolog [Nasonia vitripennis]
BT_B_ZJU_Singletons98931	276	C	T	7.8	DP=14;AF1=0.5;CI95=0.5,0.5;DP4=0,9,0,5;MQ=20;FQ=10.4;PV4=1,1.6e-10,1,1	CAC->CAT	H->H	sp|B5DKS8|SWS_DROPS Neuropathy target esterase sws OS=Drosophila pseudoobscura pseudoobscura GN=sws PE=3 SV=1	gi|110755006|ref|XP_001120383.1|	PREDICTED: similar to swiss cheese CG2212-PA, isoform A [Apis mellifera]
BT_B_ZJU_Singletons98960	48	A	T	4.77	DP=28;AF1=0.4999;CI95=0.5,0.5;DP4=19,0,8,0;MQ=20;FQ=6.98;PV4=1,1.5e-25,1,1	GCA->GCT	A->A	sp|Q5RAZ4|DHX15_PONAB Putative pre-mRNA-splicing factor ATP-dependent RNA helicase DHX15 OS=Pongo abelii GN=DHX15 PE=2 SV=2	gi|66525526|ref|XP_392081.2|	PREDICTED: similar to CG11107-PA isoform 1 [Apis mellifera]
BT_B_ZJU_Singletons99015	540	T	A	10.4	DP=32;AF1=0.5;CI95=0.5,0.5;DP4=12,9,9,1;MQ=20;FQ=13.2;PV4=0.11,1.4e-23,1,0.24	ACT->ACA	T->T	sp|Q28FD1|AK1A1_XENTR Alcohol dehydrogenase [NADP+] OS=Xenopus tropicalis GN=akr1a1 PE=2 SV=1	gi|156542285|ref|XP_001602440.1|	PREDICTED: similar to GA15457-PA [Nasonia vitripennis]
BT_B_ZJU_Singletons99046	189	G	T	30	DP=46;AF1=0.5;CI95=0.5,0.5;DP4=23,5,10,3;MQ=20;FQ=33;PV4=0.69,3.1e-12,1,1	GCG->GCT	A->A	sp|Q9I7S8|PUR6_DROME Multifunctional protein ADE2 OS=Drosophila melanogaster GN=ade5 PE=1 SV=2	gi|156543140|ref|XP_001607772.1|	PREDICTED: similar to phosphoribosylaminoimidazole carboxylase [Nasonia vitripennis]
BT_B_ZJU_Singletons99175	387	T	C	14.2	DP=33;AF1=0.5;CI95=0.5,0.5;DP4=0,19,0,13;MQ=20;FQ=17;PV4=1,5.5e-45,1,1	AGT->AGC	S->S	sp|P07602|SAP_HUMAN Proactivator polypeptide OS=Homo sapiens GN=PSAP PE=1 SV=2	gi|156550309|ref|XP_001603446.1|	PREDICTED: similar to saposin [Nasonia vitripennis]
BT_B_ZJU_Singletons99355	489	A	G	40	DP=31;AF1=0.5;CI95=0.5,0.5;DP4=0,17,2,10;MQ=20;FQ=34.4;PV4=0.16,4.3e-15,1,1	ACA->ACG	T->T	sp|Q16P20|CISY2_AEDAE Probable citrate synthase 2, mitochondrial OS=Aedes aegypti GN=AAEL011789 PE=3 SV=1	gi|91083623|ref|XP_970124.1|	PREDICTED: similar to citrate synthase [Tribolium castaneum]
BT_B_ZJU_Singletons99548	295	G	T	68	DP=44;AF1=0.5;CI95=0.5,0.5;DP4=8,18,9,9;MQ=20;FQ=71;PV4=0.22,8.7e-47,1,1	GCT->TCT	A->S	sp|Q9D3B1|HACD2_MOUSE 3-hydroxyacyl-CoA dehydratase 2 OS=Mus musculus GN=Ptplb PE=2 SV=1	gi|187107128|ref|NP_001119622.1|	protein tyrosine phosphatase-like protein [Acyrthosiphon pisum]
BT_B_ZJU_Singletons99591	366	C	T	62	DP=114;AF1=0.5;CI95=0.5,0.5;DP4=35,38,18,20;MQ=20;FQ=65;PV4=1,2.8e-72,1,1	TAC->TAT	Y->Y	sp|Q6ETN3|4CL3_ORYSJ Probable 4-coumarate--CoA ligase 3 OS=Oryza sativa subsp. japonica GN=4CL3 PE=2 SV=1	gi|193688096|ref|XP_001948363.1|	PREDICTED: similar to AMP dependent coa ligase [Acyrthosiphon pisum]
BT_B_ZJU_Singletons99668	529	G	A	7.8	DP=47;AF1=0.5;CI95=0.5,0.5;DP4=0,31,0,16;MQ=20;FQ=10.3;PV4=1,1.5e-27,1,0.24	GCA->ACA	A->T	sp|Q9V5M3|LOLA6_DROME Longitudinals lacking protein, isoforms N/O/W/X/Y OS=Drosophila melanogaster GN=lola PE=1 SV=3	gi|193711453|ref|XP_001950896.1|	PREDICTED: similar to lola, partial [Acyrthosiphon pisum]
BT_B_ZJU_Singletons99712	165	C	T	6.2	DP=110;AF1=0.4999;CI95=0.5,0.5;DP4=56,11,40,1;MQ=20;FQ=8.65;PV4=0.028,7.4e-97,1,1	CAC->CAT	H->H	sp|O43181|NDUS4_HUMAN NADH dehydrogenase [ubiquinone] iron-sulfur protein 4, mitochondrial OS=Homo sapiens GN=NDUFS4 PE=1 SV=1	gi|270011092|gb|EFA07540.1|	NADH dehydrogenase (ubiquinone) Fe-S protein 4 [Tribolium castaneum]
BT_B_ZJU_Singletons99774	546	A	G	27	DP=12;AF1=0.5;CI95=0.5,0.5;DP4=0,5,0,7;MQ=20;FQ=15;PV4=1,3.1e-19,1,1	CTA->CTG	L->L	sp|Q5M8Y1|SPCS2_XENTR Probable signal peptidase complex subunit 2 OS=Xenopus tropicalis GN=spcs2 PE=2 SV=1	gi|48097144|ref|XP_393701.1|	PREDICTED: similar to Signal peptidase complex subunit 2 (Microsomal signal peptidase 25 kDa subunit) (SPase 25 kDa subunit) [Apis mellifera]
BT_B_ZJU_Singletons99810	598	A	C	6.98	DP=14;AF1=0.4999;CI95=0.5,0.5;DP4=3,6,0,5;MQ=20;FQ=9.53;PV4=0.26,0.00061,1,1	ACC->CCC	T->P	sp|Q9VHR6|ATG13_DROME Autophagy-related protein 13 homolog OS=Drosophila melanogaster GN=Atg13 PE=1 SV=1	gi|66499326|ref|XP_623782.1|	PREDICTED: similar to CG7331-PA [Apis mellifera]
BT_B_ZJU_Singletons99814	168	T	C	89	DP=27;AF1=0.5;CI95=0.5,0.5;DP4=5,4,5,9;MQ=20;FQ=50;PV4=0.42,5.6e-11,1,0.49	TAT->TAC	Y->Y	sp|Q8BHI9|NIM1_MOUSE Serine/threonine-protein kinase NIM1 OS=Mus musculus GN=Nim1 PE=2 SV=1	gi|148686387|gb|EDL18334.1|	RIKEN cDNA E130304F04, isoform CRA_a [Mus musculus]
BT_B_ZJU_Singletons99867	243	T	C	4.77	DP=67;AF1=0.4999;CI95=0.5,0.5;DP4=27,19,16,2;MQ=20;FQ=6.99;PV4=0.036,1e-31,1,1	CAT->CAC	H->H	sp|P08255|OPS4_DROME Opsin Rh4 OS=Drosophila melanogaster GN=Rh4 PE=1 SV=2	gi|193690643|ref|XP_001951613.1|	PREDICTED: similar to UV-wavelength like opsin [Acyrthosiphon pisum]
