# Supplementary material for: Analysis of a native whitefly transcriptome and its sequence divergence with two invasive whitefly species
Source: BMC Genomics. 2012 Oct 4;13:529. doi: 10.1186/1471-2164-13-529 (PMC3478168; doi:10.1186/1471-2164-13-529)
Supplement: Additional file 11 — SNP sites in the coding sequence of orthologous gene pairs between Asia II 3 and MED. [file 1471-2164-13-529-S11.xls]

## Sheet: Asia II 3 SNPs
##fileformat=VCFv4.1
##samtoolsVersion=0.1.13 (r926:134)
Gene	Position	Reference	SNP	Quality	Information	Nucleic acid changes	Amino acid change	Swissprot best hit	Nr best hit
BT_ZHJ1_ZJU_Unigene10619	696	C	T	30	DP=19;AF1=0.5;CI95=0.5,0.5;DP4=11,0,7,1;MQ=20;FQ=30.9;PV4=0.42,0.013,1,1	GAC->GAT	D->D	sp|Q960X8|HRS_DROME Hepatocyte growth factor-regulated tyrosine kinase substrate OS=Drosophila melanogaster GN=Hrs PE=1 SV=1	gi|91093473|ref|XP_967857.1|	PREDICTED: similar to hepatocyte growth factor-regulated tyrosine kinase substrate (hgs) [Tribolium castaneum]
BT_ZHJ1_ZJU_Unigene10867	174	T	C	16.1	DP=23;AF1=0.5;CI95=0.5,0.5;DP4=9,7,5,2;MQ=20;FQ=19.1;PV4=0.66,3.2e-19,1,0.39	CGT->CGC	R->R	sp|Q63270|ACOC_RAT Cytoplasmic aconitate hydratase OS=Rattus norvegicus GN=Aco1 PE=1 SV=1	gi|193631957|ref|XP_001952191.1|	PREDICTED: similar to aconitase [Acyrthosiphon pisum]
BT_ZHJ1_ZJU_Unigene13003	416	G	C	9.52	DP=12;AF1=0.5;CI95=0.5,0.5;DP4=2,5,1,4;MQ=20;FQ=12.3;PV4=1,1.5e-11,1,1	TGT->TCT	C->S	sp|P07814|SYEP_HUMAN Bifunctional aminoacyl-tRNA synthetase OS=Homo sapiens GN=EPRS PE=1 SV=5	gi|57530349|ref|NP_001006398.1|	glutamyl-prolyl-tRNA synthetase [Gallus gallus]
BT_ZHJ1_ZJU_Unigene13958	348	C	T	9.52	DP=21;AF1=0.5;CI95=0.5,0.5;DP4=3,12,1,5;MQ=20;FQ=12.3;PV4=1,1.9e-12,1,1	GAC->GAT	D->D	sp|Q9CTY5|EFHA2_MOUSE EF-hand domain-containing family member A2 OS=Mus musculus GN=Efha2 PE=2 SV=2	gi|281362092|ref|NP_001163657.1|	CG4662, isoform C [Drosophila melanogaster] >gi|272477055|gb|ACZ94953.1| CG4662, isoform C [Drosophila melanogaster]
BT_ZHJ1_ZJU_Unigene13992	273	T	C	70	DP=21;AF1=0.5032;CI95=0.5,0.5;DP4=5,0,13,3;MQ=20;FQ=-8.63;PV4=0.55,5.7e-17,1,1	AAT->AAC	N->N	sp|Q8MT06|GNL3_DROME Guanine nucleotide-binding protein-like 3 homolog OS=Drosophila melanogaster GN=ns1 PE=1 SV=2	gi|189241276|ref|XP_974567.2|	PREDICTED: similar to CG3983 CG3983-PB [Tribolium castaneum]
BT_ZHJ1_ZJU_Unigene14201	233	C	T	4.77	DP=24;AF1=0.4999;CI95=0.5,0.5;DP4=0,15,0,8;MQ=20;FQ=6.98;PV4=1,2.8e-12,1,0.43	ACA->ATA	T->I	sp|P08793|XDH_CALVI Xanthine dehydrogenase OS=Calliphora vicina GN=XDH PE=2 SV=1	gi|2282473|dbj|BAA21640.1|	xanthine dehydrogenase [Bombyx mori]
BT_ZHJ1_ZJU_Unigene14333	95	T	G	4.13	DP=20;AF1=0.4998;CI95=0.5,0.5;DP4=14,0,6,0;MQ=20;FQ=6.2;PV4=1,2.4e-09,1,1	GTA->GGA	V->G	sp|P54939|TLN1_CHICK Talin-1 OS=Gallus gallus GN=TLN1 PE=1 SV=2	gi|110762380|ref|XP_391944.3|	PREDICTED: similar to rhea CG6831-PA, partial [Apis mellifera]
BT_ZHJ1_ZJU_Unigene17660	288	A	G	5.46	DP=49;AF1=0.4999;CI95=0.5,0.5;DP4=33,2,13,1;MQ=20;FQ=7.8;PV4=1,5e-23,1,1	TCA->TCG	S->S	sp|Q52KI8|SRRM1_MOUSE Serine/arginine repetitive matrix protein 1 OS=Mus musculus GN=Srrm1 PE=1 SV=1	gi|193683257|ref|XP_001952849.1|	PREDICTED: similar to AGAP003368-PA [Acyrthosiphon pisum]
BT_ZHJ1_ZJU_Unigene18342	600	C	T	46	DP=17;AF1=0.5;CI95=0.5,0.5;DP4=7,2,2,6;MQ=20;FQ=47.6;PV4=0.057,5.7e-16,1,0.2	TAC->TAT	Y->Y	sp|Q0P5I5|DAPAL_BOVIN Probable 4-hydroxy-2-oxoglutarate aldolase, mitochondrial OS=Bos taurus GN=DHDPSL PE=1 SV=1	gi|115497664|ref|NP_001068705.1|	dihydrodipicolinate synthase-like, mitochondrial precursor [Bos taurus]
BT_ZHJ1_ZJU_Unigene18342	630	G	A	29	DP=17;AF1=0.5;CI95=0.5,0.5;DP4=6,2,0,9;MQ=20;FQ=31.8;PV4=0.0023,1.8e-09,1,1	CTG->CTA	L->L	sp|Q0P5I5|DAPAL_BOVIN Probable 4-hydroxy-2-oxoglutarate aldolase, mitochondrial OS=Bos taurus GN=DHDPSL PE=1 SV=1	gi|115497664|ref|NP_001068705.1|	dihydrodipicolinate synthase-like, mitochondrial precursor [Bos taurus]
BT_ZHJ1_ZJU_Unigene18676	174	G	C	14.2	DP=29;AF1=0.5;CI95=0.5,0.5;DP4=15,2,9,1;MQ=20;FQ=17.1;PV4=1,3.5e-17,1,1	CAG->CAC	Q->H	sp|Q64319|SLC31_RAT Neutral and basic amino acid transport protein rBAT OS=Rattus norvegicus GN=Slc3a1 PE=1 SV=1	gi|66510656|ref|XP_393387.2|	PREDICTED: similar to Amino acid Transporter Glycoprotein subunit family member (atg-2) [Apis mellifera]
BT_ZHJ1_ZJU_Unigene19804	282	C	T	12.3	DP=12;AF1=0.5;CI95=0.5,0.5;DP4=3,4,5,0;MQ=20;FQ=15.1;PV4=0.081,8.2e-21,1,0.48	GAC->GAT	D->D	sp|Q5ZKQ3|RPAP3_CHICK RNA polymerase II-associated protein 3 OS=Gallus gallus GN=RPAP3 PE=2 SV=1	gi|57525358|ref|NP_001006231.1|	RNA polymerase II associated protein 3 [Gallus gallus] >gi|82233849|sp|Q5ZKQ3.1|RPAP3_CHICK RecName: Full=RNA polymerase II-associated protein 3
BT_ZHJ1_ZJU_Unigene21007	279	C	T	18.1	DP=25;AF1=0.5;CI95=0.5,0.5;DP4=4,6,12,1;MQ=20;FQ=21;PV4=0.019,1.4e-34,1,1	CGC->CGT	R->R	sp|Q9V831|APC10_DROME Anaphase-promoting complex subunit 10 OS=Drosophila melanogaster GN=CG11419 PE=1 SV=2	gi|193606239|ref|XP_001950033.1|	PREDICTED: similar to anaphase promoting complex subunit 10 [Acyrthosiphon pisum]
BT_ZHJ1_ZJU_Unigene21351	197	C	T	4.77	DP=22;AF1=0.4999;CI95=0.5,0.5;DP4=10,4,8,0;MQ=20;FQ=6.99;PV4=0.25,1.8e-14,1,1	GCG->GTG	A->V	sp|P91875|RPA1_DROME DNA-directed RNA polymerase I subunit RPA1 OS=Drosophila melanogaster GN=RpI1 PE=1 SV=2	gi|195583416|ref|XP_002081518.1|	GD25674 [Drosophila simulans] >gi|194193527|gb|EDX07103.1| GD25674 [Drosophila simulans]
BT_ZHJ1_ZJU_Unigene21351	228	C	T	6.98	DP=11;AF1=0.4999;CI95=0.5,0.5;DP4=5,1,4,0;MQ=20;FQ=9.52;PV4=1,0.068,1,1	AAC->AAT	N->N	sp|P91875|RPA1_DROME DNA-directed RNA polymerase I subunit RPA1 OS=Drosophila melanogaster GN=RpI1 PE=1 SV=2	gi|195583416|ref|XP_002081518.1|	GD25674 [Drosophila simulans] >gi|194193527|gb|EDX07103.1| GD25674 [Drosophila simulans]
BT_ZHJ1_ZJU_Unigene21351	315	A	T	4.77	DP=18;AF1=0.4999;CI95=0.5,0.5;DP4=0,8,0,10;MQ=20;FQ=6.94;PV4=1,2.2e-24,1,0.35	ACA->ACT	T->T	sp|P91875|RPA1_DROME DNA-directed RNA polymerase I subunit RPA1 OS=Drosophila melanogaster GN=RpI1 PE=1 SV=2	gi|195583416|ref|XP_002081518.1|	GD25674 [Drosophila simulans] >gi|194193527|gb|EDX07103.1| GD25674 [Drosophila simulans]
BT_ZHJ1_ZJU_Unigene23338	420	A	G	16.1	DP=39;AF1=0.5;CI95=0.5,0.5;DP4=8,17,3,9;MQ=20;FQ=19.1;PV4=1,1.3e-24,1,1	ACA->ACG	T->T	sp|A5PKH3|FAAA_BOVIN Fumarylacetoacetase OS=Bos taurus GN=FAH PE=2 SV=1	gi|283135218|ref|NP_001164364.1|	fumarylacetoacetase [Nasonia vitripennis]
BT_ZHJ1_ZJU_Unigene23583	408	C	A	10.4	DP=34;AF1=0.5;CI95=0.5,0.5;DP4=14,8,11,0;MQ=20;FQ=13.2;PV4=0.031,8.7e-41,1,1	GGC->GGA	G->G	sp|A1ZA47|ZASP_DROME PDZ and LIM domain protein Zasp OS=Drosophila melanogaster GN=Zasp52 PE=1 SV=2	gi|110760290|ref|XP_393687.3|	PREDICTED: similar to CG30084-PC, isoform C [Apis mellifera]
BT_ZHJ1_ZJU_Unigene24152	517	G	T	8.64	DP=13;AF1=0.5;CI95=0.5,0.5;DP4=5,3,1,3;MQ=20;FQ=11.3;PV4=0.55,4.4e-10,1,1	GCA->TCA	A->S	sp|Q7JUX9|MRRP1_DROME Mitochondrial ribonuclease P protein 1 homolog OS=Drosophila melanogaster GN=CG5190 PE=1 SV=1	gi|193603428|ref|XP_001951049.1|	PREDICTED: similar to RNA (guanine-9-)-methyltransferase domain-containing protein 1 homolog, mitochondrial [Acyrthosiphon pisum]
BT_ZHJ1_ZJU_Unigene24155	111	T	G	4.13	DP=27;AF1=0.4998;CI95=0.5,0.5;DP4=14,0,12,0;MQ=20;FQ=6.2;PV4=1,2e-20,1,1	GAT->GAG	D->E	sp|Q9V6D6|CP301_DROME Probable cytochrome P450 301a1, mitochondrial OS=Drosophila melanogaster GN=Cyp301a1 PE=2 SV=1	gi|91081457|ref|XP_974014.1|	PREDICTED: similar to AGAP006082-PA [Tribolium castaneum] >gi|270006458|gb|EFA02906.1| cytochrome P450 301A1 [Tribolium castaneum]
BT_ZHJ1_ZJU_Unigene24469	288	G	A	21	DP=21;AF1=0.5;CI95=0.5,0.5;DP4=1,11,2,7;MQ=20;FQ=24;PV4=0.55,8.5e-26,1,1	ACG->ACA	T->T	sp|Q9P0W5|SCHI1_HUMAN Schwannomin-interacting protein 1 OS=Homo sapiens GN=SCHIP1 PE=1 SV=1	gi|189237841|ref|XP_974666.2|	PREDICTED: similar to rho-associated protein kinase 1 [Tribolium castaneum]
BT_ZHJ1_ZJU_Unigene25192	105	T	G	12.3	DP=17;AF1=0.5;CI95=0.5,0.5;DP4=10,0,6,0;MQ=20;FQ=15.1;PV4=1,2.1e-27,1,0.16	AAT->AAG	N->K	sp|P31729|OV16_ONCVO OV-16 antigen OS=Onchocerca volvulus GN=OV16 PE=2 SV=2	gi|195502263|ref|XP_002098146.1|	GE10210 [Drosophila yakuba] >gi|194184247|gb|EDW97858.1| GE10210 [Drosophila yakuba]
BT_ZHJ1_ZJU_Unigene2565	325	C	A	10.4	DP=50;AF1=0.5;CI95=0.5,0.5;DP4=0,11,0,7;MQ=20;FQ=13.2;PV4=1,4.5e-10,1,1	CCC->ACC	P->T	sp|Q9VVI9|CHMP5_DROME Charged multivesicular body protein 5 OS=Drosophila melanogaster GN=CG6259 PE=1 SV=2	gi|156548580|ref|XP_001607505.1|	PREDICTED: similar to vacuolar sorting protein [Nasonia vitripennis]
BT_ZHJ1_ZJU_Unigene25749	163	G	A	12.3	DP=23;AF1=0.5;CI95=0.5,0.5;DP4=0,15,0,8;MQ=20;FQ=15.1;PV4=1,0.0016,1,0.074	GCT->ACT	A->T	sp|P30052|SCAL_DROME Protein scalloped OS=Drosophila melanogaster GN=sd PE=1 SV=1	gi|66501640|ref|XP_392157.2|	PREDICTED: similar to scalloped CG8544-PB, isoform B [Apis mellifera]
BT_ZHJ1_ZJU_Unigene26865	463	A	C	39	DP=16;AF1=0.5;CI95=0.5,0.5;DP4=5,1,3,3;MQ=20;FQ=31.6;PV4=0.55,6.9e-14,1,0.27	AGG->CGG	R->R	sp|Q28717|PTPA_RABIT Serine/threonine-protein phosphatase 2A activator OS=Oryctolagus cuniculus GN=PPP2R4 PE=1 SV=1	gi|170065334|ref|XP_001867896.1|	serine/threonine-protein phosphatase 2A regulatory subunit B' [Culex quinquefasciatus] >gi|167882413|gb|EDS45796.1| serine/threonine-protein phosphatase 2A regulatory subunit B' [Culex quinquefasciatus]
BT_ZHJ1_ZJU_Unigene26891	431	C	T	5.46	DP=17;AF1=0.4999;CI95=0.5,0.5;DP4=1,9,2,3;MQ=20;FQ=7.8;PV4=0.24,0.00015,1,0.27	ACA->ATA	T->I	sp|O16098|MAL1_DROVI Maltase 1 OS=Drosophila virilis GN=Mav1 PE=3 SV=1	gi|193709215|ref|XP_001943317.1|	PREDICTED: similar to GA13362-PA [Acyrthosiphon pisum]
BT_ZHJ1_ZJU_Unigene26911	186	G	A	45	DP=22;AF1=0.5;CI95=0.5,0.5;DP4=6,2,13,1;MQ=20;FQ=33.8;PV4=0.53,8.6e-23,1,0.023	TTG->TTA	L->L	sp|P33438|GLT_DROME Glutactin OS=Drosophila melanogaster GN=Glt PE=1 SV=2	gi|157112214|ref|XP_001657444.1|	carboxylesterase [Aedes aegypti] >gi|108878139|gb|EAT42364.1| carboxylesterase [Aedes aegypti]
BT_ZHJ1_ZJU_Unigene27810	420	T	C	16.1	DP=34;AF1=0.5;CI95=0.5,0.5;DP4=1,22,2,9;MQ=20;FQ=19.1;PV4=0.24,1.4e-25,1,1	GGT->GGC	G->G	sp|O97676|SRBP1_PIG Sterol regulatory element-binding protein 1 OS=Sus scrofa GN=SREBF1 PE=2 SV=2	gi|91081473|ref|XP_974195.1|	PREDICTED: similar to sterol regulatory element-binding protein 1 [Tribolium castaneum]
BT_ZHJ1_ZJU_Unigene29222	303	C	T	11.3	DP=15;AF1=0.5;CI95=0.5,0.5;DP4=5,5,1,4;MQ=20;FQ=14.2;PV4=0.58,6.3e-19,1,0.098	GAC->GAT	D->D	sp|O35142|COPB2_RAT Coatomer subunit beta&apos; OS=Rattus norvegicus GN=Copb2 PE=1 SV=3	gi|157112032|ref|XP_001657383.1|	coatomer [Aedes aegypti] >gi|108878214|gb|EAT42439.1| coatomer [Aedes aegypti]
BT_ZHJ1_ZJU_Unigene29622	116	A	G	27	DP=15;AF1=0.5;CI95=0.5,0.5;DP4=6,1,8,0;MQ=20;FQ=28.6;PV4=0.47,2.8e-18,1,1	CAT->CGT	H->R	sp|Q9UBS8|RNF14_HUMAN E3 ubiquitin-protein ligase RNF14 OS=Homo sapiens GN=RNF14 PE=1 SV=1	gi|114602433|ref|XP_001152699.1|	PREDICTED: ring finger protein 14 isoform 8 [Pan troglodytes]
BT_ZHJ1_ZJU_Unigene29838	306	A	C	16.1	DP=20;AF1=0.5;CI95=0.5,0.5;DP4=0,12,0,8;MQ=20;FQ=19;PV4=1,4e-23,1,0.023	CTA->CTC	L->L	sp|O14562|UBFD1_HUMAN Ubiquitin domain-containing protein UBFD1 OS=Homo sapiens GN=UBFD1 PE=1 SV=1	gi|66515368|ref|XP_624877.1|	PREDICTED: similar to ubiquitin-binding protein homolog [Apis mellifera]
BT_ZHJ1_ZJU_Unigene30045	820	G	A	13.2	DP=29;AF1=0.5;CI95=0.5,0.5;DP4=0,19,0,10;MQ=20;FQ=16.1;PV4=1,1.1e-20,1,0.19	GTT->ATT	V->I	sp|P50747|BPL1_HUMAN Biotin--protein ligase OS=Homo sapiens GN=HLCS PE=1 SV=1	gi|156554467|ref|XP_001604369.1|	PREDICTED: similar to RE09732p [Nasonia vitripennis]
BT_ZHJ1_ZJU_Unigene30080	153	C	T	27	DP=15;AF1=0.5;CI95=0.5,0.5;DP4=3,3,3,2;MQ=20;FQ=29.8;PV4=1,7.7e-14,1,0.37	CAC->CAT	H->H	sp|Q9UJA9|ENPP5_HUMAN Ectonucleotide pyrophosphatase/phosphodiesterase family member 5 OS=Homo sapiens GN=ENPP5 PE=1 SV=1	gi|91094641|ref|XP_970351.1|	PREDICTED: similar to ectonucleotide pyrophosphatase/phosphodiesterase [Tribolium castaneum]
BT_ZHJ1_ZJU_Unigene31120	444	A	G	22	DP=72;AF1=0.5;CI95=0.5,0.5;DP4=0,36,0,36;MQ=20;FQ=22;PV4=1,2.2e-95,1,1	GCA->GCG	A->A	sp|Q9VUY9|PGM_DROME Phosphoglucomutase OS=Drosophila melanogaster GN=Pgm PE=1 SV=1	gi|66561330|ref|XP_395366.2|	PREDICTED: similar to Phosphogluconate mutase CG5165-PA [Apis mellifera]
BT_ZHJ1_ZJU_Unigene31311	310	C	G	4.77	DP=10;AF1=0.4999;CI95=0.5,0.5;DP4=5,1,1,3;MQ=20;FQ=6.98;PV4=0.19,0.00025,1,1	CTG->GTG	L->V	sp|P45583|CU19_LOCMI Cuticle protein 19 OS=Locusta migratoria PE=1 SV=1	gi|193688124|ref|XP_001944766.1|	PREDICTED: similar to Cuticular protein 76Bd CG9299-PB [Acyrthosiphon pisum]
BT_ZHJ1_ZJU_Unigene31423	221	C	T	48	DP=21;AF1=0.5;CI95=0.5,0.5;DP4=6,5,3,6;MQ=20;FQ=51;PV4=0.41,1.4e-11,1,1	ACA->ATA	T->I	sp|A7S4N4|SERIC_NEMVE Probable serine incorporator OS=Nematostella vectensis GN=serinc PE=3 SV=1	gi|189237616|ref|XP_966420.2|	PREDICTED: similar to membrane protein tms1d isoform 1 [Tribolium castaneum]
BT_ZHJ1_ZJU_Unigene3672	345	T	C	94	DP=47;AF1=0.5;CI95=0.5,0.5;DP4=15,10,10,11;MQ=20;FQ=96.5;PV4=0.55,3.4e-25,1,0.3	AAT->AAC	N->N	sp|Q8GWZ6|SRR1_ARATH Protein SENSITIVITY TO RED LIGHT REDUCED 1 OS=Arabidopsis thaliana GN=SRR1 PE=2 SV=2	gi|239791950|dbj|BAH72375.1|	ACYPI26358 [Acyrthosiphon pisum]
BT_ZHJ1_ZJU_Unigene38903	78	C	A	14.2	DP=11;AF1=0.5;CI95=0.5,0.5;DP4=6,0,5,0;MQ=20;FQ=16.5;PV4=1,1.9e-12,1,1	ATC->ATA	I->I	sp|Q80TR8|VPRBP_MOUSE Protein VPRBP OS=Mus musculus GN=Vprbp PE=2 SV=4	gi|110764823|ref|XP_396132.3|	PREDICTED: similar to CG10080-PA [Apis mellifera]
BT_ZHJ1_ZJU_Unigene4274	375	T	C	25	DP=14;AF1=0.5;CI95=0.5,0.5;DP4=3,5,5,1;MQ=20;FQ=28;PV4=0.14,0.0014,1,0.41	TAT->TAC	Y->Y	sp|Q8CGF6|WDR47_MOUSE WD repeat-containing protein 47 OS=Mus musculus GN=Wdr47 PE=1 SV=1	gi|110748705|ref|XP_001122414.1|	PREDICTED: similar to CG2812-PA [Apis mellifera]
BT_ZHJ1_ZJU_Unigene47865	194	G	A	46	DP=17;AF1=0.5;CI95=0.5,0.5;DP4=2,3,3,8;MQ=20;FQ=17.1;PV4=1,2e-29,1,1	CGT->CAT	R->H	sp|Q3SYV9|ARHL2_BOVIN Poly(ADP-ribose) glycohydrolase ARH3 OS=Bos taurus GN=ADPRHL2 PE=2 SV=1	gi|156549146|ref|XP_001607700.1|	PREDICTED: similar to ENSANGP00000022032 [Nasonia vitripennis]
BT_ZHJ1_ZJU_Unigene48506	294	T	C	3.01	DP=21;AF1=0.4998;CI95=0.5,0.5;DP4=0,7,0,14;MQ=20;FQ=4.44;PV4=1,1.5e-29,1,0.13	TAT->TAC	Y->Y	sp|P31729|OV16_ONCVO OV-16 antigen OS=Onchocerca volvulus GN=OV16 PE=2 SV=2	gi|270037305|gb|ACZ58350.1|	phosphatidylethanolamine-binding protein [Aedes albopictus]
BT_ZHJ1_ZJU_Unigene49880	370	G	T	44	DP=33;AF1=0.5;CI95=0.5,0.5;DP4=8,13,7,4;MQ=20;FQ=47;PV4=0.27,3.7e-13,1,1	GCT->TCT	A->S	sp|P05990|PYR1_DROME CAD protein OS=Drosophila melanogaster GN=r PE=1 SV=3	gi|91090153|ref|XP_972190.1|	PREDICTED: similar to carbamoyl-phosphate synthase large chain [Tribolium castaneum]
BT_ZHJ1_ZJU_Unigene49880	477	C	T	26	DP=16;AF1=0.5;CI95=0.5,0.5;DP4=0,8,0,8;MQ=20;FQ=26;PV4=1,1.3e-13,1,1	AAC->AAT	N->N	sp|P05990|PYR1_DROME CAD protein OS=Drosophila melanogaster GN=r PE=1 SV=3	gi|91090153|ref|XP_972190.1|	PREDICTED: similar to carbamoyl-phosphate synthase large chain [Tribolium castaneum]
BT_ZHJ1_ZJU_Unigene50981	67	G	T	25	DP=25;AF1=0.5;CI95=0.5,0.5;DP4=14,0,11,0;MQ=20;FQ=27.4;PV4=1,1.5e-07,1,0.014	GCC->TCC	A->S	sp|Q9UR07|RTF23_SCHPO Retrotransposable element Tf2 155 kDa protein type 3 OS=Schizosaccharomyces pombe GN=Tf2-11 PE=4 SV=1	gi|189242365|ref|XP_001809905.1|	PREDICTED: similar to protease, reverse transcriptase and RNase H [Tribolium castaneum]
BT_ZHJ1_ZJU_Unigene51200	368	T	G	6.98	DP=22;AF1=0.4999;CI95=0.5,0.5;DP4=10,5,7,0;MQ=20;FQ=9.53;PV4=0.13,0.00024,1,1	GTG->GGG	V->G	sp|Q6P963|GLO2_DANRE Hydroxyacylglutathione hydrolase, mitochondrial OS=Danio rerio GN=hagh PE=2 SV=2	gi|91088179|ref|XP_972438.1|	PREDICTED: similar to CG4365 CG4365-PA [Tribolium castaneum]
BT_ZHJ1_ZJU_Unigene51214	243	C	T	58	DP=18;AF1=0.5;CI95=0.5,0.5;DP4=5,3,3,6;MQ=20;FQ=51.5;PV4=0.35,1.5e-12,1,1	AGC->AGT	S->S	sp|P21932|ADCY3_RAT Adenylate cyclase type 3 OS=Rattus norvegicus GN=Adcy3 PE=2 SV=1	gi|189237219|ref|XP_001810222.1|	PREDICTED: similar to AGAP009315-PA [Tribolium castaneum]
BT_ZHJ1_ZJU_Unigene51327	207	C	T	21	DP=31;AF1=0.5;CI95=0.5,0.5;DP4=13,2,14,2;MQ=20;FQ=24;PV4=1,1.3e-48,1,1	TAC->TAT	Y->Y	sp|P34479|YMJ2_CAEEL Putative amino acid permease F59B2.2 OS=Caenorhabditis elegans GN=F59B2.2 PE=2 SV=2	gi|193681083|ref|XP_001944922.1|	PREDICTED: similar to amino acid transporter [Acyrthosiphon pisum]
BT_ZHJ1_ZJU_Unigene51434	504	T	G	18.1	DP=17;AF1=0.5;CI95=0.5,0.5;DP4=0,10,0,7;MQ=20;FQ=20.9;PV4=1,1.8e-19,1,1	GCT->GCG	A->A	sp|P54358|DPOD1_DROME DNA polymerase delta catalytic subunit OS=Drosophila melanogaster GN=DNApol-delta PE=1 SV=2	gi|66511388|ref|XP_623795.1|	PREDICTED: similar to DNA polymerase delta catalytic subunit [Apis mellifera]
BT_ZHJ1_ZJU_Unigene51647	429	T	C	39	DP=38;AF1=0.5;CI95=0.5,0.5;DP4=10,5,7,3;MQ=20;FQ=42;PV4=1,8.3e-20,1,0.28	GAT->GAC	D->D	sp|Q9VBV3|TAKT_DROME Protein takeout OS=Drosophila melanogaster GN=to PE=2 SV=1	gi|237761902|emb|CAR94537.1|	CG10407-PA-like protein [Blattella germanica]
BT_ZHJ1_ZJU_Unigene52253	413	T	C	3.54	DP=17;AF1=0.4998;CI95=0.5,0.5;DP4=11,0,2,2;MQ=20;FQ=5.46;PV4=0.057,1.6e-12,1,0.42	ATA->ACA	I->T	sp|A4IH24|TPX2_XENTR Targeting protein for Xklp2 OS=Xenopus tropicalis GN=tpx2 PE=2 SV=1	gi|189235393|ref|XP_001810875.1|	PREDICTED: similar to restricted expression proliferation associated protein-100 [Tribolium castaneum]
BT_ZHJ1_ZJU_Unigene5635	243	A	T	12.3	DP=26;AF1=0.5;CI95=0.5,0.5;DP4=11,6,9,0;MQ=20;FQ=15.1;PV4=0.063,3.8e-39,1,0.47	GGA->GGT	G->G	sp|P31729|OV16_ONCVO OV-16 antigen OS=Onchocerca volvulus GN=OV16 PE=2 SV=2	gi|157128904|ref|XP_001661541.1|	phosphatidylethanolamine-binding protein [Aedes aegypti] >gi|108872446|gb|EAT36671.1| phosphatidylethanolamine-binding protein [Aedes aegypti]
BT_ZHJ1_ZJU_Unigene5779	361	A	G	4.13	DP=13;AF1=0.4998;CI95=0.5,0.5;DP4=6,2,3,2;MQ=20;FQ=6.2;PV4=1,2.9e-18,1,0.42	ACA->GCA	T->A	sp|Q3TIX9|SNUT2_MOUSE U4/U6.U5 tri-snRNP-associated protein 2 OS=Mus musculus GN=Usp39 PE=2 SV=2	gi|193606187|ref|XP_001946816.1|	PREDICTED: similar to ubiquitin specific protease 39 and snrnp assembly factor [Acyrthosiphon pisum]
BT_ZHJ1_ZJU_Unigene6933	567	T	C	10.4	DP=10;AF1=0.5;CI95=0.5,0.5;DP4=3,2,3,1;MQ=20;FQ=13.2;PV4=1,8e-06,1,0.3	AAT->AAC	N->N	sp|Q8IRG6|SPT16_DROME FACT complex subunit spt16 OS=Drosophila melanogaster GN=dre4 PE=1 SV=2	gi|110769804|ref|XP_624006.2|	PREDICTED: similar to dre4 CG1828-PA, isoform A [Apis mellifera]
BT_ZHJ1_ZJU_Unigene7536	648	A	G	29	DP=14;AF1=0.5;CI95=0.5,0.5;DP4=1,4,5,2;MQ=20;FQ=23.4;PV4=0.24,5.2e-06,1,0.28	CCA->CCG	P->P	sp|Q64319|SLC31_RAT Neutral and basic amino acid transport protein rBAT OS=Rattus norvegicus GN=Slc3a1 PE=1 SV=1	gi|156552321|ref|XP_001601349.1|	PREDICTED: similar to CD98hc amino acid transporter protein [Nasonia vitripennis]
BT_ZHJ1_ZJU_Unigene8034	225	A	G	39	DP=18;AF1=0.5;CI95=0.5,0.5;DP4=9,1,3,4;MQ=20;FQ=41;PV4=0.1,3.4e-12,1,0.026	CTA->CTG	L->L	sp|Q9JIF3|GTR8_MOUSE Solute carrier family 2, facilitated glucose transporter member 8 OS=Mus musculus GN=Slc2a8 PE=1 SV=1	gi|291461591|dbj|BAI83430.1|	sugar transporter 16 [Nilaparvata lugens]
BT_ZHJ1_ZJU_Unigene8182	432	T	C	47	DP=17;AF1=0.5;CI95=0.5,0.5;DP4=2,7,5,3;MQ=20;FQ=49.2;PV4=0.15,3.7e-13,1,1	GGT->GGC	G->G	sp|Q02330|SMA2_CAEEL Dwarfin sma-2 OS=Caenorhabditis elegans GN=sma-2 PE=1 SV=2	gi|91092632|ref|XP_968634.1|	PREDICTED: similar to AGAP007416-PA [Tribolium castaneum]

## Sheet: MED SNPs
##fileformat=VCFv4.1
##samtoolsVersion=0.1.13 (r926:134)
Gene	Position	Reference	SNP	Quality	Information	Nucleic acid changes	Amino acid change	Swissprot best hit	Nr best hit
BT_Q_ZJU_Cluster1374	21	G	A	14.2	DP=12;AF1=0.5;CI95=0.5,0.5;DP4=6,0,5,0;MQ=20;FQ=16.5;PV4=1,1,1,1	TCG->TCA	S->S	sp|Q9VHH9|JHD1_DROME JmjC domain-containing histone demethylation protein 1 OS=Drosophila melanogaster GN=Jhd1 PE=1 SV=2	gi|189238300|ref|XP_970863.2|	PREDICTED: similar to F-box and leucine-rich repeat protein 11 [Tribolium castaneum]
BT_Q_ZJU_Cluster1744	111	A	G	54	DP=10;AF1=0.5004;CI95=0.5,0.5;DP4=2,1,4,3;MQ=20;FQ=3.55;PV4=1,0.0021,1,1	GCA->GCG	A->A	sp|P07668|CLAT_DROME Choline O-acetyltransferase OS=Drosophila melanogaster GN=Cha PE=1 SV=3	gi|193625063|ref|XP_001946601.1|	PREDICTED: similar to choline o-acyltransferase, partial [Acyrthosiphon pisum]
BT_Q_ZJU_Cluster1881	135	C	T	58	DP=14;AF1=0.5;CI95=0.5,0.5;DP4=3,3,4,4;MQ=20;FQ=37;PV4=1,1e-06,1,0.41	CAC->CAT	H->H	sp|P12024|CHAO_DROME Chaoptin OS=Drosophila melanogaster GN=chp PE=1 SV=2	gi|218506059|gb|ACK77671.1|	RH27614p [Drosophila melanogaster]
BT_Q_ZJU_Cluster1881	156	A	G	7.8	DP=16;AF1=0.5;CI95=0.5,0.5;DP4=3,6,2,2;MQ=20;FQ=10.4;PV4=1,0.0075,1,0.4	GAA->GAG	E->E	sp|P12024|CHAO_DROME Chaoptin OS=Drosophila melanogaster GN=chp PE=1 SV=2	gi|218506059|gb|ACK77671.1|	RH27614p [Drosophila melanogaster]
BT_Q_ZJU_Cluster1881	174	A	G	24	DP=10;AF1=0.5;CI95=0.5,0.5;DP4=2,3,1,4;MQ=20;FQ=26.1;PV4=1,0.014,1,1	CTA->CTG	L->L	sp|P12024|CHAO_DROME Chaoptin OS=Drosophila melanogaster GN=chp PE=1 SV=2	gi|218506059|gb|ACK77671.1|	RH27614p [Drosophila melanogaster]
BT_Q_ZJU_Cluster2668	90	T	A	109	DP=37;AF1=1;CI95=1,1;DP4=0,1,7,6;MQ=20;FQ=-49;PV4=1,0.3,1,0.0092	CAT->CAA	H->Q	sp|Q9V460|SPT5H_DROME Transcription elongation factor SPT5 OS=Drosophila melanogaster GN=Spt5 PE=1 SV=1	gi|194753156|ref|XP_001958883.1|	GF12341 [Drosophila ananassae] >gi|190620181|gb|EDV35705.1| GF12341 [Drosophila ananassae]
BT_Q_ZJU_Cluster2706	420	T	C	24	DP=13;AF1=0.5;CI95=0.5,0.5;DP4=1,5,2,5;MQ=20;FQ=26.1;PV4=1,0.00019,1,1	GGT->GGC	G->G	sp|Q9Y103|TFP11_DROME Septin-interacting protein 1 OS=Drosophila melanogaster GN=sip1 PE=1 SV=1	gi|193659631|ref|XP_001943345.1|	PREDICTED: similar to Sip1/TFIP11 interacting protein [Acyrthosiphon pisum]
BT_Q_ZJU_Cluster328	114	A	T	4.77	DP=12;AF1=0.4999;CI95=0.5,0.5;DP4=4,1,2,1;MQ=20;FQ=6.98;PV4=1,0.21,1,0.081	CCA->CCT	P->P	sp|Q8AYG3|TTK_DANRE Dual specificity protein kinase Ttk OS=Danio rerio GN=ttk PE=1 SV=2	gi|156545671|ref|XP_001604243.1|	PREDICTED: similar to GA20501-PA [Nasonia vitripennis]
BT_Q_ZJU_Cluster328	205	T	A	34	DP=20;AF1=0.5;CI95=0.5,0.5;DP4=4,7,3,4;MQ=20;FQ=37;PV4=1,1e-05,1,1	TCT->ACT	S->T	sp|Q8AYG3|TTK_DANRE Dual specificity protein kinase Ttk OS=Danio rerio GN=ttk PE=1 SV=2	gi|156545671|ref|XP_001604243.1|	PREDICTED: similar to GA20501-PA [Nasonia vitripennis]
BT_Q_ZJU_Cluster344	595	T	A	10.4	DP=11;AF1=0.5;CI95=0.5,0.5;DP4=5,2,2,2;MQ=20;FQ=13.2;PV4=0.58,8.8e-07,1,1	TCT->ACT	S->T	sp|Q8NF91|SYNE1_HUMAN Nesprin-1 OS=Homo sapiens GN=SYNE1 PE=1 SV=3	gi|270014225|gb|EFA10673.1|	muscle-specific protein 300 [Tribolium castaneum]
BT_Q_ZJU_Cluster344	603	C	T	22	DP=13;AF1=0.5;CI95=0.5,0.5;DP4=5,3,2,3;MQ=20;FQ=25;PV4=0.59,0.00077,1,1	AAC->AAT	N->N	sp|Q8NF91|SYNE1_HUMAN Nesprin-1 OS=Homo sapiens GN=SYNE1 PE=1 SV=3	gi|270014225|gb|EFA10673.1|	muscle-specific protein 300 [Tribolium castaneum]
BT_Q_ZJU_Cluster37	98	C	T	24	DP=20;AF1=0.5;CI95=0.5,0.5;DP4=5,6,9,0;MQ=20;FQ=27;PV4=0.014,9.9e-07,1,1	GCA->GTA	A->V	sp|Q9VZ49|ENDOU_DROME Poly(U)-specific endoribonuclease homolog OS=Drosophila melanogaster GN=CG2145 PE=1 SV=1	gi|91087485|ref|XP_968069.1|	PREDICTED: similar to CG2145 CG2145-PA [Tribolium castaneum]
BT_Q_ZJU_Cluster37	462	A	G	89	DP=56;AF1=0.5;CI95=0.5,0.5;DP4=9,21,6,19;MQ=20;FQ=92;PV4=0.76,2.9e-23,1,0.0091	ACA->ACG	T->T	sp|Q9VZ49|ENDOU_DROME Poly(U)-specific endoribonuclease homolog OS=Drosophila melanogaster GN=CG2145 PE=1 SV=1	gi|91087485|ref|XP_968069.1|	PREDICTED: similar to CG2145 CG2145-PA [Tribolium castaneum]
BT_Q_ZJU_Cluster505	345	A	C	63	DP=53;AF1=0.5;CI95=0.5,0.5;DP4=13,16,7,10;MQ=20;FQ=66;PV4=1,1.7e-14,1,1	ATA->ATC	I->I	sp|P22102|PUR2_HUMAN Trifunctional purine biosynthetic protein adenosine-3 OS=Homo sapiens GN=GART PE=1 SV=1	gi|193599234|ref|XP_001949324.1|	PREDICTED: similar to glycinamide ribonucleotide synthetase-aminoimidazole ribonucleotide synthetase-glycinamide ribonucleotide transformylase, partial [Acyrthosiphon pisum]
BT_Q_ZJU_Cluster505	404	T	C	12.3	DP=17;AF1=0.5;CI95=0.5,0.5;DP4=8,3,2,3;MQ=20;FQ=15.1;PV4=0.3,2.4e-06,1,1	GTG->GCG	V->A	sp|P22102|PUR2_HUMAN Trifunctional purine biosynthetic protein adenosine-3 OS=Homo sapiens GN=GART PE=1 SV=1	gi|193599234|ref|XP_001949324.1|	PREDICTED: similar to glycinamide ribonucleotide synthetase-aminoimidazole ribonucleotide synthetase-glycinamide ribonucleotide transformylase, partial [Acyrthosiphon pisum]
BT_Q_ZJU_Cluster505	549	C	T	50	DP=46;AF1=0.5;CI95=0.5,0.5;DP4=14,12,8,7;MQ=20;FQ=53;PV4=1,1.9e-18,1,0.33	AAC->AAT	N->N	sp|P22102|PUR2_HUMAN Trifunctional purine biosynthetic protein adenosine-3 OS=Homo sapiens GN=GART PE=1 SV=1	gi|193599234|ref|XP_001949324.1|	PREDICTED: similar to glycinamide ribonucleotide synthetase-aminoimidazole ribonucleotide synthetase-glycinamide ribonucleotide transformylase, partial [Acyrthosiphon pisum]
BT_Q_ZJU_Cluster505	735	T	C	5.46	DP=48;AF1=0.4999;CI95=0.5,0.5;DP4=15,22,6,5;MQ=20;FQ=7.8;PV4=0.5,3.5e-12,1,1	GAT->GAC	D->D	sp|P22102|PUR2_HUMAN Trifunctional purine biosynthetic protein adenosine-3 OS=Homo sapiens GN=GART PE=1 SV=1	gi|193599234|ref|XP_001949324.1|	PREDICTED: similar to glycinamide ribonucleotide synthetase-aminoimidazole ribonucleotide synthetase-glycinamide ribonucleotide transformylase, partial [Acyrthosiphon pisum]
BT_Q_ZJU_Cluster505	769	A	G	81	DP=39;AF1=0.5;CI95=0.5,0.5;DP4=9,12,6,11;MQ=20;FQ=84;PV4=0.74,1.1e-17,1,1	ATA->GTA	I->V	sp|P22102|PUR2_HUMAN Trifunctional purine biosynthetic protein adenosine-3 OS=Homo sapiens GN=GART PE=1 SV=1	gi|193599234|ref|XP_001949324.1|	PREDICTED: similar to glycinamide ribonucleotide synthetase-aminoimidazole ribonucleotide synthetase-glycinamide ribonucleotide transformylase, partial [Acyrthosiphon pisum]
BT_Q_ZJU_Cluster568	438	T	A	29	DP=26;AF1=0.5;CI95=0.5,0.5;DP4=10,8,4,4;MQ=20;FQ=32;PV4=1,0.00012,1,0.22	CCT->CCA	P->P	sp|Q0P457|KTI12_DANRE Protein KTI12 homolog OS=Danio rerio GN=kti12 PE=2 SV=2	gi|255652977|ref|NP_001157402.1|	KTI12 protein homolog [Acyrthosiphon pisum]
BT_Q_ZJU_Cluster69	69	G	A	8.93	DP=10;AF1=0.543;CI95=0.5,1;DP4=1,0,3,0;MQ=20;FQ=-19;PV4=1,0.32,1,0.15	CCG->CCA	P->P	sp|Q5RDD2|PR38A_PONAB Pre-mRNA-splicing factor 38A OS=Pongo abelii GN=PRPF38A PE=2 SV=1	gi|158302472|ref|XP_322016.4|	AGAP001145-PA [Anopheles gambiae str. PEST] >gi|157012969|gb|EAA01014.4| AGAP001145-PA [Anopheles gambiae str. PEST]
BT_Q_ZJU_Cluster69	120	G	A	58.5	DP=12;AF1=1;CI95=0.5,1;DP4=0,1,6,2;MQ=20;FQ=-34;PV4=0.33,0.0022,1,0.22	GTG->GTA	V->V	sp|Q5RDD2|PR38A_PONAB Pre-mRNA-splicing factor 38A OS=Pongo abelii GN=PRPF38A PE=2 SV=1	gi|158302472|ref|XP_322016.4|	AGAP001145-PA [Anopheles gambiae str. PEST] >gi|157012969|gb|EAA01014.4| AGAP001145-PA [Anopheles gambiae str. PEST]
BT_Q_ZJU_Singletons10038	123	G	A	142	DP=83;AF1=1;CI95=1,1;DP4=2,0,57,20;MQ=20;FQ=-223;PV4=1,0.19,1,0.44	GTG->GTA	V->V	sp|Q5R802|CL041_PONAB Uncharacterized protein C12orf41 homolog OS=Pongo abelii PE=2 SV=1	gi|110762477|ref|XP_625082.2|	PREDICTED: similar to CG18041-PA [Apis mellifera]
BT_Q_ZJU_Singletons1024	256	C	T	114	DP=81;AF1=1;CI95=1,1;DP4=0,1,4,19;MQ=20;FQ=-79;PV4=1,0.014,1,0.085	CAT->TAT	H->Y	sp|Q6NSJ0|K1161_HUMAN Uncharacterized family 31 glucosidase KIAA1161 OS=Homo sapiens GN=KIAA1161 PE=1 SV=2	gi|193620149|ref|XP_001952683.1|	PREDICTED: similar to alpha-glucosidase [Acyrthosiphon pisum]
BT_Q_ZJU_Singletons1024	306	A	G	61	DP=108;AF1=0.5;CI95=0.5,0.5;DP4=33,36,20,16;MQ=20;FQ=64;PV4=0.54,4.5e-24,1,1	TTA->TTG	L->L	sp|Q6NSJ0|K1161_HUMAN Uncharacterized family 31 glucosidase KIAA1161 OS=Homo sapiens GN=KIAA1161 PE=1 SV=2	gi|193620149|ref|XP_001952683.1|	PREDICTED: similar to alpha-glucosidase [Acyrthosiphon pisum]
BT_Q_ZJU_Singletons1024	379	C	A	8.64	DP=61;AF1=0.5;CI95=0.5,0.5;DP4=23,22,6,8;MQ=20;FQ=11.3;PV4=0.76,3e-15,1,1	CTC->ATC	L->I	sp|Q6NSJ0|K1161_HUMAN Uncharacterized family 31 glucosidase KIAA1161 OS=Homo sapiens GN=KIAA1161 PE=1 SV=2	gi|193620149|ref|XP_001952683.1|	PREDICTED: similar to alpha-glucosidase [Acyrthosiphon pisum]
BT_Q_ZJU_Singletons10285	327	T	A	6.2	DP=13;AF1=0.4999;CI95=0.5,0.5;DP4=0,9,1,3;MQ=20;FQ=8.65;PV4=0.31,5e-06,1,0.29	TCT->TCA	S->S	sp|Q9U1K1|SPIR_DROME Protein spire OS=Drosophila melanogaster GN=spir PE=1 SV=1	gi|110772386|ref|XP_392936.3|	PREDICTED: similar to spire CG10076-PA, isoform A, partial [Apis mellifera]
BT_Q_ZJU_Singletons10307	194	A	G	65	DP=35;AF1=0.5;CI95=0.5,0.5;DP4=9,11,5,8;MQ=20;FQ=68;PV4=1,0.0003,1,1	TAC->TGC	Y->C	sp|P54185|OBA5_DROME Putative odorant-binding protein A5 OS=Drosophila melanogaster GN=a5 PE=1 SV=2	gi|110763671|ref|XP_623194.2|	PREDICTED: similar to CG6180-PA isoform 2 [Apis mellifera]
BT_Q_ZJU_Singletons10482	255	G	T	18.1	DP=38;AF1=0.5;CI95=0.5,0.5;DP4=8,15,10,1;MQ=20;FQ=21;PV4=0.0031,4.8e-10,1,1	ACG->ACT	T->T	sp|Q8BH16|FBXL2_MOUSE F-box/LRR-repeat protein 2 OS=Mus musculus GN=Fbxl2 PE=2 SV=1	gi|66500183|ref|XP_397111.2|	PREDICTED: similar to CG2010-PA, isoform A isoform 1 [Apis mellifera]
BT_Q_ZJU_Singletons10482	957	G	A	60	DP=45;AF1=0.5;CI95=0.5,0.5;DP4=15,12,10,6;MQ=20;FQ=63;PV4=0.75,2.9e-11,1,1	GCG->GCA	A->A	sp|Q8BH16|FBXL2_MOUSE F-box/LRR-repeat protein 2 OS=Mus musculus GN=Fbxl2 PE=2 SV=1	gi|66500183|ref|XP_397111.2|	PREDICTED: similar to CG2010-PA, isoform A isoform 1 [Apis mellifera]
BT_Q_ZJU_Singletons10482	1332	T	C	48	DP=35;AF1=0.5;CI95=0.5,0.5;DP4=2,14,1,16;MQ=20;FQ=50.8;PV4=0.6,3e-11,1,1	TAT->TAC	Y->Y	sp|Q8BH16|FBXL2_MOUSE F-box/LRR-repeat protein 2 OS=Mus musculus GN=Fbxl2 PE=2 SV=1	gi|66500183|ref|XP_397111.2|	PREDICTED: similar to CG2010-PA, isoform A isoform 1 [Apis mellifera]
BT_Q_ZJU_Singletons10482	1341	C	G	14.2	DP=32;AF1=0.5;CI95=0.5,0.5;DP4=1,21,1,8;MQ=20;FQ=17.1;PV4=0.5,3.8e-07,1,1	GTC->GTG	V->V	sp|Q8BH16|FBXL2_MOUSE F-box/LRR-repeat protein 2 OS=Mus musculus GN=Fbxl2 PE=2 SV=1	gi|66500183|ref|XP_397111.2|	PREDICTED: similar to CG2010-PA, isoform A isoform 1 [Apis mellifera]
BT_Q_ZJU_Singletons10482	1359	A	T	15.1	DP=19;AF1=0.5;CI95=0.5,0.5;DP4=1,10,0,7;MQ=20;FQ=18.1;PV4=1,0.0002,1,1	CGA->CGT	R->R	sp|Q8BH16|FBXL2_MOUSE F-box/LRR-repeat protein 2 OS=Mus musculus GN=Fbxl2 PE=2 SV=1	gi|66500183|ref|XP_397111.2|	PREDICTED: similar to CG2010-PA, isoform A isoform 1 [Apis mellifera]
BT_Q_ZJU_Singletons10488	366	T	C	14.2	DP=11;AF1=0.5;CI95=0.5,0.5;DP4=6,0,2,2;MQ=20;FQ=16.7;PV4=0.13,1.9e-06,1,0.1	TAT->TAC	Y->Y	sp|Q01745|GAOA_GIBZE Galactose oxidase OS=Gibberella zeae GN=GAOA PE=1 SV=1	gi|188501579|gb|ACD54706.1|	kelch domain protein-like protein [Adineta vaga]
BT_Q_ZJU_Singletons10488	500	C	T	4.13	DP=12;AF1=0.4998;CI95=0.5,0.5;DP4=0,6,0,6;MQ=20;FQ=6.15;PV4=1,0.00022,1,0.19	ACA->ATA	T->I	sp|Q01745|GAOA_GIBZE Galactose oxidase OS=Gibberella zeae GN=GAOA PE=1 SV=1	gi|188501579|gb|ACD54706.1|	kelch domain protein-like protein [Adineta vaga]
BT_Q_ZJU_Singletons10574	183	G	A	40	DP=28;AF1=0.5;CI95=0.5,0.5;DP4=10,7,5,4;MQ=20;FQ=43;PV4=1,0.0014,1,0.42	TCG->TCA	S->S	sp|Q9CQU0|TXD12_MOUSE Thioredoxin domain-containing protein 12 OS=Mus musculus GN=Txndc12 PE=2 SV=1	gi|226443348|ref|NP_001139851.1|	Thioredoxin domain-containing protein 12 [Salmo salar] >gi|221219350|gb|ACM08336.1| Thioredoxin domain-containing protein 12 precursor [Salmo salar]
BT_Q_ZJU_Singletons10574	321	T	C	72	DP=28;AF1=0.5;CI95=0.5,0.5;DP4=7,6,6,6;MQ=20;FQ=74.4;PV4=1,1.4e-05,1,0.45	GGT->GGC	G->G	sp|Q9CQU0|TXD12_MOUSE Thioredoxin domain-containing protein 12 OS=Mus musculus GN=Txndc12 PE=2 SV=1	gi|226443348|ref|NP_001139851.1|	Thioredoxin domain-containing protein 12 [Salmo salar] >gi|221219350|gb|ACM08336.1| Thioredoxin domain-containing protein 12 precursor [Salmo salar]
BT_Q_ZJU_Singletons10881	135	T	C	64	DP=129;AF1=0.5;CI95=0.5,0.5;DP4=24,55,18,30;MQ=20;FQ=67;PV4=0.44,1.3e-40,1,0.025	AGT->AGC	S->S	sp|Q9EQZ5|PTGR1_CAVPO Prostaglandin reductase 1 OS=Cavia porcellus GN=Ptgr1 PE=1 SV=1	gi|156549977|ref|XP_001603755.1|	PREDICTED: similar to alcohol dehydrogenase [Nasonia vitripennis]
BT_Q_ZJU_Singletons10908	458	G	T	83	DP=89;AF1=1;CI95=1,1;DP4=1,0,13,3;MQ=20;FQ=-58;PV4=1,0.0092,1,0.34	GGT->GTT	G->V	sp|Q02330|SMA2_CAEEL Dwarfin sma-2 OS=Caenorhabditis elegans GN=sma-2 PE=1 SV=2	gi|91092632|ref|XP_968634.1|	PREDICTED: similar to AGAP007416-PA [Tribolium castaneum]
BT_Q_ZJU_Singletons10917	613	C	T	25	DP=40;AF1=0.5;CI95=0.5,0.5;DP4=3,1,7,0;MQ=20;FQ=12.2;PV4=0.36,0.00039,1,1	CGC->TGC	R->C	sp|P30531|SC6A1_HUMAN Sodium- and chloride-dependent GABA transporter 1 OS=Homo sapiens GN=SLC6A1 PE=1 SV=2	gi|156548206|ref|XP_001607062.1|	PREDICTED: similar to GABA neurotransmitter transporter [Nasonia vitripennis]
BT_Q_ZJU_Singletons10917	841	G	A	64	DP=107;AF1=0.5016;CI95=0.5,0.5;DP4=2,1,3,6;MQ=20;FQ=-6.18;PV4=0.52,4.4e-05,1,1	GAG->AAG	E->K	sp|P30531|SC6A1_HUMAN Sodium- and chloride-dependent GABA transporter 1 OS=Homo sapiens GN=SLC6A1 PE=1 SV=2	gi|156548206|ref|XP_001607062.1|	PREDICTED: similar to GABA neurotransmitter transporter [Nasonia vitripennis]
BT_Q_ZJU_Singletons11003	178	G	A	85.1	DP=47;AF1=0.508;CI95=0.5,0.5;DP4=0,4,5,9;MQ=20;FQ=-12.3;PV4=0.28,3.6e-05,1,1	GGG->AGG	G->R	sp|Q9BLJ6|BAGS_BOMMO BAG domain-containing protein Samui OS=Bombyx mori GN=Samui PE=2 SV=1	gi|156549088|ref|XP_001607528.1|	PREDICTED: similar to Samui [Nasonia vitripennis]
BT_Q_ZJU_Singletons11076	186	G	A	86	DP=26;AF1=0.5;CI95=0.5,0.5;DP4=7,4,8,6;MQ=20;FQ=63;PV4=1,1.9e-07,1,0.29	CTG->CTA	L->L	sp|Q61103|REQU_MOUSE Zinc finger protein ubi-d4 OS=Mus musculus GN=Dpf2 PE=1 SV=1	gi|193631889|ref|XP_001945217.1|	PREDICTED: similar to requiem, apoptosis response zinc finger gene [Acyrthosiphon pisum]
BT_Q_ZJU_Singletons11077	124	A	C	24	DP=27;AF1=0.5001;CI95=0.5,0.5;DP4=4,0,3,3;MQ=20;FQ=9.47;PV4=0.2,0.069,1,0.47	AAC->CAC	N->H	sp|Q96S59|RANB9_HUMAN Ran-binding protein 9 OS=Homo sapiens GN=RANBP9 PE=1 SV=1	gi|91083553|ref|XP_966900.1|	PREDICTED: similar to RAN binding protein 9 [Tribolium castaneum]
BT_Q_ZJU_Singletons11077	777	A	C	27	DP=25;AF1=0.5;CI95=0.5,0.5;DP4=0,4,2,3;MQ=20;FQ=11.3;PV4=0.44,4.3e-05,1,1	ACA->ACC	T->T	sp|Q96S59|RANB9_HUMAN Ran-binding protein 9 OS=Homo sapiens GN=RANBP9 PE=1 SV=1	gi|91083553|ref|XP_966900.1|	PREDICTED: similar to RAN binding protein 9 [Tribolium castaneum]
BT_Q_ZJU_Singletons11077	1010	A	T	110	DP=59;AF1=1;CI95=1,1;DP4=0,1,7,12;MQ=20;FQ=-64;PV4=1,0.0054,1,0.22	AAC->ATC	N->I	sp|Q96S59|RANB9_HUMAN Ran-binding protein 9 OS=Homo sapiens GN=RANBP9 PE=1 SV=1	gi|91083553|ref|XP_966900.1|	PREDICTED: similar to RAN binding protein 9 [Tribolium castaneum]
BT_Q_ZJU_Singletons11092	726	C	T	52	DP=16;AF1=0.5;CI95=0.5,0.5;DP4=4,3,3,6;MQ=20;FQ=43.7;PV4=0.61,3.2e-05,1,1	CGC->CGT	R->R	sp|Q26454|MCM4_DROME DNA replication licensing factor MCM4 OS=Drosophila melanogaster GN=dpa PE=1 SV=2	gi|189238875|ref|XP_973671.2|	PREDICTED: similar to DNA replication licensing factor MCM4 [Tribolium castaneum]
BT_Q_ZJU_Singletons11092	978	A	G	9.52	DP=18;AF1=0.5;CI95=0.5,0.5;DP4=5,7,2,3;MQ=20;FQ=12.3;PV4=1,0.00031,1,1	CCA->CCG	P->P	sp|Q26454|MCM4_DROME DNA replication licensing factor MCM4 OS=Drosophila melanogaster GN=dpa PE=1 SV=2	gi|189238875|ref|XP_973671.2|	PREDICTED: similar to DNA replication licensing factor MCM4 [Tribolium castaneum]
BT_Q_ZJU_Singletons11127	669	A	G	21	DP=37;AF1=0.5;CI95=0.5,0.5;DP4=2,7,5,1;MQ=20;FQ=24;PV4=0.041,4.2e-10,1,0.24	GAA->GAG	E->E	sp|Q09225|NRF6_CAEEL Nose resistant to fluoxetine protein 6 OS=Caenorhabditis elegans GN=nrf-6 PE=1 SV=3	gi|158288722|ref|XP_001237269.2|	AGAP000521-PA [Anopheles gambiae str. PEST] >gi|157018706|gb|EAU77249.2| AGAP000521-PA [Anopheles gambiae str. PEST]
BT_Q_ZJU_Singletons11180	174	T	C	79	DP=58;AF1=0.5;CI95=0.5,0.5;DP4=11,25,10,12;MQ=20;FQ=82;PV4=0.27,4.3e-18,1,1	TAT->TAC	Y->Y	sp|Q9W5U2|CHIT3_DROME Probable chitinase 3 OS=Drosophila melanogaster GN=Cht3 PE=2 SV=2	gi|195476481|ref|XP_002086146.1|	GE17254 [Drosophila yakuba] >gi|194185813|gb|EDW99424.1| GE17254 [Drosophila yakuba]
BT_Q_ZJU_Singletons11180	300	A	G	83	DP=63;AF1=0.5;CI95=0.5,0.5;DP4=17,19,15,10;MQ=20;FQ=86;PV4=0.44,2.1e-11,1,0.49	CCA->CCG	P->P	sp|Q9W5U2|CHIT3_DROME Probable chitinase 3 OS=Drosophila melanogaster GN=Cht3 PE=2 SV=2	gi|195476481|ref|XP_002086146.1|	GE17254 [Drosophila yakuba] >gi|194185813|gb|EDW99424.1| GE17254 [Drosophila yakuba]
BT_Q_ZJU_Singletons11522	336	A	G	4.13	DP=20;AF1=0.4998;CI95=0.5,0.5;DP4=6,9,2,3;MQ=20;FQ=6.2;PV4=1,0.0011,1,1	GCA->GCG	A->A	sp|O01761|UNC89_CAEEL Muscle M-line assembly protein unc-89 OS=Caenorhabditis elegans GN=unc-89 PE=1 SV=3	gi|198463339|ref|XP_002135479.1|	GA28568 [Drosophila pseudoobscura pseudoobscura] >gi|198151215|gb|EDY74106.1| GA28568 [Drosophila pseudoobscura pseudoobscura]
BT_Q_ZJU_Singletons11548	481	G	A	3.01	DP=31;AF1=0.4997;CI95=0.5,0.5;DP4=12,11,3,4;MQ=20;FQ=4.77;PV4=1,1.8e-08,1,1	GCT->ACT	A->T	sp|Q9MYM7|B3GT1_PONPY Beta-1,3-galactosyltransferase 1 OS=Pongo pygmaeus GN=B3GALT1 PE=3 SV=1	gi|156541008|ref|XP_001602687.1|	PREDICTED: similar to ENSANGP00000021006 [Nasonia vitripennis]
BT_Q_ZJU_Singletons11565	425	C	A	58	DP=69;AF1=0.5001;CI95=0.5,0.5;DP4=0,7,2,14;MQ=20;FQ=7.8;PV4=1,3e-05,1,0.084	CCC->CAC	P->H	sp|Q9VIM5|ARPC2_DROME Probable actin-related protein 2/3 complex subunit 2 OS=Drosophila melanogaster GN=Arc-p34 PE=1 SV=2	gi|289740169|gb|ADD18832.1|	actin-related protein ARP2/3 complex subunit ARPC2 [Glossina morsitans morsitans]
BT_Q_ZJU_Singletons1165	335	G	A	6.52	DP=31;AF1=0.5553;CI95=0.5,1;DP4=1,0,0,4;MQ=20;FQ=-20;PV4=0.2,0.23,1,1	GGG->GAG	G->E	sp|Q01992|MIPEP_RAT Mitochondrial intermediate peptidase OS=Rattus norvegicus GN=Mipep PE=1 SV=1	gi|158285109|ref|XP_308148.3|	AGAP007728-PA [Anopheles gambiae str. PEST] >gi|157019834|gb|EAA04703.3| AGAP007728-PA [Anopheles gambiae str. PEST]
BT_Q_ZJU_Singletons11661	114	C	T	86	DP=59;AF1=0.5;CI95=0.5,0.5;DP4=16,12,18,10;MQ=20;FQ=88.9;PV4=0.78,7.3e-20,1,1	TAC->TAT	Y->Y	sp|Q86U06|RBM23_HUMAN Probable RNA-binding protein 23 OS=Homo sapiens GN=RBM23 PE=1 SV=1	gi|110759486|ref|XP_624668.2|	PREDICTED: similar to CG11266-PB, isoform B [Apis mellifera]
BT_Q_ZJU_Singletons11662	309	T	C	57	DP=32;AF1=0.5;CI95=0.5,0.5;DP4=15,4,6,7;MQ=20;FQ=59.9;PV4=0.072,0.00031,1,1	AAT->AAC	N->N	sp|Q5F3K4|WDR48_CHICK WD repeat-containing protein 48 OS=Gallus gallus GN=WDR48 PE=2 SV=1	gi|110757005|ref|XP_394595.3|	PREDICTED: similar to WD repeat domain 48 [Apis mellifera]
BT_Q_ZJU_Singletons11676	256	A	C	46	DP=20;AF1=0.5;CI95=0.5,0.5;DP4=6,5,4,4;MQ=20;FQ=49;PV4=1,1.5e-06,1,1	AGG->CGG	R->R	sp|Q9VGY6|DOMON_DROME DOMON domain-containing protein CG14681 OS=Drosophila melanogaster GN=CG14681 PE=2 SV=2	gi|195037118|ref|XP_001990012.1|	GH18473 [Drosophila grimshawi] >gi|193894208|gb|EDV93074.1| GH18473 [Drosophila grimshawi]
BT_Q_ZJU_Singletons11676	423	T	C	8.64	DP=12;AF1=0.5;CI95=0.5,0.5;DP4=5,3,1,3;MQ=20;FQ=11.3;PV4=0.55,1,1,0.36	AAT->AAC	N->N	sp|Q9VGY6|DOMON_DROME DOMON domain-containing protein CG14681 OS=Drosophila melanogaster GN=CG14681 PE=2 SV=2	gi|195037118|ref|XP_001990012.1|	GH18473 [Drosophila grimshawi] >gi|193894208|gb|EDV93074.1| GH18473 [Drosophila grimshawi]
BT_Q_ZJU_Singletons11940	131	T	A	55.3	DP=50;AF1=0.543;CI95=0.5,1;DP4=0,2,4,4;MQ=20;FQ=-19;PV4=0.47,0.00031,1,0.13	TTT->TAT	F->Y	sp|Q9W2N0|CAPZA_DROME F-actin-capping protein subunit alpha OS=Drosophila melanogaster GN=cpa PE=1 SV=1	gi|66508517|ref|XP_624862.1|	PREDICTED: similar to F-actin capping protein subunit alpha [Apis mellifera]
BT_Q_ZJU_Singletons11979	129	T	C	17.1	DP=44;AF1=0.5;CI95=0.5,0.5;DP4=18,15,4,7;MQ=20;FQ=20.1;PV4=0.49,7.3e-11,1,0.46	TGT->TGC	C->C	sp|Q9VBV3|TAKT_DROME Protein takeout OS=Drosophila melanogaster GN=to PE=2 SV=1	gi|237761902|emb|CAR94537.1|	CG10407-PA-like protein [Blattella germanica]
BT_Q_ZJU_Singletons12088	129	A	C	79	DP=275;AF1=1;CI95=1,1;DP4=3,1,22,9;MQ=20;FQ=-56;PV4=1,1.7e-10,1,1	AGA->AGC	R->S	sp|P35421|PUR4_DROME Phosphoribosylformylglycinamidine synthase OS=Drosophila melanogaster GN=ade2 PE=1 SV=2	gi|110757125|ref|XP_625036.2|	PREDICTED: similar to Phosphoribosylformylglycinamidine synthase (FGAM synthase) (FGAMS) (Formylglycinamide ribotide amidotransferase) (FGARAT) (Formylglycinamide ribotide synthetase) (Adenosine-2) [Apis mellifera]
BT_Q_ZJU_Singletons12194	48	T	C	7.8	DP=12;AF1=0.5;CI95=0.5,0.5;DP4=6,1,5,0;MQ=20;FQ=10.4;PV4=1,0.0044,1,0.49	GAT->GAC	D->D	sp|A6QQ21|CSN6_BOVIN COP9 signalosome complex subunit 6 OS=Bos taurus GN=COPS6 PE=2 SV=1	gi|91094221|ref|XP_973281.1|	PREDICTED: similar to COP9 complex homolog subunit 6 CG6932-PA [Tribolium castaneum]
BT_Q_ZJU_Singletons12194	318	G	A	52	DP=63;AF1=0.5;CI95=0.5,0.5;DP4=21,21,9,12;MQ=20;FQ=55;PV4=0.79,3.4e-32,1,0.24	ACG->ACA	T->T	sp|A6QQ21|CSN6_BOVIN COP9 signalosome complex subunit 6 OS=Bos taurus GN=COPS6 PE=2 SV=1	gi|91094221|ref|XP_973281.1|	PREDICTED: similar to COP9 complex homolog subunit 6 CG6932-PA [Tribolium castaneum]
BT_Q_ZJU_Singletons12194	489	A	T	16.1	DP=28;AF1=0.5;CI95=0.5,0.5;DP4=8,10,1,7;MQ=20;FQ=19.1;PV4=0.19,9.7e-07,1,1	GCA->GCT	A->A	sp|A6QQ21|CSN6_BOVIN COP9 signalosome complex subunit 6 OS=Bos taurus GN=COPS6 PE=2 SV=1	gi|91094221|ref|XP_973281.1|	PREDICTED: similar to COP9 complex homolog subunit 6 CG6932-PA [Tribolium castaneum]
BT_Q_ZJU_Singletons12285	228	G	A	42	DP=36;AF1=0.5;CI95=0.5,0.5;DP4=15,9,8,4;MQ=20;FQ=45;PV4=1,2.5e-12,1,1	CCG->CCA	P->P	sp|P11046|LAMB1_DROME Laminin subunit beta-1 OS=Drosophila melanogaster GN=LanB1 PE=1 SV=4	gi|13991886|gb|AAK51547.1|	laminin beta chain [Schistocerca gregaria]
BT_Q_ZJU_Singletons12285	321	T	C	37	DP=39;AF1=0.5;CI95=0.5,0.5;DP4=17,8,8,4;MQ=20;FQ=40;PV4=1,3.1e-20,1,1	CAT->CAC	H->H	sp|P11046|LAMB1_DROME Laminin subunit beta-1 OS=Drosophila melanogaster GN=LanB1 PE=1 SV=4	gi|13991886|gb|AAK51547.1|	laminin beta chain [Schistocerca gregaria]
BT_Q_ZJU_Singletons12285	996	A	T	139	DP=43;AF1=1;CI95=1,1;DP4=0,3,14,20;MQ=20;FQ=-79;PV4=0.27,0.083,1,1	GCA->GCT	A->A	sp|P11046|LAMB1_DROME Laminin subunit beta-1 OS=Drosophila melanogaster GN=LanB1 PE=1 SV=4	gi|13991886|gb|AAK51547.1|	laminin beta chain [Schistocerca gregaria]
BT_Q_ZJU_Singletons12375	194	T	A	133	DP=155;AF1=1;CI95=1,1;DP4=0,1,7,12;MQ=20;FQ=-67;PV4=1,0.0086,1,0.13	TTT->TAT	F->Y	sp|Q9QYI3|DNJC7_MOUSE DnaJ homolog subfamily C member 7 OS=Mus musculus GN=Dnajc7 PE=1 SV=2	gi|225718478|gb|ACO15085.1|	DnaJ homolog subfamily C member 7 [Caligus clemensi]
BT_Q_ZJU_Singletons12397	173	A	T	14.2	DP=17;AF1=0.5002;CI95=0.5,0.5;DP4=0,3,1,3;MQ=20;FQ=5.31;PV4=1,0.028,1,1	GAA->GTA	E->V	sp|P56213|ALR_MOUSE FAD-linked sulfhydryl oxidase ALR OS=Mus musculus GN=Gfer PE=2 SV=2	gi|170052758|ref|XP_001862367.1|	augmenter of liver regeneration [Culex quinquefasciatus] >gi|167873589|gb|EDS36972.1| augmenter of liver regeneration [Culex quinquefasciatus]
BT_Q_ZJU_Singletons12419	120	C	T	88	DP=34;AF1=0.5;CI95=0.5,0.5;DP4=4,9,14,6;MQ=20;FQ=64;PV4=0.038,1.7e-12,1,0.47	GAC->GAT	D->D	sp|Q96AT9|RPE_HUMAN Ribulose-phosphate 3-epimerase OS=Homo sapiens GN=RPE PE=1 SV=1	gi|94469030|gb|ABF18364.1|	ribulose-5-phosphate-3-epimerase [Aedes aegypti]
BT_Q_ZJU_Singletons12470	171	C	T	4.79	DP=14;AF1=0.503;CI95=0.5,0.5;DP4=0,2,0,4;MQ=20;FQ=-8.77;PV4=1,0.0018,1,0.074	TTC->TTT	F->F	sp|P35128|UBE2N_DROME Ubiquitin-conjugating enzyme E2 N OS=Drosophila melanogaster GN=ben PE=2 SV=1	gi|91092198|ref|XP_969360.1|	PREDICTED: similar to ubiquitin conjugating enzyme E2 [Tribolium castaneum]
BT_Q_ZJU_Singletons12476	231	C	G	21.2	DP=56;AF1=0.7303;CI95=0.5,1;DP4=0,1,0,5;MQ=20;FQ=-25;PV4=1,0.07,1,0.19	AAC->AAG	N->K	sp|Q7KNS3|LIS1_DROME Lissencephaly-1 homolog OS=Drosophila melanogaster GN=Lis-1 PE=1 SV=2	gi|156544931|ref|XP_001603881.1|	PREDICTED: similar to platelet-activating factor acetylhydrolase isoform 1b alpha subunit [Nasonia vitripennis]
BT_Q_ZJU_Singletons12486	210	C	T	20	DP=79;AF1=0.5;CI95=0.5,0.5;DP4=39,16,18,5;MQ=20;FQ=23;PV4=0.59,3.7e-10,1,1	AAC->AAT	N->N	sp|P52034|K6PF_DROME 6-phosphofructokinase OS=Drosophila melanogaster GN=Pfk PE=2 SV=2	gi|193659690|ref|XP_001950251.1|	PREDICTED: similar to AGAP007642-PA [Acyrthosiphon pisum]
BT_Q_ZJU_Singletons12516	124	C	T	81.2	DP=135;AF1=0.7303;CI95=0.5,1;DP4=0,8,20,14;MQ=20;FQ=-25;PV4=0.0038,8.3e-07,1,0.25	CCC->TCC	P->S	sp|Q6NZW8|AR8BA_DANRE ADP-ribosylation factor-like protein 8B-A OS=Danio rerio GN=arl8ba PE=2 SV=1	gi|45387563|ref|NP_991129.1|	ADP-ribosylation factor-like 8Ba [Danio rerio] >gi|292615156|ref|XP_002662558.1| PREDICTED: ADP-ribosylation factor-like 10C-like [Danio rerio] >gi|82237378|sp|Q6NZW8.1|AR8BA_DANRE RecName: Full=ADP-ribosylation factor-like protein 8B-A >gi|41944557|gb|AAH65942.1| ADP-ribosylation factor-like 8Ba [Danio rerio]
BT_Q_ZJU_Singletons12699	324	A	G	15.1	DP=14;AF1=0.5;CI95=0.5,0.5;DP4=4,4,4,1;MQ=20;FQ=18.1;PV4=0.56,4.3e-12,1,1	CCA->CCG	P->P	sp|P15651|ACADS_RAT Short-chain specific acyl-CoA dehydrogenase, mitochondrial OS=Rattus norvegicus GN=Acads PE=1 SV=2	gi|218749864|ref|NP_001136342.1|	short-chain acyl-CoA dehydrogenase [Nasonia vitripennis]
BT_Q_ZJU_Singletons12883	27	T	C	26	DP=35;AF1=0.5003;CI95=0.5,0.5;DP4=9,0,23,0;MQ=20;FQ=4.13;PV4=1,3.3e-11,1,1	TAT->TAC	Y->Y	sp|P22464|ANXB9_DROME Annexin-B9 OS=Drosophila melanogaster GN=AnnIX PE=1 SV=2	gi|193700072|ref|XP_001950997.1|	PREDICTED: similar to annexin B13a [Acyrthosiphon pisum]
BT_Q_ZJU_Singletons12883	132	T	C	64	DP=230;AF1=0.5;CI95=0.5,0.5;DP4=36,95,24,62;MQ=20;FQ=67;PV4=1,6.1e-86,1,1	AAT->AAC	N->N	sp|P22464|ANXB9_DROME Annexin-B9 OS=Drosophila melanogaster GN=AnnIX PE=1 SV=2	gi|193700072|ref|XP_001950997.1|	PREDICTED: similar to annexin B13a [Acyrthosiphon pisum]
BT_Q_ZJU_Singletons12912	500	A	C	166	DP=116;AF1=1;CI95=1,1;DP4=1,0,80,35;MQ=20;FQ=-282;PV4=1,0.28,1,0.23	GAT->GCT	D->A	sp|Q7ZY31|SPRE_XENLA Sepiapterin reductase OS=Xenopus laevis GN=spr PE=2 SV=1	gi|239789824|dbj|BAH71511.1|	ACYPI003467 [Acyrthosiphon pisum]
BT_Q_ZJU_Singletons12921	396	G	T	12.3	DP=15;AF1=0.5;CI95=0.5,0.5;DP4=1,6,0,7;MQ=20;FQ=15.1;PV4=1,4.7e-05,1,0.19	ACG->ACT	T->T	sp|P51660|DHB4_MOUSE Peroxisomal multifunctional enzyme type 2 OS=Mus musculus GN=Hsd17b4 PE=1 SV=3	gi|193704761|ref|XP_001947608.1|	PREDICTED: similar to estradiol 17 beta-dehydrogenase [Acyrthosiphon pisum]
BT_Q_ZJU_Singletons1293	204	A	G	5.46	DP=13;AF1=0.4999;CI95=0.5,0.5;DP4=2,6,2,2;MQ=20;FQ=7.8;PV4=0.55,0.00011,1,0.44	GTA->GTG	V->V	sp|Q26474|LACH_SCHAM Lachesin OS=Schistocerca americana GN=LAC PE=1 SV=1	gi|3024084|sp|Q26474.1|LACH_SCHAM	RecName: Full=Lachesin; Flags: Precursor >gi|294841|gb|AAC37185.1| lachesin [Schistocerca americana]
BT_Q_ZJU_Singletons12953	530	T	C	91.2	DP=141;AF1=0.5207;CI95=0.5,1;DP4=5,0,13,6;MQ=20;FQ=-16.1;PV4=0.28,5e-08,1,1	TTT->TCT	F->S	sp|Q9BXM7|PINK1_HUMAN Serine/threonine-protein kinase PINK1, mitochondrial OS=Homo sapiens GN=PINK1 PE=1 SV=1	gi|193627302|ref|XP_001946944.1|	PREDICTED: similar to AGAP004315-PA [Acyrthosiphon pisum]
BT_Q_ZJU_Singletons13025	357	C	T	46	DP=25;AF1=0.5;CI95=0.5,0.5;DP4=5,9,6,4;MQ=20;FQ=49;PV4=0.41,1.4e-11,1,1	TAC->TAT	Y->Y	sp|Q8BWP5|TTPA_MOUSE Alpha-tocopherol transfer protein OS=Mus musculus GN=Ttpa PE=2 SV=1	gi|156555574|ref|XP_001604950.1|	PREDICTED: similar to ENSANGP00000019247 [Nasonia vitripennis]
BT_Q_ZJU_Singletons13210	349	A	G	38	DP=29;AF1=0.5;CI95=0.5,0.5;DP4=6,9,4,7;MQ=20;FQ=41;PV4=1,2e-15,1,1	ACA->GCA	T->A	sp|O94864|ST65G_HUMAN STAGA complex 65 subunit gamma OS=Homo sapiens GN=SUPT7L PE=1 SV=1	gi|109102446|ref|XP_001098585.1|	PREDICTED: SPTF-associated factor 65 gamma isoform 1 [Macaca mulatta] >gi|109102448|ref|XP_001098788.1| PREDICTED: SPTF-associated factor 65 gamma isoform 2 [Macaca mulatta] >gi|109102450|ref|XP_001099099.1| PREDICTED: SPTF-associated factor 65 gamma isoform 5 [Macaca mulatta]
BT_Q_ZJU_Singletons13211	359	T	C	137	DP=143;AF1=1;CI95=1,1;DP4=1,1,21,16;MQ=20;FQ=-103;PV4=1,4.7e-05,1,0.35	TTG->TCG	L->S	sp|Q8C5L3|CNOT2_MOUSE CCR4-NOT transcription complex subunit 2 OS=Mus musculus GN=Cnot2 PE=2 SV=2	gi|66552353|ref|XP_625204.1|	PREDICTED: similar to CCR4-NOT transcription complex subunit 2 (CCR4-associated factor 2) [Apis mellifera]
BT_Q_ZJU_Singletons1327	393	T	C	71	DP=36;AF1=0.5;CI95=0.5,0.5;DP4=5,6,6,7;MQ=20;FQ=68.6;PV4=1,1.9e-08,1,0.024	ATT->ATC	I->I	sp|O95373|IPO7_HUMAN Importin-7 OS=Homo sapiens GN=IPO7 PE=1 SV=1	gi|110767987|ref|XP_624116.2|	PREDICTED: similar to moleskin CG7935-PA, partial [Apis mellifera]
BT_Q_ZJU_Singletons1327	441	G	A	13.2	DP=15;AF1=0.5;CI95=0.5,0.5;DP4=2,6,1,4;MQ=20;FQ=16.1;PV4=1,6.4e-11,1,0.11	ACG->ACA	T->T	sp|O95373|IPO7_HUMAN Importin-7 OS=Homo sapiens GN=IPO7 PE=1 SV=1	gi|110767987|ref|XP_624116.2|	PREDICTED: similar to moleskin CG7935-PA, partial [Apis mellifera]
BT_Q_ZJU_Singletons13379	180	G	A	14.2	DP=52;AF1=0.5;CI95=0.5,0.5;DP4=19,19,5,7;MQ=20;FQ=17.1;PV4=0.74,8.1e-10,1,0.36	TTG->TTA	L->L	sp|A1ZAI5|FACR1_DROME Putative fatty acyl-CoA reductase CG5065 OS=Drosophila melanogaster GN=CG5065 PE=3 SV=1	gi|193592083|ref|XP_001946873.1|	PREDICTED: similar to CG1443 CG1443-PA [Acyrthosiphon pisum]
BT_Q_ZJU_Singletons13379	198	C	T	23	DP=53;AF1=0.5;CI95=0.5,0.5;DP4=21,15,6,9;MQ=20;FQ=26;PV4=0.36,7.3e-17,1,1	CAC->CAT	H->H	sp|A1ZAI5|FACR1_DROME Putative fatty acyl-CoA reductase CG5065 OS=Drosophila melanogaster GN=CG5065 PE=3 SV=1	gi|193592083|ref|XP_001946873.1|	PREDICTED: similar to CG1443 CG1443-PA [Acyrthosiphon pisum]
BT_Q_ZJU_Singletons13411	1053	C	T	78	DP=38;AF1=0.5;CI95=0.5,0.5;DP4=8,14,8,8;MQ=20;FQ=81;PV4=0.51,2.1e-15,1,1	AAC->AAT	N->N	sp|P48053|YPD1_CAEEL Uncharacterized protein C05D11.1 OS=Caenorhabditis elegans GN=C05D11.1 PE=1 SV=2	gi|158297948|ref|XP_318071.4|	AGAP004747-PA [Anopheles gambiae str. PEST] >gi|157014572|gb|EAA13257.4| AGAP004747-PA [Anopheles gambiae str. PEST]
BT_Q_ZJU_Singletons13426	105	C	T	83	DP=28;AF1=0.5;CI95=0.5,0.5;DP4=2,3,7,6;MQ=20;FQ=11.3;PV4=1,0.00015,1,1	TCC->TCT	S->S	sp|Q9JM13|RABX5_MOUSE Rab5 GDP/GTP exchange factor OS=Mus musculus GN=Rabgef1 PE=2 SV=1	gi|91091282|ref|XP_966431.1|	PREDICTED: similar to rab gdp/gtp exchange factor isoform 1 [Tribolium castaneum]
BT_Q_ZJU_Singletons13622	228	G	T	26	DP=17;AF1=0.5;CI95=0.5,0.5;DP4=4,7,3,3;MQ=20;FQ=29;PV4=0.64,6.1e-05,1,0.45	CCG->CCT	P->P	sp|P05049|SNAK_DROME Serine protease snake OS=Drosophila melanogaster GN=snk PE=1 SV=2	gi|193718437|ref|XP_001950197.1|	PREDICTED: similar to trypsin-like serine protease, partial [Acyrthosiphon pisum]
BT_Q_ZJU_Singletons13675	99	A	T	136	DP=124;AF1=1;CI95=1,1;DP4=1,1,17,15;MQ=20;FQ=-88;PV4=1,5.2e-06,1,1	CAA->CAT	Q->H	sp|Q6NYE2|RCC2_DANRE Protein RCC2 homolog OS=Danio rerio GN=rcc2 PE=2 SV=1	gi|66562328|ref|XP_392946.2|	PREDICTED: similar to CG9135-PA, isoform A [Apis mellifera]
BT_Q_ZJU_Singletons13710	57	G	C	97.4	DP=58;AF1=1;CI95=0.5,1;DP4=0,2,4,11;MQ=20;FQ=-40;PV4=1,1,1,1	TGG->TGC	W->C	sp|Q5U3J8|LTV1_DANRE Protein LTV1 homolog OS=Danio rerio GN=ltv1 PE=2 SV=1	gi|193636411|ref|XP_001949488.1|	PREDICTED: similar to AGAP010572-PA [Acyrthosiphon pisum]
BT_Q_ZJU_Singletons13710	84	A	T	13.2	DP=88;AF1=0.5002;CI95=0.5,0.5;DP4=3,0,4,0;MQ=20;FQ=5.28;PV4=1,0.00083,1,0.33	AAA->AAT	K->N	sp|Q5U3J8|LTV1_DANRE Protein LTV1 homolog OS=Danio rerio GN=ltv1 PE=2 SV=1	gi|193636411|ref|XP_001949488.1|	PREDICTED: similar to AGAP010572-PA [Acyrthosiphon pisum]
BT_Q_ZJU_Singletons13738	378	C	T	9.52	DP=11;AF1=0.5;CI95=0.5,0.5;DP4=6,1,3,1;MQ=20;FQ=12.3;PV4=1,0.016,1,0.3	AAC->AAT	N->N	sp|P12036|NFH_HUMAN Neurofilament heavy polypeptide OS=Homo sapiens GN=NEFH PE=1 SV=4	gi|14250426|gb|AAH08648.1|	NEFH protein [Homo sapiens]
BT_Q_ZJU_Singletons13818	150	C	T	38	DP=81;AF1=0.5;CI95=0.5,0.5;DP4=19,32,19,6;MQ=20;FQ=41;PV4=0.003,7.3e-27,1,1	GAC->GAT	D->D	sp|P34528|YM67_CAEEL Putative serine protease K12H4.7 OS=Caenorhabditis elegans GN=K12H4.7 PE=1 SV=2	gi|66546911|ref|XP_395356.2|	PREDICTED: similar to CG9953-PA [Apis mellifera]
BT_Q_ZJU_Singletons13818	309	T	C	4.13	DP=62;AF1=0.4998;CI95=0.5,0.5;DP4=13,34,9,5;MQ=20;FQ=6.2;PV4=0.024,8.5e-08,1,1	AAT->AAC	N->N	sp|P34528|YM67_CAEEL Putative serine protease K12H4.7 OS=Caenorhabditis elegans GN=K12H4.7 PE=1 SV=2	gi|66546911|ref|XP_395356.2|	PREDICTED: similar to CG9953-PA [Apis mellifera]
BT_Q_ZJU_Singletons13818	382	T	G	75	DP=99;AF1=0.5005;CI95=0.5,0.5;DP4=0,6,3,13;MQ=20;FQ=3.02;PV4=0.53,2.7e-05,1,1	TTT->GTT	F->V	sp|P34528|YM67_CAEEL Putative serine protease K12H4.7 OS=Caenorhabditis elegans GN=K12H4.7 PE=1 SV=2	gi|66546911|ref|XP_395356.2|	PREDICTED: similar to CG9953-PA [Apis mellifera]
BT_Q_ZJU_Singletons13868	144	A	G	35	DP=28;AF1=0.5;CI95=0.5,0.5;DP4=5,10,3,6;MQ=20;FQ=38;PV4=1,1.9e-07,1,1	ACA->ACG	T->T	sp|Q6PDG5|SMRC2_MOUSE SWI/SNF complex subunit SMARCC2 OS=Mus musculus GN=Smarcc2 PE=1 SV=2	gi|110763618|ref|XP_393008.3|	PREDICTED: similar to moira CG18740-PA [Apis mellifera]
BT_Q_ZJU_Singletons13868	657	C	T	40.2	DP=10;AF1=0.7303;CI95=0.5,1;DP4=0,1,3,2;MQ=20;FQ=-25;PV4=1,0.0082,1,1	GAC->GAT	D->D	sp|Q6PDG5|SMRC2_MOUSE SWI/SNF complex subunit SMARCC2 OS=Mus musculus GN=Smarcc2 PE=1 SV=2	gi|110763618|ref|XP_393008.3|	PREDICTED: similar to moira CG18740-PA [Apis mellifera]
BT_Q_ZJU_Singletons13904	301	A	C	23.2	DP=37;AF1=0.7303;CI95=0.5,1;DP4=0,1,1,4;MQ=20;FQ=-25;PV4=1,0.0025,1,0.34	AAA->CAA	K->Q	sp|Q76LL6|FHOD3_MOUSE FH1/FH2 domain-containing protein 3 OS=Mus musculus GN=Fhod3 PE=2 SV=1	gi|251829648|gb|ACT21202.1|	jazigo [Apis mellifera]
BT_Q_ZJU_Singletons13907	57	T	C	5.46	DP=13;AF1=0.4999;CI95=0.5,0.5;DP4=7,2,3,1;MQ=20;FQ=7.8;PV4=1,0.089,1,1	GAT->GAC	D->D	sp|Q5M882|RPP29_RAT Ribonuclease P protein subunit p29 OS=Rattus norvegicus GN=Pop4 PE=2 SV=1	gi|148230825|ref|NP_001086097.1|	processing of precursor 4, ribonuclease P/MRP subunit [Xenopus laevis] >gi|49257840|gb|AAH74186.1| MGC82042 protein [Xenopus laevis]
BT_Q_ZJU_Singletons13920	129	G	T	25	DP=45;AF1=0.5;CI95=0.5,0.5;DP4=8,0,4,2;MQ=20;FQ=26.6;PV4=0.16,0.028,1,0.29	GGG->GGT	G->G	sp|Q8SWU7|Y1354_DROME GTP-binding protein CG1354 OS=Drosophila melanogaster GN=CG1354 PE=1 SV=1	gi|237874213|ref|NP_001153863.1|	Obg-like ATPase 1 [Acyrthosiphon pisum] >gi|239788262|dbj|BAH70819.1| ACYPI52009 [Acyrthosiphon pisum] >gi|239788264|dbj|BAH70820.1| ACYPI52009 [Acyrthosiphon pisum] >gi|239788266|dbj|BAH70821.1| ACYPI52009 [Acyrthosiphon pisum] >gi|239788268|dbj|BAH70822.1| ACYPI52009 [Acyrthosiphon pisum] >gi|239788270|dbj|BAH70823.1| ACYPI52009 [Acyrthosiphon pisum] >gi|239788272|dbj|BAH70824.1| ACYPI52009 [Ac…
BT_Q_ZJU_Singletons1403	165	T	C	33	DP=27;AF1=0.5;CI95=0.5,0.5;DP4=7,8,4,6;MQ=20;FQ=36;PV4=1,0.13,1,0.33	GGT->GGC	G->G	sp|P25162|ACH4_DROME Acetylcholine receptor subunit beta-like 2 OS=Drosophila melanogaster GN=nAcRbeta-96A PE=2 SV=3	gi|91980294|gb|ABE67099.1|	nicotinic acetylcholine receptor alpha 4 subunit [Bemisia tabaci]
BT_Q_ZJU_Singletons141	84	G	A	92	DP=50;AF1=0.5;CI95=0.5,0.5;DP4=15,12,12,11;MQ=20;FQ=94.9;PV4=1,8.4e-11,1,0.44	ACG->ACA	T->T	sp|O35900|LSM2_MOUSE U6 snRNA-associated Sm-like protein LSm2 OS=Mus musculus GN=Lsm2 PE=2 SV=1	gi|114606503|ref|XP_518362.2|	PREDICTED: similar to snRNP core Sm protein homolog Sm-X5 [Pan troglodytes]
BT_Q_ZJU_Singletons141	147	C	T	80	DP=46;AF1=0.5;CI95=0.5,0.5;DP4=8,17,5,15;MQ=20;FQ=83;PV4=0.74,8.7e-15,1,1	GAC->GAT	D->D	sp|O35900|LSM2_MOUSE U6 snRNA-associated Sm-like protein LSm2 OS=Mus musculus GN=Lsm2 PE=2 SV=1	gi|114606503|ref|XP_518362.2|	PREDICTED: similar to snRNP core Sm protein homolog Sm-X5 [Pan troglodytes]
BT_Q_ZJU_Singletons141468	42	C	T	35	DP=13;AF1=0.5;CI95=0.5,0.5;DP4=5,1,6,1;MQ=20;FQ=29.4;PV4=1,0.017,1,1	AGC->AGT	S->S	sp|Q9D753|EXOS8_MOUSE Exosome complex exonuclease RRP43 OS=Mus musculus GN=Exosc8 PE=2 SV=1	gi|91081401|ref|XP_972667.1|	PREDICTED: similar to exosome component 8 [Tribolium castaneum]
BT_Q_ZJU_Singletons14168	98	A	C	46.2	DP=120;AF1=0.7303;CI95=0.5,1;DP4=2,0,8,2;MQ=20;FQ=-25;PV4=1,6.4e-05,1,0.35	AAT->ACT	N->T	sp|Q9VKM1|PIWI_DROME Protein piwi OS=Drosophila melanogaster GN=piwi PE=2 SV=1	gi|156545129|ref|XP_001602384.1|	PREDICTED: similar to aubergine [Nasonia vitripennis]
BT_Q_ZJU_Singletons14171	51	A	T	15.1	DP=33;AF1=0.5;CI95=0.5,0.5;DP4=17,3,8,1;MQ=20;FQ=18.1;PV4=1,1.1e-05,1,1	CGA->CGT	R->R	sp|P22464|ANXB9_DROME Annexin-B9 OS=Drosophila melanogaster GN=AnnIX PE=1 SV=2	gi|156549218|ref|XP_001601256.1|	PREDICTED: similar to Annexin IX-A [Nasonia vitripennis]
BT_Q_ZJU_Singletons14171	214	T	A	4.79	DP=209;AF1=1;CI95=1,1;DP4=0,9,0,44;MQ=20;FQ=-50;PV4=1,5.1e-10,1,1	TTT->ATT	F->I	sp|P22464|ANXB9_DROME Annexin-B9 OS=Drosophila melanogaster GN=AnnIX PE=1 SV=2	gi|156549218|ref|XP_001601256.1|	PREDICTED: similar to Annexin IX-A [Nasonia vitripennis]
BT_Q_ZJU_Singletons14171	237	G	A	77.8	DP=202;AF1=1;CI95=0.5,1;DP4=0,2,3,11;MQ=20;FQ=-37;PV4=1,1.7e-05,1,1	GAG->GAA	E->E	sp|P22464|ANXB9_DROME Annexin-B9 OS=Drosophila melanogaster GN=AnnIX PE=1 SV=2	gi|156549218|ref|XP_001601256.1|	PREDICTED: similar to Annexin IX-A [Nasonia vitripennis]
BT_Q_ZJU_Singletons14271	1224	G	A	14.2	DP=15;AF1=0.5;CI95=0.5,0.5;DP4=0,9,0,6;MQ=20;FQ=17;PV4=1,3.2e-07,1,0.087	CCG->CCA	P->P	sp|Q2M146|ST7_DROPS Protein ST7 homolog OS=Drosophila pseudoobscura pseudoobscura GN=GA17575 PE=3 SV=2	gi|156552266|ref|XP_001599139.1|	PREDICTED: similar to ENSANGP00000019824 [Nasonia vitripennis]
BT_Q_ZJU_Singletons14329	75	T	C	41	DP=22;AF1=0.5;CI95=0.5,0.5;DP4=7,2,7,5;MQ=20;FQ=41.9;PV4=0.64,2.3e-08,1,1	GGT->GGC	G->G	sp|P12815|PDCD6_MOUSE Programmed cell death protein 6 OS=Mus musculus GN=Pdcd6 PE=1 SV=2	gi|189236562|ref|XP_975592.2|	PREDICTED: similar to programmed cell death protein [Tribolium castaneum]
BT_Q_ZJU_Singletons14337	1949	A	T	24	DP=32;AF1=0.5;CI95=0.5,0.5;DP4=0,5,0,7;MQ=20;FQ=14.9;PV4=1,0.0069,1,0.36	CAA->CTA	Q->L	sp|A1ZAU8|SSP4_DROME Short spindle protein 4 OS=Drosophila melanogaster GN=ssp4 PE=1 SV=1	gi|193688088|ref|XP_001947358.1|	PREDICTED: similar to lethal (2) k07433 CG33130-PA [Acyrthosiphon pisum]
BT_Q_ZJU_Singletons143792	117	G	A	46	DP=13;AF1=0.5;CI95=0.5,0.5;DP4=3,3,2,5;MQ=20;FQ=38.6;PV4=0.59,2.3e-06,1,1	GCG->GCA	A->A	sp|Q9Y2M2|CC032_HUMAN Uncharacterized protein C3orf32 OS=Homo sapiens GN=C3orf32 PE=2 SV=1	gi|291240819|ref|XP_002740315.1|	PREDICTED: Suppressor of Stomatin mutant Uncoordination family member (ssu-2)-like [Saccoglossus kowalevskii]
BT_Q_ZJU_Singletons14405	120	T	A	49	DP=19;AF1=0.5;CI95=0.5,0.5;DP4=4,6,4,4;MQ=20;FQ=52;PV4=1,1.6e-09,1,1	GGT->GGA	G->G	sp|Q8K4S1|PLCE1_MOUSE 1-phosphatidylinositol-4,5-bisphosphate phosphodiesterase epsilon-1 OS=Mus musculus GN=Plce1 PE=1 SV=2	gi|189234944|ref|XP_972570.2|	PREDICTED: similar to phospholipase c epsilon [Tribolium castaneum]
BT_Q_ZJU_Singletons14407	116	G	T	6.69	DP=24;AF1=0.5939;CI95=0.5,1;DP4=1,0,4,0;MQ=20;FQ=-22;PV4=1,0.0023,1,0.34	GGA->GTA	G->V	sp|P55274|ARRH_HELVI Arrestin homolog OS=Heliothis virescens PE=3 SV=1	gi|91082137|ref|XP_966595.1|	PREDICTED: similar to arrestin1 isoform 1 [Tribolium castaneum] >gi|270008184|gb|EFA04632.1| arrestin 1 [Tribolium castaneum]
BT_Q_ZJU_Singletons14438	295	A	T	94	DP=22;AF1=0.5003;CI95=0.5,0.5;DP4=0,6,7,8;MQ=20;FQ=4.77;PV4=0.061,7.6e-08,1,0.076	ACA->TCA	T->S	sp|P31729|OV16_ONCVO OV-16 antigen OS=Onchocerca volvulus GN=OV16 PE=2 SV=2	gi|270037305|gb|ACZ58350.1|	phosphatidylethanolamine-binding protein [Aedes albopictus]
BT_Q_ZJU_Singletons14464	357	A	C	46	DP=49;AF1=0.5;CI95=0.5,0.5;DP4=23,5,15,3;MQ=20;FQ=49;PV4=1,1e-11,1,1	ATA->ATC	I->I	sp|P81134|RENR_BOVIN Renin receptor OS=Bos taurus GN=ATP6AP2 PE=1 SV=2	gi|110766503|ref|XP_624608.2|	PREDICTED: similar to CG8444-PA [Apis mellifera]
BT_Q_ZJU_Singletons14548	284	A	C	27.4	DP=43;AF1=0.5554;CI95=0.5,1;DP4=2,0,2,5;MQ=20;FQ=-20;PV4=0.17,0.033,1,1	AAA->ACA	K->T	sp|O44081|DKC1_DROME H/ACA ribonucleoprotein complex subunit 4 OS=Drosophila melanogaster GN=Nop60B PE=1 SV=1	gi|197245421|ref|NP_001127802.1|	Nucleolar protein at 60B homolog [Nasonia vitripennis]
BT_Q_ZJU_Singletons14548	291	A	C	35	DP=44;AF1=0.5002;CI95=0.5,0.5;DP4=0,4,2,6;MQ=20;FQ=5.46;PV4=0.52,1.7e-06,1,1	AGA->AGC	R->S	sp|O44081|DKC1_DROME H/ACA ribonucleoprotein complex subunit 4 OS=Drosophila melanogaster GN=Nop60B PE=1 SV=1	gi|197245421|ref|NP_001127802.1|	Nucleolar protein at 60B homolog [Nasonia vitripennis]
BT_Q_ZJU_Singletons14576	1017	T	C	62	DP=24;AF1=0.5;CI95=0.5,0.5;DP4=5,5,4,6;MQ=20;FQ=63.6;PV4=1,9.4e-06,1,0.4	GAT->GAC	D->D	sp|Q6MGA9|BRD2_RAT Bromodomain-containing protein 2 OS=Rattus norvegicus GN=Brd2 PE=2 SV=1	gi|193704524|ref|XP_001944541.1|	PREDICTED: similar to Bromodomain-containing protein 2 (Protein RING3) (O27.1.1) [Acyrthosiphon pisum]
BT_Q_ZJU_Singletons145760	63	C	T	86	DP=81;AF1=0.5;CI95=0.5,0.5;DP4=25,23,15,16;MQ=20;FQ=89;PV4=0.82,8.9e-34,1,1	AGC->AGT	S->S	sp|Q5R614|SYLC_PONAB Leucyl-tRNA synthetase, cytoplasmic OS=Pongo abelii GN=LARS PE=2 SV=1	gi|66501629|ref|XP_395743.2|	PREDICTED: similar to CG33123-PA isoform 1 [Apis mellifera]
BT_Q_ZJU_Singletons146066	141	T	C	106	DP=75;AF1=0.5;CI95=0.5,0.5;DP4=16,22,13,21;MQ=20;FQ=109;PV4=0.81,6.8e-26,1,1	TAT->TAC	Y->Y	sp|Q969S3|ZN622_HUMAN Zinc finger protein 622 OS=Homo sapiens GN=ZNF622 PE=1 SV=1	gi|66515291|ref|XP_394767.2|	PREDICTED: similar to CG6769-PA isoform 1 [Apis mellifera]
BT_Q_ZJU_Singletons146066	147	T	C	90	DP=70;AF1=0.5;CI95=0.5,0.5;DP4=16,21,13,19;MQ=20;FQ=93;PV4=1,1.1e-28,1,1	TAT->TAC	Y->Y	sp|Q969S3|ZN622_HUMAN Zinc finger protein 622 OS=Homo sapiens GN=ZNF622 PE=1 SV=1	gi|66515291|ref|XP_394767.2|	PREDICTED: similar to CG6769-PA isoform 1 [Apis mellifera]
BT_Q_ZJU_Singletons14630	68	A	T	25.7	DP=66;AF1=0.5939;CI95=0.5,1;DP4=0,1,3,1;MQ=20;FQ=-22;PV4=0.4,0.45,1,0.043	AAA->ATA	K->I	sp|Q6P8D9|UBC12_XENTR NEDD8-conjugating enzyme Ubc12 OS=Xenopus tropicalis GN=ube2m PE=2 SV=1	gi|91078254|ref|XP_970778.1|	PREDICTED: similar to ubiquitin-conjugating enzyme m [Tribolium castaneum]
BT_Q_ZJU_Singletons14634	57	C	T	12.3	DP=12;AF1=0.5;CI95=0.5,0.5;DP4=7,0,5,0;MQ=20;FQ=15;PV4=1,0.00033,1,0.25	GGC->GGT	G->G	sp|Q5FWS6|KAZRN_RAT Kazrin OS=Rattus norvegicus GN=Kaz PE=2 SV=2	gi|189235614|ref|XP_969578.2|	PREDICTED: similar to AGAP007137-PB [Tribolium castaneum]
BT_Q_ZJU_Singletons14634	138	C	T	25	DP=13;AF1=0.5;CI95=0.5,0.5;DP4=1,5,0,7;MQ=20;FQ=26.6;PV4=0.46,1.6e-06,1,0.47	TGC->TGT	C->C	sp|Q5FWS6|KAZRN_RAT Kazrin OS=Rattus norvegicus GN=Kaz PE=2 SV=2	gi|189235614|ref|XP_969578.2|	PREDICTED: similar to AGAP007137-PB [Tribolium castaneum]
BT_Q_ZJU_Singletons14684	546	G	A	33	DP=25;AF1=0.5;CI95=0.5,0.5;DP4=7,8,4,4;MQ=20;FQ=36;PV4=1,0.0027,1,1	CCG->CCA	P->P	sp|P17735|ATTY_HUMAN Tyrosine aminotransferase OS=Homo sapiens GN=TAT PE=1 SV=1	gi|156543010|ref|XP_001603572.1|	PREDICTED: similar to tyrosine aminotransferase [Nasonia vitripennis]
BT_Q_ZJU_Singletons14684	834	C	T	82	DP=61;AF1=0.5;CI95=0.5,0.5;DP4=14,21,10,14;MQ=20;FQ=85;PV4=1,2.2e-22,1,0.019	AGC->AGT	S->S	sp|P17735|ATTY_HUMAN Tyrosine aminotransferase OS=Homo sapiens GN=TAT PE=1 SV=1	gi|156543010|ref|XP_001603572.1|	PREDICTED: similar to tyrosine aminotransferase [Nasonia vitripennis]
BT_Q_ZJU_Singletons14684	882	C	T	35	DP=46;AF1=0.5;CI95=0.5,0.5;DP4=24,7,6,8;MQ=20;FQ=38;PV4=0.039,3.6e-16,1,1	GAC->GAT	D->D	sp|P17735|ATTY_HUMAN Tyrosine aminotransferase OS=Homo sapiens GN=TAT PE=1 SV=1	gi|156543010|ref|XP_001603572.1|	PREDICTED: similar to tyrosine aminotransferase [Nasonia vitripennis]
BT_Q_ZJU_Singletons147264	90	G	A	74	DP=20;AF1=0.5;CI95=0.5,0.5;DP4=5,4,6,5;MQ=20;FQ=57;PV4=1,1.5e-07,1,1	ACG->ACA	T->T	sp|Q9VQH2|DUOX_DROME Dual oxidase OS=Drosophila melanogaster GN=Duox PE=1 SV=1	gi|193650217|ref|XP_001951113.1|	PREDICTED: similar to dual oxidase 1 [Acyrthosiphon pisum]
BT_Q_ZJU_Singletons147264	192	C	T	52	DP=28;AF1=0.5;CI95=0.5,0.5;DP4=6,11,3,8;MQ=20;FQ=55;PV4=1,1.4e-11,1,0.27	AAC->AAT	N->N	sp|Q9VQH2|DUOX_DROME Dual oxidase OS=Drosophila melanogaster GN=Duox PE=1 SV=1	gi|193650217|ref|XP_001951113.1|	PREDICTED: similar to dual oxidase 1 [Acyrthosiphon pisum]
BT_Q_ZJU_Singletons14809	266	T	G	6.98	DP=17;AF1=0.4999;CI95=0.5,0.5;DP4=4,7,6,0;MQ=20;FQ=9.53;PV4=0.035,8.8e-06,1,1	GTG->GGG	V->G	sp|Q28HU2|CCZ1_XENTR Vacuolar fusion protein CCZ1 homolog OS=Xenopus tropicalis GN=ccz1 PE=2 SV=1	gi|110758899|ref|XP_625000.2|	PREDICTED: similar to CG14980-PB [Apis mellifera]
BT_Q_ZJU_Singletons149057	180	C	T	36	DP=41;AF1=0.5;CI95=0.5,0.5;DP4=7,21,4,9;MQ=20;FQ=39;PV4=0.72,1.2e-12,1,1	AAC->AAT	N->N	sp|Q09332|UGGG_DROME UDP-glucose:glycoprotein glucosyltransferase OS=Drosophila melanogaster GN=Ugt PE=1 SV=2	gi|193671783|ref|XP_001944699.1|	PREDICTED: similar to UDP-glucose glycoprotein:glucosyltransferase [Acyrthosiphon pisum]
BT_Q_ZJU_Singletons149897	84	C	T	15.1	DP=71;AF1=0.5;CI95=0.5,0.5;DP4=13,10,4,5;MQ=20;FQ=18.1;PV4=0.7,2e-10,1,0.15	TCC->TCT	S->S	sp|P13395|SPTCA_DROME Spectrin alpha chain OS=Drosophila melanogaster GN=alpha-Spec PE=1 SV=2	gi|189234352|ref|XP_973750.2|	PREDICTED: similar to spectrin [Tribolium castaneum]
BT_Q_ZJU_Singletons15020	51	C	T	23	DP=37;AF1=0.5;CI95=0.5,0.5;DP4=17,8,7,3;MQ=20;FQ=26;PV4=1,0.00088,1,0.33	GAC->GAT	D->D	sp|A5D8P8|INM02_XENLA UPF0510 protein INM02 OS=Xenopus laevis PE=2 SV=1	gi|239789820|dbj|BAH71509.1|	ACYPI002576 [Acyrthosiphon pisum]
BT_Q_ZJU_Singletons15253	63	G	A	33	DP=20;AF1=0.5;CI95=0.5,0.5;DP4=5,1,12,1;MQ=20;FQ=15.1;PV4=1,7.7e-08,1,1	GCG->GCA	A->A	sp|Q8R426|KCIP1_RAT Kv channel-interacting protein 1 OS=Rattus norvegicus GN=Kcnip1 PE=1 SV=2	gi|157114946|ref|XP_001652499.1|	calsenilin [Aedes aegypti] >gi|108877129|gb|EAT41354.1| calsenilin [Aedes aegypti]
BT_Q_ZJU_Singletons152719	145	C	T	16.1	DP=20;AF1=0.5;CI95=0.5,0.5;DP4=6,5,6,1;MQ=20;FQ=19.1;PV4=0.32,2.9e-05,1,1	CAC->TAC	H->Y	sp|Q9MCN8|RUSA_BPHK7 Crossover junction endodeoxyribonuclease rusA OS=Enterobacteria phage HK97 GN=rusA PE=3 SV=1	--	--
BT_Q_ZJU_Singletons15276	543	A	G	51	DP=38;AF1=0.5;CI95=0.5,0.5;DP4=16,6,12,3;MQ=20;FQ=54;PV4=0.71,9.4e-28,1,0.31	ATA->ATG	I->M	sp|Q9CZD5|IF3M_MOUSE Translation initiation factor IF-3, mitochondrial OS=Mus musculus GN=Mtif3 PE=1 SV=1	gi|195122358|ref|XP_002005678.1|	GI20602 [Drosophila mojavensis] >gi|193910746|gb|EDW09613.1| GI20602 [Drosophila mojavensis]
BT_Q_ZJU_Singletons15276	752	A	G	16.7	DP=39;AF1=0.5939;CI95=0.5,1;DP4=0,2,0,9;MQ=20;FQ=-22;PV4=1,2.3e-06,1,1	AAA->AGA	K->R	sp|Q9CZD5|IF3M_MOUSE Translation initiation factor IF-3, mitochondrial OS=Mus musculus GN=Mtif3 PE=1 SV=1	gi|195122358|ref|XP_002005678.1|	GI20602 [Drosophila mojavensis] >gi|193910746|gb|EDW09613.1| GI20602 [Drosophila mojavensis]
BT_Q_ZJU_Singletons152844	72	A	T	104	DP=57;AF1=0.5;CI95=0.5,0.5;DP4=15,13,13,15;MQ=20;FQ=104;PV4=0.79,5.7e-19,1,1	TCA->TCT	S->S	sp|P79101|CPSF3_BOVIN Cleavage and polyadenylation specificity factor subunit 3 OS=Bos taurus GN=CPSF3 PE=2 SV=1	gi|66526263|ref|XP_395515.2|	PREDICTED: similar to CG7698-PA [Apis mellifera]
BT_Q_ZJU_Singletons153571	180	C	T	26	DP=36;AF1=0.5;CI95=0.5,0.5;DP4=12,12,6,4;MQ=20;FQ=29;PV4=0.71,9.6e-12,1,1	GAC->GAT	D->D	sp|Q9W3C2|GSCR2_DROME Uncharacterized protein CG1785 OS=Drosophila melanogaster GN=CG1785 PE=1 SV=1	gi|156551285|ref|XP_001601212.1|	PREDICTED: similar to CG1785-PA [Nasonia vitripennis]
BT_Q_ZJU_Singletons15374	174	G	A	41	DP=25;AF1=0.5;CI95=0.5,0.5;DP4=6,7,3,5;MQ=20;FQ=44;PV4=1,1.9e-06,1,1	TTG->TTA	L->L	sp|Q3U2U7|M11D1_MOUSE Protein RSM22 homolog, mitochondrial OS=Mus musculus GN=Mett11d1 PE=2 SV=1	gi|193683400|ref|XP_001943944.1|	PREDICTED: similar to CG13126 CG13126-PA, partial [Acyrthosiphon pisum]
BT_Q_ZJU_Singletons153767	132	G	A	22	DP=12;AF1=0.5;CI95=0.5,0.5;DP4=4,2,4,1;MQ=20;FQ=24.9;PV4=1,9.9e-06,1,0.16	ACG->ACA	T->T	sp|O95671|ASML_HUMAN N-acetylserotonin O-methyltransferase-like protein OS=Homo sapiens GN=ASMTL PE=1 SV=3	gi|291230352|ref|XP_002735117.1|	PREDICTED: acetylserotonin O-methyltransferase-like [Saccoglossus kowalevskii]
BT_Q_ZJU_Singletons154133	195	C	T	78	DP=58;AF1=0.5;CI95=0.5,0.5;DP4=13,17,13,9;MQ=20;FQ=81;PV4=0.4,3.9e-18,1,1	CGC->CGT	R->R	sp|P50532|SMC4_XENLA Structural maintenance of chromosomes protein 4 OS=Xenopus laevis GN=smc4 PE=1 SV=1	gi|157121047|ref|XP_001653748.1|	structural maintenance of chromosomes smc4 [Aedes aegypti] >gi|108882994|gb|EAT47219.1| structural maintenance of chromosomes smc4 [Aedes aegypti]
BT_Q_ZJU_Singletons15416	186	C	T	42	DP=36;AF1=0.5;CI95=0.5,0.5;DP4=10,13,4,7;MQ=20;FQ=45;PV4=1,2.9e-05,1,1	AGC->AGT	S->S	sp|Q9VR07|INE_DROME Sodium- and chloride-dependent GABA transporter ine OS=Drosophila melanogaster GN=ine PE=1 SV=1	gi|66548818|ref|XP_395197.2|	PREDICTED: similar to inebriated CG15444-PB, isoform B [Apis mellifera]
BT_Q_ZJU_Singletons15508	84	C	T	5.46	DP=25;AF1=0.4999;CI95=0.5,0.5;DP4=8,11,3,3;MQ=20;FQ=7.8;PV4=1,2e-08,1,1	GAC->GAT	D->D	sp|Q68FU5|CI085_RAT Uncharacterized protein C9orf85 homolog OS=Rattus norvegicus PE=2 SV=1	gi|109111749|ref|XP_001095094.1|	PREDICTED: similar to RIKEN cDNA 1110059E24 [Macaca mulatta]
BT_Q_ZJU_Singletons15508	195	A	C	3.54	DP=34;AF1=0.4998;CI95=0.5,0.5;DP4=0,4,1,2;MQ=20;FQ=5.28;PV4=0.43,0.0057,1,1	ACA->ACC	T->T	sp|Q68FU5|CI085_RAT Uncharacterized protein C9orf85 homolog OS=Rattus norvegicus PE=2 SV=1	gi|109111749|ref|XP_001095094.1|	PREDICTED: similar to RIKEN cDNA 1110059E24 [Macaca mulatta]
BT_Q_ZJU_Singletons156390	195	C	A	12.3	DP=48;AF1=0.5006;CI95=0.5,0.5;DP4=0,3,0,5;MQ=20;FQ=-3.59;PV4=1,0.24,1,1	CCC->CCA	P->P	sp|Q58D31|DHSO_BOVIN Sorbitol dehydrogenase OS=Bos taurus GN=SORD PE=2 SV=3	gi|48096138|ref|XP_392401.1|	PREDICTED: similar to Sorbitol dehydrogenase-2 CG4649-PA [Apis mellifera]
BT_Q_ZJU_Singletons15655	297	A	C	26	DP=15;AF1=0.5;CI95=0.5,0.5;DP4=6,3,4,2;MQ=20;FQ=29;PV4=1,1.5e-05,1,0.05	GGA->GGC	G->G	sp|A3KN33|EGFLA_BOVIN Pikachurin OS=Bos taurus GN=EGFLAM PE=2 SV=1	gi|189239107|ref|XP_001813157.1|	PREDICTED: similar to AGAP005165-PA [Tribolium castaneum]
BT_Q_ZJU_Singletons157664	87	C	A	9.52	DP=31;AF1=0.5001;CI95=0.5,0.5;DP4=0,3,1,2;MQ=20;FQ=6.83;PV4=1,0.39,1,0.16	TCC->TCA	S->S	sp|P34748|YO67_CAEEL Uncharacterized protein ZK1098.7 OS=Caenorhabditis elegans GN=ZK1098.7 PE=2 SV=1	gi|194860372|ref|XP_001969568.1|	GG10178 [Drosophila erecta] >gi|190661435|gb|EDV58627.1| GG10178 [Drosophila erecta]
BT_Q_ZJU_Singletons158244	69	T	C	115	DP=66;AF1=0.5;CI95=0.5,0.5;DP4=16,12,20,18;MQ=20;FQ=93;PV4=0.8,7.2e-20,1,1	GAT->GAC	D->D	sp|Q9I7W5|SAS10_DROME Something about silencing protein 10 OS=Drosophila melanogaster GN=Sas10 PE=1 SV=2	gi|193617645|ref|XP_001951109.1|	PREDICTED: similar to Sas10 CG4202-PA [Acyrthosiphon pisum]
BT_Q_ZJU_Singletons158698	118	G	A	81	DP=33;AF1=0.5;CI95=0.5,0.5;DP4=9,9,6,9;MQ=20;FQ=83.9;PV4=0.73,0.22,1,1	GTT->ATT	V->I	sp|Q8R0J7|VP37B_MOUSE Vacuolar protein sorting-associated protein 37B OS=Mus musculus GN=Vps37b PE=2 SV=1	gi|110748836|ref|XP_001120612.1|	PREDICTED: similar to CG1115-PA [Apis mellifera]
BT_Q_ZJU_Singletons15873	90	C	T	34	DP=10;AF1=0.5;CI95=0.5,0.5;DP4=3,1,5,1;MQ=20;FQ=15.1;PV4=1,0.23,1,1	GGC->GGT	G->G	sp|O61345|PEN_DROME Protein penguin OS=Drosophila melanogaster GN=pen PE=2 SV=1	gi|110761596|ref|XP_001121072.1|	PREDICTED: similar to penguin CG1685-PA [Apis mellifera]
BT_Q_ZJU_Singletons15884	722	A	G	50	DP=66;AF1=0.5013;CI95=0.5,0.5;DP4=0,3,4,3;MQ=20;FQ=-5.45;PV4=0.2,0.00052,1,0.13	CAA->CGA	Q->R	sp|Q5R7J9|IF4G2_PONAB Eukaryotic translation initiation factor 4 gamma 2 OS=Pongo abelii GN=EIF4G2 PE=2 SV=2	gi|110757623|ref|XP_394628.3|	PREDICTED: similar to lethal (2) 01424 CG3845-PB, isoform B [Apis mellifera]
BT_Q_ZJU_Singletons15971	108	T	C	55	DP=79;AF1=0.5;CI95=0.5,0.5;DP4=10,43,8,17;MQ=20;FQ=58;PV4=0.25,1.1e-22,1,1	GAT->GAC	D->D	sp|Q9I7U4|TITIN_DROME Titin OS=Drosophila melanogaster GN=sls PE=1 SV=3	gi|18700461|dbj|BAB85198.1|	Titin-like protein [Bombyx mori]
BT_Q_ZJU_Singletons159925	320	G	T	54.3	DP=46;AF1=0.543;CI95=0.5,1;DP4=2,0,4,4;MQ=20;FQ=-19;PV4=0.47,0.001,1,0.0061	GGT->GTT	G->V	sp|Q5R591|SPF30_PONAB Survival of motor neuron-related-splicing factor 30 OS=Pongo abelii GN=SMNDC1 PE=2 SV=1	gi|193613025|ref|XP_001952116.1|	PREDICTED: similar to Survival of motor neuron-related-splicing factor 30 (SMN-related protein) (30 kDa splicing factor SMNrp) (Survival motor neuron domain-containing protein 1) [Acyrthosiphon pisum]
BT_Q_ZJU_Singletons160288	81	C	G	5.46	DP=15;AF1=0.4999;CI95=0.5,0.5;DP4=3,7,5,0;MQ=20;FQ=7.8;PV4=0.026,3.9e-05,1,0.08	GGC->GGG	G->G	sp|Q9V3R8|UBIA1_DROME UbiA prenyltransferase domain-containing protein 1 homolog OS=Drosophila melanogaster GN=heix PE=1 SV=1	gi|66562776|ref|XP_625148.1|	PREDICTED: similar to heixuedian CG5876-PA [Apis mellifera]
BT_Q_ZJU_Singletons160577	381	C	A	10.4	DP=30;AF1=0.5;CI95=0.5,0.5;DP4=0,16,0,9;MQ=20;FQ=13.2;PV4=1,7.5e-16,1,1	ATC->ATA	I->I	sp|P34479|YMJ2_CAEEL Putative amino acid permease F59B2.2 OS=Caenorhabditis elegans GN=F59B2.2 PE=2 SV=2	gi|193681083|ref|XP_001944922.1|	PREDICTED: similar to amino acid transporter [Acyrthosiphon pisum]
BT_Q_ZJU_Singletons160855	335	T	C	52	DP=18;AF1=0.5;CI95=0.5,0.5;DP4=2,3,2,8;MQ=20;FQ=19.1;PV4=0.56,1.2e-05,1,0.37	ATG->ACG	M->T	sp|Q9BWU0|NADAP_HUMAN Kanadaptin OS=Homo sapiens GN=SLC4A1AP PE=1 SV=1	gi|193676504|ref|XP_001943468.1|	PREDICTED: similar to smad nuclear interacting protein [Acyrthosiphon pisum]
BT_Q_ZJU_Singletons161583	126	G	A	81	DP=126;AF1=0.5;CI95=0.5,0.5;DP4=44,23,40,17;MQ=20;FQ=84;PV4=0.7,3.2e-45,1,1	TCG->TCA	S->S	sp|Q3SZE9|TBCC_BOVIN Tubulin-specific chaperone C OS=Bos taurus GN=TBCC PE=2 SV=1	gi|91081657|ref|XP_969186.1|	PREDICTED: similar to beta-tubulin cofactor C [Tribolium castaneum]
BT_Q_ZJU_Singletons161583	371	A	G	9.52	DP=87;AF1=0.5;CI95=0.5,0.5;DP4=16,49,6,16;MQ=20;FQ=12.3;PV4=0.78,9.3e-19,1,1	TAT->TGT	Y->C	sp|Q3SZE9|TBCC_BOVIN Tubulin-specific chaperone C OS=Bos taurus GN=TBCC PE=2 SV=1	gi|91081657|ref|XP_969186.1|	PREDICTED: similar to beta-tubulin cofactor C [Tribolium castaneum]
BT_Q_ZJU_Singletons161962	109	A	C	35	DP=45;AF1=0.5;CI95=0.5,0.5;DP4=19,13,6,7;MQ=20;FQ=38;PV4=0.52,1.3e-17,1,1	AGA->CGA	R->R	sp|Q8T3C8|MTP18_CAEEL Mitochondrial fission protein MTP18 OS=Caenorhabditis elegans GN=mtp-18 PE=3 SV=2	gi|229891203|sp|Q8T3C8.2|MTP18_CAEEL	RecName: Full=Mitochondrial 18 kDa protein homolog; Short=MTP18 >gi|171461104|gb|AAM15604.2|U39648_7 Hypothetical protein T13C5.8 [Caenorhabditis elegans]
BT_Q_ZJU_Singletons162	598	G	C	153	DP=56;AF1=1;CI95=1,1;DP4=1,0,16,36;MQ=20;FQ=-165;PV4=0.32,0.012,1,0.19	GTC->CTC	V->L	sp|P49816|TSC2_RAT Tuberin OS=Rattus norvegicus GN=Tsc2 PE=1 SV=1	gi|110766155|ref|XP_395739.3|	PREDICTED: similar to tuberous sclerosis 2 isoform 3 [Apis mellifera]
BT_Q_ZJU_Singletons162171	93	C	T	7.8	DP=18;AF1=0.5;CI95=0.5,0.5;DP4=9,4,3,2;MQ=20;FQ=10.4;PV4=1,0.12,1,1	GAC->GAT	D->D	sp|Q7KRY7|LAP4_DROME Protein lap4 OS=Drosophila melanogaster GN=scrib PE=1 SV=1	gi|193620183|ref|XP_001943811.1|	PREDICTED: similar to AGAP000054-PA [Acyrthosiphon pisum]
BT_Q_ZJU_Singletons163010	147	T	C	4.13	DP=19;AF1=0.4998;CI95=0.5,0.5;DP4=7,7,1,4;MQ=20;FQ=6.2;PV4=0.34,7.1e-05,1,1	AGT->AGC	S->S	sp|Q0P5I5|DAPAL_BOVIN Probable 4-hydroxy-2-oxoglutarate aldolase, mitochondrial OS=Bos taurus GN=DHDPSL PE=1 SV=1	gi|198431193|ref|XP_002124927.1|	PREDICTED: similar to Dihydrodipicolinate synthase-like, mitochondrial precursor (DHDPS-like protein) [Ciona intestinalis]
BT_Q_ZJU_Singletons16323	192	C	T	43	DP=94;AF1=0.5;CI95=0.5,0.5;DP4=32,33,15,13;MQ=20;FQ=46;PV4=0.82,1.3e-28,1,1	CAC->CAT	H->H	sp|Q9VY28|RT25_DROME Probable 28S ribosomal protein S25, mitochondrial OS=Drosophila melanogaster GN=mRpS25 PE=2 SV=1	gi|193580206|ref|XP_001945038.1|	PREDICTED: similar to mitochondrial 28S ribosomal protein S25 [Acyrthosiphon pisum]
BT_Q_ZJU_Singletons163736	186	C	T	3.01	DP=17;AF1=0.4997;CI95=0.5,0.5;DP4=4,6,4,1;MQ=20;FQ=4.77;PV4=0.28,0.014,1,0.47	TAC->TAT	Y->Y	sp|Q8MRC9|GALT9_DROME Putative polypeptide N-acetylgalactosaminyltransferase 9 OS=Drosophila melanogaster GN=pgant9 PE=1 SV=2	gi|157114750|ref|XP_001652403.1|	n-acetylgalactosaminyltransferase [Aedes aegypti] >gi|108883556|gb|EAT47781.1| n-acetylgalactosaminyltransferase [Aedes aegypti]
BT_Q_ZJU_Singletons164223	404	A	G	40	DP=14;AF1=0.5;CI95=0.5,0.5;DP4=1,6,2,5;MQ=20;FQ=37.6;PV4=1,1.1e-08,1,1	CAC->CGC	H->R	sp|P29981|CP4C1_BLADI Cytochrome P450 4C1 OS=Blaberus discoidalis GN=CYP4C1 PE=2 SV=1	gi|231885|sp|P29981.1|CP4C1_BLADI	RecName: Full=Cytochrome P450 4C1; AltName: Full=CYPIVC1 >gi|155947|gb|AAA27819.1| cytochrome P450 [Blaberus discoidalis]
BT_Q_ZJU_Singletons164535	324	C	T	53	DP=40;AF1=0.5;CI95=0.5,0.5;DP4=8,18,4,10;MQ=20;FQ=56;PV4=1,7.6e-08,1,1	AAC->AAT	N->N	sp|Q80U95|UBE3C_MOUSE Ubiquitin-protein ligase E3C OS=Mus musculus GN=Ube3c PE=2 SV=2	gi|156538817|ref|XP_001607965.1|	PREDICTED: similar to ubiquitin protein ligase [Nasonia vitripennis]
BT_Q_ZJU_Singletons1646	174	G	A	81	DP=60;AF1=0.5;CI95=0.5,0.5;DP4=17,14,10,12;MQ=20;FQ=84;PV4=0.58,1.6e-15,1,0.28	GTG->GTA	V->V	sp|P82147|L2EFL_DROME Protein lethal(2)essential for life OS=Drosophila melanogaster GN=l(2)efl PE=1 SV=1	gi|198250388|gb|ACH85196.1|	heat shock protein 20 [Bemisia tabaci]
BT_Q_ZJU_Singletons1646	273	T	C	41	DP=18;AF1=0.5;CI95=0.5,0.5;DP4=2,6,2,5;MQ=20;FQ=43.6;PV4=1,0.0016,1,1	AAT->AAC	N->N	sp|P82147|L2EFL_DROME Protein lethal(2)essential for life OS=Drosophila melanogaster GN=l(2)efl PE=1 SV=1	gi|198250388|gb|ACH85196.1|	heat shock protein 20 [Bemisia tabaci]
BT_Q_ZJU_Singletons164931	246	T	C	39	DP=14;AF1=0.5;CI95=0.5,0.5;DP4=5,2,5,2;MQ=20;FQ=39.9;PV4=1,3.1e-10,1,0.1	AAT->AAC	N->N	sp|Q9DEE9|ARP6_CHICK Actin-related protein 6 OS=Gallus gallus GN=ACTR6 PE=2 SV=1	gi|157107715|ref|XP_001649905.1|	actin [Aedes aegypti] >gi|108879517|gb|EAT43742.1| actin [Aedes aegypti]
BT_Q_ZJU_Singletons165032	57	T	C	14.2	DP=11;AF1=0.5;CI95=0.5,0.5;DP4=6,0,5,0;MQ=20;FQ=16.5;PV4=1,2.9e-08,1,0.2	TGT->TGC	C->C	sp|O01761|UNC89_CAEEL Muscle M-line assembly protein unc-89 OS=Caenorhabditis elegans GN=unc-89 PE=1 SV=3	gi|193613280|ref|XP_001942691.1|	PREDICTED: similar to Unc-89 CG33519-PB [Acyrthosiphon pisum]
BT_Q_ZJU_Singletons165042	102	T	G	40	DP=26;AF1=0.5;CI95=0.5,0.5;DP4=11,6,5,4;MQ=20;FQ=43;PV4=0.69,0.032,1,1	ACT->ACG	T->T	sp|Q8R1F6|CQ028_MOUSE UPF0663 transmembrane protein C17orf28 homolog OS=Mus musculus PE=1 SV=1	gi|66564353|ref|XP_623465.1|	PREDICTED: similar to CG8841-PA, isoform A isoform 1 [Apis mellifera]
BT_Q_ZJU_Singletons165042	141	T	C	84	DP=24;AF1=0.5;CI95=0.5,0.5;DP4=2,5,4,11;MQ=20;FQ=27;PV4=1,4e-13,1,1	AAT->AAC	N->N	sp|Q8R1F6|CQ028_MOUSE UPF0663 transmembrane protein C17orf28 homolog OS=Mus musculus PE=1 SV=1	gi|66564353|ref|XP_623465.1|	PREDICTED: similar to CG8841-PA, isoform A isoform 1 [Apis mellifera]
BT_Q_ZJU_Singletons165054	393	T	C	59	DP=50;AF1=0.5;CI95=0.5,0.5;DP4=19,13,10,7;MQ=20;FQ=62;PV4=1,2.6e-06,1,1	GAT->GAC	D->D	sp|P35220|CTNA_DROME Catenin alpha OS=Drosophila melanogaster GN=alpha-Cat PE=1 SV=2	gi|193673870|ref|XP_001944375.1|	PREDICTED: similar to alpha Catenin CG17947-PA [Acyrthosiphon pisum]
BT_Q_ZJU_Singletons165054	405	C	T	65	DP=65;AF1=0.5;CI95=0.5,0.5;DP4=17,23,11,12;MQ=20;FQ=68;PV4=0.79,2e-14,1,1	GAC->GAT	D->D	sp|P35220|CTNA_DROME Catenin alpha OS=Drosophila melanogaster GN=alpha-Cat PE=1 SV=2	gi|193673870|ref|XP_001944375.1|	PREDICTED: similar to alpha Catenin CG17947-PA [Acyrthosiphon pisum]
BT_Q_ZJU_Singletons1652	60	C	T	42	DP=75;AF1=0.5;CI95=0.5,0.5;DP4=4,2,3,4;MQ=20;FQ=35.5;PV4=0.59,0.11,1,0.087	TAC->TAT	Y->Y	sp|Q13637|RAB32_HUMAN Ras-related protein Rab-32 OS=Homo sapiens GN=RAB32 PE=1 SV=3	gi|118777684|ref|XP_308216.2|	AGAP007654-PA [Anopheles gambiae str. PEST] >gi|116132020|gb|EAA04140.2| AGAP007654-PA [Anopheles gambiae str. PEST]
BT_Q_ZJU_Singletons16524	150	C	G,T	176	DP=141;AF1=1;CI95=1,1;DP4=1,0,90,46;MQ=20;FQ=-282;PV4=1,0.0092,1,0.24	AAC->AAG,T	N->K,T	sp|Q9CQE8|CN166_MOUSE UPF0568 protein C14orf166 homolog OS=Mus musculus PE=2 SV=1	gi|20137942|sp|Q9CQE8.1|CN166_MOUSE	RecName: Full=UPF0568 protein C14orf166 homolog >gi|29387285|gb|AAH48357.1| RIKEN cDNA 2700060E02 gene [Mus musculus] >gi|66396606|gb|AAH96571.1| RIKEN cDNA 2700060E02 gene [Mus musculus] >gi|148669587|gb|EDL01534.1| mCG140066 [Mus musculus]
BT_Q_ZJU_Singletons16524	179	C	T	33	DP=169;AF1=0.501;CI95=0.5,0.5;DP4=1,14,3,41;MQ=20;FQ=-4.76;PV4=1,1e-15,1,1	GCC->GTC	A->V	sp|Q9CQE8|CN166_MOUSE UPF0568 protein C14orf166 homolog OS=Mus musculus PE=2 SV=1	gi|20137942|sp|Q9CQE8.1|CN166_MOUSE	RecName: Full=UPF0568 protein C14orf166 homolog >gi|29387285|gb|AAH48357.1| RIKEN cDNA 2700060E02 gene [Mus musculus] >gi|66396606|gb|AAH96571.1| RIKEN cDNA 2700060E02 gene [Mus musculus] >gi|148669587|gb|EDL01534.1| mCG140066 [Mus musculus]
BT_Q_ZJU_Singletons16524	261	C	T	19.1	DP=118;AF1=0.5;CI95=0.5,0.5;DP4=45,37,19,15;MQ=20;FQ=22;PV4=1,4.8e-13,1,0.39	GAC->GAT	D->D	sp|Q9CQE8|CN166_MOUSE UPF0568 protein C14orf166 homolog OS=Mus musculus PE=2 SV=1	gi|20137942|sp|Q9CQE8.1|CN166_MOUSE	RecName: Full=UPF0568 protein C14orf166 homolog >gi|29387285|gb|AAH48357.1| RIKEN cDNA 2700060E02 gene [Mus musculus] >gi|66396606|gb|AAH96571.1| RIKEN cDNA 2700060E02 gene [Mus musculus] >gi|148669587|gb|EDL01534.1| mCG140066 [Mus musculus]
BT_Q_ZJU_Singletons1654	159	G	A	6.98	DP=122;AF1=0.5007;CI95=0.5,0.5;DP4=1,1,0,3;MQ=20;FQ=-4.32;PV4=0.4,0.022,1,0.3	GAG->GAA	E->E	sp|O88874|CCNK_MOUSE Cyclin-K OS=Mus musculus GN=Ccnk PE=1 SV=2	gi|91077186|ref|XP_972614.1|	PREDICTED: similar to cyclin-K [Tribolium castaneum]
BT_Q_ZJU_Singletons165455	105	C	T	40	DP=12;AF1=0.5;CI95=0.5,0.5;DP4=1,4,2,4;MQ=20;FQ=25.9;PV4=1,0.0042,1,0.44	GAC->GAT	D->D	sp|Q80TN5|ZDH17_MOUSE Palmitoyltransferase ZDHHC17 OS=Mus musculus GN=Zdhhc17 PE=1 SV=2	gi|48096165|ref|XP_394622.1|	PREDICTED: similar to CG6017-PA isoform 1 [Apis mellifera]
BT_Q_ZJU_Singletons165553	324	C	A	41	DP=43;AF1=0.5;CI95=0.5,0.5;DP4=17,8,10,5;MQ=20;FQ=44;PV4=1,6.5e-26,1,1	CTC->CTA	L->L	sp|Q9Y512|SAM50_HUMAN Sorting and assembly machinery component 50 homolog OS=Homo sapiens GN=SAMM50 PE=1 SV=3	gi|189238341|ref|XP_966817.2|	PREDICTED: similar to sorting and assembly machinery component 50 homolog [Tribolium castaneum]
BT_Q_ZJU_Singletons166562	531	T	A	4.77	DP=26;AF1=0.4999;CI95=0.5,0.5;DP4=11,7,4,3;MQ=20;FQ=6.99;PV4=1,0.00034,1,1	TCT->TCA	S->S	sp|Q6YHK3|CD109_HUMAN CD109 antigen OS=Homo sapiens GN=CD109 PE=1 SV=2	gi|193622526|ref|XP_001945720.1|	PREDICTED: similar to Thiolester containing protein II CG7052-PD [Acyrthosiphon pisum]
BT_Q_ZJU_Singletons166672	164	G	A	53	DP=22;AF1=0.5;CI95=0.5,0.5;DP4=8,4,4,5;MQ=20;FQ=56;PV4=0.4,3.6e-07,1,1	CGT->CAT	R->H	sp|P42787|CBPD_DROME Carboxypeptidase D OS=Drosophila melanogaster GN=svr PE=1 SV=2	gi|91084647|ref|XP_966816.1|	PREDICTED: similar to AGAP002414-PA [Tribolium castaneum]
BT_Q_ZJU_Singletons167033	192	C	G	17.1	DP=13;AF1=0.5;CI95=0.5,0.5;DP4=3,5,3,2;MQ=20;FQ=20.1;PV4=0.59,0.00011,1,1	GAC->GAG	D->E	sp|Q6DGR4|BRP16_DANRE Brain protein 16 OS=Danio rerio GN=brp16 PE=2 SV=1	gi|66547270|ref|XP_396642.2|	PREDICTED: similar to CG6073-PA [Apis mellifera]
BT_Q_ZJU_Singletons167058	123	C	T	23	DP=20;AF1=0.5;CI95=0.5,0.5;DP4=7,5,3,3;MQ=20;FQ=26;PV4=1,0.012,1,1	AGC->AGT	S->S	sp|P51521|OVO_DROME Protein ovo OS=Drosophila melanogaster GN=ovo PE=1 SV=2	gi|110763947|ref|XP_624482.2|	PREDICTED: similar to ovo CG6824-PB, isoform B [Apis mellifera]
BT_Q_ZJU_Singletons167058	381	A	G	19.1	DP=45;AF1=0.5;CI95=0.5,0.5;DP4=19,12,7,4;MQ=20;FQ=22;PV4=1,1.2e-16,1,1	GTA->GTG	V->V	sp|P51521|OVO_DROME Protein ovo OS=Drosophila melanogaster GN=ovo PE=1 SV=2	gi|110763947|ref|XP_624482.2|	PREDICTED: similar to ovo CG6824-PB, isoform B [Apis mellifera]
BT_Q_ZJU_Singletons16712	198	A	C	23.5	DP=63;AF1=0.8277;CI95=0.5,1;DP4=3,0,15,0;MQ=20;FQ=-26;PV4=1,2.8e-07,1,0.26	AAA->AAC	K->N	sp|Q80VP5|CL065_MOUSE Probable peptide chain release factor C12orf65 homolog, mitochondrial OS=Mus musculus PE=2 SV=1	gi|193599080|ref|XP_001946811.1|	PREDICTED: similar to CG30100 CG30100-PA isoform 2 [Acyrthosiphon pisum] >gi|193599082|ref|XP_001946758.1| PREDICTED: similar to CG30100 CG30100-PA isoform 1 [Acyrthosiphon pisum]
BT_Q_ZJU_Singletons16712	394	G	A	41.2	DP=70;AF1=0.5263;CI95=0.5,1;DP4=1,1,7,1;MQ=20;FQ=-17.1;PV4=0.38,0.002,1,1	GGG->AGG	G->R	sp|Q80VP5|CL065_MOUSE Probable peptide chain release factor C12orf65 homolog, mitochondrial OS=Mus musculus PE=2 SV=1	gi|193599080|ref|XP_001946811.1|	PREDICTED: similar to CG30100 CG30100-PA isoform 2 [Acyrthosiphon pisum] >gi|193599082|ref|XP_001946758.1| PREDICTED: similar to CG30100 CG30100-PA isoform 1 [Acyrthosiphon pisum]
BT_Q_ZJU_Singletons167140	381	G	A	11.3	DP=23;AF1=0.5;CI95=0.5,0.5;DP4=8,8,2,4;MQ=20;FQ=14.2;PV4=0.65,6.5e-09,1,1	CTG->CTA	L->L	sp|Q9V3C0|DDX41_DROME ATP-dependent RNA helicase abstrakt OS=Drosophila melanogaster GN=abs PE=1 SV=1	gi|110763513|ref|XP_392069.3|	PREDICTED: similar to ATP-dependent RNA helicase abstrakt (DEAD box protein abstrakt) isoform 1 [Apis mellifera]
BT_Q_ZJU_Singletons167314	650	T	C	12.3	DP=10;AF1=0.5;CI95=0.5,0.5;DP4=1,4,1,3;MQ=20;FQ=15;PV4=1,0.00073,1,1	GTG->GCG	V->A	sp|Q01443|SSP2_PLAYO Sporozoite surface protein 2 OS=Plasmodium yoelii yoelii GN=SSP2 PE=1 SV=2	gi|193693106|ref|XP_001951968.1|	PREDICTED: similar to serine protease, partial [Acyrthosiphon pisum]
BT_Q_ZJU_Singletons167393	348	A	G	13.2	DP=18;AF1=0.5;CI95=0.5,0.5;DP4=5,6,3,2;MQ=20;FQ=16.1;PV4=1,2.1e-06,1,1	TTA->TTG	L->L	sp|P21932|ADCY3_RAT Adenylate cyclase type 3 OS=Rattus norvegicus GN=Adcy3 PE=2 SV=1	gi|189237219|ref|XP_001810222.1|	PREDICTED: similar to AGAP009315-PA [Tribolium castaneum]
BT_Q_ZJU_Singletons167406	183	C	T	15.1	DP=10;AF1=0.5;CI95=0.5,0.5;DP4=4,2,2,2;MQ=20;FQ=18.1;PV4=1,6.1e-09,1,1	AAC->AAT	N->N	sp|A2ASS6|TITIN_MOUSE Titin OS=Mus musculus GN=Ttn PE=1 SV=1	gi|195172580|ref|XP_002027075.1|	GL18185 [Drosophila persimilis] >gi|194112853|gb|EDW34896.1| GL18185 [Drosophila persimilis]
BT_Q_ZJU_Singletons167559	495	C	G	20	DP=14;AF1=0.5;CI95=0.5,0.5;DP4=6,2,3,3;MQ=20;FQ=23;PV4=0.58,1.4e-06,1,0.2	GTC->GTG	V->V	sp|P12270|TPR_HUMAN Nucleoprotein TPR OS=Homo sapiens GN=TPR PE=1 SV=3	gi|158301661|ref|XP_321328.4|	AGAP001754-PA [Anopheles gambiae str. PEST] >gi|157012580|gb|EAA01240.5| AGAP001754-PA [Anopheles gambiae str. PEST]
BT_Q_ZJU_Singletons167595	387	G	A	6.2	DP=22;AF1=0.4999;CI95=0.5,0.5;DP4=9,7,5,1;MQ=20;FQ=8.65;PV4=0.35,0.00043,1,1	GCG->GCA	A->A	sp|Q80Y98|DDHD2_MOUSE Phospholipase DDHD2 OS=Mus musculus GN=Ddhd2 PE=1 SV=2	gi|110750181|ref|XP_392149.3|	PREDICTED: similar to CG8552-PA [Apis mellifera]
BT_Q_ZJU_Singletons167595	411	T	A	49	DP=19;AF1=0.5;CI95=0.5,0.5;DP4=5,5,6,3;MQ=20;FQ=52;PV4=0.65,5.2e-05,1,0.24	TCT->TCA	S->S	sp|Q80Y98|DDHD2_MOUSE Phospholipase DDHD2 OS=Mus musculus GN=Ddhd2 PE=1 SV=2	gi|110750181|ref|XP_392149.3|	PREDICTED: similar to CG8552-PA [Apis mellifera]
BT_Q_ZJU_Singletons167624	255	G	A	40	DP=28;AF1=0.5;CI95=0.5,0.5;DP4=8,8,5,6;MQ=20;FQ=43;PV4=1,1.9e-18,1,0.065	CTG->CTA	L->L	sp|Q5RDD3|ETFD_PONAB Electron transfer flavoprotein-ubiquinone oxidoreductase, mitochondrial OS=Pongo abelii GN=ETFDH PE=2 SV=1	gi|91081319|ref|XP_969902.1|	PREDICTED: similar to AGAP005894-PA [Tribolium castaneum]
BT_Q_ZJU_Singletons16858	75	G	A	61	DP=41;AF1=0.5;CI95=0.5,0.5;DP4=19,5,11,5;MQ=20;FQ=63.9;PV4=0.48,7.5e-12,1,0.49	ACG->ACA	T->T	sp|Q9CQU1|MFAP1_MOUSE Microfibrillar-associated protein 1 OS=Mus musculus GN=Mfap1 PE=1 SV=1	gi|110766351|ref|XP_395869.3|	PREDICTED: similar to CG1017-PA [Apis mellifera]
BT_Q_ZJU_Singletons16933	96	G	A	7.8	DP=17;AF1=0.5;CI95=0.5,0.5;DP4=8,1,2,2;MQ=20;FQ=10.4;PV4=0.2,0.00077,1,0.2	GGG->GGA	G->G	sp|Q9QZR8|PDZD2_RAT PDZ domain-containing protein 2 OS=Rattus norvegicus GN=Pdzd2 PE=1 SV=1	gi|195382392|ref|XP_002049914.1|	GJ21853 [Drosophila virilis] >gi|194144711|gb|EDW61107.1| GJ21853 [Drosophila virilis]
BT_Q_ZJU_Singletons16933	273	T	A	79	DP=30;AF1=0.5;CI95=0.5,0.5;DP4=8,5,11,5;MQ=20;FQ=72.5;PV4=0.71,8.4e-10,1,0.46	TCT->TCA	S->S	sp|Q9QZR8|PDZD2_RAT PDZ domain-containing protein 2 OS=Rattus norvegicus GN=Pdzd2 PE=1 SV=1	gi|195382392|ref|XP_002049914.1|	GJ21853 [Drosophila virilis] >gi|194144711|gb|EDW61107.1| GJ21853 [Drosophila virilis]
BT_Q_ZJU_Singletons17021	242	G	A	185	DP=77;AF1=1;CI95=1,1;DP4=0,1,18,47;MQ=20;FQ=-201;PV4=1,0.067,1,0.14	CGC->CAC	R->H	sp|Q9VW97|LSDA_DROME Possible lysine-specific histone demethylase 1 OS=Drosophila melanogaster GN=Su(var)3-3 PE=1 SV=1	gi|66517904|ref|XP_624329.1|	PREDICTED: similar to amine oxidase (flavin containing) domain 2 [Apis mellifera]
BT_Q_ZJU_Singletons17187	606	G	A	27	DP=46;AF1=0.5;CI95=0.5,0.5;DP4=12,20,4,8;MQ=20;FQ=30;PV4=1,2.3e-06,1,1	CTG->CTA	L->L	sp|Q967D7|TUTL_DROME Protein turtle OS=Drosophila melanogaster GN=tutl PE=2 SV=2	gi|66506287|ref|XP_624022.1|	PREDICTED: similar to CG16857-PA [Apis mellifera]
BT_Q_ZJU_Singletons17228	432	C	T	48	DP=26;AF1=0.5;CI95=0.5,0.5;DP4=4,12,4,6;MQ=20;FQ=51;PV4=0.66,2.6e-07,1,1	CAC->CAT	H->H	sp|Q9UI26|IPO11_HUMAN Importin-11 OS=Homo sapiens GN=IPO11 PE=1 SV=1	gi|115634777|ref|XP_793829.2|	PREDICTED: similar to Importin 11 [Strongylocentrotus purpuratus] >gi|115936429|ref|XP_001181674.1| PREDICTED: similar to Importin 11 [Strongylocentrotus purpuratus]
BT_Q_ZJU_Singletons17482	21	T	G	8.64	DP=17;AF1=0.5;CI95=0.5,0.5;DP4=8,0,7,0;MQ=20;FQ=11.3;PV4=1,3.1e-11,1,0.031	GCT->GCG	A->A	sp|Q9DE27|RUVB2_XENLA RuvB-like 2 OS=Xenopus laevis GN=ruvbl2 PE=2 SV=1	gi|110763884|ref|XP_001122537.1|	PREDICTED: similar to RuvB-like 2 (p47 protein) [Apis mellifera]
BT_Q_ZJU_Singletons17482	69	T	A	76	DP=45;AF1=0.5;CI95=0.5,0.5;DP4=14,11,9,8;MQ=20;FQ=79;PV4=1,1.5e-08,1,1	GCT->GCA	A->A	sp|Q9DE27|RUVB2_XENLA RuvB-like 2 OS=Xenopus laevis GN=ruvbl2 PE=2 SV=1	gi|110763884|ref|XP_001122537.1|	PREDICTED: similar to RuvB-like 2 (p47 protein) [Apis mellifera]
BT_Q_ZJU_Singletons17482	303	T	C	39	DP=41;AF1=0.5;CI95=0.5,0.5;DP4=9,17,5,9;MQ=20;FQ=42;PV4=1,4.6e-15,1,1	TGT->TGC	C->C	sp|Q9DE27|RUVB2_XENLA RuvB-like 2 OS=Xenopus laevis GN=ruvbl2 PE=2 SV=1	gi|110763884|ref|XP_001122537.1|	PREDICTED: similar to RuvB-like 2 (p47 protein) [Apis mellifera]
BT_Q_ZJU_Singletons17539	624	G	T	4.78	DP=14;AF1=0.5015;CI95=0.5,0.5;DP4=2,0,3,0;MQ=20;FQ=-6.44;PV4=1,0.028,1,1	GGG->GGT	G->G	sp|Q9R0Q1|SYTL4_MOUSE Synaptotagmin-like protein 4 OS=Mus musculus GN=Sytl4 PE=1 SV=1	gi|91077372|ref|XP_975183.1|	PREDICTED: similar to bitesize CG33555-PC [Tribolium castaneum]
BT_Q_ZJU_Singletons17679	261	C	T	29	DP=14;AF1=0.5;CI95=0.5,0.5;DP4=5,3,3,3;MQ=20;FQ=32;PV4=1,3.8e-05,1,1	GAC->GAT	D->D	sp|Q9BTA9|WAC_HUMAN WW domain-containing adapter protein with coiled-coil OS=Homo sapiens GN=WAC PE=1 SV=3	gi|110775792|ref|XP_396987.3|	PREDICTED: similar to CG8949-PA [Apis mellifera]
BT_Q_ZJU_Singletons17685	319	A	C	133	DP=63;AF1=1;CI95=1,1;DP4=1,0,10,9;MQ=20;FQ=-67;PV4=1,1,1,1	AAG->CAG	K->Q	sp|Q292H2|DOP1_DROPS Protein dopey-1 homolog OS=Drosophila pseudoobscura pseudoobscura GN=GA13490 PE=3 SV=1	gi|193716249|ref|XP_001943256.1|	PREDICTED: similar to Protein dopey-1 homolog [Acyrthosiphon pisum]
BT_Q_ZJU_Singletons17774	198	G	A	46	DP=17;AF1=0.5;CI95=0.5,0.5;DP4=3,6,2,6;MQ=20;FQ=48.8;PV4=1,8.8e-06,1,1	GTG->GTA	V->V	sp|P31396|HR3_DROME Probable nuclear hormone receptor HR3 OS=Drosophila melanogaster GN=Hr46 PE=1 SV=1	gi|114049535|emb|CAJ90621.1|	HR3 isoform A [Blattella germanica]
BT_Q_ZJU_Singletons17797	45	T	C	24	DP=11;AF1=0.5;CI95=0.5,0.5;DP4=3,1,4,1;MQ=20;FQ=17.6;PV4=1,0.0084,1,1	GAT->GAC	D->D	sp|Q9D892|ITPA_MOUSE Inosine triphosphate pyrophosphatase OS=Mus musculus GN=Itpa PE=2 SV=2	gi|73991962|ref|XP_851574.1|	PREDICTED: similar to inosine triphosphatase isoform a [Canis familiaris]
BT_Q_ZJU_Singletons17815	108	G	T	36	DP=84;AF1=0.5;CI95=0.5,0.5;DP4=15,0,4,4;MQ=20;FQ=35.5;PV4=0.0079,0.00096,1,1	GGG->GGT	G->G	sp|Q9VPH7|ERF1_DROME Eukaryotic peptide chain release factor subunit 1 OS=Drosophila melanogaster GN=eRF1 PE=1 SV=2	gi|156548282|ref|XP_001605843.1|	PREDICTED: similar to LD23157p [Nasonia vitripennis]
BT_Q_ZJU_Singletons17815	127	T	G	8.64	DP=86;AF1=0.5;CI95=0.5,0.5;DP4=6,0,3,1;MQ=20;FQ=11.2;PV4=0.4,0.00028,1,1	TCT->GCT	S->A	sp|Q9VPH7|ERF1_DROME Eukaryotic peptide chain release factor subunit 1 OS=Drosophila melanogaster GN=eRF1 PE=1 SV=2	gi|156548282|ref|XP_001605843.1|	PREDICTED: similar to LD23157p [Nasonia vitripennis]
BT_Q_ZJU_Singletons17815	304	T	G	67	DP=263;AF1=1;CI95=1,1;DP4=0,3,4,28;MQ=20;FQ=-73;PV4=1,3.2e-11,1,0.032	TTT->GTT	F->V	sp|Q9VPH7|ERF1_DROME Eukaryotic peptide chain release factor subunit 1 OS=Drosophila melanogaster GN=eRF1 PE=1 SV=2	gi|156548282|ref|XP_001605843.1|	PREDICTED: similar to LD23157p [Nasonia vitripennis]
BT_Q_ZJU_Singletons17815	342	C	T	4.77	DP=141;AF1=0.4999;CI95=0.5,0.5;DP4=7,88,5,41;MQ=20;FQ=6.99;PV4=0.53,5.8e-09,1,1	AAC->AAT	N->N	sp|Q9VPH7|ERF1_DROME Eukaryotic peptide chain release factor subunit 1 OS=Drosophila melanogaster GN=eRF1 PE=1 SV=2	gi|156548282|ref|XP_001605843.1|	PREDICTED: similar to LD23157p [Nasonia vitripennis]
BT_Q_ZJU_Singletons17866	90	A	T	9.52	DP=16;AF1=0.5;CI95=0.5,0.5;DP4=9,2,4,1;MQ=20;FQ=12.3;PV4=1,0.026,1,1	CCA->CCT	P->P	sp|Q9U8W7|TL5B_TACTR Techylectin-5B OS=Tachypleus tridentatus PE=1 SV=1	gi|157124012|ref|XP_001654019.1|	fibrinogen and fibronectin [Aedes aegypti] >gi|108874148|gb|EAT38373.1| fibrinogen and fibronectin [Aedes aegypti]
BT_Q_ZJU_Singletons18143	146	T	C	42	DP=25;AF1=0.5;CI95=0.5,0.5;DP4=7,8,4,5;MQ=20;FQ=45;PV4=1,1e-05,1,0.31	GTA->GCA	V->A	sp|Q91WC9|DGLB_MOUSE Sn1-specific diacylglycerol lipase beta OS=Mus musculus GN=Daglb PE=1 SV=2	gi|193580139|ref|XP_001946021.1|	PREDICTED: similar to neural stem cell-derived dendrite regulator [Acyrthosiphon pisum]
BT_Q_ZJU_Singletons1831	376	G	A	21	DP=49;AF1=0.5;CI95=0.5,0.5;DP4=20,13,8,4;MQ=20;FQ=24;PV4=1,0.0038,1,1	GTC->ATC	V->I	sp|A0JPP1|NC2A_RAT Dr1-associated corepressor OS=Rattus norvegicus GN=Drap1 PE=2 SV=1	gi|91094389|ref|XP_971252.1|	PREDICTED: similar to NC2alpha CG10318-PA [Tribolium castaneum]
BT_Q_ZJU_Singletons18331	179	C	G	4.77	DP=11;AF1=0.4999;CI95=0.5,0.5;DP4=1,6,4,0;MQ=20;FQ=6.98;PV4=0.015,0.0011,1,1	GCT->GGT	A->G	sp|P35220|CTNA_DROME Catenin alpha OS=Drosophila melanogaster GN=alpha-Cat PE=1 SV=2	gi|193673870|ref|XP_001944375.1|	PREDICTED: similar to alpha Catenin CG17947-PA [Acyrthosiphon pisum]
BT_Q_ZJU_Singletons1835	213	C	T	90	DP=29;AF1=0.5;CI95=0.5,0.5;DP4=7,5,7,9;MQ=20;FQ=68;PV4=0.7,1.1e-07,1,1	TGC->TGT	C->C	sp|Q91YP3|DEOC_MOUSE Putative deoxyribose-phosphate aldolase OS=Mus musculus GN=Dera PE=2 SV=1	gi|149049125|gb|EDM01579.1|	rCG30068, isoform CRA_a [Rattus norvegicus]
BT_Q_ZJU_Singletons18401	257	A	C	3.54	DP=12;AF1=0.4998;CI95=0.5,0.5;DP4=5,3,0,4;MQ=20;FQ=5.47;PV4=0.081,0.0049,1,0.037	AAC->ACC	N->T	sp|P18172|DHGL_DROPS Glucose dehydrogenase [acceptor] OS=Drosophila pseudoobscura pseudoobscura GN=Gld PE=3 SV=4	gi|91085217|ref|XP_972484.1|	PREDICTED: similar to CG9518 CG9518-PA [Tribolium castaneum]
BT_Q_ZJU_Singletons18532	577	T	G	8.93	DP=57;AF1=0.543;CI95=0.5,1;DP4=0,1,3,0;MQ=20;FQ=-19;PV4=0.25,0.0081,1,0.33	TGT->GGT	C->G	sp|Q9DC61|MPPA_MOUSE Mitochondrial-processing peptidase subunit alpha OS=Mus musculus GN=Pmpca PE=1 SV=1	gi|283135236|ref|NP_001164373.1|	mitochondrial-processing peptidase subunit alpha [Nasonia vitripennis]
BT_Q_ZJU_Singletons19008	384	C	T	39	DP=17;AF1=0.5;CI95=0.5,0.5;DP4=6,2,5,2;MQ=20;FQ=41.4;PV4=1,1.6e-07,1,1	TGC->TGT	C->C	sp|P21953|ODBB_HUMAN 2-oxoisovalerate dehydrogenase subunit beta, mitochondrial OS=Homo sapiens GN=BCKDHB PE=1 SV=2	gi|170058287|ref|XP_001864856.1|	2-oxoisovalerate dehydrogenase subunit beta, mitochondrial [Culex quinquefasciatus] >gi|167877436|gb|EDS40819.1| 2-oxoisovalerate dehydrogenase subunit beta, mitochondrial [Culex quinquefasciatus]
BT_Q_ZJU_Singletons19099	180	C	T	12.3	DP=10;AF1=0.5;CI95=0.5,0.5;DP4=2,4,3,1;MQ=20;FQ=15.1;PV4=0.52,0.0014,1,1	CAC->CAT	H->H	sp|Q5ZLK6|KI18B_CHICK Kinesin-like protein KIF18B OS=Gallus gallus GN=KIF18B PE=2 SV=1	gi|91079318|ref|XP_967885.1|	PREDICTED: similar to kinesin heavy chain [Tribolium castaneum]
BT_Q_ZJU_Singletons19099	899	C	T	54	DP=36;AF1=0.5;CI95=0.5,0.5;DP4=13,7,7,6;MQ=20;FQ=57;PV4=0.72,1.7e-07,1,1	GCG->GTG	A->V	sp|Q5ZLK6|KI18B_CHICK Kinesin-like protein KIF18B OS=Gallus gallus GN=KIF18B PE=2 SV=1	gi|91079318|ref|XP_967885.1|	PREDICTED: similar to kinesin heavy chain [Tribolium castaneum]
BT_Q_ZJU_Singletons19099	954	T	C	72	DP=46;AF1=0.5;CI95=0.5,0.5;DP4=9,18,6,11;MQ=20;FQ=75;PV4=1,1.6e-08,1,1	AGT->AGC	S->S	sp|Q5ZLK6|KI18B_CHICK Kinesin-like protein KIF18B OS=Gallus gallus GN=KIF18B PE=2 SV=1	gi|91079318|ref|XP_967885.1|	PREDICTED: similar to kinesin heavy chain [Tribolium castaneum]
BT_Q_ZJU_Singletons19117	264	C	T	23	DP=15;AF1=0.5;CI95=0.5,0.5;DP4=6,3,2,4;MQ=20;FQ=26;PV4=0.31,3.4e-07,1,0.084	AAC->AAT	N->N	sp|Q52KR2|LRIG2_MOUSE Leucine-rich repeats and immunoglobulin-like domains protein 2 OS=Mus musculus GN=Lrig2 PE=2 SV=1	gi|170062865|ref|XP_001866855.1|	toll [Culex quinquefasciatus] >gi|167880620|gb|EDS44003.1| toll [Culex quinquefasciatus]
BT_Q_ZJU_Singletons1955	2604	G	T	40	DP=77;AF1=0.5003;CI95=0.5,0.5;DP4=7,0,18,1;MQ=20;FQ=4.13;PV4=1,1.5e-07,1,1	GGG->GGT	G->G	sp|Q2TL32|UBR4_RAT E3 ubiquitin-protein ligase UBR4 OS=Rattus norvegicus GN=Ubr4 PE=2 SV=2	gi|110770080|ref|XP_392827.3|	PREDICTED: similar to purity of essence CG14472-PA, partial [Apis mellifera]
BT_Q_ZJU_Singletons19603	344	A	G	25.7	DP=92;AF1=0.5939;CI95=0.5,1;DP4=0,1,3,1;MQ=20;FQ=-22;PV4=0.4,0.0013,1,0.032	GAA->GGA	E->G	sp|Q7SY23|AL4A1_DANRE Delta-1-pyrroline-5-carboxylate dehydrogenase, mitochondrial OS=Danio rerio GN=aldh4a1 PE=2 SV=1	gi|193718365|ref|XP_001952392.1|	PREDICTED: similar to pyrroline-5-carboxylate dehydrogenase [Acyrthosiphon pisum]
BT_Q_ZJU_Singletons19603	348	A	T	72.2	DP=80;AF1=1;CI95=0.5,1;DP4=0,1,7,4;MQ=20;FQ=-43;PV4=0.42,0.017,1,0.086	ACA->ACT	T->T	sp|Q7SY23|AL4A1_DANRE Delta-1-pyrroline-5-carboxylate dehydrogenase, mitochondrial OS=Danio rerio GN=aldh4a1 PE=2 SV=1	gi|193718365|ref|XP_001952392.1|	PREDICTED: similar to pyrroline-5-carboxylate dehydrogenase [Acyrthosiphon pisum]
BT_Q_ZJU_Singletons19807	157	A	G	123	DP=157;AF1=1;CI95=1,1;DP4=0,1,18,10;MQ=20;FQ=-94;PV4=0.38,0.069,1,1	AAG->GAG	K->E	sp|Q28479|IDH3B_MACFA Isocitrate dehydrogenase [NAD] subunit beta, mitochondrial OS=Macaca fascicularis GN=IDH3B PE=2 SV=2	gi|189241141|ref|XP_973953.2|	PREDICTED: similar to CG6439 CG6439-PA [Tribolium castaneum]
BT_Q_ZJU_Singletons20070	123	A	C	51.2	DP=205;AF1=1;CI95=0.5,1;DP4=2,0,14,1;MQ=20;FQ=-43;PV4=1,0.13,1,0.031	GAA->GAC	E->D	sp|P24785|MLE_DROME Dosage compensation regulator OS=Drosophila melanogaster GN=mle PE=1 SV=2	gi|156550653|ref|XP_001604965.1|	PREDICTED: similar to maleless protein [Nasonia vitripennis]
BT_Q_ZJU_Singletons2028	102	C	T	38	DP=16;AF1=0.5;CI95=0.5,0.5;DP4=7,2,4,3;MQ=20;FQ=40.8;PV4=0.6,5.7e-05,1,1	GAC->GAT	D->D	sp|O16264|PEBPH_CAEEL Phosphatidylethanolamine-binding protein homolog F40A3.3 OS=Caenorhabditis elegans GN=F40A3.3 PE=2 SV=1	gi|91094431|ref|XP_969591.1|	PREDICTED: similar to AGAP008909-PA [Tribolium castaneum]
BT_Q_ZJU_Singletons20315	283	A	G	30	DP=19;AF1=0.5;CI95=0.5,0.5;DP4=7,4,2,5;MQ=20;FQ=33;PV4=0.33,5.2e-07,1,1	ATA->GTA	I->V	sp|P54185|OBA5_DROME Putative odorant-binding protein A5 OS=Drosophila melanogaster GN=a5 PE=1 SV=2	gi|157133196|ref|XP_001662795.1|	phosphatidylethanolamine-binding protein [Aedes aegypti] >gi|108870917|gb|EAT35142.1| phosphatidylethanolamine-binding protein [Aedes aegypti]
BT_Q_ZJU_Singletons20494	159	C	T	4.77	DP=11;AF1=0.4999;CI95=0.5,0.5;DP4=4,2,4,1;MQ=20;FQ=6.98;PV4=1,0.0011,1,0.2	AAC->AAT	N->N	sp|Q805A1|SMC5_XENLA Structural maintenance of chromosomes protein 5 OS=Xenopus laevis GN=smc5 PE=2 SV=1	gi|91087405|ref|XP_975667.1|	PREDICTED: similar to structural maintenance of chromosomes 5 smc5 [Tribolium castaneum]
BT_Q_ZJU_Singletons20534	108	C	T	43	DP=22;AF1=0.5;CI95=0.5,0.5;DP4=5,6,7,4;MQ=20;FQ=46;PV4=0.67,6e-21,1,0.43	TAC->TAT	Y->Y	sp|Q8CIM8|INT4_MOUSE Integrator complex subunit 4 OS=Mus musculus GN=Ints4 PE=2 SV=1	gi|193595382|ref|XP_001944943.1|	PREDICTED: similar to lethal (1) G0095 CG12113-PA [Acyrthosiphon pisum]
BT_Q_ZJU_Singletons20557	382	C	T	25.6	DP=234;AF1=0.9998;CI95=0.5,1;DP4=0,7,1,30;MQ=20;FQ=-29;PV4=1,1.8e-05,1,1	CCC->TCC	P->S	sp|Q8BK64|AHSA1_MOUSE Activator of 90 kDa heat shock protein ATPase homolog 1 OS=Mus musculus GN=Ahsa1 PE=2 SV=2	gi|156545980|ref|XP_001607273.1|	PREDICTED: similar to Bm44 [Nasonia vitripennis]
BT_Q_ZJU_Singletons20576	141	C	T	57	DP=28;AF1=0.5;CI95=0.5,0.5;DP4=6,11,6,5;MQ=20;FQ=60;PV4=0.44,1.2e-05,1,0.16	GAC->GAT	D->D	sp|Q5RKH1|PRP4B_RAT Serine/threonine-protein kinase PRP4 homolog OS=Rattus norvegicus GN=Prpf4b PE=2 SV=1	gi|156553308|ref|XP_001599703.1|	PREDICTED: similar to prp4 [Nasonia vitripennis]
BT_Q_ZJU_Singletons2065	378	C	T	72	DP=41;AF1=0.5;CI95=0.5,0.5;DP4=9,14,12,6;MQ=20;FQ=75;PV4=0.12,0.1,1,1	GAC->GAT	D->D	sp|Q90744|NAGAB_CHICK Alpha-N-acetylgalactosaminidase OS=Gallus gallus GN=NAGA PE=1 SV=1	gi|193617883|ref|XP_001946391.1|	PREDICTED: similar to alpha-galactosidase/alpha-n-acetylgalactosaminidase [Acyrthosiphon pisum]
BT_Q_ZJU_Singletons2065	584	G	A	16.1	DP=24;AF1=0.5005;CI95=0.5,0.5;DP4=3,0,1,3;MQ=20;FQ=-3.03;PV4=0.14,1,1,0.4	GGT->GAT	G->D	sp|Q90744|NAGAB_CHICK Alpha-N-acetylgalactosaminidase OS=Gallus gallus GN=NAGA PE=1 SV=1	gi|193617883|ref|XP_001946391.1|	PREDICTED: similar to alpha-galactosidase/alpha-n-acetylgalactosaminidase [Acyrthosiphon pisum]
BT_Q_ZJU_Singletons2065	592	G	A	4.14	DP=28;AF1=0.5014;CI95=0.5,0.5;DP4=2,0,0,3;MQ=20;FQ=-6.5;PV4=0.1,0.061,1,0.12	GCA->ACA	A->T	sp|Q90744|NAGAB_CHICK Alpha-N-acetylgalactosaminidase OS=Gallus gallus GN=NAGA PE=1 SV=1	gi|193617883|ref|XP_001946391.1|	PREDICTED: similar to alpha-galactosidase/alpha-n-acetylgalactosaminidase [Acyrthosiphon pisum]
BT_Q_ZJU_Singletons20651	479	A	C	69.5	DP=58;AF1=1;CI95=0.5,1;DP4=1,0,4,4;MQ=20;FQ=-34;PV4=1,0.11,1,1	AAT->ACT	N->T	sp|O16098|MAL1_DROVI Maltase 1 OS=Drosophila virilis GN=Mav1 PE=3 SV=1	gi|195387213|ref|XP_002052293.1|	maltase 1 [Drosophila virilis] >gi|194148750|gb|EDW64448.1| maltase 1 [Drosophila virilis]
BT_Q_ZJU_Singletons20651	763	C	T	5.46	DP=62;AF1=0.4999;CI95=0.5,0.5;DP4=3,1,4,0;MQ=20;FQ=7.66;PV4=1,0.00056,1,0.042	CTC->TTC	L->F	sp|O16098|MAL1_DROVI Maltase 1 OS=Drosophila virilis GN=Mav1 PE=3 SV=1	gi|195387213|ref|XP_002052293.1|	maltase 1 [Drosophila virilis] >gi|194148750|gb|EDW64448.1| maltase 1 [Drosophila virilis]
BT_Q_ZJU_Singletons20651	955	T	G	29.1	DP=63;AF1=0.9966;CI95=0.5,1;DP4=0,1,6,0;MQ=20;FQ=-28;PV4=0.14,3.6e-06,1,0.086	TGG->GGG	W->G	sp|O16098|MAL1_DROVI Maltase 1 OS=Drosophila virilis GN=Mav1 PE=3 SV=1	gi|195387213|ref|XP_002052293.1|	maltase 1 [Drosophila virilis] >gi|194148750|gb|EDW64448.1| maltase 1 [Drosophila virilis]
BT_Q_ZJU_Singletons20750	600	C	T	26	DP=27;AF1=0.5;CI95=0.5,0.5;DP4=8,11,4,4;MQ=20;FQ=29;PV4=1,1.3e-05,1,1	CGC->CGT	R->R	sp|P13395|SPTCA_DROME Spectrin alpha chain OS=Drosophila melanogaster GN=alpha-Spec PE=1 SV=2	gi|195435804|ref|XP_002065869.1|	GK20514 [Drosophila willistoni] >gi|194161954|gb|EDW76855.1| GK20514 [Drosophila willistoni]
BT_Q_ZJU_Singletons20882	375	C	T	94	DP=25;AF1=0.5;CI95=0.5,0.5;DP4=5,4,8,8;MQ=20;FQ=47;PV4=1,0.029,1,1	GGC->GGT	G->G	sp|Q9VXY2|MADD_DROME MAP kinase-activating death domain protein OS=Drosophila melanogaster GN=rab3-GEF PE=2 SV=1	gi|157119022|ref|XP_001659298.1|	map-kinase activating death domain protein (madd)/denn/aex-3(c.elegans) [Aedes aegypti] >gi|108883198|gb|EAT47423.1| map-kinase activating death domain protein (madd)/denn/aex-3(c.elegans) [Aedes aegypti]
BT_Q_ZJU_Singletons21073	123	T	A	57	DP=13;AF1=0.5;CI95=0.5,0.5;DP4=3,2,5,3;MQ=20;FQ=24;PV4=1,0.015,1,0.26	GCT->GCA	A->A	sp|Q5BJS2|LHFP_RAT Lipoma HMGIC fusion partner OS=Rattus norvegicus GN=Lhfp PE=2 SV=1	gi|50730927|ref|XP_417083.1|	PREDICTED: similar to lipoma HMGIC fusion partner [Gallus gallus]
BT_Q_ZJU_Singletons21073	432	T	C	15.1	DP=41;AF1=0.5;CI95=0.5,0.5;DP4=14,16,6,4;MQ=20;FQ=18.1;PV4=0.72,6e-05,1,1	GAT->GAC	D->D	sp|Q5BJS2|LHFP_RAT Lipoma HMGIC fusion partner OS=Rattus norvegicus GN=Lhfp PE=2 SV=1	gi|50730927|ref|XP_417083.1|	PREDICTED: similar to lipoma HMGIC fusion partner [Gallus gallus]
BT_Q_ZJU_Singletons21073	456	C	T	72	DP=35;AF1=0.5;CI95=0.5,0.5;DP4=2,17,4,12;MQ=20;FQ=67.2;PV4=0.38,3.4e-13,1,0.26	TGC->TGT	C->C	sp|Q5BJS2|LHFP_RAT Lipoma HMGIC fusion partner OS=Rattus norvegicus GN=Lhfp PE=2 SV=1	gi|50730927|ref|XP_417083.1|	PREDICTED: similar to lipoma HMGIC fusion partner [Gallus gallus]
BT_Q_ZJU_Singletons21125	507	A	G	95	DP=55;AF1=0.5;CI95=0.5,0.5;DP4=7,19,6,19;MQ=20;FQ=97.2;PV4=1,0.0008,1,1	CCA->CCG	P->P	sp|Q5R4R6|SRP54_PONAB Signal recognition particle 54 kDa protein OS=Pongo abelii GN=SRP54 PE=2 SV=1	gi|91079686|ref|XP_967889.1|	PREDICTED: similar to AGAP004610-PA [Tribolium castaneum]
BT_Q_ZJU_Singletons21125	858	C	T	30	DP=58;AF1=0.5;CI95=0.5,0.5;DP4=20,19,10,6;MQ=20;FQ=33;PV4=0.56,0.011,1,1	GGC->GGT	G->G	sp|Q5R4R6|SRP54_PONAB Signal recognition particle 54 kDa protein OS=Pongo abelii GN=SRP54 PE=2 SV=1	gi|91079686|ref|XP_967889.1|	PREDICTED: similar to AGAP004610-PA [Tribolium castaneum]
BT_Q_ZJU_Singletons21125	1014	C	T	47.5	DP=151;AF1=0.5718;CI95=0.5,1;DP4=0,3,1,13;MQ=20;FQ=-21;PV4=1,0.014,1,1	GCC->GCT	A->A	sp|Q5R4R6|SRP54_PONAB Signal recognition particle 54 kDa protein OS=Pongo abelii GN=SRP54 PE=2 SV=1	gi|91079686|ref|XP_967889.1|	PREDICTED: similar to AGAP004610-PA [Tribolium castaneum]
BT_Q_ZJU_Singletons21163	74	G	C	34	DP=50;AF1=0.5;CI95=0.5,0.5;DP4=12,0,12,1;MQ=20;FQ=30.8;PV4=1,0.00012,1,0.49	GGT->GCT	G->A	sp|O16098|MAL1_DROVI Maltase 1 OS=Drosophila virilis GN=Mav1 PE=3 SV=1	gi|193709215|ref|XP_001943317.1|	PREDICTED: similar to GA13362-PA [Acyrthosiphon pisum]
BT_Q_ZJU_Singletons21163	81	T	C	8.64	DP=52;AF1=0.5;CI95=0.5,0.5;DP4=12,0,10,0;MQ=20;FQ=11.3;PV4=1,6.8e-13,1,1	TTT->TTC	F->F	sp|O16098|MAL1_DROVI Maltase 1 OS=Drosophila virilis GN=Mav1 PE=3 SV=1	gi|193709215|ref|XP_001943317.1|	PREDICTED: similar to GA13362-PA [Acyrthosiphon pisum]
BT_Q_ZJU_Singletons21225	294	T	C	49	DP=21;AF1=0.5;CI95=0.5,0.5;DP4=4,5,2,7;MQ=20;FQ=51.7;PV4=0.62,7.1e-11,1,1	CGT->CGC	R->R	sp|Q8C8U0|LIPB1_MOUSE Liprin-beta-1 OS=Mus musculus GN=Ppfibp1 PE=1 SV=3	gi|156550795|ref|XP_001600468.1|	PREDICTED: similar to ENSANGP00000016082 [Nasonia vitripennis]
BT_Q_ZJU_Singletons21239	122	G	A	112	DP=36;AF1=1;CI95=1,1;DP4=0,1,7,7;MQ=20;FQ=-52;PV4=1,0.021,1,1	GGG->GAG	G->E	sp|P40798|STC_DROME Protein shuttle craft OS=Drosophila melanogaster GN=stc PE=1 SV=2	gi|110763873|ref|XP_395912.3|	PREDICTED: similar to shuttle craft CG3647-PA, isoform A [Apis mellifera]
BT_Q_ZJU_Singletons2126	36	C	T	8.64	DP=68;AF1=0.5;CI95=0.5,0.5;DP4=44,3,15,3;MQ=20;FQ=11.3;PV4=0.34,6.3e-12,1,0.13	CAC->CAT	H->H	sp|Q9VCI5|DHSD_DROME Putative succinate dehydrogenase [ubiquinone] cytochrome b small subunit, mitochondrial OS=Drosophila melanogaster GN=CG10219 PE=1 SV=1	gi|242019132|ref|XP_002430019.1|	succinate dehydrogenase, cytochrome B small subunit [Pediculus humanus corporis] >gi|212515081|gb|EEB17281.1| succinate dehydrogenase, cytochrome B small subunit [Pediculus humanus corporis]
BT_Q_ZJU_Singletons2126	261	T	G	85	DP=90;AF1=1;CI95=1,1;DP4=0,1,4,11;MQ=20;FQ=-55;PV4=1,0.00085,1,0.29	GTT->GTG	V->V	sp|Q9VCI5|DHSD_DROME Putative succinate dehydrogenase [ubiquinone] cytochrome b small subunit, mitochondrial OS=Drosophila melanogaster GN=CG10219 PE=1 SV=1	gi|242019132|ref|XP_002430019.1|	succinate dehydrogenase, cytochrome B small subunit [Pediculus humanus corporis] >gi|212515081|gb|EEB17281.1| succinate dehydrogenase, cytochrome B small subunit [Pediculus humanus corporis]
BT_Q_ZJU_Singletons21281	411	G	A	59	DP=43;AF1=0.5;CI95=0.5,0.5;DP4=11,13,6,9;MQ=20;FQ=62;PV4=0.75,1.3e-09,1,0.45	GCG->GCA	A->A	sp|Q1HRV8|ELVL1_AEDAE Elongation of very long chain fatty acids protein AAEL008004 OS=Aedes aegypti GN=AAEL008004 PE=2 SV=2	gi|118785809|ref|XP_314908.3|	AGAP008780-PA [Anopheles gambiae str. PEST] >gi|116127912|gb|EAA10106.4| AGAP008780-PA [Anopheles gambiae str. PEST]
BT_Q_ZJU_Singletons21360	85	C	A	39	DP=28;AF1=0.5;CI95=0.5,0.5;DP4=13,2,8,2;MQ=20;FQ=42;PV4=1,7.6e-11,1,1	CGG->AGG	R->R	sp|Q03017|CACT_DROME NF-kappa-B inhibitor cactus OS=Drosophila melanogaster GN=cact PE=1 SV=2	gi|157108523|ref|XP_001650266.1|	developmental protein cactus [Aedes aegypti] >gi|108884026|gb|EAT48251.1| developmental protein cactus [Aedes aegypti]
BT_Q_ZJU_Singletons21387	216	T	C	26	DP=26;AF1=0.5;CI95=0.5,0.5;DP4=11,7,5,3;MQ=20;FQ=29;PV4=1,4.7e-08,1,1	AAT->AAC	N->N	sp|Q6DFM1|SNF5_XENTR SWI/SNF-related matrix-associated actin-dependent regulator of chromatin subfamily B member 1 OS=Xenopus tropicalis GN=smarcb1 PE=2 SV=1	gi|66504971|ref|XP_393072.2|	PREDICTED: similar to Snf5-related 1 CG1064-PA [Apis mellifera]
BT_Q_ZJU_Singletons2147	279	C	T	64	DP=124;AF1=1;CI95=1,1;DP4=10,8,57,36;MQ=20;FQ=-79;PV4=0.79,2.5e-30,1,1	GGC->GGT	G->G	sp|Q5M8Y1|SPCS2_XENTR Probable signal peptidase complex subunit 2 OS=Xenopus tropicalis GN=spcs2 PE=2 SV=1	gi|48097144|ref|XP_393701.1|	PREDICTED: similar to Signal peptidase complex subunit 2 (Microsomal signal peptidase 25 kDa subunit) (SPase 25 kDa subunit) [Apis mellifera]
BT_Q_ZJU_Singletons2149	57	A	C	4.77	DP=15;AF1=0.4999;CI95=0.5,0.5;DP4=4,3,4,0;MQ=20;FQ=6.98;PV4=0.24,0.13,1,1	CCA->CCC	P->P	sp|Q7SYD5|SC31A_DANRE Protein transport protein Sec31A OS=Danio rerio GN=sec31a PE=2 SV=1	gi|170031994|ref|XP_001843868.1|	vesicle associated protein [Culex quinquefasciatus] >gi|167871448|gb|EDS34831.1| vesicle associated protein [Culex quinquefasciatus]
BT_Q_ZJU_Singletons21592	117	T	C	5.46	DP=18;AF1=0.5001;CI95=0.5,0.5;DP4=3,0,3,1;MQ=20;FQ=4.69;PV4=1,0.023,1,0.072	ACT->ACC	T->T	sp|P35500|SCNA_DROME Sodium channel protein para OS=Drosophila melanogaster GN=para PE=2 SV=3	gi|1657984|gb|AAC47483.1|	para sodium channel [Blattella germanica]
BT_Q_ZJU_Singletons21656	558	C	T	9.52	DP=60;AF1=0.5;CI95=0.5,0.5;DP4=26,18,8,6;MQ=20;FQ=12.3;PV4=1,1.1e-14,1,1	CAC->CAT	H->H	sp|Q9VNV3|DDX1_DROME ATP-dependent RNA helicase Ddx1 OS=Drosophila melanogaster GN=Ddx1 PE=2 SV=1	gi|48095590|ref|XP_392325.1|	PREDICTED: similar to Dead-box-1 CG9054-PA isoform 1 [Apis mellifera]
BT_Q_ZJU_Singletons21798	408	C	T	70	DP=30;AF1=0.5;CI95=0.5,0.5;DP4=9,8,7,6;MQ=20;FQ=73;PV4=1,4e-15,1,1	AAC->AAT	N->N	sp|Q9V6K1|TPP2_DROME Tripeptidyl-peptidase 2 OS=Drosophila melanogaster GN=TppII PE=1 SV=2	gi|66517710|ref|XP_395521.2|	PREDICTED: similar to tripeptidyl peptidase II [Apis mellifera]
BT_Q_ZJU_Singletons21801	114	C	T	5.46	DP=24;AF1=0.4999;CI95=0.5,0.5;DP4=10,8,4,2;MQ=20;FQ=7.8;PV4=1,3.3e-06,1,1	AAC->AAT	N->N	sp|Q70EL2|UBP45_HUMAN Ubiquitin carboxyl-terminal hydrolase 45 OS=Homo sapiens GN=USP45 PE=1 SV=3	gi|193690468|ref|XP_001952782.1|	PREDICTED: similar to ubiquitin specific protease 16 [Acyrthosiphon pisum]
BT_Q_ZJU_Singletons21861	289	G	A	119	DP=92;AF1=1;CI95=1,1;DP4=3,2,8,30;MQ=20;FQ=-61;PV4=0.096,4.5e-06,1,0.22	GGC->AGC	G->S	sp|Q6GL44|OTUD5_XENTR OTU domain-containing protein 5 OS=Xenopus tropicalis GN=otud5 PE=2 SV=1	gi|110762584|ref|XP_001120159.1|	PREDICTED: similar to OTU domain containing 5 [Apis mellifera]
BT_Q_ZJU_Singletons21913	210	G	T	15.1	DP=36;AF1=0.5001;CI95=0.5,0.5;DP4=4,0,6,0;MQ=20;FQ=6.77;PV4=1,0.016,1,1	TGG->TGT	W->C	sp|P28648|CD63_RAT CD63 antigen OS=Rattus norvegicus GN=Cd63 PE=1 SV=2	gi|91090115|ref|XP_971111.1|	PREDICTED: similar to tetraspanin D107 [Tribolium castaneum]
BT_Q_ZJU_Singletons22094	276	A	G	105	DP=70;AF1=0.5;CI95=0.5,0.5;DP4=15,6,20,12;MQ=20;FQ=69;PV4=0.56,1.2e-23,1,1	ACA->ACG	T->T	sp|Q4SS66|TRBP2_TETNG RISC-loading complex subunit tarbp2 OS=Tetraodon nigroviridis GN=tarbp2 PE=3 SV=1	gi|156550835|ref|XP_001601132.1|	PREDICTED: similar to RE14437p [Nasonia vitripennis]
BT_Q_ZJU_Singletons22094	363	A	G	95	DP=72;AF1=0.5;CI95=0.5,0.5;DP4=7,24,7,26;MQ=20;FQ=96.6;PV4=1,5.8e-15,1,1	CCA->CCG	P->P	sp|Q4SS66|TRBP2_TETNG RISC-loading complex subunit tarbp2 OS=Tetraodon nigroviridis GN=tarbp2 PE=3 SV=1	gi|156550835|ref|XP_001601132.1|	PREDICTED: similar to RE14437p [Nasonia vitripennis]
BT_Q_ZJU_Singletons22222	498	C	A	59	DP=22;AF1=0.5;CI95=0.5,0.5;DP4=4,6,2,9;MQ=20;FQ=60.6;PV4=0.36,0.00024,1,1	GGC->GGA	G->G	sp|Q60967|PAPS1_MOUSE Bifunctional 3&apos;-phosphoadenosine 5&apos;-phosphosulfate synthase 1 OS=Mus musculus GN=Papss1 PE=2 SV=1	gi|91094931|ref|XP_970563.1|	PREDICTED: similar to AGAP001256-PA [Tribolium castaneum]
BT_Q_ZJU_Singletons22222	594	G	A	25	DP=12;AF1=0.5;CI95=0.5,0.5;DP4=6,0,3,3;MQ=20;FQ=21.9;PV4=0.18,0.0002,1,0.19	CTG->CTA	L->L	sp|Q60967|PAPS1_MOUSE Bifunctional 3&apos;-phosphoadenosine 5&apos;-phosphosulfate synthase 1 OS=Mus musculus GN=Papss1 PE=2 SV=1	gi|91094931|ref|XP_970563.1|	PREDICTED: similar to AGAP001256-PA [Tribolium castaneum]
BT_Q_ZJU_Singletons22222	1338	G	A	62	DP=44;AF1=0.5;CI95=0.5,0.5;DP4=14,12,13,5;MQ=20;FQ=65;PV4=0.35,6.2e-19,1,1	GTG->GTA	V->V	sp|Q60967|PAPS1_MOUSE Bifunctional 3&apos;-phosphoadenosine 5&apos;-phosphosulfate synthase 1 OS=Mus musculus GN=Papss1 PE=2 SV=1	gi|91094931|ref|XP_970563.1|	PREDICTED: similar to AGAP001256-PA [Tribolium castaneum]
BT_Q_ZJU_Singletons22222	1500	G	T	89	DP=62;AF1=0.5006;CI95=0.5,0.5;DP4=8,0,15,7;MQ=20;FQ=-3.53;PV4=0.14,8e-09,1,1	GGG->GGT	G->G	sp|Q60967|PAPS1_MOUSE Bifunctional 3&apos;-phosphoadenosine 5&apos;-phosphosulfate synthase 1 OS=Mus musculus GN=Papss1 PE=2 SV=1	gi|91094931|ref|XP_970563.1|	PREDICTED: similar to AGAP001256-PA [Tribolium castaneum]
BT_Q_ZJU_Singletons2229	372	A	C	127	DP=155;AF1=1;CI95=1,1;DP4=1,0,14,11;MQ=20;FQ=-85;PV4=1,0.052,1,0.033	GTA->GTC	V->V	sp|P54399|PDI_DROME Protein disulfide-isomerase OS=Drosophila melanogaster GN=Pdi PE=2 SV=1	gi|225382096|gb|ACN89260.1|	protein disulfide isomerase [Litopenaeus vannamei]
BT_Q_ZJU_Singletons22311	648	A	G	14.2	DP=51;AF1=0.5;CI95=0.5,0.5;DP4=17,21,5,7;MQ=20;FQ=17.1;PV4=1,3.5e-24,1,1	GCA->GCG	A->A	sp|Q9JME5|AP3B2_MOUSE AP-3 complex subunit beta-2 OS=Mus musculus GN=Ap3b2 PE=1 SV=2	gi|156547737|ref|XP_001605478.1|	PREDICTED: similar to AP-3 complex beta3B subunit [Nasonia vitripennis]
BT_Q_ZJU_Singletons22311	766	A	C	5.46	DP=30;AF1=0.4999;CI95=0.5,0.5;DP4=5,0,1,2;MQ=20;FQ=7.71;PV4=0.11,0.031,1,0.23	AAG->CAG	K->Q	sp|Q9JME5|AP3B2_MOUSE AP-3 complex subunit beta-2 OS=Mus musculus GN=Ap3b2 PE=1 SV=2	gi|156547737|ref|XP_001605478.1|	PREDICTED: similar to AP-3 complex beta3B subunit [Nasonia vitripennis]
BT_Q_ZJU_Singletons22311	1463	G	C	43	DP=32;AF1=0.5;CI95=0.5,0.5;DP4=15,5,7,4;MQ=20;FQ=46;PV4=0.68,8.2e-07,1,0.37	AGT->ACT	S->T	sp|Q9JME5|AP3B2_MOUSE AP-3 complex subunit beta-2 OS=Mus musculus GN=Ap3b2 PE=1 SV=2	gi|156547737|ref|XP_001605478.1|	PREDICTED: similar to AP-3 complex beta3B subunit [Nasonia vitripennis]
BT_Q_ZJU_Singletons22311	1926	C	G	88	DP=52;AF1=1;CI95=1,1;DP4=3,1,37,8;MQ=20;FQ=-95;PV4=0.57,0.0049,1,0.38	AAC->AAG	N->K	sp|Q9JME5|AP3B2_MOUSE AP-3 complex subunit beta-2 OS=Mus musculus GN=Ap3b2 PE=1 SV=2	gi|156547737|ref|XP_001605478.1|	PREDICTED: similar to AP-3 complex beta3B subunit [Nasonia vitripennis]
BT_Q_ZJU_Singletons22372	236	T	C	22	DP=66;AF1=0.5;CI95=0.5,0.5;DP4=28,21,8,9;MQ=20;FQ=25;PV4=0.58,3.4e-16,1,0.29	GTA->GCA	V->A	sp|Q16204|CCDC6_HUMAN Coiled-coil domain-containing protein 6 OS=Homo sapiens GN=CCDC6 PE=1 SV=2	gi|66516850|ref|XP_624074.1|	PREDICTED: similar to CG6664-PA, isoform A [Apis mellifera]
BT_Q_ZJU_Singletons22389	186	A	G	3.01	DP=20;AF1=0.4997;CI95=0.5,0.5;DP4=9,3,7,0;MQ=20;FQ=4.77;PV4=0.26,1.1e-07,1,0.45	ACA->ACG	T->T	sp|Q5M8F7|TM188_XENTR Transmembrane protein 188 OS=Xenopus tropicalis GN=tmem188 PE=2 SV=1	gi|110762542|ref|XP_001120950.1|	PREDICTED: similar to CG8009-PA, isoform A [Apis mellifera]
BT_Q_ZJU_Singletons22422	99	C	T	69	DP=17;AF1=0.5;CI95=0.5,0.5;DP4=6,1,6,4;MQ=20;FQ=30;PV4=0.34,0.04,1,0.11	AAC->AAT	N->N	sp|Q8C8R3|ANK2_MOUSE Ankyrin-2 OS=Mus musculus GN=Ank2 PE=1 SV=2	gi|156550147|ref|XP_001606081.1|	PREDICTED: similar to ENSANGP00000006233 [Nasonia vitripennis]
BT_Q_ZJU_Singletons22422	294	T	A	16.1	DP=11;AF1=0.5;CI95=0.5,0.5;DP4=3,2,0,5;MQ=20;FQ=18.9;PV4=0.17,0.0036,1,0.31	CCT->CCA	P->P	sp|Q8C8R3|ANK2_MOUSE Ankyrin-2 OS=Mus musculus GN=Ank2 PE=1 SV=2	gi|156550147|ref|XP_001606081.1|	PREDICTED: similar to ENSANGP00000006233 [Nasonia vitripennis]
BT_Q_ZJU_Singletons22716	87	T	A	174	DP=108;AF1=1;CI95=1,1;DP4=0,1,59,47;MQ=20;FQ=-282;PV4=0.45,0.067,1,0.19	GCT->GCA	A->A	sp|P23128|DDX6_DROME Putative ATP-dependent RNA helicase me31b OS=Drosophila melanogaster GN=me31B PE=1 SV=3	gi|156547575|ref|XP_001602897.1|	PREDICTED: similar to DEAD box ATP-dependent RNA helicase [Nasonia vitripennis]
BT_Q_ZJU_Singletons22716	96	T	G	39.2	DP=94;AF1=1;CI95=0.5,1;DP4=0,1,0,11;MQ=20;FQ=-43;PV4=1,0.0035,1,0.00047	ATT->ATG	I->M	sp|P23128|DDX6_DROME Putative ATP-dependent RNA helicase me31b OS=Drosophila melanogaster GN=me31B PE=1 SV=3	gi|156547575|ref|XP_001602897.1|	PREDICTED: similar to DEAD box ATP-dependent RNA helicase [Nasonia vitripennis]
BT_Q_ZJU_Singletons22898	75	G	C	23	DP=18;AF1=0.5;CI95=0.5,0.5;DP4=7,5,3,3;MQ=20;FQ=26;PV4=1,0.0056,1,1	CTG->CTC	L->L	sp|P23414|ACH1_SCHGR Acetylcholine receptor subunit alpha-L1 OS=Schistocerca gregaria PE=2 SV=1	gi|113050|sp|P23414.1|ACH1_SCHGR	RecName: Full=Acetylcholine receptor subunit alpha-L1; Flags: Precursor >gi|10134|emb|CAA39081.1| neuronal nicotinic acetylcholine receptor alpha subunit [Schistocerca gregaria]
BT_Q_ZJU_Singletons22928	193	A	G	71.4	DP=186;AF1=0.5554;CI95=0.5,1;DP4=1,2,4,10;MQ=20;FQ=-20;PV4=1,4.5e-10,1,0.24	AAA->GAA	K->E	sp|P62335|PRS10_SPETR 26S protease regulatory subunit 10B OS=Spermophilus tridecemlineatus GN=PSMC6 PE=2 SV=1	gi|156547510|ref|XP_001603936.1|	PREDICTED: similar to 26S proteasome regulatory complex ATPase RPT4 [Nasonia vitripennis]
BT_Q_ZJU_Singletons22979	198	T	C	28	DP=20;AF1=0.5;CI95=0.5,0.5;DP4=6,4,4,3;MQ=20;FQ=31;PV4=1,2e-10,1,1	GAT->GAC	D->D	sp|Q9VU68|WDR1_DROME Actin-interacting protein 1 OS=Drosophila melanogaster GN=flr PE=2 SV=1	gi|195129065|ref|XP_002008979.1|	GI11513 [Drosophila mojavensis] >gi|193920588|gb|EDW19455.1| GI11513 [Drosophila mojavensis]
BT_Q_ZJU_Singletons23073	318	G	A	10.2	DP=36;AF1=1;CI95=0.5,1;DP4=1,4,0,29;MQ=20;FQ=-37;PV4=0.15,3.8e-23,1,1	CTG->CTA	L->L	sp|Q5M939|HAT1_RAT Histone acetyltransferase type B catalytic subunit OS=Rattus norvegicus GN=Hat1 PE=2 SV=1	gi|110756587|ref|XP_625126.2|	PREDICTED: similar to histone aminotransferase 1 [Apis mellifera]
BT_Q_ZJU_Singletons23073	333	T	C	29.6	DP=26;AF1=1;CI95=0.5,1;DP4=0,3,0,19;MQ=20;FQ=-38;PV4=1,6.4e-17,1,0.11	AAT->AAC	N->N	sp|Q5M939|HAT1_RAT Histone acetyltransferase type B catalytic subunit OS=Rattus norvegicus GN=Hat1 PE=2 SV=1	gi|110756587|ref|XP_625126.2|	PREDICTED: similar to histone aminotransferase 1 [Apis mellifera]
BT_Q_ZJU_Singletons2320	216	G	T	57	DP=18;AF1=0.5;CI95=0.5,0.5;DP4=6,2,3,6;MQ=20;FQ=45.8;PV4=0.15,0.00042,1,0.13	ACG->ACT	T->T	sp|Q9NZ08|ERAP1_HUMAN Endoplasmic reticulum aminopeptidase 1 OS=Homo sapiens GN=ERAP1 PE=1 SV=3	gi|291395030|ref|XP_002713989.1|	PREDICTED: type 1 tumor necrosis factor receptor shedding aminopeptidase regulator [Oryctolagus cuniculus]
BT_Q_ZJU_Singletons2346	52	T	A	68	DP=43;AF1=0.5;CI95=0.5,0.5;DP4=18,3,17,4;MQ=20;FQ=61.5;PV4=1,7.6e-09,1,1	TGT->AGT	C->S	sp|A1E295|CATB_PIG Cathepsin B OS=Sus scrofa GN=CTSB PE=1 SV=1	gi|160333103|ref|NP_001103948.1|	capthepsin B, b [Danio rerio] >gi|133777414|gb|AAI15255.1| Ctsbb protein [Danio rerio]
BT_Q_ZJU_Singletons2346	78	C	T	68	DP=70;AF1=0.5;CI95=0.5,0.5;DP4=18,6,35,7;MQ=20;FQ=56.8;PV4=0.52,4.1e-29,1,1	AAC->AAT	N->N	sp|A1E295|CATB_PIG Cathepsin B OS=Sus scrofa GN=CTSB PE=1 SV=1	gi|160333103|ref|NP_001103948.1|	capthepsin B, b [Danio rerio] >gi|133777414|gb|AAI15255.1| Ctsbb protein [Danio rerio]
BT_Q_ZJU_Singletons23588	153	A	G	52	DP=18;AF1=0.5;CI95=0.5,0.5;DP4=4,5,2,7;MQ=20;FQ=54.4;PV4=0.62,2.2e-10,1,0.32	ACA->ACG	T->T	sp|Q3ZBD2|ARP10_BOVIN Actin-related protein 10 OS=Bos taurus GN=ACTR10 PE=2 SV=1	gi|54311494|gb|AAH84821.1|	LOC495357 protein [Xenopus laevis]
BT_Q_ZJU_Singletons23629	711	T	G	3.73	DP=86;AF1=0.5429;CI95=0.5,1;DP4=0,1,0,3;MQ=20;FQ=-19.1;PV4=1,0.031,1,1	TTT->TTG	F->L	sp|Q9TW28|MYOM_DICDI Myosin-M heavy chain OS=Dictyostelium discoideum GN=myoM PE=1 SV=1	gi|195587854|ref|XP_002083676.1|	GD13862 [Drosophila simulans] >gi|194195685|gb|EDX09261.1| GD13862 [Drosophila simulans]
BT_Q_ZJU_Singletons23629	720	A	C	47.8	DP=65;AF1=1;CI95=0.5,1;DP4=0,1,1,8;MQ=20;FQ=-37;PV4=1,0.0016,1,0.32	CTA->CTC	L->L	sp|Q9TW28|MYOM_DICDI Myosin-M heavy chain OS=Dictyostelium discoideum GN=myoM PE=1 SV=1	gi|195587854|ref|XP_002083676.1|	GD13862 [Drosophila simulans] >gi|194195685|gb|EDX09261.1| GD13862 [Drosophila simulans]
BT_Q_ZJU_Singletons23755	258	A	C	33.1	DP=68;AF1=0.505;CI95=0.5,0.5;DP4=4,0,13,0;MQ=20;FQ=-10.4;PV4=1,0.00028,1,0.37	AAA->AAC	K->N	sp|Q9VN93|CPR1_DROME Putative cysteine proteinase CG12163 OS=Drosophila melanogaster GN=CG12163 PE=2 SV=2	gi|194746631|ref|XP_001955780.1|	GF16067 [Drosophila ananassae] >gi|190628817|gb|EDV44341.1| GF16067 [Drosophila ananassae]
BT_Q_ZJU_Singletons24104	408	G	A	8.64	DP=29;AF1=0.5;CI95=0.5,0.5;DP4=10,11,5,3;MQ=20;FQ=11.3;PV4=0.68,1.4e-12,1,0.38	TTG->TTA	L->L	sp|Q7SZE5|SC23A_DANRE Protein transport protein Sec23A OS=Danio rerio GN=sec23a PE=2 SV=1	gi|91086195|ref|XP_971475.1|	PREDICTED: similar to protein transport protein sec23 [Tribolium castaneum]
BT_Q_ZJU_Singletons24165	180	C	T	22	DP=20;AF1=0.5;CI95=0.5,0.5;DP4=4,8,6,1;MQ=20;FQ=25;PV4=0.057,2.4e-08,1,0.43	AAC->AAT	N->N	sp|Q96EV8|DTBP1_HUMAN Dysbindin OS=Homo sapiens GN=DTNBP1 PE=1 SV=1	gi|239791008|dbj|BAH72026.1|	ACYPI008236 [Acyrthosiphon pisum]
BT_Q_ZJU_Singletons24165	396	T	C	57	DP=31;AF1=0.5;CI95=0.5,0.5;DP4=8,9,6,5;MQ=20;FQ=60;PV4=1,2.4e-17,1,0.21	GAT->GAC	D->D	sp|Q96EV8|DTBP1_HUMAN Dysbindin OS=Homo sapiens GN=DTNBP1 PE=1 SV=1	gi|239791008|dbj|BAH72026.1|	ACYPI008236 [Acyrthosiphon pisum]
BT_Q_ZJU_Singletons24165	687	C	A	23	DP=20;AF1=0.5;CI95=0.5,0.5;DP4=3,9,3,3;MQ=20;FQ=26;PV4=0.34,4e-09,1,0.24	CTC->CTA	L->L	sp|Q96EV8|DTBP1_HUMAN Dysbindin OS=Homo sapiens GN=DTNBP1 PE=1 SV=1	gi|239791008|dbj|BAH72026.1|	ACYPI008236 [Acyrthosiphon pisum]
BT_Q_ZJU_Singletons24178	145	C	G	13.2	DP=16;AF1=0.5;CI95=0.5,0.5;DP4=7,4,3,2;MQ=20;FQ=16.1;PV4=1,0.0012,1,1	CTC->GTC	L->V	sp|O94903|PROSC_HUMAN Proline synthase co-transcribed bacterial homolog protein OS=Homo sapiens GN=PROSC PE=1 SV=1	gi|114051511|ref|NP_001040304.1|	proline synthetase co-transcribed bacterial-like protein [Bombyx mori] >gi|87248205|gb|ABD36155.1| proline synthetase co-transcribed bacterial-like protein [Bombyx mori]
BT_Q_ZJU_Singletons24240	165	C	T	76.1	DP=60;AF1=1;CI95=1,1;DP4=4,4,23,24;MQ=20;FQ=-46;PV4=1,8.6e-18,1,1	GAC->GAT	D->D	sp|O46040|MSTAA_DROME Protein msta, isoform A OS=Drosophila melanogaster GN=msta PE=2 SV=3	gi|198463716|ref|XP_001352921.2|	GA14810 [Drosophila pseudoobscura pseudoobscura] >gi|198151380|gb|EAL30422.2| GA14810 [Drosophila pseudoobscura pseudoobscura]
BT_Q_ZJU_Singletons24240	354	T	A	17.1	DP=10;AF1=0.5;CI95=0.5,0.5;DP4=1,3,0,5;MQ=20;FQ=16.6;PV4=0.44,1.3e-06,1,1	ACT->ACA	T->T	sp|O46040|MSTAA_DROME Protein msta, isoform A OS=Drosophila melanogaster GN=msta PE=2 SV=3	gi|198463716|ref|XP_001352921.2|	GA14810 [Drosophila pseudoobscura pseudoobscura] >gi|198151380|gb|EAL30422.2| GA14810 [Drosophila pseudoobscura pseudoobscura]
BT_Q_ZJU_Singletons24242	102	T	G	7.8	DP=14;AF1=0.5;CI95=0.5,0.5;DP4=3,6,5,0;MQ=20;FQ=10.4;PV4=0.031,0.013,1,0.18	GGT->GGG	G->G	sp|B5DKS8|SWS_DROPS Neuropathy target esterase sws OS=Drosophila pseudoobscura pseudoobscura GN=sws PE=3 SV=1	gi|110755006|ref|XP_001120383.1|	PREDICTED: similar to swiss cheese CG2212-PA, isoform A [Apis mellifera]
BT_Q_ZJU_Singletons24242	210	A	G	104	DP=57;AF1=0.5;CI95=0.5,0.5;DP4=13,16,15,13;MQ=20;FQ=106;PV4=0.6,3.1e-05,1,1	TCA->TCG	S->S	sp|B5DKS8|SWS_DROPS Neuropathy target esterase sws OS=Drosophila pseudoobscura pseudoobscura GN=sws PE=3 SV=1	gi|110755006|ref|XP_001120383.1|	PREDICTED: similar to swiss cheese CG2212-PA, isoform A [Apis mellifera]
BT_Q_ZJU_Singletons24318	210	C	T	44	DP=12;AF1=0.5;CI95=0.5,0.5;DP4=2,2,3,3;MQ=20;FQ=18.1;PV4=1,0.0093,1,1	GGC->GGT	G->G	sp|P54802|ANAG_HUMAN Alpha-N-acetylglucosaminidase OS=Homo sapiens GN=NAGLU PE=1 SV=2	gi|91080563|ref|XP_973259.1|	PREDICTED: similar to alpha-N-acetyl glucosaminidase [Tribolium castaneum]
BT_Q_ZJU_Singletons24318	258	C	T	14.2	DP=38;AF1=0.5;CI95=0.5,0.5;DP4=22,5,9,2;MQ=20;FQ=17.1;PV4=1,2.2e-22,1,1	TAC->TAT	Y->Y	sp|P54802|ANAG_HUMAN Alpha-N-acetylglucosaminidase OS=Homo sapiens GN=NAGLU PE=1 SV=2	gi|91080563|ref|XP_973259.1|	PREDICTED: similar to alpha-N-acetyl glucosaminidase [Tribolium castaneum]
BT_Q_ZJU_Singletons24318	591	C	T	22	DP=18;AF1=0.5;CI95=0.5,0.5;DP4=4,7,5,2;MQ=20;FQ=25;PV4=0.33,9.4e-07,1,0.17	TAC->TAT	Y->Y	sp|P54802|ANAG_HUMAN Alpha-N-acetylglucosaminidase OS=Homo sapiens GN=NAGLU PE=1 SV=2	gi|91080563|ref|XP_973259.1|	PREDICTED: similar to alpha-N-acetyl glucosaminidase [Tribolium castaneum]
BT_Q_ZJU_Singletons24353	285	C	T	92	DP=27;AF1=0.5;CI95=0.5,0.5;DP4=7,5,7,8;MQ=20;FQ=70;PV4=0.7,5.2e-05,1,1	AGC->AGT	S->S	sp|Q9U943|APLP_LOCMI Apolipophorins OS=Locusta migratoria PE=1 SV=2	gi|209571429|dbj|BAG75121.1|	lipophorin precursor [Nilaparvata lugens]
BT_Q_ZJU_Singletons24383	516	A	T	44	DP=71;AF1=0.5;CI95=0.5,0.5;DP4=0,8,1,14;MQ=20;FQ=15.1;PV4=1,2.1e-05,1,1	CAA->CAT	Q->H	sp|Q4ZRJ2|NUOB_PSEU2 NADH-quinone oxidoreductase subunit B OS=Pseudomonas syringae pv. syringae (strain B728a) GN=nuoB PE=3 SV=1	gi|11466535|ref|NP_044784.1|	NADH dehydrogenase subunit 10 [Reclinomonas americana] >gi|6647649|sp|O21272.1|NDUS7_RECAM RecName: Full=NADH-ubiquinone oxidoreductase 20 kDa subunit; AltName: Full=NADH dehydrogenase subunit 10 >gi|2258365|gb|AAD11899.1| NADH dehydrogenase subunit 10 [Reclinomonas americana]
BT_Q_ZJU_Singletons24534	105	C	T	15.1	DP=68;AF1=0.5;CI95=0.5,0.5;DP4=33,17,11,6;MQ=20;FQ=18.1;PV4=1,8.6e-27,1,1	AAC->AAT	N->N	sp|P83877|TXN4A_MOUSE Thioredoxin-like protein 4A OS=Mus musculus GN=Txnl4a PE=2 SV=1	gi|5729802|ref|NP_006692.1|	thioredoxin-like 4A [Homo sapiens] >gi|13384656|ref|NP_079575.1| thioredoxin-like protein 4A isoform a [Mus musculus] >gi|109122568|ref|XP_001089626.1| PREDICTED: thioredoxin-like 4A [Macaca mulatta] >gi|46577662|sp|P83876.1|TXN4A_HUMAN RecName: Full=Thioredoxin-like protein 4A; AltName: Full=Thioredoxin-like U5 snRNP protein U5-15kD; AltName: Full=Spliceosomal U5 snRNP-specific 15 kDa protein; A…
BT_Q_ZJU_Singletons24673	191	A	C	44.1	DP=60;AF1=0.5102;CI95=0.5,0.5;DP4=0,2,2,4;MQ=20;FQ=-13.2;PV4=1,0.00012,1,0.071	AAA->ACA	K->T	sp|P52304|POLO_DROME Serine/threonine-protein kinase polo OS=Drosophila melanogaster GN=polo PE=1 SV=2	gi|193624934|ref|XP_001949406.1|	PREDICTED: similar to AGAP004239-PA [Acyrthosiphon pisum]
BT_Q_ZJU_Singletons24700	318	T	C	136	DP=55;AF1=1;CI95=1,1;DP4=1,0,11,10;MQ=20;FQ=-73;PV4=1,1.7e-09,1,0.0052	GTT->GTC	V->V	sp|Q09024|IMPL2_DROME Neural/ectodermal development factor IMP-L2 OS=Drosophila melanogaster GN=ImpL2 PE=2 SV=4	gi|193659865|ref|XP_001945022.1|	PREDICTED: similar to neural/ectodermal development factor IMP-L2 [Acyrthosiphon pisum]
BT_Q_ZJU_Singletons2474	261	C	A	54.1	DP=75;AF1=1;CI95=1,1;DP4=0,2,1,17;MQ=20;FQ=-48;PV4=1,0.0096,1,1	GGC->GGA	G->G	sp|Q9I7U4|TITIN_DROME Titin OS=Drosophila melanogaster GN=sls PE=1 SV=3	gi|193709324|ref|XP_001944283.1|	PREDICTED: similar to myosin light chain kinase, partial [Acyrthosiphon pisum]
BT_Q_ZJU_Singletons2474	270	C	T	31	DP=70;AF1=0.5;CI95=0.5,0.5;DP4=0,7,0,12;MQ=20;FQ=17;PV4=1,0.00098,1,1	CCC->CCT	P->P	sp|Q9I7U4|TITIN_DROME Titin OS=Drosophila melanogaster GN=sls PE=1 SV=3	gi|193709324|ref|XP_001944283.1|	PREDICTED: similar to myosin light chain kinase, partial [Acyrthosiphon pisum]
BT_Q_ZJU_Singletons24740	150	C	A	21.6	DP=51;AF1=0.5718;CI95=0.5,1;DP4=0,4,0,17;MQ=20;FQ=-21;PV4=1,0.0003,1,1	TTC->TTA	F->L	sp|Q26474|LACH_SCHAM Lachesin OS=Schistocerca americana GN=LAC PE=1 SV=1	gi|3024084|sp|Q26474.1|LACH_SCHAM	RecName: Full=Lachesin; Flags: Precursor >gi|294841|gb|AAC37185.1| lachesin [Schistocerca americana]
BT_Q_ZJU_Singletons24775	242	A	T	28	DP=23;AF1=0.5002;CI95=0.5,0.5;DP4=4,0,8,0;MQ=20;FQ=5.46;PV4=1,0.012,1,1	AAC->ATC	N->I	sp|Q1JPZ7|PRP39_DANRE Pre-mRNA-processing factor 39 OS=Danio rerio GN=prpf39 PE=2 SV=2	gi|91086167|ref|XP_970329.1|	PREDICTED: similar to PRP39 pre-mRNA processing factor 39 homolog (yeast) [Tribolium castaneum]
BT_Q_ZJU_Singletons24775	438	G	A	59	DP=36;AF1=0.5;CI95=0.5,0.5;DP4=13,9,7,6;MQ=20;FQ=62;PV4=1,1.3e-09,1,1	CCG->CCA	P->P	sp|Q1JPZ7|PRP39_DANRE Pre-mRNA-processing factor 39 OS=Danio rerio GN=prpf39 PE=2 SV=2	gi|91086167|ref|XP_970329.1|	PREDICTED: similar to PRP39 pre-mRNA processing factor 39 homolog (yeast) [Tribolium castaneum]
BT_Q_ZJU_Singletons2483	147	G	A,C	78	DP=49;AF1=1;CI95=1,1;DP4=0,1,3,21;MQ=20;FQ=-70;PV4=1,0.0029,1,0.12	GAG->GAA,C	E->E,C	sp|O16264|PEBPH_CAEEL Phosphatidylethanolamine-binding protein homolog F40A3.3 OS=Caenorhabditis elegans GN=F40A3.3 PE=2 SV=1	gi|239789027|dbj|BAH71163.1|	ACYPI002878 [Acyrthosiphon pisum]
BT_Q_ZJU_Singletons24867	213	C	T	11.3	DP=17;AF1=0.5;CI95=0.5,0.5;DP4=6,6,2,3;MQ=20;FQ=14.2;PV4=1,1.1e-05,1,0.24	AGC->AGT	S->S	sp|Q9VKJ9|C2D1_DROME Coiled-coil and C2 domain-containing protein 1-like OS=Drosophila melanogaster GN=l(2)gd1 PE=2 SV=1	gi|189237243|ref|XP_971461.2|	PREDICTED: similar to CG4713 CG4713-PA [Tribolium castaneum]
BT_Q_ZJU_Singletons24895	477	T	C	32	DP=14;AF1=0.5;CI95=0.5,0.5;DP4=0,5,0,9;MQ=20;FQ=10.4;PV4=1,6.8e-07,1,0.21	AAT->AAC	N->N	sp|Q9VMX1|KBP_DROME Protein KBP homolog OS=Drosophila melanogaster GN=CG14043 PE=1 SV=1	gi|156546817|ref|XP_001606121.1|	PREDICTED: similar to ENSANGP00000029312 [Nasonia vitripennis]
BT_Q_ZJU_Singletons24925	279	A	C	156	DP=149;AF1=1;CI95=1,1;DP4=1,0,22,24;MQ=20;FQ=-148;PV4=0.49,0.063,1,0.28	GAA->GAC	E->D	sp|A1ZAI5|FACR1_DROME Putative fatty acyl-CoA reductase CG5065 OS=Drosophila melanogaster GN=CG5065 PE=3 SV=1	gi|193592083|ref|XP_001946873.1|	PREDICTED: similar to CG1443 CG1443-PA [Acyrthosiphon pisum]
BT_Q_ZJU_Singletons24925	383	T	C	133	DP=199;AF1=1;CI95=1,1;DP4=0,1,12,13;MQ=20;FQ=-85;PV4=1,0.079,1,1	GTT->GCT	V->A	sp|A1ZAI5|FACR1_DROME Putative fatty acyl-CoA reductase CG5065 OS=Drosophila melanogaster GN=CG5065 PE=3 SV=1	gi|193592083|ref|XP_001946873.1|	PREDICTED: similar to CG1443 CG1443-PA [Acyrthosiphon pisum]
BT_Q_ZJU_Singletons24925	409	A	G	78.4	DP=127;AF1=1;CI95=0.5,1;DP4=0,2,10,6;MQ=20;FQ=-40;PV4=0.18,9.1e-05,1,0.47	AGA->GGA	R->G	sp|A1ZAI5|FACR1_DROME Putative fatty acyl-CoA reductase CG5065 OS=Drosophila melanogaster GN=CG5065 PE=3 SV=1	gi|193592083|ref|XP_001946873.1|	PREDICTED: similar to CG1443 CG1443-PA [Acyrthosiphon pisum]
BT_Q_ZJU_Singletons24925	459	G	A	31	DP=78;AF1=0.5001;CI95=0.5,0.5;DP4=2,1,2,3;MQ=20;FQ=6.98;PV4=1,0.0018,1,0.4	TTG->TTA	L->L	sp|A1ZAI5|FACR1_DROME Putative fatty acyl-CoA reductase CG5065 OS=Drosophila melanogaster GN=CG5065 PE=3 SV=1	gi|193592083|ref|XP_001946873.1|	PREDICTED: similar to CG1443 CG1443-PA [Acyrthosiphon pisum]
BT_Q_ZJU_Singletons24925	516	A	C	60	DP=96;AF1=0.5;CI95=0.5,0.5;DP4=1,14,6,9;MQ=20;FQ=49.8;PV4=0.08,1.3e-05,1,1	AAA->AAC	K->N	sp|A1ZAI5|FACR1_DROME Putative fatty acyl-CoA reductase CG5065 OS=Drosophila melanogaster GN=CG5065 PE=3 SV=1	gi|193592083|ref|XP_001946873.1|	PREDICTED: similar to CG1443 CG1443-PA [Acyrthosiphon pisum]
BT_Q_ZJU_Singletons24925	526	C	A	34	DP=89;AF1=0.5;CI95=0.5,0.5;DP4=0,21,4,8;MQ=20;FQ=32.3;PV4=0.012,2.7e-07,1,0.47	CCC->ACC	P->T	sp|A1ZAI5|FACR1_DROME Putative fatty acyl-CoA reductase CG5065 OS=Drosophila melanogaster GN=CG5065 PE=3 SV=1	gi|193592083|ref|XP_001946873.1|	PREDICTED: similar to CG1443 CG1443-PA [Acyrthosiphon pisum]
BT_Q_ZJU_Singletons25022	558	T	G	87.1	DP=98;AF1=0.9966;CI95=0.5,1;DP4=1,2,10,7;MQ=20;FQ=-28;PV4=0.57,0.001,1,1	TTT->TTG	F->L	sp|Q8BQR4|CL041_MOUSE Uncharacterized protein C12orf41 homolog OS=Mus musculus PE=2 SV=1	gi|110762477|ref|XP_625082.2|	PREDICTED: similar to CG18041-PA [Apis mellifera]
BT_Q_ZJU_Singletons2512	88	G	A	30	DP=24;AF1=0.5;CI95=0.5,0.5;DP4=4,9,4,4;MQ=20;FQ=33;PV4=0.65,7e-06,1,1	GTC->ATC	V->I	sp|Q91W50|CSDE1_MOUSE Cold shock domain-containing protein E1 OS=Mus musculus GN=Csde1 PE=2 SV=1	gi|91079915|ref|XP_967163.1|	PREDICTED: similar to AGAP004937-PA [Tribolium castaneum]
BT_Q_ZJU_Singletons25175	534	T	A	119	DP=73;AF1=1;CI95=1,1;DP4=1,2,14,29;MQ=20;FQ=-97;PV4=1,0.0084,1,1	GTT->GTA	V->V	sp|P25235|RPN2_RAT Dolichyl-diphosphooligosaccharide--protein glycosyltransferase subunit 2 OS=Rattus norvegicus GN=Rpn2 PE=2 SV=2	gi|156541126|ref|XP_001601669.1|	PREDICTED: similar to ribophorin ii [Nasonia vitripennis]
BT_Q_ZJU_Singletons25186	132	T	C	35	DP=36;AF1=0.5;CI95=0.5,0.5;DP4=13,10,4,6;MQ=20;FQ=38;PV4=0.46,0.0077,1,1	AGT->AGC	S->S	sp|Q9VJ26|EFHD_DROME EF-hand domain-containing protein CG10641 OS=Drosophila melanogaster GN=CG10641 PE=2 SV=1	gi|229606079|ref|NP_001153448.1|	EF-hand domain family, member D1 [Nasonia vitripennis]
BT_Q_ZJU_Singletons25264	779	C	T	65	DP=75;AF1=0.5005;CI95=0.5,0.5;DP4=1,3,6,6;MQ=20;FQ=3.02;PV4=0.58,0.019,1,1	CCC->CTC	P->L	sp|Q8IRG6|SPT16_DROME FACT complex subunit spt16 OS=Drosophila melanogaster GN=dre4 PE=1 SV=2	gi|110769804|ref|XP_624006.2|	PREDICTED: similar to dre4 CG1828-PA, isoform A [Apis mellifera]
BT_Q_ZJU_Singletons25264	784	A	C	42.5	DP=66;AF1=1;CI95=0.5,1;DP4=0,1,6,1;MQ=20;FQ=-31;PV4=0.25,0.0064,1,0.48	AAC->CAC	N->H	sp|Q8IRG6|SPT16_DROME FACT complex subunit spt16 OS=Drosophila melanogaster GN=dre4 PE=1 SV=2	gi|110769804|ref|XP_624006.2|	PREDICTED: similar to dre4 CG1828-PA, isoform A [Apis mellifera]
BT_Q_ZJU_Singletons25264	901	T	A	112	DP=139;AF1=1;CI95=1,1;DP4=1,1,9,23;MQ=20;FQ=-83;PV4=0.51,0.00026,1,1	TGC->AGC	C->S	sp|Q8IRG6|SPT16_DROME FACT complex subunit spt16 OS=Drosophila melanogaster GN=dre4 PE=1 SV=2	gi|110769804|ref|XP_624006.2|	PREDICTED: similar to dre4 CG1828-PA, isoform A [Apis mellifera]
BT_Q_ZJU_Singletons25405	93	A	C	39	DP=50;AF1=0.5;CI95=0.5,0.5;DP4=23,10,12,4;MQ=20;FQ=42;PV4=1,1.1e-05,1,1	GTA->GTC	V->V	sp|Q91VA6|PDIP2_MOUSE Polymerase delta-interacting protein 2 OS=Mus musculus GN=Poldip2 PE=2 SV=1	gi|91085387|ref|XP_966471.1|	PREDICTED: similar to AGAP001153-PA [Tribolium castaneum]
BT_Q_ZJU_Singletons25473	318	C	T	8.64	DP=17;AF1=0.5;CI95=0.5,0.5;DP4=5,6,4,1;MQ=20;FQ=11.3;PV4=0.31,1.9e-10,1,1	GAC->GAT	D->D	sp|Q9NXZ2|DDX43_HUMAN Probable ATP-dependent RNA helicase DDX43 OS=Homo sapiens GN=DDX43 PE=1 SV=2	gi|156550255|ref|XP_001602397.1|	PREDICTED: similar to DEAD box ATP-dependent RNA helicase [Nasonia vitripennis]
BT_Q_ZJU_Singletons25473	477	C	T	34	DP=20;AF1=0.5;CI95=0.5,0.5;DP4=8,4,3,4;MQ=20;FQ=37;PV4=0.38,2.3e-08,1,0.14	GGC->GGT	G->G	sp|Q9NXZ2|DDX43_HUMAN Probable ATP-dependent RNA helicase DDX43 OS=Homo sapiens GN=DDX43 PE=1 SV=2	gi|156550255|ref|XP_001602397.1|	PREDICTED: similar to DEAD box ATP-dependent RNA helicase [Nasonia vitripennis]
BT_Q_ZJU_Singletons25662	411	C	T	18.1	DP=47;AF1=0.5;CI95=0.5,0.5;DP4=14,16,7,4;MQ=20;FQ=21;PV4=0.48,1.6e-05,1,1	CAC->CAT	H->H	sp|P50747|BPL1_HUMAN Biotin--protein ligase OS=Homo sapiens GN=HLCS PE=1 SV=1	gi|156554467|ref|XP_001604369.1|	PREDICTED: similar to RE09732p [Nasonia vitripennis]
BT_Q_ZJU_Singletons25662	744	G	A	57	DP=48;AF1=0.5;CI95=0.5,0.5;DP4=18,12,9,7;MQ=20;FQ=60;PV4=1,9.1e-16,1,1	CTG->CTA	L->L	sp|P50747|BPL1_HUMAN Biotin--protein ligase OS=Homo sapiens GN=HLCS PE=1 SV=1	gi|156554467|ref|XP_001604369.1|	PREDICTED: similar to RE09732p [Nasonia vitripennis]
BT_Q_ZJU_Singletons25662	813	T	C	33	DP=65;AF1=0.5;CI95=0.5,0.5;DP4=20,25,9,8;MQ=20;FQ=36;PV4=0.58,1.8e-11,1,0.5	AAT->AAC	N->N	sp|P50747|BPL1_HUMAN Biotin--protein ligase OS=Homo sapiens GN=HLCS PE=1 SV=1	gi|156554467|ref|XP_001604369.1|	PREDICTED: similar to RE09732p [Nasonia vitripennis]
BT_Q_ZJU_Singletons25835	40	G	A	58	DP=24;AF1=0.5;CI95=0.5,0.5;DP4=8,1,11,2;MQ=20;FQ=34;PV4=1,0.00042,1,1	GCA->ACA	A->T	sp|Q9EQE1|SENP2_RAT Sentrin-specific protease 2 OS=Rattus norvegicus GN=Senp2 PE=1 SV=1	gi|291238323|ref|XP_002739079.1|	PREDICTED: SUMO1/sentrin specific peptidase 1-like [Saccoglossus kowalevskii]
BT_Q_ZJU_Singletons25872	62	G	C	45	DP=17;AF1=0.5001;CI95=0.5,0.5;DP4=4,0,4,3;MQ=20;FQ=6.98;PV4=0.24,0.0043,1,0.25	GGT->GCT	G->A	sp|Q02645|HTS_DROME Protein hu-li tai shao OS=Drosophila melanogaster GN=hts PE=1 SV=2	gi|270002882|gb|EEZ99329.1|	hu li tai shao [Tribolium castaneum]
BT_Q_ZJU_Singletons25872	69	G	A	53	DP=25;AF1=0.5001;CI95=0.5,0.5;DP4=4,0,3,4;MQ=20;FQ=6.98;PV4=0.19,0.083,1,0.00074	GGG->GGA	G->G	sp|Q02645|HTS_DROME Protein hu-li tai shao OS=Drosophila melanogaster GN=hts PE=1 SV=2	gi|270002882|gb|EEZ99329.1|	hu li tai shao [Tribolium castaneum]
BT_Q_ZJU_Singletons25980	235	C	G	179	DP=82;AF1=1;CI95=1,1;DP4=0,1,12,66;MQ=20;FQ=-243;PV4=1,0.049,1,0.24	CAC->GAC	H->D	sp|Q9VCX3|RM45_DROME Probable 39S ribosomal protein L45, mitochondrial OS=Drosophila melanogaster GN=mRpL45 PE=1 SV=1	gi|239789330|dbj|BAH71295.1|	ACYPI008057 [Acyrthosiphon pisum]
BT_Q_ZJU_Singletons26003	378	C	T	11.3	DP=24;AF1=0.5;CI95=0.5,0.5;DP4=5,11,2,4;MQ=20;FQ=14.2;PV4=1,0.0006,1,1	GGC->GGT	G->G	sp|Q8JHF4|MPP5A_DANRE MAGUK p55 subfamily member 5-A OS=Danio rerio GN=mpp5a PE=1 SV=2	gi|189236143|ref|XP_974746.2|	PREDICTED: similar to AGAP002711-PA [Tribolium castaneum]
BT_Q_ZJU_Singletons26140	74	G	A	10.4	DP=22;AF1=0.5;CI95=0.5,0.5;DP4=4,0,2,2;MQ=20;FQ=10.8;PV4=0.43,0.00061,1,1	GGG->GAG	G->E	sp|Q9V399|CP303_DROME Probable cytochrome P450 303a1 OS=Drosophila melanogaster GN=Cyp303a1 PE=1 SV=1	gi|193681039|ref|XP_001951093.1|	PREDICTED: similar to cytochrome P450 [Acyrthosiphon pisum]
BT_Q_ZJU_Singletons263	501	T	A	59	DP=56;AF1=0.5;CI95=0.5,0.5;DP4=26,4,14,5;MQ=20;FQ=61;PV4=0.28,7.7e-19,1,1	GCT->GCA	A->A	sp|Q17NV8|TRET1_AEDAE Facilitated trehalose transporter Tret1 OS=Aedes aegypti GN=Tret1 PE=3 SV=1	gi|291461571|dbj|BAI83420.1|	sugar transporter 6 [Nilaparvata lugens]
BT_Q_ZJU_Singletons263	519	G	A	55	DP=92;AF1=0.5004;CI95=0.5,0.5;DP4=4,0,7,2;MQ=20;FQ=3.55;PV4=1,2.5e-07,1,0.048	GGG->GGA	G->G	sp|Q17NV8|TRET1_AEDAE Facilitated trehalose transporter Tret1 OS=Aedes aegypti GN=Tret1 PE=3 SV=1	gi|291461571|dbj|BAI83420.1|	sugar transporter 6 [Nilaparvata lugens]
BT_Q_ZJU_Singletons263	579	T	C	107	DP=203;AF1=1;CI95=1,1;DP4=2,1,17,9;MQ=20;FQ=-55;PV4=1,0.0022,1,0.067	ATT->ATC	I->I	sp|Q17NV8|TRET1_AEDAE Facilitated trehalose transporter Tret1 OS=Aedes aegypti GN=Tret1 PE=3 SV=1	gi|291461571|dbj|BAI83420.1|	sugar transporter 6 [Nilaparvata lugens]
BT_Q_ZJU_Singletons263	611	G	A,C	222	DP=214;AF1=1;CI95=1,1;DP4=1,1,89,114;MQ=20;FQ=-282;PV4=1,0.15,1,1	TGC->TA,CC	C->TA,CC	sp|Q17NV8|TRET1_AEDAE Facilitated trehalose transporter Tret1 OS=Aedes aegypti GN=Tret1 PE=3 SV=1	gi|291461571|dbj|BAI83420.1|	sugar transporter 6 [Nilaparvata lugens]
BT_Q_ZJU_Singletons26324	201	T	C	6.2	DP=19;AF1=0.4999;CI95=0.5,0.5;DP4=12,1,1,4;MQ=20;FQ=8.65;PV4=0.0077,0.016,1,1	GAT->GAC	D->D	sp|Q4U2R1|HERC2_MOUSE E3 ubiquitin-protein ligase HERC2 OS=Mus musculus GN=Herc2 PE=1 SV=2	gi|270001314|gb|EEZ97761.1|	hect domain and RLD 2-like protein [Tribolium castaneum]
BT_Q_ZJU_Singletons26400	395	G	A	38.2	DP=99;AF1=0.5263;CI95=0.5,1;DP4=2,0,6,2;MQ=20;FQ=-17.1;PV4=1,0.042,1,0.18	GGT->GAT	G->D	sp|Q9VBV3|TAKT_DROME Protein takeout OS=Drosophila melanogaster GN=to PE=2 SV=1	gi|193636528|ref|XP_001947537.1|	PREDICTED: similar to soldier-specific protein-1 [Acyrthosiphon pisum]
BT_Q_ZJU_Singletons26400	460	C	A	54	DP=100;AF1=0.5003;CI95=0.5,0.5;DP4=0,10,2,24;MQ=20;FQ=4.13;PV4=1,2.5e-11,1,1	CCC->ACC	P->T	sp|Q9VBV3|TAKT_DROME Protein takeout OS=Drosophila melanogaster GN=to PE=2 SV=1	gi|193636528|ref|XP_001947537.1|	PREDICTED: similar to soldier-specific protein-1 [Acyrthosiphon pisum]
BT_Q_ZJU_Singletons26409	279	A	G	60	DP=99;AF1=0.5;CI95=0.5,0.5;DP4=31,29,18,13;MQ=20;FQ=63;PV4=0.66,3.6e-13,1,1	CTA->CTG	L->L	sp|Q13451|FKBP5_HUMAN Peptidyl-prolyl cis-trans isomerase FKBP5 OS=Homo sapiens GN=FKBP5 PE=1 SV=2	gi|66499186|ref|XP_395748.2|	PREDICTED: similar to FK506-binding protein FKBP59 CG4535-PA [Apis mellifera]
BT_Q_ZJU_Singletons26435	180	C	T	54	DP=136;AF1=0.5;CI95=0.5,0.5;DP4=42,38,28,20;MQ=20;FQ=57;PV4=0.58,4.6e-56,1,0.47	TAC->TAT	Y->Y	sp|Q9W021|RM23_DROME 39S ribosomal protein L23, mitochondrial OS=Drosophila melanogaster GN=mRpL23 PE=2 SV=1	gi|239788444|dbj|BAH70904.1|	ACYPI31744 [Acyrthosiphon pisum]
BT_Q_ZJU_Singletons26464	132	G	A	4.77	DP=19;AF1=0.4999;CI95=0.5,0.5;DP4=5,8,2,3;MQ=20;FQ=6.99;PV4=1,2.9e-05,1,1	ACG->ACA	T->T	sp|Q11011|PSA_MOUSE Puromycin-sensitive aminopeptidase OS=Mus musculus GN=Npepps PE=1 SV=2	gi|193596507|ref|XP_001944612.1|	PREDICTED: similar to AGAP005728-PA [Acyrthosiphon pisum]
BT_Q_ZJU_Singletons26717	120	G	A	61	DP=38;AF1=0.5;CI95=0.5,0.5;DP4=12,11,8,7;MQ=20;FQ=64;PV4=1,3e-16,1,1	CTG->CTA	L->L	sp|A1ZA47|ZASP_DROME PDZ and LIM domain protein Zasp OS=Drosophila melanogaster GN=Zasp52 PE=1 SV=2	gi|193669165|ref|XP_001944917.1|	PREDICTED: similar to CG30084 CG30084-PE [Acyrthosiphon pisum]
BT_Q_ZJU_Singletons26717	242	G	A	27.2	DP=84;AF1=0.7303;CI95=0.5,1;DP4=0,1,4,1;MQ=20;FQ=-25;PV4=0.33,6.5e-05,1,0.054	GGA->GAA	G->E	sp|A1ZA47|ZASP_DROME PDZ and LIM domain protein Zasp OS=Drosophila melanogaster GN=Zasp52 PE=1 SV=2	gi|193669165|ref|XP_001944917.1|	PREDICTED: similar to CG30084 CG30084-PE [Acyrthosiphon pisum]
BT_Q_ZJU_Singletons26798	132	G	T	24	DP=21;AF1=0.5006;CI95=0.5,0.5;DP4=3,0,3,3;MQ=20;FQ=-3.53;PV4=0.46,0.00012,1,1	GGG->GGT	G->G	sp|Q7Z3B3|K1267_HUMAN MLL1/MLL complex subunit KIAA1267 OS=Homo sapiens GN=KIAA1267 PE=1 SV=1	gi|91093773|ref|XP_966763.1|	PREDICTED: similar to CG4699 CG4699-PA [Tribolium castaneum]
BT_Q_ZJU_Singletons2680	381	A	C	57	DP=169;AF1=0.5006;CI95=0.5,0.5;DP4=1,3,3,9;MQ=20;FQ=-3.53;PV4=1,5.4e-08,1,0.086	GCA->GCC	A->A	sp|P91938|TRXR1_DROME Thioredoxin reductase 1, mitochondrial OS=Drosophila melanogaster GN=Trxr-1 PE=1 SV=2	gi|193645813|ref|XP_001942650.1|	PREDICTED: similar to thioredoxin reductase [Acyrthosiphon pisum]
BT_Q_ZJU_Singletons26848	397	G	A	44	DP=69;AF1=0.5;CI95=0.5,0.5;DP4=25,17,10,8;MQ=20;FQ=47;PV4=0.78,1.8e-09,1,1	GTC->ATC	V->I	sp|Q5RFJ1|ILF2_PONAB Interleukin enhancer-binding factor 2 OS=Pongo abelii GN=ILF2 PE=2 SV=1	gi|156538569|ref|XP_001607450.1|	PREDICTED: similar to interleukin enhancer binding factor [Nasonia vitripennis]
BT_Q_ZJU_Singletons26876	65	T	C	22	DP=56;AF1=0.5;CI95=0.5,0.5;DP4=8,0,10,0;MQ=20;FQ=22;PV4=1,9.7e-07,1,1	TTT->TCT	F->S	sp|Q9D3B1|HACD2_MOUSE 3-hydroxyacyl-CoA dehydratase 2 OS=Mus musculus GN=Ptplb PE=2 SV=1	gi|187107128|ref|NP_001119622.1|	protein tyrosine phosphatase-like protein [Acyrthosiphon pisum]
BT_Q_ZJU_Singletons26965	493	G	A	35.2	DP=25;AF1=0.7303;CI95=0.5,1;DP4=0,1,2,3;MQ=20;FQ=-25;PV4=1,0.2,1,0.31	GGT->AGT	G->S	sp|Q9DBM1|GPTC1_MOUSE G patch domain-containing protein 1 OS=Mus musculus GN=Gpatch1 PE=2 SV=1	gi|189235515|ref|XP_970821.2|	PREDICTED: similar to CG8833 CG8833-PA [Tribolium castaneum]
BT_Q_ZJU_Singletons26966	252	G	A	9.52	DP=12;AF1=0.5;CI95=0.5,0.5;DP4=6,2,2,2;MQ=20;FQ=12.3;PV4=0.55,0.0015,1,1	CCG->CCA	P->P	sp|Q499D0|FOXN3_MOUSE Forkhead box protein N3 OS=Mus musculus GN=Foxn3 PE=1 SV=1	gi|189236174|ref|XP_001809819.1|	PREDICTED: similar to forkhead box transcription factor subgroup N1 [Tribolium castaneum]
BT_Q_ZJU_Singletons26996	195	T	C	19.1	DP=36;AF1=0.5;CI95=0.5,0.5;DP4=6,18,1,11;MQ=20;FQ=22;PV4=0.38,2.7e-11,1,0.08	TAT->TAC	Y->Y	sp|Q24400|MLP2_DROME Muscle LIM protein Mlp84B OS=Drosophila melanogaster GN=Mlp84B PE=1 SV=1	gi|66514673|ref|XP_394758.2|	PREDICTED: similar to Muscle LIM protein at 84B CG1019-PA, isoform A isoform 1 [Apis mellifera]
BT_Q_ZJU_Singletons27001	225	A	G	34	DP=32;AF1=0.5;CI95=0.5,0.5;DP4=8,10,4,5;MQ=20;FQ=37;PV4=1,1.6e-08,1,0.49	GTA->GTG	V->V	sp|P31729|OV16_ONCVO OV-16 antigen OS=Onchocerca volvulus GN=OV16 PE=2 SV=2	gi|195502263|ref|XP_002098146.1|	GE10210 [Drosophila yakuba] >gi|194184247|gb|EDW97858.1| GE10210 [Drosophila yakuba]
BT_Q_ZJU_Singletons27007	184	G	A	50	DP=78;AF1=0.5;CI95=0.5,0.5;DP4=19,32,11,15;MQ=20;FQ=53;PV4=0.81,1.1e-21,1,1	GTA->ATA	V->I	sp|Q8MT06|GNL3_DROME Guanine nucleotide-binding protein-like 3 homolog OS=Drosophila melanogaster GN=ns1 PE=1 SV=2	gi|189241276|ref|XP_974567.2|	PREDICTED: similar to CG3983 CG3983-PB [Tribolium castaneum]
BT_Q_ZJU_Singletons27156	819	T	C	18.1	DP=20;AF1=0.5;CI95=0.5,0.5;DP4=6,8,3,3;MQ=20;FQ=21;PV4=1,8.7e-07,1,0.28	CAT->CAC	H->H	sp|P46313|FAD6E_ARATH Omega-6 fatty acid desaturase, endoplasmic reticulum OS=Arabidopsis thaliana GN=FAD2 PE=2 SV=1	gi|116672830|gb|ABK15557.1|	bi-functional microsomal desaturase [Acanthamoeba castellanii]
BT_Q_ZJU_Singletons27203	471	T	A	78	DP=21;AF1=0.5;CI95=0.5,0.5;DP4=2,3,9,4;MQ=20;FQ=11.3;PV4=0.33,4.9e-10,1,0.17	GCT->GCA	A->A	sp|P32122|ARRH_LOCMI Arrestin homolog OS=Locusta migratoria PE=2 SV=1	gi|416656|sp|P32122.1|ARRH_LOCMI	RecName: Full=Arrestin homolog >gi|298756|gb|AAB25860.1| arrestin homolog [Locusta migratoria]
BT_Q_ZJU_Singletons27203	672	A	T	33	DP=47;AF1=0.5;CI95=0.5,0.5;DP4=1,27,3,15;MQ=20;FQ=35.8;PV4=0.28,1.4e-22,1,1	ACA->ACT	T->T	sp|P32122|ARRH_LOCMI Arrestin homolog OS=Locusta migratoria PE=2 SV=1	gi|416656|sp|P32122.1|ARRH_LOCMI	RecName: Full=Arrestin homolog >gi|298756|gb|AAB25860.1| arrestin homolog [Locusta migratoria]
BT_Q_ZJU_Singletons27410	405	T	C	46	DP=29;AF1=0.5;CI95=0.5,0.5;DP4=3,14,6,5;MQ=20;FQ=49;PV4=0.095,1.7e-07,1,0.066	CAT->CAC	H->H	sp|Q13003|GRIK3_HUMAN Glutamate receptor, ionotropic kainate 3 OS=Homo sapiens GN=GRIK3 PE=1 SV=3	gi|193678713|ref|XP_001942939.1|	PREDICTED: similar to AGAP000798-PA [Acyrthosiphon pisum]
BT_Q_ZJU_Singletons27554	1176	C	T	13.2	DP=38;AF1=0.5;CI95=0.5,0.5;DP4=3,6,3,3;MQ=20;FQ=16.1;PV4=0.62,5.8e-05,1,1	ACC->ACT	T->T	sp|Q9V521|PRPA3_DROME Phenoloxidase subunit A3 OS=Drosophila melanogaster GN=proPo-A3 PE=1 SV=1	gi|58585196|ref|NP_001011627.1|	phenoloxidase subunit A3 [Apis mellifera] >gi|41350389|gb|AAO72539.2| prophenoloxidase [Apis mellifera]
BT_Q_ZJU_Singletons27603	162	A	C	109	DP=25;AF1=0.5939;CI95=0.5,1;DP4=2,2,10,10;MQ=20;FQ=-22;PV4=1,7.3e-05,1,1	ATA->ATC	I->I	sp|Q5F450|PAN2_CHICK PAB-dependent poly(A)-specific ribonuclease subunit 2 OS=Gallus gallus GN=PAN2 PE=2 SV=1	gi|193661969|ref|XP_001944489.1|	PREDICTED: similar to GA20915-PA [Acyrthosiphon pisum]
BT_Q_ZJU_Singletons27740	189	A	G	38	DP=13;AF1=0.5;CI95=0.5,0.5;DP4=4,2,2,4;MQ=20;FQ=36.9;PV4=0.57,5e-08,1,0.11	ACA->ACG	T->T	sp|Q9H116|GZF1_HUMAN GDNF-inducible zinc finger protein 1 OS=Homo sapiens GN=GZF1 PE=2 SV=1	gi|148230999|ref|NP_001091385.1|	zinc finger and BTB domain containing 48 [Xenopus laevis] >gi|117167937|gb|AAI24902.1| Zbtb48 protein [Xenopus laevis]
BT_Q_ZJU_Singletons27745	732	C	T	75	DP=112;AF1=0.5;CI95=0.5,0.5;DP4=38,29,23,18;MQ=20;FQ=78;PV4=1,4.3e-15,1,1	CGC->CGT	R->R	sp|P17809|GTR1_MOUSE Solute carrier family 2, facilitated glucose transporter member 1 OS=Mus musculus GN=Slc2a1 PE=1 SV=3	gi|66547465|ref|XP_392938.2|	PREDICTED: similar to Glucose transporter 1 CG1086-PB, isoform B isoform 1 [Apis mellifera]
BT_Q_ZJU_Singletons27833	132	C	A	27	DP=11;AF1=0.5;CI95=0.5,0.5;DP4=3,3,3,2;MQ=20;FQ=29.8;PV4=1,0.00014,1,1	GTC->GTA	V->V	sp|Q9I8B3|RB24B_XENLA RNA-binding protein 24-B OS=Xenopus laevis GN=rbm24-b PE=2 SV=1	gi|66517026|ref|XP_623982.1|	PREDICTED: similar to RNA-binding region containing protein 1 isoform a [Apis mellifera]
BT_Q_ZJU_Singletons27862	609	T	A	31	DP=17;AF1=0.5001;CI95=0.5,0.5;DP4=1,2,1,4;MQ=20;FQ=7.8;PV4=1,0.095,1,1	TCT->TCA	S->S	sp|Q9ES74|NEK7_MOUSE Serine/threonine-protein kinase Nek7 OS=Mus musculus GN=Nek7 PE=2 SV=1	gi|73960322|ref|XP_537129.2|	PREDICTED: similar to NIMA (never in mitosis gene a)-related kinase 7 isoform 1 [Canis familiaris] >gi|73960326|ref|XP_857029.1| PREDICTED: similar to NIMA (never in mitosis gene a)-related kinase 7 isoform 3 [Canis familiaris] >gi|194227389|ref|XP_001493617.2| PREDICTED: similar to NIMA (never in mitosis gene a)-related kinase 7 [Equus caballus]
BT_Q_ZJU_Singletons28257	61	A	G	75.4	DP=61;AF1=1;CI95=0.5,1;DP4=1,0,5,5;MQ=20;FQ=-40;PV4=1,0.076,1,0.071	AAA->GAA	K->E	sp|Q5RD79|CQ10B_PONAB Coenzyme Q-binding protein COQ10 homolog B, mitochondrial OS=Pongo abelii GN=COQ10B PE=2 SV=1	gi|110755300|ref|XP_001120956.1|	PREDICTED: similar to CG9410-PA, isoform A [Apis mellifera]
BT_Q_ZJU_Singletons28328	435	T	C	23	DP=43;AF1=0.5;CI95=0.5,0.5;DP4=19,10,7,4;MQ=20;FQ=26;PV4=1,5.6e-11,1,1	TAT->TAC	Y->Y	sp|Q9VA73|CMC_DROME Calcium-binding mitochondrial carrier protein Aralar1 OS=Drosophila melanogaster GN=aralar1 PE=2 SV=1	gi|193657063|ref|XP_001948666.1|	PREDICTED: similar to AGAP000958-PA [Acyrthosiphon pisum]
BT_Q_ZJU_Singletons28459	30	G	A	5.46	DP=15;AF1=0.4999;CI95=0.5,0.5;DP4=9,0,5,0;MQ=20;FQ=7.8;PV4=1,4.2e-05,1,0.42	GTG->GTA	V->V	sp|Q9VP47|TSR1_DROME Pre-rRNA-processing protein TSR1 homolog OS=Drosophila melanogaster GN=CG7338 PE=1 SV=1	gi|66514510|ref|XP_624169.1|	PREDICTED: similar to CG7338-PA [Apis mellifera]
BT_Q_ZJU_Singletons28459	117	A	C	21	DP=30;AF1=0.5;CI95=0.5,0.5;DP4=7,11,2,6;MQ=20;FQ=24;PV4=0.67,6.5e-11,1,0.052	GTA->GTC	V->V	sp|Q9VP47|TSR1_DROME Pre-rRNA-processing protein TSR1 homolog OS=Drosophila melanogaster GN=CG7338 PE=1 SV=1	gi|66514510|ref|XP_624169.1|	PREDICTED: similar to CG7338-PA [Apis mellifera]
BT_Q_ZJU_Singletons28669	92	C	T	45	DP=64;AF1=0.5;CI95=0.5,0.5;DP4=0,11,1,13;MQ=20;FQ=28;PV4=1,9.6e-14,1,0.22	TCC->TTC	S->F	sp|Q9VIL0|NIBP_DROME NIK- and IKBKB-binding protein homolog OS=Drosophila melanogaster GN=CG2478 PE=1 SV=2	gi|110762004|ref|XP_391949.3|	PREDICTED: similar to NIK and IKK(beta) binding protein [Apis mellifera]
BT_Q_ZJU_Singletons28669	97	C	T	31	DP=59;AF1=0.5002;CI95=0.5,0.5;DP4=0,6,0,15;MQ=20;FQ=4.77;PV4=1,6.5e-07,1,1	CCC->TCC	P->S	sp|Q9VIL0|NIBP_DROME NIK- and IKBKB-binding protein homolog OS=Drosophila melanogaster GN=CG2478 PE=1 SV=2	gi|110762004|ref|XP_391949.3|	PREDICTED: similar to NIK and IKK(beta) binding protein [Apis mellifera]
BT_Q_ZJU_Singletons28689	333	C	T	41	DP=10;AF1=0.5;CI95=0.5,0.5;DP4=2,2,4,2;MQ=20;FQ=18.1;PV4=1,1.2e-10,1,0.21	AAC->AAT	N->N	sp|Q91X52|DCXR_MOUSE L-xylulose reductase OS=Mus musculus GN=Dcxr PE=2 SV=2	gi|91088341|ref|XP_971043.1|	PREDICTED: similar to diacetyl/L-xylulose reductase [Tribolium castaneum]
BT_Q_ZJU_Singletons28908	105	T	C	45	DP=39;AF1=0.5;CI95=0.5,0.5;DP4=12,7,12,2;MQ=20;FQ=48;PV4=0.24,0.0016,1,1	GAT->GAC	D->D	sp|Q5ZJ41|MARH5_CHICK E3 ubiquitin-protein ligase MARCH5 OS=Gallus gallus GN=MARCH5 PE=2 SV=1	gi|110771560|ref|XP_624445.2|	PREDICTED: similar to ring finger protein 153 [Apis mellifera]
BT_Q_ZJU_Singletons28908	198	C	T	13.2	DP=40;AF1=0.5;CI95=0.5,0.5;DP4=4,23,1,10;MQ=20;FQ=16.1;PV4=1,4.1e-06,1,0.37	GAC->GAT	D->D	sp|Q5ZJ41|MARH5_CHICK E3 ubiquitin-protein ligase MARCH5 OS=Gallus gallus GN=MARCH5 PE=2 SV=1	gi|110771560|ref|XP_624445.2|	PREDICTED: similar to ring finger protein 153 [Apis mellifera]
BT_Q_ZJU_Singletons29073	298	T	G	71	DP=70;AF1=1;CI95=1,1;DP4=0,1,2,12;MQ=20;FQ=-52;PV4=1,0.019,1,1	TAT->GAT	Y->D	sp|Q9VCE1|BECN1_DROME Beclin-1-like protein OS=Drosophila melanogaster GN=Atg6 PE=1 SV=1	gi|48095924|ref|XP_392365.1|	PREDICTED: similar to Beclin-1-like protein (Autophagy protein 6-like) (APG6-like) [Apis mellifera]
BT_Q_ZJU_Singletons29205	171	T	C,A	120	DP=104;AF1=1;CI95=1,1;DP4=0,1,14,12;MQ=20;FQ=-82;PV4=0.48,0.00039,1,0.091	ATT->ATC,A	I->I,A	sp|P35280|RAB8A_RAT Ras-related protein Rab-8A OS=Rattus norvegicus GN=Rab8a PE=2 SV=2	gi|195427545|ref|XP_002061837.1|	GK17214 [Drosophila willistoni] >gi|194157922|gb|EDW72823.1| GK17214 [Drosophila willistoni]
BT_Q_ZJU_Singletons29263	270	T	C	19.1	DP=14;AF1=0.5;CI95=0.5,0.5;DP4=4,5,3,2;MQ=20;FQ=22;PV4=1,4.8e-06,1,1	AAT->AAC	N->N	sp|O16099|MAL2_DROVI Maltase 2 OS=Drosophila virilis GN=Mav2 PE=3 SV=1	gi|193690922|ref|XP_001952163.1|	PREDICTED: similar to sucrase [Acyrthosiphon pisum]
BT_Q_ZJU_Singletons2935	931	A	C	48	DP=48;AF1=0.5001;CI95=0.5,0.5;DP4=0,4,3,4;MQ=20;FQ=6.98;PV4=0.24,0.00064,1,1	AAA->CAA	K->Q	sp|Q9H221|ABCG8_HUMAN ATP-binding cassette sub-family G member 8 OS=Homo sapiens GN=ABCG8 PE=1 SV=1	gi|193638890|ref|XP_001944045.1|	PREDICTED: similar to GA16025-PA [Acyrthosiphon pisum]
BT_Q_ZJU_Singletons29374	242	C	T	85.1	DP=76;AF1=1;CI95=1,1;DP4=0,4,7,20;MQ=20;FQ=-49;PV4=0.55,1e-05,1,1	ACC->ATC	T->I	sp|Q86X02|CDR2L_HUMAN Cerebellar degeneration-related protein 2-like OS=Homo sapiens GN=CDR2L PE=1 SV=2	gi|91093748|ref|XP_969297.1|	PREDICTED: similar to CG1962 CG1962-PA [Tribolium castaneum]
BT_Q_ZJU_Singletons29378	87	G	A	9.52	DP=16;AF1=0.5;CI95=0.5,0.5;DP4=9,2,4,1;MQ=20;FQ=12.3;PV4=1,0.0009,1,1	GCG->GCA	A->A	sp|Q9VZI3|UN112_DROME Unc-112-related protein OS=Drosophila melanogaster GN=Fit1 PE=1 SV=1	gi|170034406|ref|XP_001845065.1|	fermitin 1 [Culex quinquefasciatus] >gi|167875698|gb|EDS39081.1| fermitin 1 [Culex quinquefasciatus]
BT_Q_ZJU_Singletons29455	708	G	T	13.2	DP=19;AF1=0.5;CI95=0.5,0.5;DP4=11,1,7,0;MQ=20;FQ=16.1;PV4=1,5.7e-09,1,1	TCG->TCT	S->S	sp|Q960X8|HRS_DROME Hepatocyte growth factor-regulated tyrosine kinase substrate OS=Drosophila melanogaster GN=Hrs PE=1 SV=1	gi|91093473|ref|XP_967857.1|	PREDICTED: similar to hepatocyte growth factor-regulated tyrosine kinase substrate (hgs) [Tribolium castaneum]
BT_Q_ZJU_Singletons29532	138	C	T	27	DP=17;AF1=0.5;CI95=0.5,0.5;DP4=6,2,6,2;MQ=20;FQ=30;PV4=1,1.1e-13,1,1	GAC->GAT	D->D	sp|Q8INB9|AKT1_DROME RAC serine/threonine-protein kinase OS=Drosophila melanogaster GN=Akt1 PE=1 SV=3	gi|193647911|ref|XP_001951736.1|	PREDICTED: similar to rac serine/threonine kinase [Acyrthosiphon pisum]
BT_Q_ZJU_Singletons29532	147	C	T	48	DP=20;AF1=0.5;CI95=0.5,0.5;DP4=8,2,8,2;MQ=20;FQ=48.9;PV4=1,2.5e-08,1,1	TAC->TAT	Y->Y	sp|Q8INB9|AKT1_DROME RAC serine/threonine-protein kinase OS=Drosophila melanogaster GN=Akt1 PE=1 SV=3	gi|193647911|ref|XP_001951736.1|	PREDICTED: similar to rac serine/threonine kinase [Acyrthosiphon pisum]
BT_Q_ZJU_Singletons29532	219	T	C	69	DP=20;AF1=0.5;CI95=0.5,0.5;DP4=0,8,3,9;MQ=20;FQ=21;PV4=0.24,3.4e-12,1,0.1	TAT->TAC	Y->Y	sp|Q8INB9|AKT1_DROME RAC serine/threonine-protein kinase OS=Drosophila melanogaster GN=Akt1 PE=1 SV=3	gi|193647911|ref|XP_001951736.1|	PREDICTED: similar to rac serine/threonine kinase [Acyrthosiphon pisum]
BT_Q_ZJU_Singletons29559	292	G	C	10.4	DP=16;AF1=0.5;CI95=0.5,0.5;DP4=2,9,1,4;MQ=20;FQ=13.2;PV4=1,4.1e-07,1,1	GAT->CAT	D->H	sp|Q7KRW8|PRP39_DROME Pre-mRNA-processing factor 39 OS=Drosophila melanogaster GN=CG1646 PE=1 SV=1	gi|66509338|ref|XP_392380.2|	PREDICTED: similar to PRP39 pre-mRNA processing factor 39 homolog [Apis mellifera]
BT_Q_ZJU_Singletons29589	435	G	A	7.8	DP=12;AF1=0.5;CI95=0.5,0.5;DP4=6,2,3,1;MQ=20;FQ=10.4;PV4=1,0.078,1,1	CCG->CCA	P->P	sp|O01761|UNC89_CAEEL Muscle M-line assembly protein unc-89 OS=Caenorhabditis elegans GN=unc-89 PE=1 SV=3	gi|110756547|ref|XP_392361.3|	PREDICTED: similar to CG33519-PB isoform 1 [Apis mellifera]
BT_Q_ZJU_Singletons29589	523	G	A	40	DP=22;AF1=0.5;CI95=0.5,0.5;DP4=4,9,4,5;MQ=20;FQ=43;PV4=0.66,5e-11,1,0.17	GTG->ATG	V->M	sp|O01761|UNC89_CAEEL Muscle M-line assembly protein unc-89 OS=Caenorhabditis elegans GN=unc-89 PE=1 SV=3	gi|110756547|ref|XP_392361.3|	PREDICTED: similar to CG33519-PB isoform 1 [Apis mellifera]
BT_Q_ZJU_Singletons29589	585	A	G	71	DP=18;AF1=0.5;CI95=0.5,0.5;DP4=3,3,7,4;MQ=20;FQ=29;PV4=0.64,1.9e-07,1,1	GCA->GCG	A->A	sp|O01761|UNC89_CAEEL Muscle M-line assembly protein unc-89 OS=Caenorhabditis elegans GN=unc-89 PE=1 SV=3	gi|110756547|ref|XP_392361.3|	PREDICTED: similar to CG33519-PB isoform 1 [Apis mellifera]
BT_Q_ZJU_Singletons29589	600	C	T	67	DP=22;AF1=0.5;CI95=0.5,0.5;DP4=4,7,5,6;MQ=20;FQ=68.3;PV4=1,0.00036,1,1	GAC->GAT	D->D	sp|O01761|UNC89_CAEEL Muscle M-line assembly protein unc-89 OS=Caenorhabditis elegans GN=unc-89 PE=1 SV=3	gi|110756547|ref|XP_392361.3|	PREDICTED: similar to CG33519-PB isoform 1 [Apis mellifera]
BT_Q_ZJU_Singletons29589	768	G	A	77	DP=23;AF1=0.5;CI95=0.5,0.5;DP4=6,5,6,6;MQ=20;FQ=70.5;PV4=1,0.22,1,1	TCG->TCA	S->S	sp|O01761|UNC89_CAEEL Muscle M-line assembly protein unc-89 OS=Caenorhabditis elegans GN=unc-89 PE=1 SV=3	gi|110756547|ref|XP_392361.3|	PREDICTED: similar to CG33519-PB isoform 1 [Apis mellifera]
BT_Q_ZJU_Singletons29589	1236	T	C	85.1	DP=30;AF1=0.5064;CI95=0.5,0.5;DP4=0,5,10,8;MQ=20;FQ=-11.3;PV4=0.046,1.1e-10,1,0.25	TGT->TGC	C->C	sp|O01761|UNC89_CAEEL Muscle M-line assembly protein unc-89 OS=Caenorhabditis elegans GN=unc-89 PE=1 SV=3	gi|110756547|ref|XP_392361.3|	PREDICTED: similar to CG33519-PB isoform 1 [Apis mellifera]
BT_Q_ZJU_Singletons29646	72	G	C	148	DP=197;AF1=1;CI95=1,1;DP4=0,1,9,26;MQ=20;FQ=-112;PV4=1,0.28,1,1	CTG->CTC	L->L	sp|Q9VTN3|TIM13_DROME Mitochondrial import inner membrane translocase subunit Tim13 OS=Drosophila melanogaster GN=Tim13 PE=3 SV=1	gi|94468696|gb|ABF18197.1|	inner mitochondrial membrane translocase [Aedes aegypti]
BT_Q_ZJU_Singletons29818	258	G	A	38	DP=69;AF1=0.5;CI95=0.5,0.5;DP4=23,20,11,9;MQ=20;FQ=41;PV4=1,3.2e-24,1,1	ACG->ACA	T->T	sp|P54939|TLN1_CHICK Talin-1 OS=Gallus gallus GN=TLN1 PE=1 SV=2	gi|110762380|ref|XP_391944.3|	PREDICTED: similar to rhea CG6831-PA, partial [Apis mellifera]
BT_Q_ZJU_Singletons30053	147	A	T	32	DP=39;AF1=0.5;CI95=0.5,0.5;DP4=13,14,6,5;MQ=20;FQ=35;PV4=1,2.7e-13,1,1	ACA->ACT	T->T	sp|Q6AY69|ATGA1_RAT Autophagy-related protein 101 OS=Rattus norvegicus GN=Atg101 PE=2 SV=1	gi|110765895|ref|XP_001120480.1|	PREDICTED: similar to CG7053-PA [Apis mellifera]
BT_Q_ZJU_Singletons30053	270	C	T	90	DP=52;AF1=0.5;CI95=0.5,0.5;DP4=16,12,15,9;MQ=20;FQ=92.9;PV4=0.78,1.6e-07,1,0.36	AAC->AAT	N->N	sp|Q6AY69|ATGA1_RAT Autophagy-related protein 101 OS=Rattus norvegicus GN=Atg101 PE=2 SV=1	gi|110765895|ref|XP_001120480.1|	PREDICTED: similar to CG7053-PA [Apis mellifera]
BT_Q_ZJU_Singletons30097	159	C	T	32	DP=88;AF1=0.5;CI95=0.5,0.5;DP4=39,13,25,4;MQ=20;FQ=35;PV4=0.27,9.7e-13,1,1	TAC->TAT	Y->Y	sp|Q9V3X5|TMTC2_DROME Transmembrane and TPR repeat-containing protein CG4341 OS=Drosophila melanogaster GN=CG4341 PE=2 SV=1	gi|189236217|ref|XP_971516.2|	PREDICTED: similar to AT30101p [Tribolium castaneum]
BT_Q_ZJU_Singletons30097	528	A	G	43	DP=50;AF1=0.5;CI95=0.5,0.5;DP4=9,23,5,12;MQ=20;FQ=46;PV4=1,1.9e-19,1,0.26	GCA->GCG	A->A	sp|Q9V3X5|TMTC2_DROME Transmembrane and TPR repeat-containing protein CG4341 OS=Drosophila melanogaster GN=CG4341 PE=2 SV=1	gi|189236217|ref|XP_971516.2|	PREDICTED: similar to AT30101p [Tribolium castaneum]
BT_Q_ZJU_Singletons30128	354	A	T	64	DP=80;AF1=0.5;CI95=0.5,0.5;DP4=20,31,12,16;MQ=20;FQ=67;PV4=0.81,1.4e-22,1,1	GGA->GGT	G->G	sp|Q05344|SSRP1_DROME FACT complex subunit Ssrp1 OS=Drosophila melanogaster GN=Ssrp PE=1 SV=2	gi|156553871|ref|XP_001600877.1|	PREDICTED: similar to structure-specific recognition protein [Nasonia vitripennis]
BT_Q_ZJU_Singletons3031	104	C	T	37.1	DP=37;AF1=0.505;CI95=0.5,0.5;DP4=0,2,2,3;MQ=20;FQ=-10.4;PV4=1,6.9e-08,1,0.057	TCC->TTC	S->F	sp|Q03601|NHL1_CAEEL RING finger protein nhl-1 OS=Caenorhabditis elegans GN=nhl-1 PE=1 SV=2	gi|157134133|ref|XP_001663162.1|	tripartite motif protein trim2,3 [Aedes aegypti] >gi|108881414|gb|EAT45639.1| tripartite motif protein trim2,3 [Aedes aegypti]
BT_Q_ZJU_Singletons30316	51	T	C	12.3	DP=10;AF1=0.5;CI95=0.5,0.5;DP4=5,1,3,1;MQ=20;FQ=15.1;PV4=1,2.4e-06,1,1	TAT->TAC	Y->Y	sp|Q08623|HDHD1_HUMAN Haloacid dehalogenase-like hydrolase domain-containing protein 1 OS=Homo sapiens GN=HDHD1 PE=1 SV=3	gi|239791422|dbj|BAH72181.1|	ACYPI004622 [Acyrthosiphon pisum]
BT_Q_ZJU_Singletons30316	144	C	T	88	DP=22;AF1=0.5;CI95=0.5,0.5;DP4=3,5,8,6;MQ=20;FQ=41;PV4=0.66,4.8e-08,1,0.15	GAC->GAT	D->D	sp|Q08623|HDHD1_HUMAN Haloacid dehalogenase-like hydrolase domain-containing protein 1 OS=Homo sapiens GN=HDHD1 PE=1 SV=3	gi|239791422|dbj|BAH72181.1|	ACYPI004622 [Acyrthosiphon pisum]
BT_Q_ZJU_Singletons30316	159	G	T	11.3	DP=25;AF1=0.5;CI95=0.5,0.5;DP4=2,5,3,2;MQ=20;FQ=14.2;PV4=0.56,0.00041,1,0.25	CAG->CAT	Q->H	sp|Q08623|HDHD1_HUMAN Haloacid dehalogenase-like hydrolase domain-containing protein 1 OS=Homo sapiens GN=HDHD1 PE=1 SV=3	gi|239791422|dbj|BAH72181.1|	ACYPI004622 [Acyrthosiphon pisum]
BT_Q_ZJU_Singletons30399	297	C	A	4.33	DP=15;AF1=0.5429;CI95=0.5,1;DP4=1,0,3,0;MQ=20;FQ=-19.1;PV4=1,0.033,1,0.33	CCC->CCA	P->P	sp|Q15070|OXA1L_HUMAN Mitochondrial inner membrane protein OXA1L OS=Homo sapiens GN=OXA1L PE=1 SV=3	gi|194868587|ref|XP_001972309.1|	GG13956 [Drosophila erecta] >gi|190654092|gb|EDV51335.1| GG13956 [Drosophila erecta]
BT_Q_ZJU_Singletons30399	310	G	T	24	DP=30;AF1=0.5;CI95=0.5,0.5;DP4=4,0,4,1;MQ=20;FQ=11.2;PV4=1,0.00017,1,0.029	GTG->TTG	V->L	sp|Q15070|OXA1L_HUMAN Mitochondrial inner membrane protein OXA1L OS=Homo sapiens GN=OXA1L PE=1 SV=3	gi|194868587|ref|XP_001972309.1|	GG13956 [Drosophila erecta] >gi|190654092|gb|EDV51335.1| GG13956 [Drosophila erecta]
BT_Q_ZJU_Singletons30550	99	C	T	18.1	DP=10;AF1=0.5;CI95=0.5,0.5;DP4=4,1,2,2;MQ=20;FQ=20.5;PV4=0.52,0.029,1,1	GAC->GAT	D->D	sp|Q9Y618|NCOR2_HUMAN Nuclear receptor corepressor 2 OS=Homo sapiens GN=NCOR2 PE=1 SV=2	gi|110748828|ref|XP_001120424.1|	PREDICTED: similar to Smrter CG4013-PA, isoform A [Apis mellifera]
BT_Q_ZJU_Singletons30678	469	T	A	29.1	DP=29;AF1=0.9966;CI95=0.5,1;DP4=1,0,6,0;MQ=20;FQ=-28;PV4=1,7.9e-08,1,0.29	TGG->AGG	W->R	sp|Q5RE08|FBX22_PONAB F-box only protein 22 OS=Pongo abelii GN=FBXO22 PE=2 SV=1	gi|109081984|ref|XP_001104297.1|	PREDICTED: similar to F-box only protein 22 isoform a [Macaca mulatta]
BT_Q_ZJU_Singletons30716	400	A	C	89	DP=37;AF1=0.5;CI95=0.5,0.5;DP4=6,9,11,7;MQ=20;FQ=83.4;PV4=0.3,8.1e-14,1,0.25	AGA->CGA	R->R	sp|Q9VEG6|PERC_DROME Chorion peroxidase OS=Drosophila melanogaster GN=Pxt PE=2 SV=3	gi|193669117|ref|XP_001946672.1|	PREDICTED: similar to peroxinectin [Acyrthosiphon pisum]
BT_Q_ZJU_Singletons30753	150	G	A	19.1	DP=43;AF1=0.5;CI95=0.5,0.5;DP4=17,14,6,5;MQ=20;FQ=22;PV4=1,9.1e-12,1,0.36	GCG->GCA	A->A	sp|Q61550|RAD21_MOUSE Double-strand-break repair protein rad21 homolog OS=Mus musculus GN=Rad21 PE=1 SV=2	gi|156550247|ref|XP_001602260.1|	PREDICTED: similar to ENSANGP00000003994 [Nasonia vitripennis]
BT_Q_ZJU_Singletons30753	813	C	T	3.54	DP=12;AF1=0.4998;CI95=0.5,0.5;DP4=2,6,0,4;MQ=20;FQ=5.47;PV4=0.52,0.0039,1,1	TAC->TAT	Y->Y	sp|Q61550|RAD21_MOUSE Double-strand-break repair protein rad21 homolog OS=Mus musculus GN=Rad21 PE=1 SV=2	gi|156550247|ref|XP_001602260.1|	PREDICTED: similar to ENSANGP00000003994 [Nasonia vitripennis]
BT_Q_ZJU_Singletons30758	239	C	A	45	DP=67;AF1=0.5;CI95=0.5,0.5;DP4=0,8,1,9;MQ=20;FQ=25;PV4=1,0.025,1,1	TCC->TAC	S->Y	sp|Q9V6D6|CP301_DROME Probable cytochrome P450 301a1, mitochondrial OS=Drosophila melanogaster GN=Cyp301a1 PE=2 SV=1	gi|91081457|ref|XP_974014.1|	PREDICTED: similar to AGAP006082-PA [Tribolium castaneum] >gi|270006458|gb|EFA02906.1| cytochrome P450 301A1 [Tribolium castaneum]
BT_Q_ZJU_Singletons30773	633	C	T	22	DP=18;AF1=0.5;CI95=0.5,0.5;DP4=6,6,2,4;MQ=20;FQ=25;PV4=0.64,0.00016,1,1	CAC->CAT	H->H	sp|Q9ZQI0|EPR1_ARATH Proline-rich extensin-like protein EPR1 OS=Arabidopsis thaliana GN=EPR1 PE=2 SV=1	gi|189238710|ref|XP_969341.2|	PREDICTED: similar to AGAP009638-PA [Tribolium castaneum]
BT_Q_ZJU_Singletons30773	1038	T	A	3.54	DP=14;AF1=0.4998;CI95=0.5,0.5;DP4=4,6,2,2;MQ=20;FQ=5.47;PV4=1,0.0005,1,1	GGT->GGA	G->G	sp|Q9ZQI0|EPR1_ARATH Proline-rich extensin-like protein EPR1 OS=Arabidopsis thaliana GN=EPR1 PE=2 SV=1	gi|189238710|ref|XP_969341.2|	PREDICTED: similar to AGAP009638-PA [Tribolium castaneum]
BT_Q_ZJU_Singletons30797	237	A	G	9.52	DP=44;AF1=0.5;CI95=0.5,0.5;DP4=17,16,5,5;MQ=20;FQ=12.3;PV4=1,0.0012,1,1	CCA->CCG	P->P	sp|Q9VAN0|SERC_DROME Probable phosphoserine aminotransferase OS=Drosophila melanogaster GN=CG11899 PE=1 SV=1	gi|94468534|gb|ABF18116.1|	phosphoserine aminotransferase [Aedes aegypti]
BT_Q_ZJU_Singletons31086	292	G	A	28.1	DP=81;AF1=0.9966;CI95=0.5,1;DP4=1,0,5,2;MQ=20;FQ=-28;PV4=1,0.16,1,0.49	GCA->ACA	A->T	sp|Q3T0M3|IMP3_BOVIN U3 small nucleolar ribonucleoprotein protein IMP3 OS=Bos taurus GN=IMP3 PE=2 SV=1	gi|66561334|ref|XP_623809.1|	PREDICTED: similar to IMP3, U3 small nucleolar ribonucleoprotein, homolog [Apis mellifera]
BT_Q_ZJU_Singletons31091	68	C	T	5.47	DP=13;AF1=0.5007;CI95=0.5,0.5;DP4=1,1,3,0;MQ=20;FQ=-4.44;PV4=0.4,0.26,1,0.18	GCT->GTT	A->V	sp|Q9VGI8|BLM_DROME Bloom syndrome protein homolog OS=Drosophila melanogaster GN=mus309 PE=1 SV=1	gi|193591895|ref|XP_001947924.1|	PREDICTED: similar to blooms syndrome DNA helicase, partial [Acyrthosiphon pisum]
BT_Q_ZJU_Singletons31185	159	C	T	25	DP=17;AF1=0.5;CI95=0.5,0.5;DP4=4,7,2,4;MQ=20;FQ=28;PV4=1,0.0011,1,1	AGC->AGT	S->S	sp|Q9VTI8|CHRB_DROME Protein charybde OS=Drosophila melanogaster GN=chrb PE=2 SV=2	gi|110774512|ref|XP_625046.2|	PREDICTED: similar to charybde CG7533-PC [Apis mellifera]
BT_Q_ZJU_Singletons31239	180	A	G	10.4	DP=17;AF1=0.5;CI95=0.5,0.5;DP4=6,6,3,2;MQ=20;FQ=13.2;PV4=1,2.7e-08,1,0.18	CTA->CTG	L->L	sp|Q7JW12|TMX2_DROME Thioredoxin-related transmembrane protein 2 homolog OS=Drosophila melanogaster GN=CG11007 PE=2 SV=1	gi|170029230|ref|XP_001842496.1|	thioredoxin domain containing 14 [Culex quinquefasciatus] >gi|167881599|gb|EDS44982.1| thioredoxin domain containing 14 [Culex quinquefasciatus]
BT_Q_ZJU_Singletons31472	171	C	T	67	DP=28;AF1=0.5;CI95=0.5,0.5;DP4=10,6,5,7;MQ=20;FQ=70;PV4=0.45,8.6e-14,1,1	AGC->AGT	S->S	sp|C1BK83|SEH1_OSMMO Nucleoporin seh1 OS=Osmerus mordax GN=seh1l PE=2 SV=1	gi|156543475|ref|XP_001601613.1|	PREDICTED: similar to sec13-like protein [Nasonia vitripennis]
BT_Q_ZJU_Singletons31699	339	G	A	89	DP=29;AF1=0.5;CI95=0.5,0.5;DP4=5,7,6,9;MQ=20;FQ=72;PV4=1,6.4e-07,1,0.19	CCG->CCA	P->P	sp|P43508|CPR4_CAEEL Cathepsin B-like cysteine proteinase 4 OS=Caenorhabditis elegans GN=cpr-4 PE=2 SV=1	gi|161343861|tpg|DAA06111.1|	TPA: TPA_inf: cathepsin B [Myzus persicae]
BT_Q_ZJU_Singletons31699	387	G	A	7.8	DP=14;AF1=0.5;CI95=0.5,0.5;DP4=1,8,0,5;MQ=20;FQ=10.4;PV4=1,1.4e-05,1,1	TCG->TCA	S->S	sp|P43508|CPR4_CAEEL Cathepsin B-like cysteine proteinase 4 OS=Caenorhabditis elegans GN=cpr-4 PE=2 SV=1	gi|161343861|tpg|DAA06111.1|	TPA: TPA_inf: cathepsin B [Myzus persicae]
BT_Q_ZJU_Singletons31751	123	T	C	42	DP=46;AF1=0.5;CI95=0.5,0.5;DP4=19,9,5,10;MQ=20;FQ=45;PV4=0.052,6.4e-22,1,1	AGT->AGC	S->S	sp|A1ZAI5|FACR1_DROME Putative fatty acyl-CoA reductase CG5065 OS=Drosophila melanogaster GN=CG5065 PE=3 SV=1	gi|193580121|ref|XP_001944993.1|	PREDICTED: similar to CG1443 CG1443-PA [Acyrthosiphon pisum]
BT_Q_ZJU_Singletons31783	114	A	G	10.4	DP=28;AF1=0.5;CI95=0.5,0.5;DP4=11,9,4,4;MQ=20;FQ=13.2;PV4=1,9.9e-17,1,0.015	CCA->CCG	P->P	sp|Q9DAT2|MRGBP_MOUSE MRG-binding protein OS=Mus musculus GN=Mrgbp PE=2 SV=1	gi|156543589|ref|XP_001604059.1|	PREDICTED: similar to MGC97807 protein [Nasonia vitripennis]
BT_Q_ZJU_Singletons31821	201	T	G	18.1	DP=17;AF1=0.5;CI95=0.5,0.5;DP4=9,1,7,0;MQ=20;FQ=21;PV4=1,1,1,1	AAT->AAG	N->K	sp|Q9H477|RBSK_HUMAN Ribokinase OS=Homo sapiens GN=RBKS PE=1 SV=1	gi|58332524|ref|NP_001011336.1|	ribokinase [Xenopus (Silurana) tropicalis]
BT_Q_ZJU_Singletons31900	186	C	T	12.3	DP=21;AF1=0.5;CI95=0.5,0.5;DP4=7,8,4,2;MQ=20;FQ=15.1;PV4=0.64,1.8e-08,1,1	AGC->AGT	S->S	sp|Q13231|CHIT1_HUMAN Chitotriosidase-1 OS=Homo sapiens GN=CHIT1 PE=1 SV=1	gi|193629568|ref|XP_001942596.1|	PREDICTED: similar to brain chitinase and chia [Acyrthosiphon pisum]
BT_Q_ZJU_Singletons32061	405	A	G	43	DP=27;AF1=0.5;CI95=0.5,0.5;DP4=3,11,1,12;MQ=20;FQ=46;PV4=0.6,6.2e-20,1,1	GTA->GTG	V->V	sp|P48148|RHO1_DROME Ras-like GTP-binding protein Rho1 OS=Drosophila melanogaster GN=Rho1 PE=1 SV=1	gi|45332272|gb|AAS58058.1|	RhoA [Tigriopus japonicus]
BT_Q_ZJU_Singletons3210	294	T	C	6.2	DP=13;AF1=0.4999;CI95=0.5,0.5;DP4=5,2,3,1;MQ=20;FQ=8.65;PV4=1,0.022,1,0.45	TGT->TGC	C->C	sp|Q3U0L2|AN33B_MOUSE Ankyrin repeat domain-containing protein 33B OS=Mus musculus GN=Ankrd33b PE=2 SV=1	gi|91079242|ref|XP_971081.1|	PREDICTED: similar to AGAP006757-PA [Tribolium castaneum]
BT_Q_ZJU_Singletons32482	99	A	G	103	DP=44;AF1=1;CI95=0.5,1;DP4=0,3,12,8;MQ=20;FQ=-41;PV4=0.093,4.8e-06,1,1	AGA->AGG	R->R	sp|Q08509|EPS8_MOUSE Epidermal growth factor receptor kinase substrate 8 OS=Mus musculus GN=Eps8 PE=1 SV=1	gi|193579984|ref|XP_001943202.1|	PREDICTED: similar to GA18075-PA [Acyrthosiphon pisum]
BT_Q_ZJU_Singletons3249	105	T	G	26	DP=11;AF1=0.5;CI95=0.5,0.5;DP4=3,2,3,2;MQ=20;FQ=27.3;PV4=1,0.00019,1,1	GCT->GCG	A->A	sp|Q80XJ3|TTC28_MOUSE Tetratricopeptide repeat protein 28 OS=Mus musculus GN=Ttc28 PE=2 SV=2	gi|91084799|ref|XP_972885.1|	PREDICTED: similar to rapsynoid [Tribolium castaneum]
BT_Q_ZJU_Singletons32515	61	C	T	43	DP=25;AF1=0.5;CI95=0.5,0.5;DP4=9,3,12,1;MQ=20;FQ=45.9;PV4=0.32,1.1e-10,1,1	CAT->TAT	H->Y	sp|Q9UNW1|MINP1_HUMAN Multiple inositol polyphosphate phosphatase 1 OS=Homo sapiens GN=MINPP1 PE=1 SV=1	gi|91087961|ref|XP_972932.1|	PREDICTED: similar to multiple inositol polyphosphate phosphatase [Tribolium castaneum]
BT_Q_ZJU_Singletons32738	107	T	G	88	DP=91;AF1=1;CI95=1,1;DP4=0,1,3,16;MQ=20;FQ=-67;PV4=1,0.028,1,0.32	ATT->AGT	I->S	sp|B4MR74|EAF_DROWI Ell-associated factor Eaf OS=Drosophila willistoni GN=Eaf PE=3 SV=1	gi|91085415|ref|XP_967672.1|	PREDICTED: similar to CG11166 CG11166-PD [Tribolium castaneum]
BT_Q_ZJU_Singletons32875	474	T	C	14.2	DP=16;AF1=0.5;CI95=0.5,0.5;DP4=5,3,6,0;MQ=20;FQ=17.1;PV4=0.21,0.0004,1,0.39	TAT->TAC	Y->Y	sp|Q9DC11|PXDC2_MOUSE Plexin domain-containing protein 2 OS=Mus musculus GN=Plxdc2 PE=1 SV=1	gi|156555748|ref|XP_001602380.1|	PREDICTED: similar to tumor endothelial marker 7 [Nasonia vitripennis]
BT_Q_ZJU_Singletons32875	1045	C	A	62	DP=28;AF1=0.5;CI95=0.5,0.5;DP4=8,7,8,4;MQ=20;FQ=65;PV4=0.7,6.2e-09,1,1	CGA->AGA	R->R	sp|Q9DC11|PXDC2_MOUSE Plexin domain-containing protein 2 OS=Mus musculus GN=Plxdc2 PE=1 SV=1	gi|156555748|ref|XP_001602380.1|	PREDICTED: similar to tumor endothelial marker 7 [Nasonia vitripennis]
BT_Q_ZJU_Singletons32908	69	T	G	44.6	DP=11;AF1=0.5939;CI95=0.5,1;DP4=2,0,7,2;MQ=20;FQ=-22;PV4=1,5.9e-05,1,0.058	AAT->AAG	N->K	sp|P31729|OV16_ONCVO OV-16 antigen OS=Onchocerca volvulus GN=OV16 PE=2 SV=2	gi|195453028|ref|XP_002073606.1|	GK13055 [Drosophila willistoni] >gi|194169691|gb|EDW84592.1| GK13055 [Drosophila willistoni]
BT_Q_ZJU_Singletons3291	161	A	G	6.98	DP=72;AF1=0.4999;CI95=0.5,0.5;DP4=1,4,1,4;MQ=20;FQ=9.49;PV4=1,0.00013,1,1	GAA->GGA	E->G	sp|P49724|OAT_DROAN Ornithine aminotransferase, mitochondrial OS=Drosophila ananassae GN=Oat PE=1 SV=1	gi|158297845|ref|XP_318019.4|	AGAP004793-PA [Anopheles gambiae str. PEST] >gi|157014522|gb|EAA13194.4| AGAP004793-PA [Anopheles gambiae str. PEST]
BT_Q_ZJU_Singletons33226	457	G	C	9.52	DP=18;AF1=0.5001;CI95=0.5,0.5;DP4=3,0,1,2;MQ=20;FQ=6.83;PV4=0.4,0.026,1,1	GAC->CAC	D->H	sp|Q9V6G5|TAZ_DROME Tafazzin homolog OS=Drosophila melanogaster GN=Taz PE=2 SV=2	gi|91086747|ref|XP_971978.1|	PREDICTED: similar to AGAP007599-PA [Tribolium castaneum]
BT_Q_ZJU_Singletons3350	70	A	G	81	DP=293;AF1=1;CI95=1,1;DP4=1,2,3,27;MQ=20;FQ=-67;PV4=0.33,0.054,1,0.0075	ACA->GCA	T->A	sp|Q1QVJ7|CH60_CHRSD 60 kDa chaperonin OS=Chromohalobacter salexigens (strain DSM 3043 / ATCC BAA-138 / NCIMB 13768) GN=groL PE=3 SV=1	gi|221106141|ref|XP_002169692.1|	PREDICTED: similar to chaperonin groEL-like, partial [Hydra magnipapillata]
BT_Q_ZJU_Singletons33672	345	G	A	42	DP=20;AF1=0.5;CI95=0.5,0.5;DP4=8,4,4,4;MQ=20;FQ=45;PV4=0.65,1.2e-07,1,0.15	CTG->CTA	L->L	sp|Q9V3W6|INX7_DROME Innexin inx7 OS=Drosophila melanogaster GN=inx7 PE=1 SV=1	gi|193603645|ref|XP_001946030.1|	PREDICTED: similar to AGAP001477-PA [Acyrthosiphon pisum]
BT_Q_ZJU_Singletons33688	905	C	A	35	DP=19;AF1=0.5;CI95=0.5,0.5;DP4=0,6,3,3;MQ=20;FQ=22.9;PV4=0.18,5.6e-05,1,0.025	GCC->GAC	A->D	sp|Q96EP0|RNF31_HUMAN RING finger protein 31 OS=Homo sapiens GN=RNF31 PE=1 SV=1	gi|189237566|ref|XP_974751.2|	PREDICTED: similar to CG11321 CG11321-PA [Tribolium castaneum]
BT_Q_ZJU_Singletons33707	282	G	A	60	DP=35;AF1=0.5;CI95=0.5,0.5;DP4=6,14,4,11;MQ=20;FQ=63;PV4=1,3.6e-09,1,1	GCG->GCA	A->A	sp|O35346|FAK1_RAT Focal adhesion kinase 1 OS=Rattus norvegicus GN=Ptk2 PE=1 SV=1	gi|110756271|ref|XP_001120873.1|	PREDICTED: similar to Focal adhesion kinase 1 (FADK 1) (pp125FAK) [Apis mellifera]
BT_Q_ZJU_Singletons33716	99	T	C	37	DP=34;AF1=0.5;CI95=0.5,0.5;DP4=12,8,5,7;MQ=20;FQ=40;PV4=0.47,2.6e-07,1,0.35	GGT->GGC	G->G	sp|O60841|IF2P_HUMAN Eukaryotic translation initiation factor 5B OS=Homo sapiens GN=EIF5B PE=1 SV=4	gi|91080893|ref|XP_973325.1|	PREDICTED: similar to AGAP004824-PA [Tribolium castaneum]
BT_Q_ZJU_Singletons33998	39	T	C	37	DP=12;AF1=0.5;CI95=0.5,0.5;DP4=5,0,6,1;MQ=20;FQ=15.1;PV4=1,0.005,1,1	GAT->GAC	D->D	sp|Q7ZWE3|LARP7_DANRE La-related protein 7 OS=Danio rerio GN=larp7 PE=2 SV=1	gi|156552414|ref|XP_001600355.1|	PREDICTED: similar to ENSANGP00000006836 [Nasonia vitripennis]
BT_Q_ZJU_Singletons33998	354	T	C	11.3	DP=20;AF1=0.5;CI95=0.5,0.5;DP4=10,3,7,0;MQ=20;FQ=14.2;PV4=0.52,9.7e-13,1,1	CAT->CAC	H->H	sp|Q7ZWE3|LARP7_DANRE La-related protein 7 OS=Danio rerio GN=larp7 PE=2 SV=1	gi|156552414|ref|XP_001600355.1|	PREDICTED: similar to ENSANGP00000006836 [Nasonia vitripennis]
BT_Q_ZJU_Singletons34024	498	A	T	15.1	DP=29;AF1=0.5;CI95=0.5,0.5;DP4=12,8,7,2;MQ=20;FQ=18.1;PV4=0.43,5.7e-07,1,1	GCA->GCT	A->A	sp|Q8BHN3|GANAB_MOUSE Neutral alpha-glucosidase AB OS=Mus musculus GN=Ganab PE=1 SV=1	gi|193638961|ref|XP_001943284.1|	PREDICTED: similar to neutral alpha-glucosidase AB [Acyrthosiphon pisum]
BT_Q_ZJU_Singletons34024	555	A	G	14.2	DP=22;AF1=0.5;CI95=0.5,0.5;DP4=6,9,1,6;MQ=20;FQ=17.1;PV4=0.35,1.7e-06,1,0.24	TCA->TCG	S->S	sp|Q8BHN3|GANAB_MOUSE Neutral alpha-glucosidase AB OS=Mus musculus GN=Ganab PE=1 SV=1	gi|193638961|ref|XP_001943284.1|	PREDICTED: similar to neutral alpha-glucosidase AB [Acyrthosiphon pisum]
BT_Q_ZJU_Singletons34209	295	G	A	96.1	DP=16;AF1=1;CI95=1,1;DP4=1,0,7,6;MQ=20;FQ=-46;PV4=1,3.5e-06,1,0.15	GCA->ACA	A->T	sp|Q7ZVJ8|CP13A_DANRE UPF0585 protein C16orf13 homolog A OS=Danio rerio GN=zgc:56719 PE=2 SV=3	gi|158298972|ref|XP_319104.4|	AGAP009967-PA [Anopheles gambiae str. PEST] >gi|157014144|gb|EAA14522.5| AGAP009967-PA [Anopheles gambiae str. PEST]
BT_Q_ZJU_Singletons34289	303	A	G	22	DP=11;AF1=0.5;CI95=0.5,0.5;DP4=4,1,5,1;MQ=20;FQ=22;PV4=1,0.001,1,0.11	CCA->CCG	P->P	sp|O62618|MK14A_DROME Mitogen-activated protein kinase 14A OS=Drosophila melanogaster GN=Mpk2 PE=1 SV=1	gi|218749850|ref|NP_001136337.1|	p38 map kinase [Nasonia vitripennis]
BT_Q_ZJU_Singletons3430	216	C	T	104	DP=176;AF1=0.5;CI95=0.5,0.5;DP4=46,33,55,40;MQ=20;FQ=98.4;PV4=1,8e-58,1,1	TAC->TAT	Y->Y	sp|Q9VYY4|C4G15_DROME Cytochrome P450 4g15 OS=Drosophila melanogaster GN=Cyp4g15 PE=2 SV=1	gi|193650239|ref|XP_001944205.1|	PREDICTED: similar to cytochrome P450 [Acyrthosiphon pisum]
BT_Q_ZJU_Singletons3430	252	A	T	49.5	DP=141;AF1=1;CI95=0.5,1;DP4=0,1,7,1;MQ=20;FQ=-34;PV4=0.22,0.0029,1,0.096	CTA->CTT	L->L	sp|Q9VYY4|C4G15_DROME Cytochrome P450 4g15 OS=Drosophila melanogaster GN=Cyp4g15 PE=2 SV=1	gi|193650239|ref|XP_001944205.1|	PREDICTED: similar to cytochrome P450 [Acyrthosiphon pisum]
BT_Q_ZJU_Singletons34330	39	C	T	13.2	DP=17;AF1=0.5;CI95=0.5,0.5;DP4=6,5,3,2;MQ=20;FQ=16.1;PV4=1,0.48,1,1	TAC->TAT	Y->Y	sp|Q8WXX5|DNJC9_HUMAN DnaJ homolog subfamily C member 9 OS=Homo sapiens GN=DNAJC9 PE=1 SV=1	gi|156554683|ref|XP_001601586.1|	PREDICTED: similar to CG6693-PA [Nasonia vitripennis]
BT_Q_ZJU_Singletons34330	186	C	T	60	DP=30;AF1=0.5;CI95=0.5,0.5;DP4=7,10,8,5;MQ=20;FQ=63;PV4=0.46,9.9e-09,1,1	GAC->GAT	D->D	sp|Q8WXX5|DNJC9_HUMAN DnaJ homolog subfamily C member 9 OS=Homo sapiens GN=DNAJC9 PE=1 SV=1	gi|156554683|ref|XP_001601586.1|	PREDICTED: similar to CG6693-PA [Nasonia vitripennis]
BT_Q_ZJU_Singletons3437	201	G	C	5.46	DP=14;AF1=0.4999;CI95=0.5,0.5;DP4=3,6,0,5;MQ=20;FQ=7.8;PV4=0.26,7e-05,1,1	AAG->AAC	K->N	sp|O76840|PPN1_CAEEL Papilin OS=Caenorhabditis elegans GN=mig-6 PE=1 SV=1	gi|110756487|ref|XP_396472.3|	PREDICTED: similar to Papilin CG33103-PB, isoform B isoform 1 [Apis mellifera]
BT_Q_ZJU_Singletons34520	318	C	T	90	DP=97;AF1=0.5;CI95=0.5,0.5;DP4=27,28,19,21;MQ=20;FQ=93;PV4=1,1.6e-29,1,0.39	TGC->TGT	C->C	sp|Q9VMA0|NSE1_DROME Non-structural maintenance of chromosomes element 1 homolog OS=Drosophila melanogaster GN=CG11329 PE=1 SV=1	gi|158294214|ref|XP_315464.4|	AGAP005461-PA [Anopheles gambiae str. PEST] >gi|157015460|gb|EAA11970.5| AGAP005461-PA [Anopheles gambiae str. PEST]
BT_Q_ZJU_Singletons34522	567	G	C	4.78	DP=57;AF1=0.5019;CI95=0.5,0.5;DP4=2,0,4,0;MQ=20;FQ=-7.18;PV4=1,0.063,1,0.46	TGG->TGC	W->C	sp|A1Z9A8|PTCD3_DROME Protein PTCD3 homolog, mitochondrial OS=Drosophila melanogaster GN=CG4679 PE=2 SV=1	gi|91077688|ref|XP_974709.1|	PREDICTED: similar to pentatricopeptide repeat domain 3 [Tribolium castaneum]
BT_Q_ZJU_Singletons34522	577	A	T	41.5	DP=57;AF1=1;CI95=0.5,1;DP4=1,0,6,2;MQ=20;FQ=-31;PV4=1,0.0087,1,0.2	ATG->TTG	M->L	sp|A1Z9A8|PTCD3_DROME Protein PTCD3 homolog, mitochondrial OS=Drosophila melanogaster GN=CG4679 PE=2 SV=1	gi|91077688|ref|XP_974709.1|	PREDICTED: similar to pentatricopeptide repeat domain 3 [Tribolium castaneum]
BT_Q_ZJU_Singletons3471	123	A	C	29	DP=78;AF1=0.504;CI95=0.5,0.5;DP4=0,4,1,12;MQ=20;FQ=-9.5;PV4=1,0.0012,1,1	GGA->GGC	G->G	sp|Q8WVN8|UB2Q2_HUMAN Ubiquitin-conjugating enzyme E2 Q2 OS=Homo sapiens GN=UBE2Q2 PE=1 SV=1	gi|156547544|ref|XP_001607621.1|	PREDICTED: similar to ENSANGP00000011559 [Nasonia vitripennis]
BT_Q_ZJU_Singletons3471	135	A	G	17.1	DP=62;AF1=0.5006;CI95=0.5,0.5;DP4=0,3,0,6;MQ=20;FQ=-3.55;PV4=1,1.6e-05,1,1	AAA->AAG	K->K	sp|Q8WVN8|UB2Q2_HUMAN Ubiquitin-conjugating enzyme E2 Q2 OS=Homo sapiens GN=UBE2Q2 PE=1 SV=1	gi|156547544|ref|XP_001607621.1|	PREDICTED: similar to ENSANGP00000011559 [Nasonia vitripennis]
BT_Q_ZJU_Singletons34777	195	T	A	31	DP=13;AF1=0.5;CI95=0.5,0.5;DP4=3,4,3,3;MQ=20;FQ=33.8;PV4=1,0.0061,1,1	ACT->ACA	T->T	sp|Q9JIM1|S29A1_MOUSE Equilibrative nucleoside transporter 1 OS=Mus musculus GN=Slc29a1 PE=1 SV=3	gi|157125184|ref|XP_001660636.1|	equilibrative nucleoside transporter [Aedes aegypti] >gi|108873714|gb|EAT37939.1| equilibrative nucleoside transporter [Aedes aegypti]
BT_Q_ZJU_Singletons34830	537	T	G	92	DP=39;AF1=0.5;CI95=0.5,0.5;DP4=6,6,7,8;MQ=20;FQ=72;PV4=1,2.9e-06,1,0.062	GTT->GTG	V->V	sp|A1ZAI5|FACR1_DROME Putative fatty acyl-CoA reductase CG5065 OS=Drosophila melanogaster GN=CG5065 PE=3 SV=1	gi|193636566|ref|XP_001948821.1|	PREDICTED: similar to CG30427 CG30427-PC [Acyrthosiphon pisum]
BT_Q_ZJU_Singletons34830	552	C	T	35	DP=22;AF1=0.5;CI95=0.5,0.5;DP4=2,6,0,14;MQ=20;FQ=34.5;PV4=0.12,1.6e-07,1,1	AAC->AAT	N->N	sp|A1ZAI5|FACR1_DROME Putative fatty acyl-CoA reductase CG5065 OS=Drosophila melanogaster GN=CG5065 PE=3 SV=1	gi|193636566|ref|XP_001948821.1|	PREDICTED: similar to CG30427 CG30427-PC [Acyrthosiphon pisum]
BT_Q_ZJU_Singletons34916	159	G	A	47	DP=49;AF1=0.5;CI95=0.5,0.5;DP4=16,15,8,7;MQ=20;FQ=50;PV4=1,1.8e-18,1,1	ACG->ACA	T->T	sp|Q13162|PRDX4_HUMAN Peroxiredoxin-4 OS=Homo sapiens GN=PRDX4 PE=1 SV=1	gi|253735677|ref|NP_001156696.1|	thioredoxin peroxidase 2-like [Acyrthosiphon pisum]
BT_Q_ZJU_Singletons34923	417	G	C	3.01	DP=12;AF1=0.4997;CI95=0.5,0.5;DP4=4,4,3,1;MQ=20;FQ=4.77;PV4=0.58,1.9e-05,1,1	GAG->GAC	E->D	sp|P29981|CP4C1_BLADI Cytochrome P450 4C1 OS=Blaberus discoidalis GN=CYP4C1 PE=2 SV=1	gi|158300014|ref|XP_320019.4|	AGAP009241-PA [Anopheles gambiae str. PEST] >gi|157013796|gb|EAA14926.4| AGAP009241-PA [Anopheles gambiae str. PEST]
BT_Q_ZJU_Singletons3496	231	T	G	96	DP=62;AF1=0.5;CI95=0.5,0.5;DP4=7,10,8,27;MQ=20;FQ=60;PV4=0.2,1.9e-18,1,1	TCT->TCG	S->S	sp|Q5RAZ4|DHX15_PONAB Putative pre-mRNA-splicing factor ATP-dependent RNA helicase DHX15 OS=Pongo abelii GN=DHX15 PE=2 SV=2	gi|66525526|ref|XP_392081.2|	PREDICTED: similar to CG11107-PA isoform 1 [Apis mellifera]
BT_Q_ZJU_Singletons34960	495	T	A	32	DP=19;AF1=0.5;CI95=0.5,0.5;DP4=7,4,5,2;MQ=20;FQ=35;PV4=1,2.8e-07,1,1	CCT->CCA	P->P	sp|P04412|EGFR_DROME Epidermal growth factor receptor OS=Drosophila melanogaster GN=Egfr PE=1 SV=3	gi|193599120|ref|XP_001947927.1|	PREDICTED: similar to epidermal growth factor receptor [Acyrthosiphon pisum]
BT_Q_ZJU_Singletons34963	240	T	C	8.64	DP=14;AF1=0.5;CI95=0.5,0.5;DP4=6,2,2,2;MQ=20;FQ=11.3;PV4=0.55,0.0013,1,1	AAT->AAC	N->N	sp|P49010|HEXC_BOMMO Chitooligosaccharidolytic beta-N-acetylglucosaminidase OS=Bombyx mori PE=1 SV=1	gi|37678109|gb|AAQ97603.1|	N-acetylglucosaminidase [Manduca sexta]
BT_Q_ZJU_Singletons352	606	C	A	11.3	DP=16;AF1=0.5;CI95=0.5,0.5;DP4=6,3,4,2;MQ=20;FQ=14.2;PV4=1,2.8e-06,1,0.27	ATC->ATA	I->I	sp|P36514|UD2C1_RABIT UDP-glucuronosyltransferase 2C1 (Fragment) OS=Oryctolagus cuniculus GN=UGT2C1 PE=2 SV=1	gi|189236608|ref|XP_001816444.1|	PREDICTED: similar to CG30438 CG30438-PB [Tribolium castaneum]
BT_Q_ZJU_Singletons352	654	C	T	52	DP=21;AF1=0.5;CI95=0.5,0.5;DP4=6,6,5,4;MQ=20;FQ=55;PV4=1,0.00012,1,1	AGC->AGT	S->S	sp|P36514|UD2C1_RABIT UDP-glucuronosyltransferase 2C1 (Fragment) OS=Oryctolagus cuniculus GN=UGT2C1 PE=2 SV=1	gi|189236608|ref|XP_001816444.1|	PREDICTED: similar to CG30438 CG30438-PB [Tribolium castaneum]
BT_Q_ZJU_Singletons35224	198	G	A	28	DP=26;AF1=0.5;CI95=0.5,0.5;DP4=9,7,2,6;MQ=20;FQ=31;PV4=0.21,1.7e-10,1,1	GCG->GCA	A->A	sp|Q24134|NELFD_DROME Negative elongation factor D OS=Drosophila melanogaster GN=TH1 PE=1 SV=2	gi|193211439|ref|NP_001123224.1|	negative elongation factor D [Nasonia vitripennis]
BT_Q_ZJU_Singletons35321	232	A	G	136	DP=89;AF1=1;CI95=1,1;DP4=1,0,22,16;MQ=20;FQ=-121;PV4=1,0.00025,1,0.2	ATC->GTC	I->V	sp|Q5RBK4|CLCN5_PONAB H(+)/Cl(-) exchange transporter 5 OS=Pongo abelii GN=CLCN5 PE=2 SV=1	gi|195126427|ref|XP_002007672.1|	GI13072 [Drosophila mojavensis] >gi|193919281|gb|EDW18148.1| GI13072 [Drosophila mojavensis]
BT_Q_ZJU_Singletons35386	126	T	A	30	DP=29;AF1=0.5;CI95=0.5,0.5;DP4=8,9,4,5;MQ=20;FQ=33;PV4=1,1.3e-14,1,1	TCT->TCA	S->S	sp|P91875|RPA1_DROME DNA-directed RNA polymerase I subunit RPA1 OS=Drosophila melanogaster GN=RpI1 PE=1 SV=2	gi|195583416|ref|XP_002081518.1|	GD25674 [Drosophila simulans] >gi|194193527|gb|EDX07103.1| GD25674 [Drosophila simulans]
BT_Q_ZJU_Singletons35386	147	G	A	32	DP=28;AF1=0.5;CI95=0.5,0.5;DP4=7,9,6,3;MQ=20;FQ=35;PV4=0.41,9.7e-10,1,1	CCG->CCA	P->P	sp|P91875|RPA1_DROME DNA-directed RNA polymerase I subunit RPA1 OS=Drosophila melanogaster GN=RpI1 PE=1 SV=2	gi|195583416|ref|XP_002081518.1|	GD25674 [Drosophila simulans] >gi|194193527|gb|EDX07103.1| GD25674 [Drosophila simulans]
BT_Q_ZJU_Singletons35386	228	C	T	5.46	DP=15;AF1=0.4999;CI95=0.5,0.5;DP4=5,5,2,2;MQ=20;FQ=7.8;PV4=1,0.0022,1,0.22	AAC->AAT	N->N	sp|P91875|RPA1_DROME DNA-directed RNA polymerase I subunit RPA1 OS=Drosophila melanogaster GN=RpI1 PE=1 SV=2	gi|195583416|ref|XP_002081518.1|	GD25674 [Drosophila simulans] >gi|194193527|gb|EDX07103.1| GD25674 [Drosophila simulans]
BT_Q_ZJU_Singletons35586	159	T	C	35	DP=47;AF1=0.5;CI95=0.5,0.5;DP4=18,15,6,7;MQ=20;FQ=38;PV4=0.75,6.6e-07,1,0.24	AAT->AAC	N->N	sp|Q7T3C7|RT4I1_DANRE Reticulon-4-interacting protein 1 homolog, mitochondrial OS=Danio rerio GN=rtn4ip1 PE=2 SV=2	gi|193702448|ref|XP_001948957.1|	PREDICTED: similar to GA14399-PA [Acyrthosiphon pisum]
BT_Q_ZJU_Singletons35593	148	G	A	3.54	DP=24;AF1=0.4998;CI95=0.5,0.5;DP4=4,13,2,4;MQ=20;FQ=5.47;PV4=0.63,1.4e-06,1,0.44	GTA->ATA	V->I	sp|O01761|UNC89_CAEEL Muscle M-line assembly protein unc-89 OS=Caenorhabditis elegans GN=unc-89 PE=1 SV=3	gi|189235951|ref|XP_001809144.1|	PREDICTED: similar to ankyrin 2,3/unc44 [Tribolium castaneum]
BT_Q_ZJU_Singletons35645	171	T	C	7.8	DP=19;AF1=0.5;CI95=0.5,0.5;DP4=7,6,3,2;MQ=20;FQ=10.4;PV4=1,0.023,1,0.18	GAT->GAC	D->D	sp|Q6NYU2|HELZ_DANRE Probable helicase with zinc finger domain OS=Danio rerio GN=helz PE=2 SV=1	gi|170039626|ref|XP_001847630.1|	helicase with zinc finger [Culex quinquefasciatus] >gi|167863148|gb|EDS26531.1| helicase with zinc finger [Culex quinquefasciatus]
BT_Q_ZJU_Singletons35762	306	C	T	18.1	DP=24;AF1=0.5;CI95=0.5,0.5;DP4=9,7,5,2;MQ=20;FQ=21;PV4=0.66,2.2e-05,1,0.11	CGC->CGT	R->R	sp|P31729|OV16_ONCVO OV-16 antigen OS=Onchocerca volvulus GN=OV16 PE=2 SV=2	gi|157128904|ref|XP_001661541.1|	phosphatidylethanolamine-binding protein [Aedes aegypti] >gi|108872446|gb|EAT36671.1| phosphatidylethanolamine-binding protein [Aedes aegypti]
BT_Q_ZJU_Singletons35769	240	A	C	16.1	DP=26;AF1=0.5;CI95=0.5,0.5;DP4=9,8,6,3;MQ=20;FQ=19.1;PV4=0.68,6.5e-12,1,0.3	CTA->CTC	L->L	sp|O60921|HUS1_HUMAN Checkpoint protein HUS1 OS=Homo sapiens GN=HUS1 PE=1 SV=1	gi|55742140|ref|NP_001006827.1|	HUS1 checkpoint homolog [Xenopus (Silurana) tropicalis] >gi|49904210|gb|AAH76892.1| HUS1 checkpoint homolog [Xenopus (Silurana) tropicalis]
BT_Q_ZJU_Singletons35773	372	A	G	50	DP=49;AF1=0.5;CI95=0.5,0.5;DP4=19,14,9,7;MQ=20;FQ=53;PV4=1,1.9e-20,1,0.085	TTA->TTG	L->L	sp|Q54SF9|MHCKD_DICDI Myosin heavy chain kinase D OS=Dictyostelium discoideum GN=mhkD PE=3 SV=1	gi|85857758|gb|ABC86414.1|	IP09275p [Drosophila melanogaster]
BT_Q_ZJU_Singletons35774	324	T	G	18.1	DP=29;AF1=0.505;CI95=0.5,0.5;DP4=0,2,0,5;MQ=20;FQ=-10.4;PV4=1,7.6e-05,1,0.05	CGT->CGG	R->R	sp|P11799|MYLK_CHICK Myosin light chain kinase, smooth muscle OS=Gallus gallus PE=1 SV=2	gi|193582496|ref|XP_001948683.1|	PREDICTED: similar to Stretchin-Mlck CG18255-PA [Acyrthosiphon pisum]
BT_Q_ZJU_Singletons35941	258	T	C	15.1	DP=27;AF1=0.5;CI95=0.5,0.5;DP4=12,7,4,3;MQ=20;FQ=18.1;PV4=1,5.3e-12,1,1	AGT->AGC	S->S	sp|Q174D3|MED19_AEDAE Mediator of RNA polymerase II transcription subunit 19 OS=Aedes aegypti GN=MED19 PE=3 SV=1	gi|66533169|ref|XP_395809.2|	PREDICTED: similar to Mediator complex subunit 19 CG5546-PA [Apis mellifera]
BT_Q_ZJU_Singletons36018	351	G	A	20	DP=32;AF1=0.5;CI95=0.5,0.5;DP4=16,6,3,6;MQ=20;FQ=23;PV4=0.056,4.9e-12,1,1	GCG->GCA	A->A	sp|Q8NFH4|NUP37_HUMAN Nucleoporin Nup37 OS=Homo sapiens GN=NUP37 PE=1 SV=1	gi|66555617|ref|XP_396788.2|	PREDICTED: similar to nucleoporin 37 [Apis mellifera]
BT_Q_ZJU_Singletons36018	767	G	T	20.2	DP=23;AF1=0.7303;CI95=0.5,1;DP4=1,0,5,0;MQ=20;FQ=-25;PV4=1,0.03,1,1	GGT->GTT	G->V	sp|Q8NFH4|NUP37_HUMAN Nucleoporin Nup37 OS=Homo sapiens GN=NUP37 PE=1 SV=1	gi|66555617|ref|XP_396788.2|	PREDICTED: similar to nucleoporin 37 [Apis mellifera]
BT_Q_ZJU_Singletons36018	771	G	T	24	DP=25;AF1=0.5001;CI95=0.5,0.5;DP4=4,0,7,0;MQ=20;FQ=6.96;PV4=1,2.2e-05,1,1	GGG->GGT	G->G	sp|Q8NFH4|NUP37_HUMAN Nucleoporin Nup37 OS=Homo sapiens GN=NUP37 PE=1 SV=1	gi|66555617|ref|XP_396788.2|	PREDICTED: similar to nucleoporin 37 [Apis mellifera]
BT_Q_ZJU_Singletons36063	186	A	T	10.4	DP=17;AF1=0.5;CI95=0.5,0.5;DP4=4,8,3,2;MQ=20;FQ=13.2;PV4=0.59,4.4e-06,1,0.42	TCA->TCT	S->S	sp|Q9V3D2|HEM6_DROME Coproporphyrinogen-III oxidase OS=Drosophila melanogaster GN=Coprox PE=1 SV=1	gi|157135753|ref|XP_001663577.1|	coproporphyrinogen iii oxidase [Aedes aegypti] >gi|108870125|gb|EAT34350.1| coproporphyrinogen iii oxidase [Aedes aegypti]
BT_Q_ZJU_Singletons36141	149	A	C	7.8	DP=19;AF1=0.5;CI95=0.5,0.5;DP4=10,2,0,6;MQ=20;FQ=10.4;PV4=0.0015,1.5e-08,1,0.45	AAC->ACC	N->T	sp|Q9VI82|NOC3L_DROME Nucleolar complex protein 3 homolog OS=Drosophila melanogaster GN=CG1234 PE=1 SV=1	gi|91085683|ref|XP_972028.1|	PREDICTED: similar to CG1234 CG1234-PA [Tribolium castaneum]
BT_Q_ZJU_Singletons36175	99	G	A	39	DP=15;AF1=0.5;CI95=0.5,0.5;DP4=6,1,5,3;MQ=20;FQ=34.2;PV4=0.57,0.0057,1,1	ACG->ACA	T->T	sp|P13666|SRCA_RABIT Sarcalumenin OS=Oryctolagus cuniculus GN=SRL PE=2 SV=1	gi|156542468|ref|XP_001599369.1|	PREDICTED: similar to sarcalumenin [Nasonia vitripennis]
BT_Q_ZJU_Singletons36175	216	A	G	26	DP=24;AF1=0.5;CI95=0.5,0.5;DP4=6,9,3,4;MQ=20;FQ=29;PV4=1,0.0013,1,0.46	GTA->GTG	V->V	sp|P13666|SRCA_RABIT Sarcalumenin OS=Oryctolagus cuniculus GN=SRL PE=2 SV=1	gi|156542468|ref|XP_001599369.1|	PREDICTED: similar to sarcalumenin [Nasonia vitripennis]
BT_Q_ZJU_Singletons36175	300	C	T	42	DP=34;AF1=0.5;CI95=0.5,0.5;DP4=14,9,6,5;MQ=20;FQ=45;PV4=1,8.8e-10,1,1	TAC->TAT	Y->Y	sp|P13666|SRCA_RABIT Sarcalumenin OS=Oryctolagus cuniculus GN=SRL PE=2 SV=1	gi|156542468|ref|XP_001599369.1|	PREDICTED: similar to sarcalumenin [Nasonia vitripennis]
BT_Q_ZJU_Singletons36199	593	G	T	18.1	DP=32;AF1=0.5;CI95=0.5,0.5;DP4=0,6,0,6;MQ=20;FQ=18.9;PV4=1,0.00032,1,0.15	AGG->ATG	R->M	sp|Q8VI75|IPO4_MOUSE Importin-4 OS=Mus musculus GN=Ipo4 PE=1 SV=1	gi|110758361|ref|XP_396270.3|	PREDICTED: similar to CG32165-PA [Apis mellifera]
BT_Q_ZJU_Singletons36245	372	G	T	15.1	DP=19;AF1=0.5;CI95=0.5,0.5;DP4=5,8,3,3;MQ=20;FQ=18.1;PV4=1,5e-06,1,1	ACG->ACT	T->T	sp|P13496|DCTN1_DROME Dynactin subunit 1 OS=Drosophila melanogaster GN=Gl PE=1 SV=2	gi|66525042|ref|XP_397370.2|	PREDICTED: similar to 150 kDa dynein-associated polypeptide (DP-150) (DAP-150) (Protein glued) [Apis mellifera]
BT_Q_ZJU_Singletons36245	627	C	T	34	DP=12;AF1=0.5;CI95=0.5,0.5;DP4=3,3,4,2;MQ=20;FQ=35.8;PV4=1,2.9e-05,1,0.41	CAC->CAT	H->H	sp|P13496|DCTN1_DROME Dynactin subunit 1 OS=Drosophila melanogaster GN=Gl PE=1 SV=2	gi|66525042|ref|XP_397370.2|	PREDICTED: similar to 150 kDa dynein-associated polypeptide (DP-150) (DAP-150) (Protein glued) [Apis mellifera]
BT_Q_ZJU_Singletons36273	180	C	T	24	DP=25;AF1=0.5;CI95=0.5,0.5;DP4=12,5,6,2;MQ=20;FQ=27;PV4=1,1.5e-12,1,0.18	AAC->AAT	N->N	sp|Q5T0D9|TPRGL_HUMAN Tumor protein p63-regulated gene 1-like protein OS=Homo sapiens GN=TPRG1L PE=1 SV=1	gi|91090546|ref|XP_971052.1|	PREDICTED: similar to tumor protein p63 regulated 1-like [Tribolium castaneum]
BT_Q_ZJU_Singletons36280	119	G	A	10.4	DP=21;AF1=0.5;CI95=0.5,0.5;DP4=9,5,5,1;MQ=20;FQ=13.2;PV4=0.61,4.4e-11,1,1	CGC->CAC	R->H	sp|A8E0R9|GRIP2_XENLA Glutamate receptor-interacting protein 2 OS=Xenopus laevis GN=grip2 PE=2 SV=2	gi|193610586|ref|XP_001948134.1|	PREDICTED: similar to hCG1774522 [Acyrthosiphon pisum]
BT_Q_ZJU_Singletons36280	315	A	G	34	DP=14;AF1=0.5;CI95=0.5,0.5;DP4=6,2,3,3;MQ=20;FQ=36.9;PV4=0.58,0.00016,1,1	CTA->CTG	L->L	sp|A8E0R9|GRIP2_XENLA Glutamate receptor-interacting protein 2 OS=Xenopus laevis GN=grip2 PE=2 SV=2	gi|193610586|ref|XP_001948134.1|	PREDICTED: similar to hCG1774522 [Acyrthosiphon pisum]
BT_Q_ZJU_Singletons36342	216	C	T	7.8	DP=12;AF1=0.5;CI95=0.5,0.5;DP4=5,3,2,2;MQ=20;FQ=10.4;PV4=1,7.6e-06,1,1	TGC->TGT	C->C	sp|Q9U6L4|TTY1_DROME Protein tweety OS=Drosophila melanogaster GN=tty PE=2 SV=1	gi|193657309|ref|XP_001943618.1|	PREDICTED: similar to tweety CG1693-PA [Acyrthosiphon pisum]
BT_Q_ZJU_Singletons3667	36	A	G	19.1	DP=19;AF1=0.5;CI95=0.5,0.5;DP4=9,3,6,1;MQ=20;FQ=22;PV4=1,0.03,1,0.45	ACA->ACG	T->T	sp|Q24306|IAP1_DROME Apoptosis 1 inhibitor OS=Drosophila melanogaster GN=th PE=1 SV=2	gi|116585200|gb|ABK01289.1|	inhibitor of apoptosis protein 1 [Aedes aegypti]
BT_Q_ZJU_Singletons3667	63	A	T	147	DP=46;AF1=1;CI95=1,1;DP4=0,1,29,15;MQ=20;FQ=-142;PV4=0.36,0.42,1,0.083	CGA->CGT	R->R	sp|Q24306|IAP1_DROME Apoptosis 1 inhibitor OS=Drosophila melanogaster GN=th PE=1 SV=2	gi|116585200|gb|ABK01289.1|	inhibitor of apoptosis protein 1 [Aedes aegypti]
BT_Q_ZJU_Singletons3667	238	T	G	123	DP=128;AF1=1;CI95=1,1;DP4=1,0,22,8;MQ=20;FQ=-100;PV4=1,0.0059,1,0.059	TTA->GTA	L->V	sp|Q24306|IAP1_DROME Apoptosis 1 inhibitor OS=Drosophila melanogaster GN=th PE=1 SV=2	gi|116585200|gb|ABK01289.1|	inhibitor of apoptosis protein 1 [Aedes aegypti]
BT_Q_ZJU_Singletons3966	338	C	A	31	DP=48;AF1=0.5;CI95=0.5,0.5;DP4=0,5,1,7;MQ=20;FQ=12.3;PV4=1,1.4e-06,1,0.16	GCC->GAC	A->D	sp|P32358|TREA_BOMMO Trehalase OS=Bombyx mori PE=1 SV=1	gi|193715980|ref|XP_001950264.1|	PREDICTED: similar to trehalase [Acyrthosiphon pisum]
BT_Q_ZJU_Singletons4085	181	G	A	40	DP=91;AF1=0.5025;CI95=0.5,0.5;DP4=4,0,11,1;MQ=20;FQ=-7.78;PV4=1,9.6e-08,1,1	GAA->AAA	E->K	sp|Q64674|SPEE_MOUSE Spermidine synthase OS=Mus musculus GN=Srm PE=2 SV=1	gi|110762382|ref|XP_001120306.1|	PREDICTED: similar to spermidine synthase [Apis mellifera]
BT_Q_ZJU_Singletons4113	186	G	A	13.2	DP=41;AF1=0.5;CI95=0.5,0.5;DP4=14,14,4,6;MQ=20;FQ=16.1;PV4=0.72,1.8e-07,1,1	GCG->GCA	A->A	sp|Q96EH3|CG030_HUMAN Uncharacterized protein C7orf30 OS=Homo sapiens GN=C7orf30 PE=2 SV=1	gi|118785995|ref|XP_315053.3|	AGAP004955-PA [Anopheles gambiae str. PEST] >gi|116127674|gb|EAA10357.3| AGAP004955-PA [Anopheles gambiae str. PEST]
BT_Q_ZJU_Singletons4173	357	A	T	60.6	DP=172;AF1=1;CI95=0.5,1;DP4=0,3,2,17;MQ=20;FQ=-38;PV4=1,2.7e-07,1,0.13	GAA->GAT	E->D	sp|P48461|PP11_DROME Serine/threonine-protein phosphatase alpha-1 isoform OS=Drosophila melanogaster GN=Pp1alpha-96A PE=1 SV=1	gi|156544490|ref|XP_001602738.1|	PREDICTED: similar to protein phosphatase 1, catalytic subunit, alpha isoform 1 [Nasonia vitripennis]
BT_Q_ZJU_Singletons418	262	C	A	3.54	DP=10;AF1=0.4998;CI95=0.5,0.5;DP4=0,4,3,0;MQ=20;FQ=5.28;PV4=0.029,0.0013,1,0.39	CCC->ACC	P->T	sp|Q9Y6M7|S4A7_HUMAN Sodium bicarbonate cotransporter 3 OS=Homo sapiens GN=SLC4A7 PE=1 SV=2	gi|156541044|ref|XP_001603420.1|	PREDICTED: similar to sodium bicarbonate cotransporter [Nasonia vitripennis]
BT_Q_ZJU_Singletons4204	131	G	A,T	94	DP=222;AF1=1;CI95=1,1;DP4=0,1,15,8;MQ=20;FQ=-68;PV4=0.38,3.7e-06,1,0.069	GGT->GA,TT	G->GA,TT	sp|Q2F5R8|EIF3E_BOMMO Eukaryotic translation initiation factor 3 subunit E OS=Bombyx mori GN=eIF3-S6 PE=2 SV=1	gi|110750170|ref|XP_623637.2|	PREDICTED: similar to Int6 homologue CG9677-PA [Apis mellifera]
BT_Q_ZJU_Singletons4367	354	T	G	52	DP=62;AF1=0.501;CI95=0.5,0.5;DP4=1,3,3,10;MQ=20;FQ=-4.75;PV4=1,4.4e-05,1,1	TTT->TTG	F->L	sp|Q6AXT8|SF3A2_RAT Splicing factor 3A subunit 2 OS=Rattus norvegicus GN=Sf3a2 PE=2 SV=1	gi|66526752|ref|XP_624713.1|	PREDICTED: similar to CG10754-PA [Apis mellifera]
BT_Q_ZJU_Singletons4413	333	C	T	27	DP=41;AF1=0.5;CI95=0.5,0.5;DP4=12,17,4,7;MQ=20;FQ=30;PV4=1,1.6e-10,1,1	CAC->CAT	H->H	sp|O43447|PPIH_HUMAN Peptidyl-prolyl cis-trans isomerase H OS=Homo sapiens GN=PPIH PE=1 SV=1	gi|110755171|ref|XP_001120773.1|	PREDICTED: similar to CG17266-PA [Apis mellifera]
BT_Q_ZJU_Singletons4477	444	A	C	77.5	DP=79;AF1=1;CI95=0.5,1;DP4=2,0,4,8;MQ=20;FQ=-31;PV4=0.16,0.0003,1,0.3	GAA->GAC	E->D	sp|P39736|BX42_DROME Puff-specific protein Bx42 OS=Drosophila melanogaster GN=Bx42 PE=1 SV=1	gi|66513194|ref|XP_623623.1|	PREDICTED: similar to Bx42 CG8264-PA [Apis mellifera]
BT_Q_ZJU_Singletons4542	33	A	T	25	DP=22;AF1=0.5;CI95=0.5,0.5;DP4=7,0,12,0;MQ=20;FQ=15.9;PV4=1,6.8e-05,1,1	CGA->CGT	R->R	sp|A4IGK3|CRBL2_XENTR cAMP-responsive element-binding protein-like 2 OS=Xenopus tropicalis GN=crebl2 PE=3 SV=1	gi|239792483|dbj|BAH72579.1|	ACYPI000682 [Acyrthosiphon pisum]
BT_Q_ZJU_Singletons4542	192	G	C	23	DP=50;AF1=0.5;CI95=0.5,0.5;DP4=29,5,8,5;MQ=20;FQ=26;PV4=0.11,1.5e-28,1,0.4	CTG->CTC	L->L	sp|A4IGK3|CRBL2_XENTR cAMP-responsive element-binding protein-like 2 OS=Xenopus tropicalis GN=crebl2 PE=3 SV=1	gi|239792483|dbj|BAH72579.1|	ACYPI000682 [Acyrthosiphon pisum]
BT_Q_ZJU_Singletons4578	150	A	G	24.7	DP=22;AF1=0.5939;CI95=0.5,1;DP4=0,1,2,2;MQ=20;FQ=-22;PV4=1,0.16,1,0.39	AAA->AAG	K->K	sp|Q7TP48|APMAP_RAT Adipocyte plasma membrane-associated protein OS=Rattus norvegicus GN=Apmap PE=2 SV=2	gi|158287631|ref|XP_309617.4|	AGAP004065-PA [Anopheles gambiae str. PEST] >gi|157019515|gb|EAA05338.5| AGAP004065-PA [Anopheles gambiae str. PEST]
BT_Q_ZJU_Singletons4704	103	G	A	81	DP=51;AF1=0.5;CI95=0.5,0.5;DP4=18,6,12,13;MQ=20;FQ=79.9;PV4=0.079,0.0044,1,1	GCC->ACC	A->T	sp|Q8N6H7|ARFG2_HUMAN ADP-ribosylation factor GTPase-activating protein 2 OS=Homo sapiens GN=ARFGAP2 PE=1 SV=1	gi|209571484|ref|NP_001129372.1|	ADP-ribosylation factor GTPase activating protein 2 [Acyrthosiphon pisum]
BT_Q_ZJU_Singletons4884	144	T	A	3.54	DP=12;AF1=0.4998;CI95=0.5,0.5;DP4=8,0,4,0;MQ=20;FQ=5.46;PV4=1,0.0012,1,0.011	GCT->GCA	A->A	sp|P31729|OV16_ONCVO OV-16 antigen OS=Onchocerca volvulus GN=OV16 PE=2 SV=2	gi|289742257|gb|ADD19876.1|	secreted phosphatidylethanolamine binding protein [Glossina morsitans morsitans]
BT_Q_ZJU_Singletons4998	120	A	C	9.52	DP=12;AF1=0.5;CI95=0.5,0.5;DP4=6,1,0,5;MQ=20;FQ=12.3;PV4=0.015,1.9e-05,1,0.019	ATA->ATC	I->I	sp|Q8T4E1|GPI8_DROME Putative GPI-anchor transamidase OS=Drosophila melanogaster GN=CG4406 PE=2 SV=1	gi|91086227|ref|XP_972385.1|	PREDICTED: similar to gpi-anchor transamidase [Tribolium castaneum]
BT_Q_ZJU_Singletons5027	117	G	T	83	DP=59;AF1=0.5;CI95=0.5,0.5;DP4=9,0,9,6;MQ=20;FQ=20.1;PV4=0.052,6.9e-05,1,1	GGG->GGT	G->G	sp|Q94535|U2AF1_DROME Splicing factor U2af 38 kDa subunit OS=Drosophila melanogaster GN=U2af38 PE=1 SV=2	gi|91089827|ref|XP_969424.1|	PREDICTED: similar to AGAP002956-PA [Tribolium castaneum]
BT_Q_ZJU_Singletons5082	605	G	A	69.8	DP=24;AF1=1;CI95=0.5,1;DP4=0,1,5,4;MQ=20;FQ=-37;PV4=1,0.0012,1,0.017	GGT->GAT	G->D	sp|P29523|PPB_BOMMO Membrane-bound alkaline phosphatase OS=Bombyx mori GN=Alp-m PE=1 SV=3	gi|193580284|ref|XP_001943482.1|	PREDICTED: similar to alkaline phosphatase [Acyrthosiphon pisum]
BT_Q_ZJU_Singletons5110	220	A	C	60.5	DP=97;AF1=0.8277;CI95=0.5,1;DP4=1,1,3,8;MQ=20;FQ=-26;PV4=1,6.7e-06,1,1	AAA->CAA	K->Q	sp|P54813|YME1_CAEEL ATP-dependent zinc metalloprotease YME1 homolog OS=Caenorhabditis elegans GN=ymel-1 PE=2 SV=2	gi|91086165|ref|XP_970259.1|	PREDICTED: similar to GA17483-PA [Tribolium castaneum]
BT_Q_ZJU_Singletons5123	102	G	T	24	DP=28;AF1=0.5;CI95=0.5,0.5;DP4=11,8,5,3;MQ=20;FQ=27;PV4=1,2.8e-17,1,0.39	AAG->AAT	K->N	sp|Q86SX6|GLRX5_HUMAN Glutaredoxin-related protein 5, mitochondrial OS=Homo sapiens GN=GLRX5 PE=1 SV=2	gi|118782693|ref|XP_312440.3|	AGAP002500-PA [Anopheles gambiae str. PEST] >gi|116129689|gb|EAA07977.3| AGAP002500-PA [Anopheles gambiae str. PEST]
BT_Q_ZJU_Singletons5123	170	G	T	25	DP=33;AF1=0.5003;CI95=0.5,0.5;DP4=3,0,4,1;MQ=20;FQ=4.13;PV4=1,0.02,1,0.21	GGG->GTG	G->V	sp|Q86SX6|GLRX5_HUMAN Glutaredoxin-related protein 5, mitochondrial OS=Homo sapiens GN=GLRX5 PE=1 SV=2	gi|118782693|ref|XP_312440.3|	AGAP002500-PA [Anopheles gambiae str. PEST] >gi|116129689|gb|EAA07977.3| AGAP002500-PA [Anopheles gambiae str. PEST]
BT_Q_ZJU_Singletons5123	368	C	T	80	DP=38;AF1=0.5;CI95=0.5,0.5;DP4=3,18,6,10;MQ=20;FQ=79.5;PV4=0.14,1e-07,1,1	GCA->GTA	A->V	sp|Q86SX6|GLRX5_HUMAN Glutaredoxin-related protein 5, mitochondrial OS=Homo sapiens GN=GLRX5 PE=1 SV=2	gi|118782693|ref|XP_312440.3|	AGAP002500-PA [Anopheles gambiae str. PEST] >gi|116129689|gb|EAA07977.3| AGAP002500-PA [Anopheles gambiae str. PEST]
BT_Q_ZJU_Singletons5242	252	A	C	48	DP=38;AF1=0.5013;CI95=0.5,0.5;DP4=3,0,2,5;MQ=20;FQ=-5.45;PV4=0.17,0.00086,1,1	AAA->AAC	K->N	sp|O18404|HCD2_DROME 3-hydroxyacyl-CoA dehydrogenase type-2 OS=Drosophila melanogaster GN=scu PE=1 SV=1	gi|195396751|ref|XP_002056992.1|	GJ16589 [Drosophila virilis] >gi|194146759|gb|EDW62478.1| GJ16589 [Drosophila virilis]
BT_Q_ZJU_Singletons5444	732	T	C	37	DP=19;AF1=0.5;CI95=0.5,0.5;DP4=8,3,6,2;MQ=20;FQ=40;PV4=1,0.059,1,1	AGT->AGC	S->S	sp|Q9M1G9|EXTN2_ARATH Extensin-2 OS=Arabidopsis thaliana GN=EXT2 PE=2 SV=1	gi|194747471|ref|XP_001956175.1|	GF24731 [Drosophila ananassae] >gi|190623457|gb|EDV38981.1| GF24731 [Drosophila ananassae]
BT_Q_ZJU_Singletons5444	1260	G	A	35	DP=23;AF1=0.5;CI95=0.5,0.5;DP4=6,5,3,5;MQ=20;FQ=38;PV4=0.65,0.00059,1,0.41	GCG->GCA	A->A	sp|Q9M1G9|EXTN2_ARATH Extensin-2 OS=Arabidopsis thaliana GN=EXT2 PE=2 SV=1	gi|194747471|ref|XP_001956175.1|	GF24731 [Drosophila ananassae] >gi|190623457|gb|EDV38981.1| GF24731 [Drosophila ananassae]
BT_Q_ZJU_Singletons5499	87	C	T	16.1	DP=44;AF1=0.5;CI95=0.5,0.5;DP4=13,19,4,8;MQ=20;FQ=19.1;PV4=0.74,2.8e-09,1,1	GAC->GAT	D->D	sp|Q9W1C9|PEB3_DROME Ejaculatory bulb-specific protein 3 OS=Drosophila melanogaster GN=PebIII PE=1 SV=2	gi|112983910|ref|NP_001037400.1|	chemosensory protein 6 [Bombyx mori] >gi|87248381|gb|ABD36243.1| antennal-specific protein 3c precursor [Bombyx mori] >gi|112032153|gb|ABH88199.1| chemosensory protein 6 [Bombyx mori] >gi|115551746|dbj|BAF34355.1| chemosensory protein7 [Bombyx mori]
BT_Q_ZJU_Singletons5520	292	A	G	27	DP=47;AF1=0.5;CI95=0.5,0.5;DP4=0,8,0,10;MQ=20;FQ=23.8;PV4=1,1.3e-09,1,0.28	AAA->GAA	K->E	sp|Q6P647|KC1D_XENTR Casein kinase I isoform delta OS=Xenopus tropicalis GN=csnk1d PE=2 SV=1	gi|45360827|ref|NP_989089.1|	casein kinase 1, delta [Xenopus (Silurana) tropicalis] >gi|82237537|sp|Q6P647.1|KC1D_XENTR RecName: Full=Casein kinase I isoform delta; Short=CKI-delta; Short=CKId >gi|38383058|gb|AAH62487.1| casein kinase 1, delta [Xenopus (Silurana) tropicalis] >gi|89268878|emb|CAJ81900.1| casein kinase 1, delta [Xenopus (Silurana) tropicalis]
BT_Q_ZJU_Singletons5520	308	A	T	27	DP=35;AF1=0.5;CI95=0.5,0.5;DP4=0,5,0,9;MQ=20;FQ=10.4;PV4=1,1.5e-06,1,1	CAA->CTA	Q->L	sp|Q6P647|KC1D_XENTR Casein kinase I isoform delta OS=Xenopus tropicalis GN=csnk1d PE=2 SV=1	gi|45360827|ref|NP_989089.1|	casein kinase 1, delta [Xenopus (Silurana) tropicalis] >gi|82237537|sp|Q6P647.1|KC1D_XENTR RecName: Full=Casein kinase I isoform delta; Short=CKI-delta; Short=CKId >gi|38383058|gb|AAH62487.1| casein kinase 1, delta [Xenopus (Silurana) tropicalis] >gi|89268878|emb|CAJ81900.1| casein kinase 1, delta [Xenopus (Silurana) tropicalis]
BT_Q_ZJU_Singletons5552	483	C	T	33	DP=21;AF1=0.5;CI95=0.5,0.5;DP4=4,9,3,5;MQ=20;FQ=36;PV4=1,5.6e-06,1,0.48	GAC->GAT	D->D	sp|P54385|DHE3_DROME Glutamate dehydrogenase, mitochondrial OS=Drosophila melanogaster GN=Gdh PE=1 SV=2	gi|66523390|ref|XP_392776.2|	PREDICTED: similar to Glutamate dehydrogenase CG5320-PF, isoform F isoform 1 [Apis mellifera]
BT_Q_ZJU_Singletons5554	516	C	T	4.77	DP=26;AF1=0.4999;CI95=0.5,0.5;DP4=1,4,0,4;MQ=20;FQ=6.97;PV4=1,0.00018,1,0.0054	AAC->AAT	N->N	sp|Q00174|LAMA_DROME Laminin subunit alpha OS=Drosophila melanogaster GN=LanA PE=1 SV=2	gi|193573508|ref|XP_001943643.1|	PREDICTED: similar to AGAP004993-PA, partial [Acyrthosiphon pisum]
BT_Q_ZJU_Singletons5554	799	C	A	37.2	DP=71;AF1=0.7303;CI95=0.5,1;DP4=0,4,2,19;MQ=20;FQ=-25;PV4=1,4.5e-07,1,1	CCT->ACT	P->T	sp|Q00174|LAMA_DROME Laminin subunit alpha OS=Drosophila melanogaster GN=LanA PE=1 SV=2	gi|193573508|ref|XP_001943643.1|	PREDICTED: similar to AGAP004993-PA, partial [Acyrthosiphon pisum]
BT_Q_ZJU_Singletons5554	1912	A	C	87.8	DP=68;AF1=0.6243;CI95=0.5,1;DP4=0,3,5,9;MQ=20;FQ=-23;PV4=0.51,7e-09,1,0.31	AAA->CAA	K->Q	sp|Q00174|LAMA_DROME Laminin subunit alpha OS=Drosophila melanogaster GN=LanA PE=1 SV=2	gi|193573508|ref|XP_001943643.1|	PREDICTED: similar to AGAP004993-PA, partial [Acyrthosiphon pisum]
BT_Q_ZJU_Singletons5634	93	G	A	7.8	DP=30;AF1=0.5;CI95=0.5,0.5;DP4=14,8,3,4;MQ=20;FQ=10.4;PV4=0.4,1.2e-05,1,1	TTG->TTA	L->L	sp|Q8C2E4|PTCD1_MOUSE Pentatricopeptide repeat-containing protein 1 OS=Mus musculus GN=Ptcd1 PE=2 SV=1	gi|237874162|ref|NP_001153853.1|	pentatricopeptide repeat domain 1 [Acyrthosiphon pisum]
BT_Q_ZJU_Singletons5634	210	C	A	70	DP=72;AF1=0.5005;CI95=0.5,0.5;DP4=0,6,4,12;MQ=20;FQ=3.02;PV4=0.54,1.9e-07,1,1	TCC->TCA	S->S	sp|Q8C2E4|PTCD1_MOUSE Pentatricopeptide repeat-containing protein 1 OS=Mus musculus GN=Ptcd1 PE=2 SV=1	gi|237874162|ref|NP_001153853.1|	pentatricopeptide repeat domain 1 [Acyrthosiphon pisum]
BT_Q_ZJU_Singletons5634	786	A	G	45.5	DP=53;AF1=1;CI95=0.5,1;DP4=0,1,7,1;MQ=20;FQ=-34;PV4=0.22,8.2e-05,1,0.38	ATA->ATG	I->M	sp|Q8C2E4|PTCD1_MOUSE Pentatricopeptide repeat-containing protein 1 OS=Mus musculus GN=Ptcd1 PE=2 SV=1	gi|237874162|ref|NP_001153853.1|	pentatricopeptide repeat domain 1 [Acyrthosiphon pisum]
BT_Q_ZJU_Singletons5893	771	G	A	18.2	DP=109;AF1=0.9966;CI95=0.5,1;DP4=1,0,6,0;MQ=20;FQ=-28;PV4=1,0.00077,1,0.37	GGG->GGA	G->G	sp|P43304|GPDM_HUMAN Glycerol-3-phosphate dehydrogenase, mitochondrial OS=Homo sapiens GN=GPD2 PE=1 SV=3	gi|66535957|ref|XP_624293.1|	PREDICTED: similar to lethal (2) k05713 CG8256-PC, isoform C [Apis mellifera]
BT_Q_ZJU_Singletons5893	978	C	T	74	DP=65;AF1=0.5;CI95=0.5,0.5;DP4=19,22,10,13;MQ=20;FQ=77;PV4=1,6e-12,1,0.24	TAC->TAT	Y->Y	sp|P43304|GPDM_HUMAN Glycerol-3-phosphate dehydrogenase, mitochondrial OS=Homo sapiens GN=GPD2 PE=1 SV=3	gi|66535957|ref|XP_624293.1|	PREDICTED: similar to lethal (2) k05713 CG8256-PC, isoform C [Apis mellifera]
BT_Q_ZJU_Singletons5931	229	C	A	44.1	DP=21;AF1=0.5102;CI95=0.5,0.5;DP4=2,0,4,2;MQ=20;FQ=-13.2;PV4=1,0.01,1,0.26	CTT->ATT	L->I	sp|A6QM00|GADL1_BOVIN Glutamate decarboxylase-like protein 1 OS=Bos taurus GN=GADL1 PE=2 SV=2	gi|193596571|ref|XP_001950847.1|	PREDICTED: similar to aspartate 1-decarboxylase [Acyrthosiphon pisum]
BT_Q_ZJU_Singletons6033	190	A	C	36	DP=106;AF1=0.5;CI95=0.5,0.5;DP4=5,0,7,1;MQ=20;FQ=12.3;PV4=1,1.8e-06,1,1	AAT->CAT	N->H	sp|O62589|GD_DROME Serine protease gd OS=Drosophila melanogaster GN=gd PE=1 SV=1	gi|193587178|ref|XP_001946986.1|	PREDICTED: similar to hemolymph proteinase 19 [Acyrthosiphon pisum]
BT_Q_ZJU_Singletons6161	297	G	A	115	DP=50;AF1=0.5;CI95=0.5,0.5;DP4=4,11,10,20;MQ=20;FQ=52;PV4=0.74,4.9e-19,1,1	TTG->TTA	L->L	sp|Q13435|SF3B2_HUMAN Splicing factor 3B subunit 2 OS=Homo sapiens GN=SF3B2 PE=1 SV=2	gi|194759105|ref|XP_001961790.1|	GF14752 [Drosophila ananassae] >gi|190615487|gb|EDV31011.1| GF14752 [Drosophila ananassae]
BT_Q_ZJU_Singletons6312	498	T	G	3.54	DP=35;AF1=0.4998;CI95=0.5,0.5;DP4=11,13,4,4;MQ=20;FQ=5.47;PV4=1,0.39,1,1	CCT->CCG	P->P	sp|O01761|UNC89_CAEEL Muscle M-line assembly protein unc-89 OS=Caenorhabditis elegans GN=unc-89 PE=1 SV=3	gi|110756547|ref|XP_392361.3|	PREDICTED: similar to CG33519-PB isoform 1 [Apis mellifera]
BT_Q_ZJU_Singletons6372	614	G	A	9.2	DP=14;AF1=0.5939;CI95=0.5,1;DP4=0,1,0,4;MQ=20;FQ=-22;PV4=1,0.0054,1,1	GGC->GAC	G->D	sp|Q9H015|S22A4_HUMAN Solute carrier family 22 member 4 OS=Homo sapiens GN=SLC22A4 PE=1 SV=3	gi|193627254|ref|XP_001952716.1|	PREDICTED: similar to organic cation transporter [Acyrthosiphon pisum]
BT_Q_ZJU_Singletons6441	280	C	T	28.8	DP=94;AF1=0.6243;CI95=0.5,1;DP4=0,3,0,14;MQ=20;FQ=-23;PV4=1,0.0015,1,1	CCT->TCT	P->S	sp|O00233|PSMD9_HUMAN 26S proteasome non-ATPase regulatory subunit 9 OS=Homo sapiens GN=PSMD9 PE=1 SV=3	gi|170040003|ref|XP_001847804.1|	26S proteasome non-ATPase regulatory subunit 9 [Culex quinquefasciatus] >gi|167863584|gb|EDS26967.1| 26S proteasome non-ATPase regulatory subunit 9 [Culex quinquefasciatus]
BT_Q_ZJU_Singletons6441	293	C	G	15.3	DP=80;AF1=0.9966;CI95=0.5,1;DP4=0,1,0,6;MQ=20;FQ=-28;PV4=1,0.0008,1,0.36	ACC->AGC	T->S	sp|O00233|PSMD9_HUMAN 26S proteasome non-ATPase regulatory subunit 9 OS=Homo sapiens GN=PSMD9 PE=1 SV=3	gi|170040003|ref|XP_001847804.1|	26S proteasome non-ATPase regulatory subunit 9 [Culex quinquefasciatus] >gi|167863584|gb|EDS26967.1| 26S proteasome non-ATPase regulatory subunit 9 [Culex quinquefasciatus]
BT_Q_ZJU_Singletons6441	408	T	G	29	DP=72;AF1=0.5;CI95=0.5,0.5;DP4=0,6,2,4;MQ=20;FQ=22.5;PV4=0.45,9e-05,1,0.2	CAT->CAG	H->Q	sp|O00233|PSMD9_HUMAN 26S proteasome non-ATPase regulatory subunit 9 OS=Homo sapiens GN=PSMD9 PE=1 SV=3	gi|170040003|ref|XP_001847804.1|	26S proteasome non-ATPase regulatory subunit 9 [Culex quinquefasciatus] >gi|167863584|gb|EDS26967.1| 26S proteasome non-ATPase regulatory subunit 9 [Culex quinquefasciatus]
BT_Q_ZJU_Singletons6441	432	A	C	70.8	DP=124;AF1=1;CI95=0.5,1;DP4=1,0,2,7;MQ=20;FQ=-37;PV4=0.3,0.00089,1,1	AAA->AAC	K->N	sp|O00233|PSMD9_HUMAN 26S proteasome non-ATPase regulatory subunit 9 OS=Homo sapiens GN=PSMD9 PE=1 SV=3	gi|170040003|ref|XP_001847804.1|	26S proteasome non-ATPase regulatory subunit 9 [Culex quinquefasciatus] >gi|167863584|gb|EDS26967.1| 26S proteasome non-ATPase regulatory subunit 9 [Culex quinquefasciatus]
BT_Q_ZJU_Singletons6458	651	A	G	19.1	DP=14;AF1=0.5;CI95=0.5,0.5;DP4=3,6,2,3;MQ=20;FQ=22;PV4=1,0.00048,1,0.46	GCA->GCG	A->A	sp|B2D0J5|EST6_APIME Venom carboxylesterase-6 OS=Apis mellifera PE=2 SV=1	gi|193610695|ref|XP_001951107.1|	PREDICTED: similar to juvenile hormone esterase [Acyrthosiphon pisum]
BT_Q_ZJU_Singletons6654	345	C	T	8.64	DP=22;AF1=0.5;CI95=0.5,0.5;DP4=8,8,3,3;MQ=20;FQ=11.3;PV4=1,0.0021,1,1	CAC->CAT	H->H	sp|O97159|CHDM_DROME Chromodomain-helicase-DNA-binding protein Mi-2 homolog OS=Drosophila melanogaster GN=Mi-2 PE=1 SV=2	gi|110777198|ref|XP_624414.2|	PREDICTED: similar to Chromodomain helicase-DNA-binding protein Mi-2 homolog (ATP-dependent helicase Mi-2) (dMi-2) [Apis mellifera]
BT_Q_ZJU_Singletons6854	246	C	T,G	170	DP=104;AF1=1;CI95=1,1;DP4=1,0,59,43;MQ=20;FQ=-282;PV4=1,0.28,1,0.25	GGC->GGT,G	G->G,G	sp|Q9VPH7|ERF1_DROME Eukaryotic peptide chain release factor subunit 1 OS=Drosophila melanogaster GN=eRF1 PE=1 SV=2	gi|193589588|ref|XP_001948328.1|	PREDICTED: similar to eukaryotic release factor 1 CG5605-PA isoform 1 [Acyrthosiphon pisum]
BT_Q_ZJU_Singletons6854	402	C	G	53	DP=69;AF1=0.5;CI95=0.5,0.5;DP4=21,20,14,9;MQ=20;FQ=56;PV4=0.6,3.9e-21,1,0.46	CTC->CTG	L->L	sp|Q9VPH7|ERF1_DROME Eukaryotic peptide chain release factor subunit 1 OS=Drosophila melanogaster GN=eRF1 PE=1 SV=2	gi|193589588|ref|XP_001948328.1|	PREDICTED: similar to eukaryotic release factor 1 CG5605-PA isoform 1 [Acyrthosiphon pisum]
BT_Q_ZJU_Singletons6892	413	C	A	62	DP=54;AF1=0.5;CI95=0.5,0.5;DP4=1,6,4,8;MQ=20;FQ=28;PV4=0.6,0.00073,1,1	GCC->GAC	A->D	sp|Q99323|MYSN_DROME Myosin heavy chain, non-muscle OS=Drosophila melanogaster GN=zip PE=1 SV=2	gi|110768018|ref|XP_623323.2|	PREDICTED: similar to zipper CG15792-PD, isoform D [Apis mellifera]
BT_Q_ZJU_Singletons6927	547	A	G	29.5	DP=87;AF1=0.8277;CI95=0.5,1;DP4=0,1,4,2;MQ=20;FQ=-26;PV4=0.43,0.03,1,0.098	AAA->GAA	K->E	sp|Q9Z2U1|PSA5_MOUSE Proteasome subunit alpha type-5 OS=Mus musculus GN=Psma5 PE=1 SV=1	gi|91087635|ref|XP_973117.1|	PREDICTED: similar to proteasome zeta subunit [Tribolium castaneum]
BT_Q_ZJU_Singletons6954	145	A	C	12.3	DP=38;AF1=0.5;CI95=0.5,0.5;DP4=11,7,5,3;MQ=20;FQ=15.1;PV4=1,5.5e-05,1,0.28	AGG->CGG	R->R	sp|O15945|ARNT_DROME Aryl hydrocarbon receptor nuclear translocator homolog OS=Drosophila melanogaster GN=tgo PE=1 SV=2	gi|189233619|ref|XP_970422.2|	PREDICTED: similar to arylhydrocarbon receptor nuclear translocator homolog b [Tribolium castaneum]
BT_Q_ZJU_Singletons7050	204	A	C	26	DP=38;AF1=0.5;CI95=0.5,0.5;DP4=13,12,7,5;MQ=20;FQ=29;PV4=1,1.7e-18,1,0.4	ATA->ATC	I->I	sp|Q9VFC8|GYS_DROME Putative glycogen [starch] synthase OS=Drosophila melanogaster GN=CG6904 PE=1 SV=2	gi|66549280|ref|XP_624707.1|	PREDICTED: similar to CG6904-PA, isoform A [Apis mellifera]
BT_Q_ZJU_Singletons7050	339	C	T	13.2	DP=11;AF1=0.5;CI95=0.5,0.5;DP4=1,5,3,2;MQ=20;FQ=16.1;PV4=0.24,1.3e-07,1,0.11	AAC->AAT	N->N	sp|Q9VFC8|GYS_DROME Putative glycogen [starch] synthase OS=Drosophila melanogaster GN=CG6904 PE=1 SV=2	gi|66549280|ref|XP_624707.1|	PREDICTED: similar to CG6904-PA, isoform A [Apis mellifera]
BT_Q_ZJU_Singletons7050	381	T	C	16.1	DP=15;AF1=0.5;CI95=0.5,0.5;DP4=10,0,3,2;MQ=20;FQ=19;PV4=0.095,2.6e-12,1,0.18	CAT->CAC	H->H	sp|Q9VFC8|GYS_DROME Putative glycogen [starch] synthase OS=Drosophila melanogaster GN=CG6904 PE=1 SV=2	gi|66549280|ref|XP_624707.1|	PREDICTED: similar to CG6904-PA, isoform A [Apis mellifera]
BT_Q_ZJU_Singletons7050	495	T	C	53	DP=31;AF1=0.5;CI95=0.5,0.5;DP4=11,5,8,4;MQ=20;FQ=56;PV4=1,4.9e-05,1,1	GGT->GGC	G->G	sp|Q9VFC8|GYS_DROME Putative glycogen [starch] synthase OS=Drosophila melanogaster GN=CG6904 PE=1 SV=2	gi|66549280|ref|XP_624707.1|	PREDICTED: similar to CG6904-PA, isoform A [Apis mellifera]
BT_Q_ZJU_Singletons7050	564	A	T	27	DP=25;AF1=0.5;CI95=0.5,0.5;DP4=5,11,2,6;MQ=20;FQ=30;PV4=1,6.1e-10,1,1	TCA->TCT	S->S	sp|Q9VFC8|GYS_DROME Putative glycogen [starch] synthase OS=Drosophila melanogaster GN=CG6904 PE=1 SV=2	gi|66549280|ref|XP_624707.1|	PREDICTED: similar to CG6904-PA, isoform A [Apis mellifera]
BT_Q_ZJU_Singletons7066	96	G	A	29	DP=25;AF1=0.5;CI95=0.5,0.5;DP4=12,5,5,3;MQ=20;FQ=32;PV4=1,6.4e-08,1,1	GTG->GTA	V->V	sp|B3MJ69|SRRT_DROAN Serrate RNA effector molecule homolog OS=Drosophila ananassae GN=Ars2 PE=3 SV=1	gi|156552384|ref|XP_001602726.1|	PREDICTED: similar to arsenite-resistance protein [Nasonia vitripennis]
BT_Q_ZJU_Singletons7163	145	C	T	64.8	DP=55;AF1=0.6243;CI95=0.5,1;DP4=1,1,6,4;MQ=20;FQ=-23;PV4=1,2.6e-05,1,0.16	CAT->TAT	H->Y	sp|O18598|GST1_BLAGE Glutathione S-transferase OS=Blattella germanica PE=1 SV=3	gi|199584539|gb|ACH90394.1|	glutathione-S-transferase [Bemisia tabaci] >gi|199584543|gb|ACH90396.1| glutathione-S-transferase [Bemisia tabaci]
BT_Q_ZJU_Singletons7164	147	G	A	17.1	DP=21;AF1=0.5;CI95=0.5,0.5;DP4=6,8,2,4;MQ=20;FQ=20.1;PV4=1,0.022,1,0.29	CCG->CCA	P->P	sp|Q9HBH1|DEFM_HUMAN Peptide deformylase, mitochondrial OS=Homo sapiens GN=PDF PE=1 SV=1	gi|118780782|ref|XP_310421.3|	AGAP003861-PA [Anopheles gambiae str. PEST] >gi|116131029|gb|EAA06035.3| AGAP003861-PA [Anopheles gambiae str. PEST]
BT_Q_ZJU_Singletons7303	471	G	A	37	DP=31;AF1=0.5;CI95=0.5,0.5;DP4=11,10,6,4;MQ=20;FQ=40;PV4=1,0.13,1,1	CCG->CCA	P->P	sp|O17444|VACHT_DROME Vesicular acetylcholine transporter OS=Drosophila melanogaster GN=VAChT PE=2 SV=2	gi|195399638|ref|XP_002058426.1|	GJ14407 [Drosophila virilis] >gi|194141986|gb|EDW58394.1| GJ14407 [Drosophila virilis]
BT_Q_ZJU_Singletons7338	208	C	A	87.1	DP=73;AF1=0.508;CI95=0.5,0.5;DP4=4,11,24,33;MQ=20;FQ=-12.3;PV4=0.38,1.7e-22,1,1	CGA->AGA	R->R	sp|A5PKH3|FAAA_BOVIN Fumarylacetoacetase OS=Bos taurus GN=FAH PE=2 SV=1	gi|283135218|ref|NP_001164364.1|	fumarylacetoacetase [Nasonia vitripennis]
BT_Q_ZJU_Singletons7338	380	T	G	30	DP=70;AF1=0.5;CI95=0.5,0.5;DP4=0,5,0,9;MQ=20;FQ=10.4;PV4=1,1.8e-09,1,1	GTT->GGT	V->G	sp|A5PKH3|FAAA_BOVIN Fumarylacetoacetase OS=Bos taurus GN=FAH PE=2 SV=1	gi|283135218|ref|NP_001164364.1|	fumarylacetoacetase [Nasonia vitripennis]
BT_Q_ZJU_Singletons7364	219	T	G	37.3	DP=175;AF1=0.5336;CI95=0.5,1;DP4=1,1,4,5;MQ=20;FQ=-18.1;PV4=1,2.6e-06,1,1	TTT->TTG	F->L	sp|Q9D0B6|CX026_MOUSE UPF0368 protein Cxorf26 homolog OS=Mus musculus PE=2 SV=1	gi|66521086|ref|XP_623247.1|	PREDICTED: similar to CG7519-PA [Apis mellifera]
BT_Q_ZJU_Singletons7385	198	A	T	53.4	DP=124;AF1=1;CI95=0.5,1;DP4=0,1,3,8;MQ=20;FQ=-40;PV4=1,0.00095,1,0.4	GCA->GCT	A->A	sp|P29844|HSP7C_DROME Heat shock 70 kDa protein cognate 3 OS=Drosophila melanogaster GN=Hsc70-3 PE=2 SV=2	gi|27260894|gb|AAN86047.1|	heat shock cognate 70 protein [Spodoptera frugiperda]
BT_Q_ZJU_Singletons745	165	T	C	38	DP=16;AF1=0.5;CI95=0.5,0.5;DP4=5,3,5,2;MQ=20;FQ=40.9;PV4=1,1.3e-09,1,1	TAT->TAC	Y->Y	sp|Q24546|SYN_DROME Synapsin OS=Drosophila melanogaster GN=Syn PE=1 SV=2	gi|66521322|ref|XP_624128.1|	PREDICTED: similar to Synapsin CG3985-PA, isoform A [Apis mellifera]
BT_Q_ZJU_Singletons7528	297	T	C	13.2	DP=33;AF1=0.5;CI95=0.5,0.5;DP4=19,5,7,2;MQ=20;FQ=16.1;PV4=1,2.4e-15,1,1	CAT->CAC	H->H	sp|Q960Z0|KI10A_DROME Kinesin-like protein Klp10A OS=Drosophila melanogaster GN=Klp10A PE=1 SV=1	gi|182511224|ref|NP_001116823.1|	kinesin-like protein a [Bombyx mori] >gi|118480528|gb|ABK92270.1| kinesin-like protein a [Bombyx mori]
BT_Q_ZJU_Singletons7571	123	G	A	68	DP=137;AF1=0.5;CI95=0.5,0.5;DP4=4,9,17,5;MQ=20;FQ=57.8;PV4=0.012,4.6e-09,1,1	TCG->TCA	S->S	sp|P54185|OBA5_DROME Putative odorant-binding protein A5 OS=Drosophila melanogaster GN=a5 PE=1 SV=2	gi|156538813|ref|XP_001607963.1|	PREDICTED: similar to phosphatidylethanolamine-binding protein [Nasonia vitripennis]
BT_Q_ZJU_Singletons7571	153	A	C	49	DP=121;AF1=0.5025;CI95=0.5,0.5;DP4=0,6,2,17;MQ=20;FQ=-7.78;PV4=1,9.8e-05,1,1	CTA->CTC	L->L	sp|P54185|OBA5_DROME Putative odorant-binding protein A5 OS=Drosophila melanogaster GN=a5 PE=1 SV=2	gi|156538813|ref|XP_001607963.1|	PREDICTED: similar to phosphatidylethanolamine-binding protein [Nasonia vitripennis]
BT_Q_ZJU_Singletons7706	114	G	A	100	DP=104;AF1=1;CI95=0.5,1;DP4=7,0,21,16;MQ=20;FQ=-42;PV4=0.037,3.1e-10,1,0.28	GGG->GGA	G->G	sp|P85828|PROH3_APIME Prohormone-3 OS=Apis mellifera PE=1 SV=1	gi|270010967|gb|EFA07415.1|	brain peptide ITGQGNRIF-like protein [Tribolium castaneum]
BT_Q_ZJU_Singletons7706	141	G	A	86.5	DP=72;AF1=1;CI95=0.5,1;DP4=1,2,4,15;MQ=20;FQ=-34;PV4=1,0.00058,1,0.12	CGG->CGA	R->R	sp|P85828|PROH3_APIME Prohormone-3 OS=Apis mellifera PE=1 SV=1	gi|270010967|gb|EFA07415.1|	brain peptide ITGQGNRIF-like protein [Tribolium castaneum]
BT_Q_ZJU_Singletons7724	624	G	A	13.2	DP=15;AF1=0.5;CI95=0.5,0.5;DP4=1,9,1,4;MQ=20;FQ=16.1;PV4=1,6.6e-07,1,1	ACG->ACA	T->T	sp|Q4H4B6|SCRIB_DANRE Protein scribble homolog OS=Danio rerio GN=scrib PE=1 SV=1	gi|193620183|ref|XP_001943811.1|	PREDICTED: similar to AGAP000054-PA [Acyrthosiphon pisum]
BT_Q_ZJU_Singletons7745	391	C	T	62	DP=61;AF1=0.5;CI95=0.5,0.5;DP4=25,14,12,10;MQ=20;FQ=65;PV4=0.59,3.2e-20,1,1	CAC->TAC	H->Y	sp|Q9UJA9|ENPP5_HUMAN Ectonucleotide pyrophosphatase/phosphodiesterase family member 5 OS=Homo sapiens GN=ENPP5 PE=1 SV=1	gi|91094641|ref|XP_970351.1|	PREDICTED: similar to ectonucleotide pyrophosphatase/phosphodiesterase [Tribolium castaneum]
BT_Q_ZJU_Singletons7897	365	A	C	73.2	DP=111;AF1=0.5263;CI95=0.5,1;DP4=1,2,6,7;MQ=20;FQ=-17.1;PV4=1,1.4e-07,1,0.46	AAA->ACA	K->T	sp|Q8BUZ1|ABRA_MOUSE Actin-binding Rho-activating protein OS=Mus musculus GN=Abra PE=1 SV=1	gi|193690866|ref|XP_001947253.1|	PREDICTED: similar to CG3630 CG3630-PA [Acyrthosiphon pisum]
BT_Q_ZJU_Singletons7897	389	T	G	77.4	DP=100;AF1=1;CI95=0.5,1;DP4=0,4,4,20;MQ=20;FQ=-40;PV4=1,0.0062,1,0.21	GTA->GGA	V->G	sp|Q8BUZ1|ABRA_MOUSE Actin-binding Rho-activating protein OS=Mus musculus GN=Abra PE=1 SV=1	gi|193690866|ref|XP_001947253.1|	PREDICTED: similar to CG3630 CG3630-PA [Acyrthosiphon pisum]
BT_Q_ZJU_Singletons7960	183	C	T	25	DP=16;AF1=0.5;CI95=0.5,0.5;DP4=7,3,2,4;MQ=20;FQ=28;PV4=0.3,7.7e-07,1,1	GAC->GAT	D->D	sp|P42125|D3D2_MOUSE 3,2-trans-enoyl-CoA isomerase, mitochondrial OS=Mus musculus GN=Dci PE=2 SV=1	gi|195146972|ref|XP_002014457.1|	GL18943 [Drosophila persimilis] >gi|194106410|gb|EDW28453.1| GL18943 [Drosophila persimilis]
BT_Q_ZJU_Singletons7970	102	A	G	89.2	DP=51;AF1=1;CI95=0.5,1;DP4=1,0,4,7;MQ=20;FQ=-43;PV4=0.42,0.0003,1,0.074	GCA->GCG	A->A	sp|Q3UIW5|RNF10_MOUSE RING finger protein 10 OS=Mus musculus GN=Rnf10 PE=2 SV=2	gi|66537943|ref|XP_392932.2|	PREDICTED: similar to CG12099-PB, isoform B [Apis mellifera]
BT_Q_ZJU_Singletons7970	423	T	C	88	DP=88;AF1=1;CI95=1,1;DP4=2,5,25,22;MQ=20;FQ=-62;PV4=0.42,2.2e-18,1,0.29	AGT->AGC	S->S	sp|Q3UIW5|RNF10_MOUSE RING finger protein 10 OS=Mus musculus GN=Rnf10 PE=2 SV=2	gi|66537943|ref|XP_392932.2|	PREDICTED: similar to CG12099-PB, isoform B [Apis mellifera]
BT_Q_ZJU_Singletons7970	450	T	C	10.4	DP=91;AF1=0.5;CI95=0.5,0.5;DP4=38,21,15,8;MQ=20;FQ=13.2;PV4=1,1.8e-27,1,1	TGT->TGC	C->C	sp|Q3UIW5|RNF10_MOUSE RING finger protein 10 OS=Mus musculus GN=Rnf10 PE=2 SV=2	gi|66537943|ref|XP_392932.2|	PREDICTED: similar to CG12099-PB, isoform B [Apis mellifera]
BT_Q_ZJU_Singletons814	372	A	C	80	DP=307;AF1=1;CI95=1,1;DP4=7,0,32,10;MQ=20;FQ=-58;PV4=0.32,2.4e-06,1,1	AAA->AAC	K->N	sp|Q29451|MA2B1_BOVIN Lysosomal alpha-mannosidase OS=Bos taurus GN=MAN2B1 PE=1 SV=3	gi|91079945|ref|XP_968596.1|	PREDICTED: similar to lysosomal alpha-mannosidase (mannosidase alpha class 2b member 1) [Tribolium castaneum]
BT_Q_ZJU_Singletons8211	261	T	C	5.46	DP=14;AF1=0.4999;CI95=0.5,0.5;DP4=4,5,3,1;MQ=20;FQ=7.8;PV4=0.56,1.5e-05,1,0.23	AAT->AAC	N->N	sp|Q6ZQ93|UBP34_MOUSE Ubiquitin carboxyl-terminal hydrolase 34 OS=Mus musculus GN=Usp34 PE=1 SV=3	gi|110756661|ref|XP_393596.3|	PREDICTED: similar to ubiquitin specific protease 34 [Apis mellifera]
BT_Q_ZJU_Singletons8284	335	G	C	11.3	DP=16;AF1=0.5002;CI95=0.5,0.5;DP4=3,0,2,2;MQ=20;FQ=5.17;PV4=0.43,0.018,1,1	GGA->GCA	G->A	sp|Q32KS0|TBCE_BOVIN Tubulin-specific chaperone E OS=Bos taurus GN=TBCE PE=2 SV=1	gi|149638235|ref|XP_001512384.1|	PREDICTED: similar to beta-tubulin cofactor E [Ornithorhynchus anatinus]
BT_Q_ZJU_Singletons8299	357	T	C	9.52	DP=11;AF1=0.5;CI95=0.5,0.5;DP4=2,1,1,2;MQ=20;FQ=9.52;PV4=1,0.06,1,1	CGT->CGC	R->R	sp|Q02817|MUC2_HUMAN Mucin-2 OS=Homo sapiens GN=MUC2 PE=1 SV=2	gi|195436776|ref|XP_002066331.1|	GK18238 [Drosophila willistoni] >gi|194162416|gb|EDW77317.1| GK18238 [Drosophila willistoni]
BT_Q_ZJU_Singletons8319	159	C	T	29	DP=40;AF1=0.5;CI95=0.5,0.5;DP4=14,11,8,6;MQ=20;FQ=32;PV4=1,4.9e-12,1,1	TAC->TAT	Y->Y	sp|Q9V8R9|41_DROME Protein 4.1 homolog OS=Drosophila melanogaster GN=cora PE=1 SV=1	gi|158300425|ref|XP_320350.4|	AGAP012185-PA [Anopheles gambiae str. PEST] >gi|157013153|gb|EAA00154.5| AGAP012185-PA [Anopheles gambiae str. PEST]
BT_Q_ZJU_Singletons851	150	A	G	50	DP=30;AF1=0.5;CI95=0.5,0.5;DP4=10,6,8,3;MQ=20;FQ=53;PV4=0.69,1.6e-08,1,1	CTA->CTG	L->L	sp|Q9GMB0|RPN1_PIG Dolichyl-diphosphooligosaccharide--protein glycosyltransferase subunit 1 OS=Sus scrofa GN=RPN1 PE=1 SV=1	gi|156551551|ref|XP_001600951.1|	PREDICTED: similar to MGC52894 protein [Nasonia vitripennis]
BT_Q_ZJU_Singletons851	279	A	G	86	DP=40;AF1=0.5;CI95=0.5,0.5;DP4=8,10,7,15;MQ=20;FQ=87.3;PV4=0.52,1e-09,1,0.4	GTA->GTG	V->V	sp|Q9GMB0|RPN1_PIG Dolichyl-diphosphooligosaccharide--protein glycosyltransferase subunit 1 OS=Sus scrofa GN=RPN1 PE=1 SV=1	gi|156551551|ref|XP_001600951.1|	PREDICTED: similar to MGC52894 protein [Nasonia vitripennis]
BT_Q_ZJU_Singletons8586	342	G	A	52	DP=21;AF1=0.5;CI95=0.5,0.5;DP4=4,7,3,6;MQ=20;FQ=55;PV4=1,8.6e-08,1,0.3	TTG->TTA	L->L	sp|P55201|BRPF1_HUMAN Peregrin OS=Homo sapiens GN=BRPF1 PE=1 SV=2	gi|195380253|ref|XP_002048885.1|	GJ21285 [Drosophila virilis] >gi|194143682|gb|EDW60078.1| GJ21285 [Drosophila virilis]
BT_Q_ZJU_Singletons8654	336	C	T	167	DP=95;AF1=1;CI95=1,1;DP4=1,0,58,36;MQ=20;FQ=-282;PV4=1,0.00017,1,0.16	GAC->GAT	D->D	sp|Q94517|HDAC1_DROME Histone deacetylase Rpd3 OS=Drosophila melanogaster GN=Rpd3 PE=1 SV=2	gi|268607740|ref|NP_001161325.1|	Rpd3 histone deacetylase [Nasonia vitripennis]
BT_Q_ZJU_Singletons8654	359	C	A	77.5	DP=98;AF1=0.9998;CI95=0.5,1;DP4=1,1,4,9;MQ=20;FQ=-29;PV4=1,2.6e-07,1,0.013	CCC->CAC	P->H	sp|Q94517|HDAC1_DROME Histone deacetylase Rpd3 OS=Drosophila melanogaster GN=Rpd3 PE=1 SV=2	gi|268607740|ref|NP_001161325.1|	Rpd3 histone deacetylase [Nasonia vitripennis]
BT_Q_ZJU_Singletons8743	138	T	C	90	DP=46;AF1=0.5;CI95=0.5,0.5;DP4=7,16,5,18;MQ=20;FQ=92.6;PV4=0.74,2.5e-16,1,0.29	CAT->CAC	H->H	sp|P49419|AL7A1_HUMAN Alpha-aminoadipic semialdehyde dehydrogenase OS=Homo sapiens GN=ALDH7A1 PE=1 SV=5	gi|193599010|ref|XP_001951859.1|	PREDICTED: similar to aldehyde dehydrogenase 7 family, member A1 [Acyrthosiphon pisum]
BT_Q_ZJU_Singletons8743	321	A	C	21	DP=34;AF1=0.5;CI95=0.5,0.5;DP4=11,10,7,2;MQ=20;FQ=24;PV4=0.25,3e-07,1,1	ATA->ATC	I->I	sp|P49419|AL7A1_HUMAN Alpha-aminoadipic semialdehyde dehydrogenase OS=Homo sapiens GN=ALDH7A1 PE=1 SV=5	gi|193599010|ref|XP_001951859.1|	PREDICTED: similar to aldehyde dehydrogenase 7 family, member A1 [Acyrthosiphon pisum]
BT_Q_ZJU_Singletons8743	405	T	C	90	DP=86;AF1=0.5;CI95=0.5,0.5;DP4=28,17,23,14;MQ=20;FQ=92.9;PV4=1,1e-29,1,1	GGT->GGC	G->G	sp|P49419|AL7A1_HUMAN Alpha-aminoadipic semialdehyde dehydrogenase OS=Homo sapiens GN=ALDH7A1 PE=1 SV=5	gi|193599010|ref|XP_001951859.1|	PREDICTED: similar to aldehyde dehydrogenase 7 family, member A1 [Acyrthosiphon pisum]
BT_Q_ZJU_Singletons8743	420	T	C	64	DP=94;AF1=0.5;CI95=0.5,0.5;DP4=24,31,16,16;MQ=20;FQ=67;PV4=0.66,2.8e-22,1,1	TAT->TAC	Y->Y	sp|P49419|AL7A1_HUMAN Alpha-aminoadipic semialdehyde dehydrogenase OS=Homo sapiens GN=ALDH7A1 PE=1 SV=5	gi|193599010|ref|XP_001951859.1|	PREDICTED: similar to aldehyde dehydrogenase 7 family, member A1 [Acyrthosiphon pisum]
BT_Q_ZJU_Singletons8743	603	C	T	59	DP=49;AF1=0.5;CI95=0.5,0.5;DP4=13,16,7,9;MQ=20;FQ=62;PV4=1,7.4e-08,1,1	TGC->TGT	C->C	sp|P49419|AL7A1_HUMAN Alpha-aminoadipic semialdehyde dehydrogenase OS=Homo sapiens GN=ALDH7A1 PE=1 SV=5	gi|193599010|ref|XP_001951859.1|	PREDICTED: similar to aldehyde dehydrogenase 7 family, member A1 [Acyrthosiphon pisum]
BT_Q_ZJU_Singletons8789	117	G	A	40	DP=95;AF1=0.5;CI95=0.5,0.5;DP4=16,41,10,25;MQ=20;FQ=43;PV4=1,9.7e-43,1,1	CTG->CTA	L->L	sp|B5FXA0|LYRM5_TAEGU LYR motif-containing protein 5 OS=Taeniopygia guttata GN=LYRM5 PE=3 SV=1	gi|193700141|ref|XP_001945576.1|	PREDICTED: similar to rCG29836 [Acyrthosiphon pisum]
BT_Q_ZJU_Singletons8793	546	A	G	8.93	DP=13;AF1=0.543;CI95=0.5,1;DP4=0,1,1,2;MQ=20;FQ=-19;PV4=1,0.019,1,0.13	AAA->AAG	K->K	sp|Q96S79|RSLAB_HUMAN Ras-like protein family member 10B OS=Homo sapiens GN=RASL10B PE=2 SV=1	gi|91084809|ref|XP_973114.1|	PREDICTED: similar to RAS-like, family 10, member B [Tribolium castaneum]
BT_Q_ZJU_Singletons8808	1170	C	T	15.5	DP=18;AF1=0.543;CI95=0.5,1;DP4=0,1,1,2;MQ=20;FQ=-19;PV4=1,0.032,1,0.33	GAC->GAT	D->D	sp|P08793|XDH_CALVI Xanthine dehydrogenase OS=Calliphora vicina GN=XDH PE=2 SV=1	gi|2282473|dbj|BAA21640.1|	xanthine dehydrogenase [Bombyx mori]
BT_Q_ZJU_Singletons8973	181	A	C	4.78	DP=41;AF1=0.5011;CI95=0.5,0.5;DP4=1,1,3,1;MQ=20;FQ=-5.74;PV4=1,0.067,1,0.3	AAA->CAA	K->Q	sp|O18598|GST1_BLAGE Glutathione S-transferase OS=Blattella germanica PE=1 SV=3	gi|199584541|gb|ACH90395.1|	glutathione-S-transferase [Bemisia tabaci]
BT_Q_ZJU_Singletons8976	500	C	T	26	DP=30;AF1=0.5;CI95=0.5,0.5;DP4=0,4,3,2;MQ=20;FQ=10.4;PV4=0.17,0.085,1,1	ACC->ATC	T->I	sp|P52486|UBCD4_DROME Ubiquitin-conjugating enzyme E2-22 kDa OS=Drosophila melanogaster GN=UbcD4 PE=1 SV=2	gi|189235252|ref|XP_971328.2|	PREDICTED: similar to ubiquitin conjugating enzyme-like protein [Tribolium castaneum]
BT_Q_ZJU_Singletons9002	996	T	C	28	DP=22;AF1=0.5;CI95=0.5,0.5;DP4=8,3,4,4;MQ=20;FQ=31;PV4=0.38,1.7e-07,1,1	AAT->AAC	N->N	sp|Q9Y4F3|LKAP_HUMAN Limkain-b1 OS=Homo sapiens GN=LKAP PE=1 SV=5	gi|193613364|ref|XP_001943860.1|	PREDICTED: similar to limkain b1 [Acyrthosiphon pisum]
BT_Q_ZJU_Singletons9049	108	C	T	14.2	DP=28;AF1=0.5;CI95=0.5,0.5;DP4=6,3,4,1;MQ=20;FQ=17.1;PV4=1,3.7e-14,1,0.099	GGC->GGT	G->G	sp|Q9X248|FABG_THEMA 3-oxoacyl-[acyl-carrier-protein] reductase OS=Thermotoga maritima GN=fabG PE=3 SV=1	gi|194745510|ref|XP_001955231.1|	GF18656 [Drosophila ananassae] >gi|190628268|gb|EDV43792.1| GF18656 [Drosophila ananassae]
BT_Q_ZJU_Singletons9049	177	A	G	34	DP=38;AF1=0.5;CI95=0.5,0.5;DP4=16,11,5,6;MQ=20;FQ=37;PV4=0.49,4.3e-18,1,1	TTA->TTG	L->L	sp|Q9X248|FABG_THEMA 3-oxoacyl-[acyl-carrier-protein] reductase OS=Thermotoga maritima GN=fabG PE=3 SV=1	gi|194745510|ref|XP_001955231.1|	GF18656 [Drosophila ananassae] >gi|190628268|gb|EDV43792.1| GF18656 [Drosophila ananassae]
BT_Q_ZJU_Singletons9049	444	C	T	55	DP=65;AF1=0.5;CI95=0.5,0.5;DP4=20,19,16,6;MQ=20;FQ=58;PV4=0.11,5.2e-22,1,1	TAC->TAT	Y->Y	sp|Q9X248|FABG_THEMA 3-oxoacyl-[acyl-carrier-protein] reductase OS=Thermotoga maritima GN=fabG PE=3 SV=1	gi|194745510|ref|XP_001955231.1|	GF18656 [Drosophila ananassae] >gi|190628268|gb|EDV43792.1| GF18656 [Drosophila ananassae]
BT_Q_ZJU_Singletons9150	434	T	C	36	DP=53;AF1=0.5;CI95=0.5,0.5;DP4=19,16,8,7;MQ=20;FQ=39;PV4=1,9.8e-16,1,1	GTA->GCA	V->A	sp|Q8GWZ6|SRR1_ARATH Protein SENSITIVITY TO RED LIGHT REDUCED 1 OS=Arabidopsis thaliana GN=SRR1 PE=2 SV=2	gi|239791950|dbj|BAH72375.1|	ACYPI26358 [Acyrthosiphon pisum]
BT_Q_ZJU_Singletons93	85	C	G	18.1	DP=18;AF1=0.5;CI95=0.5,0.5;DP4=0,4,0,5;MQ=20;FQ=11;PV4=1,0.00026,1,0.39	CCT->GCT	P->A	sp|Q8K4Y7|CANT1_RAT Soluble calcium-activated nucleotidase 1 OS=Rattus norvegicus GN=Cant1 PE=1 SV=1	gi|195500057|ref|XP_002097211.1|	GE26097 [Drosophila yakuba] >gi|194183312|gb|EDW96923.1| GE26097 [Drosophila yakuba]
BT_Q_ZJU_Singletons9460	308	C	T	41	DP=126;AF1=0.5;CI95=0.5,0.5;DP4=0,6,2,6;MQ=20;FQ=19.1;PV4=0.47,3e-08,1,0.2	TCC->TTC	S->F	sp|P29844|HSP7C_DROME Heat shock 70 kDa protein cognate 3 OS=Drosophila melanogaster GN=Hsc70-3 PE=2 SV=2	gi|156545557|ref|XP_001606463.1|	PREDICTED: similar to ENSANGP00000012893 [Nasonia vitripennis]
BT_Q_ZJU_Singletons9623	95	T	A	91	DP=217;AF1=1;CI95=1,1;DP4=1,1,4,34;MQ=20;FQ=-106;PV4=0.24,2.3e-08,1,1	TTC->TAC	F->Y	sp|Q9TZH6|PHS_CAEEL Putative pterin-4-alpha-carbinolamine dehydratase OS=Caenorhabditis elegans GN=pcbd-1 PE=2 SV=3	gi|91087549|ref|XP_970604.1|	PREDICTED: similar to pterin-4a-carbinolamine dehydratase CG1963-PA [Tribolium castaneum]
BT_Q_ZJU_Singletons965	234	C	T	105	DP=262;AF1=1;CI95=1,1;DP4=0,1,4,21;MQ=20;FQ=-85;PV4=1,1.3e-06,1,0.034	AAC->AAT	N->N	sp|Q05192|FTF1B_DROME Nuclear hormone receptor FTZ-F1 beta OS=Drosophila melanogaster GN=Hr39 PE=1 SV=3	gi|193661997|ref|XP_001947027.1|	PREDICTED: similar to nuclear hormone receptor FTZ-F1 beta [Acyrthosiphon pisum]
BT_Q_ZJU_Singletons9736	221	G	T	88.1	DP=84;AF1=1;CI95=0.5,1;DP4=3,0,11,6;MQ=20;FQ=-32;PV4=0.52,9.9e-05,1,1	GGT->GTT	G->V	sp|P13607|ATNA_DROME Sodium/potassium-transporting ATPase subunit alpha OS=Drosophila melanogaster GN=Atpalpha PE=1 SV=3	gi|432542|gb|AAB28239.1|	sodium pump alpha subunit [Ctenocephalides felis]
BT_Q_ZJU_Singletons9736	243	A	C	80.5	DP=72;AF1=1;CI95=0.5,1;DP4=2,0,6,6;MQ=20;FQ=-31;PV4=0.47,1.4e-05,1,1	AAA->AAC	K->N	sp|P13607|ATNA_DROME Sodium/potassium-transporting ATPase subunit alpha OS=Drosophila melanogaster GN=Atpalpha PE=1 SV=3	gi|432542|gb|AAB28239.1|	sodium pump alpha subunit [Ctenocephalides felis]
BT_Q_ZJU_Singletons9891	96	C	G	83	DP=38;AF1=1;CI95=1,1;DP4=1,1,28,4;MQ=20;FQ=-88;PV4=0.28,1.5e-05,1,0.39	AAC->AAG	N->K	sp|Q3ZBV9|DHR11_BOVIN Dehydrogenase/reductase SDR family member 11 OS=Bos taurus GN=DHRS11 PE=2 SV=1	gi|193599142|ref|XP_001949358.1|	PREDICTED: similar to short-chain dehydrogenase/reductase [Acyrthosiphon pisum]
BT_Q_ZJU_Singletons9891	174	G	A	40	DP=54;AF1=0.5;CI95=0.5,0.5;DP4=4,6,1,13;MQ=20;FQ=42.9;PV4=0.12,4e-10,1,1	GTG->GTA	V->V	sp|Q3ZBV9|DHR11_BOVIN Dehydrogenase/reductase SDR family member 11 OS=Bos taurus GN=DHRS11 PE=2 SV=1	gi|193599142|ref|XP_001949358.1|	PREDICTED: similar to short-chain dehydrogenase/reductase [Acyrthosiphon pisum]
